# Supplementary material for: High neural activity accelerates the decline of cognitive plasticity with age in Caenorhabditis elegans
Source: eLife. 2020 Nov 24;9:e59711. doi: 10.7554/eLife.59711 (PMC7685709; doi:10.7554/eLife.59711)
Supplement: Supplementary file 1. — The comma-separated file shows gene-wise differential expression log fold changes and false discovery rates. [file elife-59711-supp1.csv.zip]

Archive with 1 entries (1 files):
- Supplementaryfile1.Diffexp_summary_gene.csv
