# Supplementary material for: High neural activity accelerates the decline of cognitive plasticity with age in Caenorhabditis elegans
Source: eLife. 2020 Nov 24;9:e59711. doi: 10.7554/eLife.59711 (PMC7685709; doi:10.7554/eLife.59711)
Supplement: Supplementary file 1. — The comma-separated file shows gene-wise differential expression log fold changes and false discovery rates. [file elife-59711-supp1.csv.zip › Supplementaryfile1.Diffexp_summary_gene.csv]

	gene_id	source	gene_name	gene_biotype	phase	Mean CPM (Tissue: whole_worm)	Mean CPM (Tissue: neurons)	Mean CPM (Group: WW21_D1)	Mean CPM (Group: WW7_D1)	Mean CPM (Group: WW21_D7)	Mean CPM (Group: WW7_D7)	Mean CPM (Group: GFP21_D1)	Mean CPM (Group: GFP7_D1)	Mean CPM (Group: GFP21_D7)	Mean CPM (Group: GFP7_D7)	Mean CPM (O2_level: O2_21)	Mean CPM (O2_level: O2_7)	Mean CPM (Tissue_Day: whole_worm_D1)	Mean CPM (Tissue_Day: whole_worm_D7)	Mean CPM (Tissue_Day: neurons_D1)	Mean CPM (Tissue_Day: neurons_D7)	logFC (Tissue: neurons vs whole_worm)	PValue (Tissue: neurons vs whole_worm)	FDR (Tissue: neurons vs whole_worm)	logFC (Group: GFP21_D1 vs WW21_D1)	PValue (Group: GFP21_D1 vs WW21_D1)	FDR (Group: GFP21_D1 vs WW21_D1)	logFC (Group: GFP21_D7 vs WW21_D7)	PValue (Group: GFP21_D7 vs WW21_D7)	FDR (Group: GFP21_D7 vs WW21_D7)	logFC (Group: GFP7_D1 vs WW7_D1)	PValue (Group: GFP7_D1 vs WW7_D1)	FDR (Group: GFP7_D1 vs WW7_D1)	logFC (Group: GFP7_D7 vs WW7_D7)	PValue (Group: GFP7_D7 vs WW7_D7)	FDR (Group: GFP7_D7 vs WW7_D7)	logFC (O2_level: O2_21 vs O2_7)	PValue (O2_level: O2_21 vs O2_7)	FDR (O2_level: O2_21 vs O2_7)	logFC (Group: GFP21_D1 vs GFP7_D1)	PValue (Group: GFP21_D1 vs GFP7_D1)	FDR (Group: GFP21_D1 vs GFP7_D1)	logFC (Group: GFP21_D7 vs GFP7_D7)	PValue (Group: GFP21_D7 vs GFP7_D7)	FDR (Group: GFP21_D7 vs GFP7_D7)	logFC (Group: GFP7_D7 vs GFP7_D1)	PValue (Group: GFP7_D7 vs GFP7_D1)	FDR (Group: GFP7_D7 vs GFP7_D1)	logFC (Group: GFP21_D7 vs GFP21_D1)
WBGene00000001	WBGene00000001	ensembl	aap-1	protein_coding	NA	54.62166809	59.94118427	46.46210312	47.49657545	70.27116847	54.25682531	52.16732565	66.61050998	54.76281819	66.22408325	55.91585386	58.6469985	46.97933929	62.26399689	59.38891781	60.49345072	0.163899701	0.400962146	0.50096004	0.17653486	0.528138383	0.628662218	-0.411939184	0.482319829	0.632659052	0.484891512	0.108040579	0.184263253	0.221502606	0.387937749	0.536087675	-0.078498854	0.687490261	0.999978788	-0.475387991	0.139235934	0.669936605	-0.230538814	0.693489961	0.938592926	0.229174871	0.5344052	0.683389878	0.420006312
WBGene00000002	WBGene00000002	ensembl	aat-1	protein_coding	NA	5.937103603	14.91415954	10.06224809	4.660166885	3.027446385	5.998553051	20.35148273	11.09133989	11.58536212	16.62845343	11.25663483	9.594628315	7.361207488	4.512999718	15.72141131	14.10690777	1.358623108	0.011812509	0.025801804	0.984482261	0.137456927	0.218629059	1.885147019	0.035222211	0.089643693	1.262361111	0.285065733	0.391080521	1.380229932	0.249017633	0.386628407	0.202163579	0.707927013	0.999978788	0.761518121	0.524108559	0.926523859	-0.424727575	0.757711693	0.959112821	0.781096845	0.629029189	0.763012157	-0.405105339
WBGene00000003	WBGene00000003	ensembl	aat-2	protein_coding	NA	5.083735247	19.62209376	5.947608826	5.486215832	4.187620443	4.713495887	18.91036284	14.68660643	27.26464588	17.62675991	14.0775595	10.62826951	5.716912329	4.450558165	16.79848463	22.44570289	1.945955909	2.25E-05	8.94E-05	1.649859298	0.004386876	0.011706151	2.632735761	0.001347234	0.006093701	1.385484934	NA	NA	1.832780366	0.00380551	0.012851474	0.237211207	0.605399973	0.999978788	0.169893782	0.899406327	0.987876853	0.685986852	0.277389574	0.754523227	0.587302011	0.661573816	0.787574388	0.857054596
WBGene00000004	WBGene00000004	ensembl	aat-3	protein_coding	NA	15.67981437	51.71367265	20.59781863	16.5451222	13.05698393	12.51933273	66.64520146	88.31857845	25.83613518	26.0547755	31.5340348	35.85945222	18.57147041	12.78815833	77.48188996	25.94545534	1.737268477	1.35E-06	6.61E-06	1.684473083	0.003607866	0.009875479	0.93845433	0.245405383	0.386935471	2.413672994	1.23E-07	9.82E-07	0.988288795	0.091738281	0.18224454	-0.081520103	0.820602016	0.999978788	-0.549553017	0.325479266	0.848856965	0.032865848	0.97010638	0.996323065	-1.504526675	0.025031343	0.068308323	-0.993017181
WBGene00000005	WBGene00000005	ensembl	aat-4	protein_coding	NA	3.170686809	0.104877357	7.332537597	4.154284739	0.387417395	0.808507506	0.071439451	0	0.0558302	0.292239777	1.961806161	1.313758005	5.743411168	0.59796245	0.035719725	0.174034989	-4.908369149	4.57E-09	3.20E-08	-6.56987578	2.95E-12	3.46E-11	-2.841044193	0.289566663	0.438386959	-7.951615746	3.34E-08	2.92E-07	-1.567200977	0.363404409	0.510784876	-0.143985075	0.861818799	0.999978788	1.983347055	0.566686578	NA	-2.310942655	0.4826681	NA	4.380234655	0.198291105	NA	-0.023830969
WBGene00000006	WBGene00000006	ensembl	aat-5	protein_coding	NA	4.485502135	16.67297323	4.257624283	4.068826224	3.170158662	6.445399371	30.2449266	27.2249631	7.932628575	1.289374634	11.40133453	9.757140833	4.163225254	4.807779016	28.73494485	4.611001604	1.931021586	0.000347107	0.001091631	2.861241399	7.31E-05	0.000300245	1.249495366	0.259263656	0.403326998	2.7416383	1.34E-08	1.27E-07	-2.41226486	0.007796998	0.023706312	-0.077904565	0.885240337	0.999978788	0.030424192	0.961235939	0.996042647	2.688150419	0.032132248	0.362830482	-4.198924412	2.90E-08	4.84E-07	-1.610081945
WBGene00000007	WBGene00000007	ensembl	aat-6	protein_coding	NA	0.277414436	0.044381466	0.336430462	0.31935501	0.453872272	0	0	0	0.177525865	0	0.24195715	0.079838753	0.327892736	0.226936136	0	0.088762933	-2.705594478	0.159247991	0.239490644	-4.688108097	0.16817658	0.255265066	-1.408170768	0.669495784	0.785471431	-4.262573581	0.143718594	0.230398265	NA	NA	NA	1.892835834	0.3245637	0.999978788	NA	NA	NA	3.662943845	0.285575784	NA	NA	NA	NA	4.139835852
WBGene00000008	WBGene00000008	ensembl	aat-7	protein_coding	NA	0.130829333	0.141759816	0.115127821	0.215838496	0.11298602	0.079364995	0	0	0	0.567039265	0.05702846	0.215560689	0.165483159	0.096175508	0	0.283519632	-0.901647779	0.589417181	0.678576739	-3.14325645	0.360424544	NA	-2.584600697	0.457465025	NA	-3.662191691	0.234163334	NA	2.713604405	0.419870654	0.568256472	-2.438110243	0.145157763	0.999978788	NA	NA	NA	-4.81841788	0.155786623	NA	5.344886293	0.115351921	0.220829138	NA
WBGene00000009	WBGene00000009	ensembl	aat-8	protein_coding	NA	0.179716066	2.937427826	0.024893426	0.015064894	0.165044463	0.513861483	3.439825352	0	0.065489622	8.24439633	0.923813215	2.193330677	0.01997916	0.339452973	1.719912676	4.154942976	0.238534599	0.861588085	0.900104251	7.273792523	NA	NA	-1.485897412	0.664669546	NA	-0.778102897	0.825713792	NA	3.933964133	0.008148311	0.02462052	-3.094989485	0.024337514	0.868960439	22.46535856	NA	NA	-7.070586531	0.000867141	0.056309722	9.148265478	5.43E-05	0.000384816	-5.48247574
WBGene00000010	WBGene00000010	ensembl	aat-9	protein_coding	NA	47.6799389	27.27519204	42.09933436	50.74214181	45.49716196	52.38111747	18.48593517	35.94940862	21.5390601	33.12636429	31.9053729	43.04975805	46.42073809	48.93913972	27.21767189	27.3327122	-0.827328417	0.001140903	0.003199375	-1.22430585	0.011552056	0.027231144	-1.143536157	0.022620798	0.062504867	-0.512814163	0.25424446	0.356490218	-0.71838414	0.242382922	0.379165195	-0.536564787	0.034867973	0.907864548	-1.113712993	0.062205511	0.48884471	-0.567036281	0.443836239	0.86361346	0.155960735	0.841639977	0.908207228	0.597692288
WBGene00000012	WBGene00000012	ensembl	abf-1	protein_coding	NA	0.021022975	0.135745967	0.024893426	0.0270569	0	0.032141576	0	0	0	0.542983868	0.006223356	0.150545586	0.025975163	0.016070788	0	0.271491934	1.25403161	0.491086033	0.588274027	-0.861004006	0.807505679	NA	NA	NA	NA	-0.783442951	0.824530473	NA	3.642480237	0.051677239	0.114979722	-2.553474713	0.161071094	0.999978788	NA	NA	NA	-4.737687864	0.051881441	NA	5.231831035	0.013988249	0.042995719	NA
WBGene00000013	WBGene00000013	ensembl	abf-2	protein_coding	NA	1.06363519	0.585733153	0.328196066	0.23214378	2.02330744	1.670893472	0.03089215	0	2.312040461	0	1.17360903	0.475759313	0.280169923	1.847100456	0.015446075	1.156020231	-2.813443679	0.004015167	0.009885853	-3.19628139	0.116259178	0.191403735	0.116972566	0.919579261	0.954709175	-3.774058148	0.202735305	NA	-6.916290179	6.35E-06	4.07E-05	3.095831284	0.001561338	0.506037652	1.007762863	0.773869053	NA	7.38485623	0.002061133	0.092444017	NA	NA	NA	6.273254885
WBGene00000016	WBGene00000016	ensembl	abf-5	protein_coding	NA	2.183044484	1.330096637	1.18592109	0.585227887	3.158357583	3.802671378	0.067700728	0.026028749	5.226657071	0	2.409659118	1.103482003	0.885574489	3.48051448	0.046864738	2.613328536	-2.952343802	0.009429441	0.021169326	-4.179365177	0.033096247	0.067288664	0.657583104	NA	NA	-4.39321028	0.006918695	0.018927504	-8.09424807	2.46E-08	2.46E-07	3.280360747	0.003923751	0.636099751	1.122974419	0.7461817	NA	23.48296723	NA	NA	-0.70444316	0.841995337	NA	6.612325617
WBGene00000017	WBGene00000017	ensembl	abf-6	protein_coding	NA	6.454772123	8.071667632	4.851193333	2.286491453	9.414294316	9.267109391	14.61674737	15.86258779	0.618507595	1.188827776	7.375185654	7.151254101	3.568842393	9.340701853	15.23966758	0.903667685	0.288120777	0.670537683	0.748984744	1.558674154	0.052503674	0.099468762	-3.946936892	4.68E-05	0.000333015	2.781676564	1.83E-08	1.68E-07	-3.034034673	NA	NA	0.020912063	0.975367746	0.999978788	-0.269051147	0.754186284	0.972059584	-0.825809005	NA	NA	-3.48710222	0.041340908	0.102145888	-4.15496206
WBGene00000018	WBGene00000018	ensembl	abl-1	protein_coding	NA	45.64561164	145.0939261	60.35972564	37.00187459	41.34066833	43.88017799	136.8135668	147.4956395	136.3134817	159.7530164	93.70686062	97.03267712	48.68080011	42.61042316	142.1546031	148.0332491	1.706908803	4.38E-21	1.17E-19	1.186374535	5.54E-07	3.35E-06	1.662717962	4.37E-06	4.08E-05	1.977684196	0.000737022	0.00270111	1.802186977	4.59E-12	7.61E-11	0.056762771	0.754004059	0.999978788	-0.233713339	0.679841091	0.96506381	-0.17174075	0.605995225	0.916515122	0.385359619	0.515200539	0.666528002	0.333587682
WBGene00000019	WBGene00000019	ensembl	abt-1	protein_coding	NA	0.444764995	0.375470598	0.309741893	1.248798538	0.194064552	0.026454998	0.040547301	0.112929494	1.3484056	0	0.473189836	0.347045757	0.779270215	0.110259775	0.076738397	0.6742028	-2.565585867	0.01097457	0.024219049	-2.773188967	0.1915585	0.281757217	2.68953361	NA	NA	-3.390310984	0.046225481	0.092597287	-1.581048997	0.654584865	NA	-0.639184459	0.523078653	0.999978788	-1.427941413	0.675814866	NA	6.617618933	NA	NA	-2.757169686	0.42369566	NA	5.144066838
WBGene00000020	WBGene00000020	ensembl	abt-2	protein_coding	NA	19.26016924	105.4128988	18.59952593	14.84634071	23.48825683	20.1065535	164.4332924	173.4895992	52.30063811	31.42806536	64.70542831	59.96763969	16.72293332	21.79740517	168.9614458	41.86435174	2.469555823	1.59E-15	2.41E-14	3.163695049	3.05E-19	6.26E-18	1.091267196	0.008317457	0.027856741	3.538535872	4.25E-33	4.10E-31	0.586707005	0.219265667	0.35204379	0.138065963	0.655911023	0.999978788	-0.201982583	0.580674294	0.945205848	0.783670545	0.056938486	0.451879059	-2.223488564	1.68E-07	2.30E-06	-1.337213976
WBGene00000022	WBGene00000022	ensembl	abt-4	protein_coding	NA	34.82514705	14.76307327	35.18799192	34.91719552	24.76177874	44.43362204	5.8460259	0.659472367	34.00075271	18.5460421	24.94913732	24.639083	35.05259372	34.59770039	3.252749134	26.27339741	-1.251687092	0.010898276	0.024067203	-2.541916786	1.60E-05	7.52E-05	0.393384705	0.485605171	0.635796941	-5.82380579	1.46E-15	3.01E-14	-1.32010225	4.76E-05	0.000255584	0.299315345	0.542649121	0.999978788	3.119299209	0.001599217	0.071215934	0.928881675	0.049448796	0.427503711	5.146268662	1.81E-11	5.83E-10	2.833865704
WBGene00000023	WBGene00000023	ensembl	abt-5	protein_coding	NA	0.967585711	0.140817019	0.695009062	1.239231138	0.70668819	1.229414455	0	0	0.392937731	0.170330345	0.448658746	0.659743984	0.9671201	0.968051323	0	0.281634038	-2.832839906	0.005527924	0.013143095	-5.741149853	0.003519161	0.009666238	-0.889999709	0.716386228	0.820575054	-6.201604866	8.02E-05	0.000378467	-2.995070311	0.17813499	0.300824877	0.084730786	0.933704723	0.999978788	NA	NA	NA	1.2543705	0.702821682	NA	3.481270391	0.30919279	NA	5.300677482
WBGene00000031	WBGene00000031	ensembl	abu-8	protein_coding	NA	0.080312689	0.173299506	0	0.189398301	0.031245344	0.100607113	0.115861802	0	0.577336222	0	0.181110842	0.072501353	0.09469915	0.065926228	0.057930901	0.288668111	-2.163166669	0.46415401	NA	2.979553683	0.385782185	NA	3.679292607	0.278914078	0.426085478	-3.489301384	0.308077044	NA	-2.86148729	0.411996486	NA	0.754432746	0.798479219	0.999978788	2.566859996	0.455048448	NA	5.395636463	0.112263798	NA	NA	NA	NA	2.583680514
WBGene00000033	WBGene00000033	ensembl	abu-10	protein_coding	NA	0.306201141	0.56216524	0	0	0.165636761	1.059167802	0	0	2.24866096	0	0.60357443	0.264791951	0	0.612402282	0	1.12433048	-2.257305676	0.446042648	NA	NA	NA	NA	3.711269545	NA	NA	NA	NA	NA	-6.288423546	0.014977897	0.041306591	0.147359484	0.960323454	NA	NA	NA	NA	22.2601596	NA	NA	NA	NA	NA	21.09191228
WBGene00000034	WBGene00000034	ensembl	abu-11	protein_coding	NA	0.414873427	5.13304715	0.323388698	0.752920446	0.191909143	0.391275421	6.137870807	7.202540394	1.553854023	5.637923376	2.051755667	3.496164909	0.538154572	0.291592282	6.6702056	3.595888699	3.699326694	2.79E-08	1.75E-07	4.244680352	0.008161092	0.020101437	2.964585008	NA	NA	3.257275068	0.000168499	0.000733534	3.764760438	0.001171065	0.004563967	-1.002019654	0.131226341	0.999978788	-0.413550281	0.722741529	0.968336996	-1.79256107	0.133517611	0.612755596	-0.064321472	0.93258001	0.963575608	-1.714670408
WBGene00000035	WBGene00000035	ensembl	ace-1	protein_coding	NA	7.149514554	9.560886515	6.688082921	7.422453997	5.19979472	9.28772658	13.55622052	16.97198748	2.972545907	4.74279216	7.104161016	9.606240053	7.055268459	7.24376065	15.264104	3.857669034	0.472996137	0.304660396	0.402925734	1.08267676	0.22773462	0.322523557	-0.85917093	0.404261785	0.556294084	1.197789777	0.054614944	0.106194029	-1.039658678	0.152401479	0.268552992	-0.472037689	0.305637999	0.999978788	-0.403789781	0.667654105	0.962271897	-0.63388681	0.60589053	0.916515122	-1.636799495	0.067135979	0.148369547	-1.874576237
WBGene00000036	WBGene00000036	ensembl	ace-2	protein_coding	NA	9.836325881	14.40786134	13.4459461	11.38960995	7.101689048	7.408058422	25.8410877	15.7031881	8.44230181	7.644867744	13.70775617	10.53643105	12.41777803	7.254873735	20.7721379	8.043584777	0.558036079	0.308292317	0.406876107	0.985596544	0.091646501	0.157399529	0.18175154	0.864435112	0.919929534	0.429823886	0.601092901	0.692463001	0.015421486	0.99130163	0.994700801	0.317494844	0.562146464	0.999978788	0.560656917	0.545731876	0.933215735	0.172249904	0.921231387	0.98950285	-0.715269426	0.640967523	0.771463905	-1.359479241
WBGene00000037	WBGene00000037	ensembl	ace-3	protein_coding	NA	2.658026035	44.38607852	2.661377771	3.62466085	2.722153401	1.623912116	117.8017652	54.76124555	4.367261979	0.61404137	31.88813958	15.15596497	3.14301931	2.173032759	86.28150536	2.490651675	3.967709843	1.02E-10	8.84E-10	5.483586402	7.21E-26	2.31E-24	0.616010252	0.518054087	0.665231493	3.916577675	1.49E-11	2.07E-10	-1.448095802	0.086373573	0.173507635	0.545326178	0.374295695	0.999978788	0.979305744	0.026947492	0.341070855	2.855155717	0.003422145	0.121207612	-6.212354544	1.50E-18	1.92E-16	-4.415446363
WBGene00000038	WBGene00000038	ensembl	ace-4	protein_coding	NA	0.74281712	5.03253764	0.612847097	0.472293191	0.703637877	1.182490317	11.90012745	7.036513141	0.12637759	1.067132381	3.335747503	2.439607257	0.542570144	0.943064097	9.468320295	0.596754985	2.75875658	7.20E-05	0.000260075	4.345841768	3.35E-08	2.39E-07	-2.486653024	0.221263784	0.36003481	3.886283629	5.35E-05	0.000262442	-0.195462806	0.876161053	0.926618788	0.085450165	0.90207894	0.999978788	0.6230759	0.484264631	0.915937497	-2.993741904	0.15474331	NA	-2.480057491	0.05163326	0.121133779	-6.078165402
WBGene00000039	WBGene00000039	ensembl	acn-1	protein_coding	NA	19.62892073	252.5425316	21.00528703	18.55129416	13.6095245	25.34957725	6.95244548	0.761797129	434.7983346	567.6575491	119.0913979	153.0800544	19.7782906	19.47955087	3.857121305	501.2279419	3.76362614	2.40E-07	1.33E-06	-1.615225395	0.110335928	0.183521547	4.938231041	1.06E-28	2.62E-26	-4.559421811	NA	NA	4.429125357	5.24E-23	2.59E-21	-0.366871517	0.614585353	0.999978788	3.099408959	0.008602	0.189649603	-0.329709427	0.145143965	0.625962707	9.742641705	7.41E-90	9.09E-86	6.32191369
WBGene00000040	WBGene00000040	ensembl	aco-1	protein_coding	NA	171.1950726	379.572539	253.371035	187.4028953	118.9133389	125.0930212	79.30806152	71.2111747	601.8621667	765.9087532	263.3636505	287.4039611	220.3869652	122.00318	75.25961811	683.8854599	1.220223726	0.002672981	0.006891007	-1.644783124	3.30E-05	0.000145271	2.276242114	4.83E-19	4.18E-17	-1.403666484	0.00582327	0.016305623	2.553828897	1.18E-26	7.99E-25	-0.045869339	0.910120184	0.999978788	0.069943705	0.903765881	0.989522982	-0.290933977	0.217389961	0.70562188	3.672943576	2.51E-11	7.87E-10	3.232677566
WBGene00000041	WBGene00000041	ensembl	aco-2	protein_coding	NA	457.8195114	387.3939339	617.9859305	519.7460953	356.0535172	337.4925025	359.3794634	414.7246432	405.0648511	370.406778	434.6209406	410.5925047	568.8660129	346.7730098	387.0520533	387.7358146	-0.196434845	0.169106462	0.251430723	-0.781889003	0.000814913	0.002648822	0.121762619	0.632376084	0.757133746	-0.34691655	0.415210001	0.52450355	0.074371343	0.720750347	0.82081391	0.047988378	0.736930024	0.999978788	-0.326295883	0.414853841	0.893739644	0.183607141	0.442842465	0.863097535	0.099089288	0.822080131	0.896276409	0.503355693
WBGene00000042	WBGene00000042	ensembl	acr-2	protein_coding	NA	0.535036092	0.247300613	0.607295515	0.118686653	0.749168139	0.664994061	0.154711756	0.190699757	0.452392166	0.191398771	0.490891894	0.291444811	0.362991084	0.7070811	0.172705756	0.321895469	-1.067219211	0.244197251	0.3385489	-1.947576604	0.227005833	0.321826159	-0.802547452	0.676423157	0.790678471	0.699485494	0.786364691	0.843008902	-1.842340743	0.467116399	0.613988267	0.656201075	0.473947378	0.999978788	-0.45503102	0.878205111	NA	1.259725241	0.700847268	NA	0.281297381	0.932034327	NA	1.776595897
WBGene00000043	WBGene00000043	ensembl	acr-3	protein_coding	NA	0.145970592	0.532542839	0	0.208187125	0	0.375695242	0.045133818	0	0.029587644	2.055449893	0.018680366	0.659833065	0.104093563	0.187847621	0.022566909	1.042518768	1.472315297	0.35411831	0.45347697	1.753267616	0.615865241	NA	0.262625223	0.94075804	NA	-3.642537486	0.257829037	NA	2.357216764	NA	NA	-4.369869246	0.006125449	0.670395263	1.318255694	0.706179971	NA	-6.050034758	NA	NA	21.99190578	NA	NA	-0.244621877
WBGene00000044	WBGene00000044	ensembl	acr-5	protein_coding	NA	0.846079576	2.195309119	0.660583177	0.680934299	0.940766785	1.102034042	4.681935009	3.626062457	0.417848748	0.055390261	1.67528343	1.366105265	0.670758738	1.021400414	4.153998733	0.236619504	1.381380649	0.038915233	0.073048619	2.870519002	0.001175381	0.003676104	-1.205087099	0.455876905	0.607890446	2.432476917	0.00359686	0.010780513	-4.733129353	0.00262319	0.009258196	0.132626901	0.84277836	0.999978788	0.224680218	0.807053244	0.979849778	3.103124552	0.30787799	NA	-6.206634479	1.23E-05	0.000105023	-3.114058404
WBGene00000045	WBGene00000045	ensembl	acr-6	protein_coding	NA	0.106097716	0.36992489	0	0.027318115	0.202939228	0.194133519	1.27963532	0.200064242	0	0	0.370643637	0.105378969	0.013659058	0.198536374	0.739849781	0	0.515360067	0.766050743	0.825518304	6.482510739	0.006044621	0.015481588	-3.438721896	0.316978133	NA	2.774166984	0.383970566	NA	-3.808257933	0.268020271	NA	0.544318183	0.753299627	0.999978788	2.576735301	0.217269168	0.775139262	NA	NA	NA	-3.554245946	0.298669072	NA	-5.70813595
WBGene00000046	WBGene00000046	ensembl	acr-7	protein_coding	NA	0.205624414	0.238339878	0.06467774	0.090389363	0.540756715	0.126673838	0.073414074	0.069054527	0.38746631	0.4234246	0.266578709	0.177385582	0.077533551	0.333715277	0.0712343	0.405445455	-0.49811149	0.625544058	0.71098972	0.242332931	0.936609801	NA	-0.576853492	0.741609357	0.83985703	-0.603463853	0.86037717	NA	1.674729723	0.529965715	0.671043975	1.553393938	0.129787149	0.999978788	0.197979396	0.953896068	NA	-0.030416473	0.991405577	NA	3.074689301	0.360577024	NA	2.676046293
WBGene00000047	WBGene00000047	ensembl	acr-8	protein_coding	NA	0.957298457	1.325036016	1.739903534	0.595317718	0.33847174	1.155500837	2.487903193	2.324183651	0.176962099	0.311095119	1.185810142	1.096524331	1.167610626	0.746986289	2.406043422	0.244028609	0.451836645	0.57660084	0.666512527	0.518564556	0.441954646	0.547209778	-1.0141756	0.635180204	0.758899686	1.910501955	NA	NA	-1.922026805	0.28449153	0.427213351	0.107865158	0.893955374	0.999978788	-0.0580306	NA	NA	-0.724642132	0.826031787	NA	-2.595471004	NA	NA	-3.563474674
WBGene00000048	WBGene00000048	ensembl	acr-9	protein_coding	NA	0.602021168	0.976885173	0.393098245	0.227959115	0.829346745	0.957680566	0.202797562	2.037033258	0.019357989	1.648351884	0.361150135	1.217756206	0.31052868	0.893513656	1.11991541	0.833854937	-0.290565612	0.733848293	0.800502087	-0.921754851	0.603862338	0.69451356	-4.775732236	0.036934919	0.09303805	3.12067202	0.042113872	0.085805551	0.753200411	0.628142689	0.749661206	-1.973031826	0.02105202	0.863278642	-3.462548924	0.035854632	0.394108064	-5.657671625	0.020796421	0.287935895	0.036405748	0.984377722	0.99093588	-2.337116958
WBGene00000049	WBGene00000049	ensembl	acr-10	protein_coding	NA	0.507745063	1.30946052	0.63442148	0.114958732	0.101469614	1.180130424	2.064357636	0.1549013	0.656063889	2.362519253	0.864078155	0.953127427	0.374690106	0.640800019	1.109629468	1.509291571	1.408074665	0.123872823	0.194463207	1.647371245	0.257257542	0.356811137	2.60300578	0.396535518	0.548809867	0.440127483	0.864507534	0.901548606	0.903356496	0.474880633	0.621376314	-0.453062737	0.620424042	0.999978788	3.476476097	0.069862777	0.514773526	-1.785601612	0.403703898	0.847839932	4.074919258	0.011152888	0.035694483	-1.353468876
WBGene00000050	WBGene00000050	ensembl	acr-11	protein_coding	NA	0.51116462	0.044460406	0.24382007	0.267503094	0.381479682	1.151855633	0.092676451	0	0	0.085165173	0.179494051	0.376130975	0.255661582	0.766667657	0.046338226	0.042582586	-3.280071419	0.008016036	0.018351766	-1.417473392	0.652957706	0.735614933	-4.3624504	0.148273597	NA	-3.969399623	0.244697243	0.345679859	-3.950460669	0.077237982	0.158878434	-0.534884448	0.663347962	0.999978788	2.368026384	0.491684849	NA	-2.035939159	0.556227976	NA	2.461400489	0.477293559	NA	-1.900968269
WBGene00000051	WBGene00000051	ensembl	acr-12	protein_coding	NA	1.224819176	17.06770264	1.310506067	1.22446832	1.439705696	0.924596621	30.16938052	32.10582017	1.685843014	4.309766852	8.651358823	9.641162991	1.267487193	1.182151158	31.13760034	2.997804933	3.817466925	1.02E-10	8.78E-10	4.503085937	2.23E-12	2.65E-11	0.186056924	0.899813459	0.94322989	4.697126191	1.01E-11	1.44E-10	2.160805867	0.040539063	0.094689627	0.054987258	0.925768837	0.999978788	-0.211688814	0.741095739	0.971210693	-1.320686532	0.398006251	0.845788498	-2.622254659	0.009701159	0.031846295	-3.824176404
WBGene00000053	WBGene00000053	ensembl	acr-14	protein_coding	NA	0.113730359	0.668125126	0.097664894	0.112084134	0.218717409	0.026454998	0.185352902	0.681236105	1.370914288	0.434997208	0.468162373	0.313693111	0.104874514	0.122586204	0.433294504	0.902955748	2.633554111	0.053590109	0.096358105	0.803913928	0.808761748	0.860404394	2.52054046	0.266175491	0.411680475	2.581421778	NA	NA	3.368155727	0.321554014	0.466879364	0.7440734	0.58481873	0.999978788	-1.894887924	NA	NA	1.687274551	0.521385588	0.890801193	-0.349785583	NA	NA	3.139009635
WBGene00000054	WBGene00000054	ensembl	acr-15	protein_coding	NA	2.119509636	5.348113414	1.816147441	1.788875595	1.790209379	3.082806131	8.941165606	1.301687933	6.672645942	4.476954177	4.805042092	2.662580959	1.802511518	2.436507755	5.121426769	5.57480006	1.213932303	0.015482253	0.032820065	2.375986478	0.001635199	0.004924997	1.816203423	0.144305433	0.265070215	-0.47418065	0.683358922	0.761951218	0.466832213	0.433564967	0.582340652	0.47441212	0.344030875	0.999978788	2.717621811	0.020995613	0.30454598	0.645943272	0.589154987	0.911788928	2.022830916	0.079645059	0.168077121	-0.215136891
WBGene00000055	WBGene00000055	ensembl	acr-16	protein_coding	NA	2.17862684	0.755940014	2.465989719	1.365299736	2.749783333	2.133434574	0.330390677	0	1.147227947	1.546141431	1.673347919	1.261218935	1.915644727	2.441608954	0.165195339	1.346684689	-1.456208713	0.049369807	0.089870249	-2.870261922	0.010272516	0.024600348	-1.319769802	0.387106072	0.540169574	-6.34142768	1.58E-05	8.67E-05	-0.531445558	0.687027658	0.795191686	0.234507068	0.751592112	0.999978788	4.141452897	0.208211433	NA	-0.344449322	0.880014104	0.981773793	6.757392288	0.009565158	0.031484864	2.14346998
WBGene00000056	WBGene00000056	ensembl	acr-17	protein_coding	NA	0.466162075	1.491112651	0.283962192	0.695277243	0.31569249	0.569716376	2.012264975	3.817176279	0	0.135009349	0.652979914	1.304294812	0.489619718	0.442704433	2.914720627	0.067504674	1.692177997	0.155948655	0.235372371	2.810412887	0.08114442	0.142700612	-4.073405984	0.233306548	NA	2.412661962	0.199037482	0.29588893	-2.145770434	0.481870644	0.628224794	-1.026172072	0.389496848	0.999978788	-0.995900304	NA	NA	-2.728685683	0.426446545	NA	-4.571704419	0.091841947	0.187179872	-6.403552477
WBGene00000057	WBGene00000057	ensembl	acr-18	protein_coding	NA	1.878479607	19.04768674	2.694796642	1.220796573	1.179256634	2.41906858	38.85671026	30.432023	2.868382962	4.033630736	11.39978662	9.526379722	1.957796608	1.799162607	34.64436663	3.451006849	3.366575565	1.28E-08	8.40E-08	3.903732414	0.000150161	0.000574487	1.227929617	0.331214897	0.484054253	4.646299608	3.87E-09	3.97E-08	0.67657812	0.392077967	0.540145482	0.122254373	0.836303071	0.999978788	0.272547857	0.811162727	0.980493688	-0.441066451	0.737424832	0.953498111	-2.66995256	0.003495371	0.013767022	-3.440197486
WBGene00000058	WBGene00000058	ensembl	acr-19	protein_coding	NA	0.498213247	5.651960087	0.728596973	0.337820924	0.42495262	0.501482472	4.848798646	16.70421735	0.67752962	0.377294736	1.669969465	4.480203869	0.533208948	0.463217546	10.776508	0.527412178	0.940360267	0.222971803	0.314825147	2.681269584	0.007117411	0.017838785	0.615934771	NA	NA	5.597909344	NA	NA	-0.477550842	0.813828768	0.885677828	1.789617386	0.020446165	0.863278642	-1.893636797	NA	NA	0.890929319	0.784399837	NA	-5.257496474	NA	NA	-2.379453496
WBGene00000059	WBGene00000059	ensembl	acr-20	protein_coding	NA	1.244789306	6.46739286	1.329307037	0.361906191	0.875458543	2.412485454	14.00844363	2.634048898	0.83366705	8.39341186	4.261719066	3.450463101	0.845606614	1.643971998	8.321246265	4.613539455	2.361487071	0.000762924	0.002232415	3.372106892	8.17E-05	0.000331925	-0.119417345	0.94327117	0.966734034	2.863966291	0.026924415	0.059394979	1.731176516	0.154664469	0.271616232	-0.026991273	0.969305188	0.999978788	2.26679222	0.047117137	0.435149503	-3.261044168	0.010404313	0.210485824	1.92660198	0.094183578	0.190841985	-3.692016384
WBGene00000060	WBGene00000060	ensembl	acr-21	protein_coding	NA	0.624675526	4.01326991	0.526034024	0.532946585	1.023908179	0.415813317	6.262487464	8.420658443	0.473402307	0.896531426	2.071457994	2.566487443	0.529490304	0.719860748	7.341572953	0.684966867	2.753744231	0.001487998	0.004066272	3.602980397	0.000133333	0.000518043	-1.173743368	0.670537427	0.786259676	3.99553494	0.000774237	0.002819495	1.045064685	0.610185743	0.736523519	0.047058484	0.956685154	0.999978788	-0.549050774	0.603133353	0.951279288	-0.888026362	0.783364874	0.962542763	-3.054613487	0.072935329	0.156997905	-3.403415553
WBGene00000061	WBGene00000061	ensembl	lgc-11	protein_coding	NA	0.144045615	0.021268655	0.024893426	0.0541138	0.39135524	0.105819993	0.046338226	0.038736394	0	0	0.115646723	0.049667547	0.039503613	0.248587617	0.04253731	0	-2.190638571	0.32266727	0.421831297	1.031319893	0.767900554	NA	-4.385795735	0.1985181	NA	-0.293538572	0.933118811	NA	-2.958184428	0.395475818	NA	0.838802749	0.704834712	0.999978788	-0.024744476	0.994314786	NA	NA	NA	NA	-1.374370718	0.695986353	NA	-0.974457946
WBGene00000062	WBGene00000062	ensembl	acr-23	protein_coding	NA	0.324321905	2.998707199	0.459568239	0.19796193	0.270938243	0.368819208	7.145192014	3.243243222	1.449794566	0.156598995	2.331373266	0.991655839	0.328765085	0.319878726	5.194217618	0.803196781	3.08757831	0.001044708	0.002960325	4.043575461	0.000397008	0.001383525	2.37037619	NA	NA	3.996634192	0.000187708	0.000808563	-1.239681172	0.696606287	0.802494044	0.879990647	0.349625224	0.999978788	0.966828045	0.314808777	0.841606421	3.21672566	NA	NA	-4.002255125	0.020833254	0.059023877	-1.964823335
WBGene00000063	WBGene00000063	ensembl	act-1	protein_coding	NA	104.294657	82.40873374	192.6262524	140.4845786	40.6783693	43.38942775	65.28826028	80.0820129	76.51698571	107.7476761	93.77746692	92.92592383	166.5554155	42.03389852	72.68513659	92.13233088	-0.278067662	0.312726121	0.411261892	-1.554831063	3.83E-08	2.72E-07	0.84830336	0.005296456	0.019226285	-0.823201194	0.029520652	0.064136472	1.24836598	1.76E-08	1.81E-07	-0.070953837	0.79671971	0.999978788	-0.420339591	0.115400018	0.62385198	-0.438403815	0.144010322	0.624490979	0.670184362	0.052119602	0.121907371	0.562387727
WBGene00000064	WBGene00000064	ensembl	act-2	protein_coding	NA	294.6871126	523.600777	322.355796	341.4781336	269.2458259	245.668695	255.2483234	349.8061068	712.5386568	776.8100209	389.8471505	428.4407391	331.9169648	257.4572604	302.5272151	744.6743388	0.875846426	4.85E-05	0.000181414	-0.332204073	0.196050664	0.286930511	1.335763805	4.31E-08	6.30E-07	0.034262968	0.935980901	0.953851512	1.594992984	1.14E-14	2.62E-13	-0.133414708	0.536012068	0.999978788	-0.572418415	0.140541591	0.671873175	-0.061919513	0.806922481	0.966150109	1.383683967	0.002227998	0.009411277	1.791473698
WBGene00000065	WBGene00000065	ensembl	act-3	protein_coding	NA	90.99830191	135.9674175	146.4751725	111.6183818	52.60735506	53.29229828	59.39432747	75.90914638	190.0969648	218.4692313	112.143455	114.8222645	129.0467772	52.94982667	67.65173693	204.2830981	0.643675108	0.022444865	0.045334421	-1.306637509	7.26E-07	4.31E-06	1.78740345	5.06E-16	2.79E-14	-0.574357162	0.130012071	0.212919428	1.969649599	4.31E-17	1.26E-15	-0.014809372	0.958114163	0.999978788	-0.487090777	0.114271347	0.62340936	-0.140991046	0.51742626	0.890260317	1.774830224	1.97E-07	2.66E-06	2.010262227
WBGene00000066	WBGene00000066	ensembl	act-4	protein_coding	NA	1550.314476	3767.654698	2365.801027	2065.880705	694.8750905	1074.701083	1974.764165	2566.364209	4894.345205	5635.145213	2482.446372	2835.522803	2215.840866	884.7880868	2270.564187	5264.745209	1.341544736	2.84E-07	1.56E-06	-0.257233475	0.368363326	0.474692067	2.753500241	3.53E-23	4.76E-21	0.298361675	0.450061463	0.55770092	2.327950896	2.46E-44	5.34E-42	-0.1781632	0.49537567	0.999978788	-0.507498634	0.227819478	0.784435875	-0.148731066	0.342214693	0.806621897	1.388607476	0.00020256	0.001218641	1.639940586
WBGene00000067	WBGene00000067	ensembl	act-5	protein_coding	NA	75.82831663	18.12345641	104.9143121	109.7413036	32.38529386	56.27235688	22.57480981	16.40392783	21.24616115	12.26892684	45.28014424	48.6716288	107.3278079	44.32882537	19.48936882	16.75754399	-2.035046471	2.35E-11	2.21E-10	-2.22595403	1.23E-12	1.50E-11	-0.670339234	0.269074542	0.414812462	-2.757665641	1.50E-05	8.27E-05	-2.267753407	6.09E-07	4.79E-06	0.123346348	0.685465383	0.999978788	0.337818229	0.43733259	0.901993442	0.849346747	0.207911971	0.697686346	-0.211085062	0.726666222	0.832113083	0.27570309
WBGene00000068	WBGene00000068	ensembl	acy-1	protein_coding	NA	17.58290472	165.1335839	26.2925663	18.76654936	12.10595856	13.16654466	340.6773834	240.4593606	45.64364167	33.75394994	106.1798875	76.53660114	22.52955783	12.63625161	290.568372	39.6987958	3.250033972	6.74E-17	1.16E-15	3.706344424	1.74E-37	1.14E-35	1.861708242	0.003419711	0.013382123	3.679285455	5.49E-26	2.77E-24	1.300695985	0.000950791	0.003792179	0.32988088	0.396610953	0.999978788	0.376458537	0.226160991	0.782332983	0.474271114	0.473419906	0.877130636	-2.5888254	1.34E-07	1.89E-06	-2.541857947
WBGene00000069	WBGene00000069	ensembl	acy-2	protein_coding	NA	1.493123367	7.430250819	1.467314504	1.699361161	1.334538887	1.471278915	15.08268785	12.79137582	1.238034094	0.608905508	4.780643833	4.142730352	1.583337832	1.402908901	13.93703184	0.923469801	2.325760099	0.000504052	0.001532581	3.426321295	0.000852214	0.002756309	-0.160729166	0.918455959	0.954106986	2.90508869	4.63E-05	0.000230952	-1.356653812	0.274359999	0.415195047	0.037174621	0.955651366	0.999978788	0.12950924	0.861834017	0.98514593	1.054021442	0.628392649	0.923403726	-4.172289461	6.31E-05	0.000437164	-3.306164268
WBGene00000070	WBGene00000070	ensembl	acy-3	protein_coding	NA	10.13424914	35.88689545	12.63220035	9.581547637	7.810455365	10.51279321	38.17541571	64.61909935	24.24957918	16.50348755	20.71691265	25.30423194	11.10687399	9.161624287	51.39725753	20.37653336	1.818250892	1.80E-05	7.26E-05	1.583493858	0.01344183	0.03101055	1.572350077	0.01075996	0.03432086	2.71882779	0.010793156	0.027495393	0.589205615	0.400659059	0.549013034	-0.183989218	0.664329348	0.999978788	-0.898390061	0.442327379	0.904240579	0.592825589	0.481951579	0.881285954	-1.676407868	0.164434894	0.28921765	-0.285739861
WBGene00000071	WBGene00000071	ensembl	acy-4	protein_coding	NA	6.827139387	32.39521465	8.23112292	9.067591928	3.997169408	6.012673293	79.0975817	32.75997774	14.22842754	3.494871636	26.38857539	12.83377865	8.649357424	5.004921351	55.92877972	8.86164959	2.128728989	1.55E-06	7.53E-06	3.28580291	1.43E-11	1.52E-10	1.772119804	0.006553483	0.02289431	1.852114189	0.00032509	0.001319121	-0.859064462	0.240983785	0.377678743	0.494150056	0.264717432	0.999978788	1.113097175	0.050282358	0.450334097	2.079003876	0.007499957	0.181720544	-2.983998754	0.000161498	0.001003105	-2.161855909
WBGene00000072	WBGene00000072	ensembl	add-1	protein_coding	NA	3.640520785	10.9114876	5.263265503	5.235491128	1.993970794	2.069355717	4.068919573	15.24381729	0.832311282	23.50090225	3.039616788	11.5123916	5.249378316	2.031663255	9.65636843	12.16660676	0.966804555	0.099634114	0.162073142	-0.301820986	0.705681503	0.778156339	-1.307552799	0.315526699	0.467147212	1.5028079	0.126025029	0.207955489	3.448092123	0.000798711	0.003246211	-1.513738466	0.009933304	0.754861798	-2.003156083	0.053767451	0.464108588	-4.71675334	3.22E-05	0.006049218	0.909057411	0.395886933	0.555755631	-1.97634332
WBGene00000073	WBGene00000073	ensembl	add-2	protein_coding	NA	7.619594782	9.314199494	7.493044634	7.262332161	8.541003255	7.181999079	7.588521153	2.732673283	17.98418395	8.951419593	10.40168825	6.532106029	7.377688397	7.861501167	5.160597218	13.46780177	0.234889731	0.581469193	0.671042182	0.038750096	0.97060897	0.978448052	1.000277381	0.115481398	0.224924553	-1.397715881	0.083469951	0.150079899	0.265682329	0.64358177	0.761537817	0.609973724	0.152291901	0.999978788	1.408497649	0.291785517	0.83054767	1.053047529	0.152577485	0.63696034	1.949706564	0.03753491	0.094675074	1.546114387
WBGene00000074	WBGene00000074	ensembl	adm-2	protein_coding	NA	37.62813045	110.9726912	30.34677986	26.79469077	51.88868719	41.48236397	78.02096067	81.03111119	128.5503712	156.2883216	72.20169974	76.39912189	28.57073531	46.68552558	79.52603593	142.4193464	1.595389542	4.25E-10	3.41E-09	1.370062864	0.000920275	0.002948357	1.243614809	0.000626639	0.003166307	1.581604514	0.009837662	0.025447775	1.851578968	5.95E-09	6.50E-08	0.017219676	0.946262657	0.999978788	-0.154683003	0.798488783	0.979363345	-0.228238725	0.551109584	0.899060266	1.201215842	0.054179888	0.125766681	1.059154122
WBGene00000075	WBGene00000075	ensembl	adm-4	protein_coding	NA	9.754291058	4.406158263	12.92865456	10.5596214	5.761064464	9.76782381	3.363250953	4.207996175	5.391618188	4.661767735	6.861147041	7.299302279	11.74413798	7.764444137	3.785623564	5.026692961	-1.09785744	0.024755085	0.049420224	-1.930565515	0.007123769	0.017848747	-0.162461051	0.90072774	0.943893136	-1.339670381	0.020408414	0.047054733	-1.142230399	NA	NA	-0.089252236	0.855166802	0.999978788	-0.45328327	0.62096443	0.952562665	0.308426181	0.850228786	0.978265398	0.390479081	0.747471394	0.846158874	0.990545241
WBGene00000079	WBGene00000079	ensembl	adr-1	protein_coding	NA	47.89452752	45.10130153	53.13970205	44.73455673	53.51602849	40.18782282	61.46841931	50.68651205	37.23791617	31.01235858	51.34051651	41.65531255	48.93712939	46.85192566	56.07746568	34.12513738	-0.056179279	0.770950384	0.8294194	0.200359069	0.575785138	0.67019815	-0.602256551	0.264888998	0.41023539	0.180027242	0.53226535	0.631730452	-0.434114896	0.176728962	0.299276458	0.261186309	0.175895844	0.999978788	0.15435485	0.707910659	0.966368866	0.326540068	0.555764509	0.899090354	-0.464086899	0.215026132	0.354707084	-0.417379673
WBGene00000080	WBGene00000080	ensembl	adr-2	protein_coding	NA	36.61712059	17.66039616	34.19039132	44.35199794	32.39358035	35.53251274	28.47313719	12.2031696	14.44954683	15.515731	27.37666392	26.90085282	39.27119463	33.96304654	20.3381534	14.98263892	-1.047661984	7.65E-06	3.31E-05	-0.244797495	0.469065131	0.57282165	-1.24147624	0.024225648	0.066048393	-1.868151057	3.93E-07	2.89E-06	-1.260483605	0.014653351	0.040561127	0.152741926	0.514162883	0.999978788	1.110245863	0.012736252	0.232023093	-0.041424762	0.952313282	0.994465721	0.618089751	0.324747635	0.481699825	-0.686846064
WBGene00000081	WBGene00000081	ensembl	ads-1	protein_coding	NA	19.79846202	4.666878345	21.47181106	25.87837998	12.77303228	19.07062478	4.985318371	2.766532098	6.964114636	3.951548277	11.54856909	12.91677128	23.67509552	15.92182853	3.875925235	5.457831456	-2.07558437	2.19E-06	1.03E-05	-2.123732852	0.004352707	0.011631552	-0.929123714	0.386309507	0.539410485	-3.216627485	4.97E-07	3.60E-06	-2.337445897	0.004375233	0.014491883	0.17731298	0.685804122	0.999978788	0.723004704	0.463925171	0.909880348	0.851673048	0.539345019	0.89799722	0.725569189	0.507386817	0.659601105	0.836631831
WBGene00000082	WBGene00000082	ensembl	adt-1	protein_coding	NA	2.043512457	14.6109279	2.746869743	1.65736798	2.162572693	1.607239412	17.29746773	23.75686798	6.270465082	11.11891079	7.119343813	9.535096541	2.202118861	1.884906053	20.52716786	8.694687937	2.854992348	6.50E-08	3.89E-07	2.598600197	9.45E-05	0.00037806	1.483331908	0.202169196	0.338194339	3.838612134	1.48E-05	8.16E-05	2.757505209	0.024677619	0.062794977	-0.068866725	0.896249123	0.999978788	-0.629887961	0.491717401	0.917247033	-0.776339467	0.478454801	0.880685624	-0.822033446	0.479225396	0.634533756	-1.065366026
WBGene00000083	WBGene00000083	ensembl	adt-2	protein_coding	NA	19.84244126	10.81502127	40.01961126	15.96438409	9.10027612	14.28549358	14.66860019	15.41498461	4.449350157	8.727150129	17.05945943	13.5980031	27.99199767	11.69288485	15.0417924	6.588250143	-0.799612794	0.046770138	0.085705838	-1.437800339	0.007889779	0.019525463	-1.094071793	0.129784878	0.245354636	-0.058312503	0.933330561	0.952068294	-0.773579291	0.303637359	0.448488171	0.118626396	0.768005104	0.999978788	-0.171198068	0.813187672	0.980493688	-0.900277966	0.338680047	0.804970417	-0.585358667	0.521647425	0.672475984	-1.3786683
WBGene00000084	WBGene00000084	ensembl	aex-1	protein_coding	NA	1.282689914	7.743411148	1.735427095	1.238320411	1.164338267	0.992673885	8.373403167	16.29499491	1.65864493	4.646601586	3.232953365	5.793147698	1.486873753	1.078506076	12.33419904	3.152623258	2.537191242	1.45E-06	7.08E-06	2.301312473	0.000409414	0.001420147	0.441537826	0.768055682	0.857380043	3.722296668	5.41E-09	5.43E-08	2.151747549	0.063112581	0.135517379	-0.419822625	0.425048195	0.999978788	-1.112037831	0.049650238	0.447590717	-1.41126378	0.451702653	0.865167872	-1.600447369	0.156054193	0.27702245	-1.954053595
WBGene00000085	WBGene00000085	ensembl	aex-2	protein_coding	NA	0.781507467	8.285691599	1.167846295	0.725114238	0.883236147	0.349833188	28.93609039	3.629510952	0.496159445	0.081005609	7.870833069	1.196365997	0.946480267	0.616534668	16.28280067	0.288582527	2.843490839	0.000113355	0.000394841	4.661437841	1.16E-10	1.11E-09	-0.903222405	0.478941537	0.629129354	2.332185712	0.003201903	0.009735072	-2.204183281	0.415988768	0.56442141	1.937637646	0.008506649	0.737615446	2.837816037	3.63E-06	0.001071941	2.753356475	0.21657204	NA	-5.421523028	0.000348496	0.001948047	-5.491016031
WBGene00000086	WBGene00000086	ensembl	aex-3	protein_coding	NA	15.67358687	273.2116772	17.4284104	15.68802862	13.26067861	16.31722987	451.457759	548.7862767	56.5614664	36.04120679	134.6770786	154.2081855	16.55821951	14.78895424	500.1220179	46.3013366	4.134360786	2.94E-22	8.64E-21	4.718045458	9.51E-24	2.67E-22	2.041915902	0.000379559	0.002057392	5.120769453	2.33E-57	1.14E-54	1.087570305	0.001497345	0.005652205	-0.170006017	0.689912663	0.999978788	-0.397331126	0.18314791	0.731435584	0.696135516	0.170198051	0.657842433	-3.668842903	2.85E-17	2.98E-15	-2.650687885
WBGene00000088	WBGene00000088	ensembl	aex-5	protein_coding	NA	10.7651041	42.22267036	14.91635927	11.66666848	6.562611917	9.914776745	99.05710372	49.01935391	15.78205957	5.032164239	34.07953362	18.90824084	13.29151387	8.238694331	74.03822882	10.40711191	1.912898042	1.64E-05	6.65E-05	2.738329252	8.45E-41	6.77E-39	1.204331238	0.051723762	0.121478792	2.07980353	0.003550793	0.010658504	-1.028425172	0.140211437	0.251609824	0.473826877	0.285789842	0.999978788	0.890634524	0.160729107	0.704595689	1.692305366	0.027521078	0.334832478	-3.047531904	0.00044272	0.002389166	-2.326727118
WBGene00000089	WBGene00000089	ensembl	aex-6	protein_coding	NA	2.798444212	101.2560997	3.634996252	3.318640262	1.63994072	2.600199615	187.5861049	171.4644915	38.54394969	7.429852961	57.85124788	46.20329607	3.476818257	2.120070167	179.5252982	22.98690133	5.202247711	3.25E-23	1.07E-21	5.729085907	1.70E-33	8.92E-32	4.482684135	2.43E-07	2.95E-06	5.694332264	2.48E-21	8.53E-20	1.441326234	0.113249069	0.21443884	0.041472615	0.93692573	0.999978788	0.01624321	0.970975912	0.997125008	2.459433461	0.003494152	0.122042666	-4.315626217	5.83E-07	6.93E-06	-1.984621588
WBGene00000090	WBGene00000090	ensembl	age-1	protein_coding	NA	108.031696	52.69870365	97.05862708	111.1140093	123.0689377	100.8852099	74.43138629	85.8685628	31.8143909	18.68047461	81.5933355	79.13706414	104.0863182	111.9770738	80.14997454	25.24743276	-1.012618955	0.000316761	0.001005288	-0.374114723	0.234385944	0.330404548	-2.012129134	6.37E-05	0.000434541	-0.374080556	0.32309803	0.430046542	-2.503887382	3.36E-10	4.42E-09	0.008638544	0.97549186	0.999978788	-0.308764452	0.462164497	0.909413303	0.812985132	0.180983812	0.666943803	-1.97532798	0.00028987	0.001664685	-0.910836103
WBGene00000092	WBGene00000092	ensembl	ags-3	protein_coding	NA	33.0289264	88.40208409	30.83961131	29.9009906	34.15153183	37.22357188	134.3404602	127.1615914	50.75789806	41.34838666	62.52237535	58.90863514	30.37030095	35.68755185	130.7510258	46.05314236	1.445038089	4.39E-08	2.69E-07	2.145778066	6.75E-14	9.19E-13	0.513967068	0.245319784	0.386848106	2.088752643	2.75E-09	2.88E-08	0.08711827	0.862334981	0.917257303	0.014743592	0.955458274	0.999978788	-0.04007206	0.907159214	0.989627429	0.364498117	0.485134442	0.882335606	-1.366585525	0.022225648	0.06220239	-1.078511381
WBGene00000093	WBGene00000093	ensembl	agt-1	protein_coding	NA	4.986277018	6.573280581	5.044401037	5.566078817	5.049858922	4.284769295	4.274242964	14.85134827	2.053722111	5.113808974	4.105556258	7.45400134	5.305239927	4.667314108	9.562795619	3.583765542	0.186796517	0.690713432	0.766444422	-0.248657694	0.688862272	0.765073343	-1.367628006	0.157990048	0.283025929	1.397326065	0.160817808	0.251534156	0.180553195	0.847064613	0.907251493	-0.844075888	0.072191196	0.999978788	-1.882594141	0.076005335	0.534510971	-1.223131852	0.351360642	0.813399258	-1.308071816	0.293632956	0.448236264	-0.749321672
WBGene00000094	WBGene00000094	ensembl	agt-2	protein_coding	NA	8.191322306	4.580194839	8.075496114	9.66984617	8.626903958	6.393042982	2.155095565	2.141521843	4.219437517	9.804724432	5.769233289	7.002283857	8.872671142	7.50997347	2.148308704	7.012080975	-0.848877157	0.084048056	0.140696858	-1.887464251	0.006799972	0.01710829	-1.096482512	0.019046974	0.054370222	-2.205656503	0.051125068	0.100588355	0.557096117	0.614771572	0.740081502	-0.440300586	0.370188611	0.999978788	-0.1454756	0.914573737	0.990957466	-1.184615765	0.324357082	0.793225764	2.492863514	0.122358721	0.230341279	1.287043974
WBGene00000095	WBGene00000095	ensembl	aha-1	protein_coding	NA	10.73279119	66.54658337	13.50712899	8.8134894	10.98594581	9.624600566	126.3264214	79.17334804	31.25298449	29.43357955	45.51812018	31.76125439	11.16030919	10.30527319	102.7498847	30.34328202	2.641482921	8.30E-19	1.74E-17	3.235207669	1.14E-19	2.39E-18	1.457558494	0.029694575	0.077908739	3.160418124	8.40E-25	3.86E-23	1.547046725	0.000170259	0.0008087	0.434085196	0.145543493	0.999978788	0.543754037	0.043209983	0.418019335	0.147824278	0.808799435	0.966660401	-1.178104348	0.011252675	0.035948163	-1.653189038
WBGene00000096	WBGene00000096	ensembl	ahr-1	protein_coding	NA	1.344384675	253.3298895	0.960011432	1.03679052	1.908351102	1.472385648	474.2120445	475.4400098	41.48736409	22.18013955	129.6419428	125.0323314	0.998400976	1.690368375	474.8260272	31.83375182	7.555444233	7.68E-42	1.14E-39	8.975220163	1.02E-48	1.18E-46	4.374109602	1.48E-09	2.92E-08	8.84696335	1.32E-45	3.06E-43	3.830065779	1.72E-06	1.24E-05	0.067713277	0.903267948	0.999978788	-0.133963798	0.756983681	0.972804615	0.946275431	0.034862727	0.373208995	-4.18193408	4.61E-14	2.71E-12	-3.173402157
WBGene00000097	WBGene00000097	ensembl	aip-1	protein_coding	NA	12.37878558	40.38929221	11.0782148	11.27677187	13.67242813	13.48772754	39.39156251	46.87973762	28.87244894	46.41341976	23.2536636	29.5144142	11.17749333	13.58007783	43.13565007	37.64293435	1.724667066	2.92E-18	5.68E-17	1.841858282	3.02E-07	1.89E-06	1.018425732	0.027335396	0.072686401	2.052752237	8.97E-06	5.17E-05	1.720938111	2.49E-05	0.000141826	-0.259885635	0.189005815	0.999978788	-0.35075342	0.427593576	0.8985871	-0.628075867	0.212543256	0.702196237	0.234034401	0.694736123	0.811407849	-0.11152857
WBGene00000098	WBGene00000098	ensembl	air-1	protein_coding	NA	75.85964489	16.88135731	66.76079983	83.38354203	78.36368292	74.93055477	13.33009731	25.07362841	13.37021704	15.75148648	42.95619927	49.78480292	75.07217093	76.64711885	19.20186286	14.56085176	-2.178285805	2.75E-10	2.26E-09	-2.321050309	3.91E-06	2.05E-05	-2.634656399	1.76E-05	0.000139646	-1.755973891	0.037524347	0.078106963	-2.329781578	0.000777932	0.003166537	-0.391263256	0.256862051	0.999978788	-1.004535729	0.280718393	0.827067735	-0.173929062	0.84749674	0.977689361	-0.447981976	0.679506457	0.800637004	0.277092278
WBGene00000099	WBGene00000099	ensembl	air-2	protein_coding	NA	93.09870131	16.377333	81.38506183	95.51070259	98.33055067	97.16849016	13.48289646	7.770981228	26.541188	17.7142663	54.93492424	54.54111007	88.44788221	97.74952042	10.62693885	22.12772715	-2.521204846	3.83E-12	3.96E-11	-2.5693426	3.08E-05	0.000136929	-1.974594377	0.017731648	0.051359255	-3.64560611	1.85E-06	1.22E-05	-2.524306122	1.10E-16	3.08E-15	0.243102119	0.503176969	0.999978788	0.669410678	0.484006905	0.915937497	0.650053958	0.465241876	0.871303713	1.465676538	0.078539833	0.166317253	1.191540964
WBGene00000100	WBGene00000100	ensembl	ajm-1	protein_coding	NA	103.2707103	865.4522524	134.8572327	95.78727866	82.68921096	99.74911891	99.62846213	72.66618038	1495.322788	1794.191579	453.1244235	515.5985392	115.3222557	91.21916493	86.14732126	1644.757184	3.137256155	3.24E-11	2.98E-10	-0.435167446	0.171876278	0.259512389	4.117327042	2.47E-39	1.22E-36	-0.39783339	0.307219378	0.414368163	4.10812552	8.10E-59	4.96E-56	-0.055698699	0.906224814	0.999978788	0.337234977	0.350875594	0.861603046	-0.209125039	0.451963216	0.865167872	4.87888443	6.61E-41	6.75E-38	4.253932894
WBGene00000101	WBGene00000101	ensembl	aka-1	protein_coding	NA	139.6258523	126.8900588	118.2548309	143.2724058	150.7371167	146.2390559	103.6014838	167.6154341	110.3623223	125.9809951	120.7389384	145.7769727	130.7636183	148.4880863	135.6084589	118.1716587	-0.127771654	0.354254808	0.453617662	-0.196565399	0.421278567	0.527452175	-0.517861839	0.044418977	0.107820799	0.214085728	0.560715351	0.656873032	-0.276915874	0.38959212	0.537876875	-0.30741326	0.025829881	0.876444767	-0.819270945	0.023996827	0.321351305	-0.137635705	0.687462019	0.936976807	-0.153594662	0.748162609	0.846656468	0.42543309
WBGene00000102	WBGene00000102	ensembl	akt-1	protein_coding	NA	131.2916212	353.926626	111.7419218	122.6835501	156.7031717	134.0378411	539.2370458	586.7790214	173.9310983	115.7593386	245.4033094	239.8149378	117.2127359	145.3705064	563.0080336	144.8452184	1.449355906	1.72E-06	8.30E-06	2.268909084	5.16E-06	2.65E-05	0.087806965	0.768015515	0.857380043	2.264836771	2.12E-06	1.38E-05	-0.273121209	0.298814609	0.442854633	-0.00179108	0.995283716	0.999978788	-0.251986965	0.684423896	0.966368866	0.638969032	0.046517092	0.416039192	-2.100328365	6.67E-05	0.000458952	-1.278480122
WBGene00000103	WBGene00000103	ensembl	akt-2	protein_coding	NA	14.41213565	55.21276736	9.007860168	10.87697356	16.8567067	20.90700216	59.11408974	94.17837403	36.77844041	30.78016527	30.43927425	39.18562875	9.942416862	18.88185443	76.64623189	33.77930284	1.953763445	2.29E-13	2.71E-12	2.71428184	5.29E-14	7.27E-13	1.067103667	0.019925319	0.056504252	3.120526653	1.01E-12	1.61E-11	0.488146972	0.18736239	0.313108024	-0.374323596	0.160153676	0.999978788	-0.798256562	0.065383287	0.499476681	0.314512283	0.502119984	0.887771303	-1.398076869	0.005529628	0.020192342	-0.349750288
WBGene00000105	WBGene00000105	ensembl	alg-1	protein_coding	NA	69.15024549	331.1318646	91.17205443	71.98967042	52.81948777	60.61976936	400.0694229	435.9301546	197.1212931	291.4065878	185.2955645	214.9865456	81.58086242	56.71962857	417.9997888	244.2639404	2.282733525	3.83E-43	6.27E-41	2.13850836	1.06E-22	2.76E-21	1.832836199	1.36E-16	8.02E-15	2.590024342	5.01E-12	7.33E-11	2.197991694	6.17E-15	1.45E-13	-0.118121711	0.476108446	0.999978788	-0.244467184	0.475995148	0.914525499	-0.498577597	0.07466819	0.503138567	-0.329658551	0.443336624	0.602702874	-0.698599524
WBGene00000106	WBGene00000106	ensembl	alg-2	protein_coding	NA	60.30249778	104.5902061	79.04415844	56.96371897	47.00117581	58.20093793	94.65270109	81.61026155	111.8261139	130.2717478	83.1310373	81.76166656	68.0039387	52.60105687	88.13148132	121.0489308	0.842419043	2.26E-05	8.97E-05	0.284486496	0.385964867	0.492711308	1.188392101	0.006280017	0.022138138	0.499556936	0.350379382	0.458241593	1.101494352	9.96E-05	0.000499889	0.023706779	0.905084383	0.999978788	0.093421428	0.868611454	0.985994102	-0.165341345	0.678668386	0.935589949	0.95133587	0.088008824	0.181332096	0.565363538
WBGene00000107	WBGene00000107	ensembl	alh-1	protein_coding	NA	115.5336648	37.20615995	147.0473302	124.015716	97.50187653	93.56973654	30.18154192	36.25951866	36.0954643	46.28811494	77.70655323	75.03327153	135.5315231	95.53580653	33.22053029	41.19178962	-1.594731771	9.02E-22	2.57E-20	-2.287870153	4.78E-11	4.79E-10	-1.499729726	1.92E-05	0.000150688	-1.776019867	1.24E-05	6.93E-05	-1.077581736	5.86E-05	0.000308437	-0.102577225	0.537432971	0.999978788	-0.377160926	0.388583012	0.881316388	-0.303465265	0.440976229	0.862040583	0.599818404	0.157998781	0.279824217	0.595814931
WBGene00000109	WBGene00000109	ensembl	alh-3	protein_coding	NA	74.28373827	81.30461177	100.7807668	74.8920094	66.02119638	55.44098052	67.35394781	83.65839435	90.47708203	83.72902288	81.15824825	74.43010179	87.83638809	60.73108845	75.50617108	87.10305245	0.19349407	0.361089666	0.460603631	-0.576621113	0.13068472	0.209975943	0.396122639	0.348479224	0.502352658	0.162077757	0.772727384	0.832977982	0.533532532	0.094841327	0.186618784	0.107503272	0.611867343	0.999978788	-0.404300188	0.492791155	0.917247033	0.169521107	0.650488745	0.929553481	0.232008798	0.692375883	0.809653859	0.775757742
WBGene00000110	WBGene00000110	ensembl	alh-4	protein_coding	NA	68.39759765	125.5516656	54.09939887	63.73291092	80.10515671	75.65292411	45.92463187	57.54618718	202.0875808	196.6482627	95.55419206	98.39507122	58.9161549	77.87904041	51.73540953	199.3679217	0.917973916	0.001336439	0.003693585	-0.231796398	0.368980414	0.475357822	1.26819326	1.73E-05	0.00013723	-0.154969995	0.665171098	0.746815486	1.319416689	1.52E-05	9.05E-05	-0.063825967	0.823495616	0.999978788	-0.442901963	0.10967519	0.615768673	0.097852962	0.72860856	0.951713432	2.020971406	2.25E-09	4.75E-08	2.4581009
WBGene00000111	WBGene00000111	ensembl	alh-5	protein_coding	NA	5.199989012	0.871156347	6.96569917	7.177947939	2.846738131	3.809570805	1.366516909	0.723018184	1.242681057	0.152409237	3.105408817	2.965736541	7.071823555	3.328154468	1.044767546	0.697545147	-2.726104949	8.45E-05	0.000301143	-2.380489664	0.0068679	0.017256736	-1.250935223	NA	NA	-3.297213755	0.007802393	0.020901464	-4.773518936	0.001139528	0.004459064	0.657665343	0.342766642	0.999978788	0.839545019	0.585617976	0.946047797	3.07716435	NA	NA	-2.004497592	0.378990431	0.538436571	0.255432509
WBGene00000112	WBGene00000112	ensembl	alh-6	protein_coding	NA	20.42630983	26.03211193	34.64074557	24.02595788	10.58851805	12.45001782	31.90968415	56.78067408	9.132538187	6.305551292	21.56787149	24.89055027	29.33335173	11.51926793	44.34517911	7.71904474	0.362136808	0.397649473	0.497797328	-0.109717784	0.76049266	0.821955482	-0.282052425	0.692585768	0.803221471	1.224293626	0.009582033	0.024865064	-1.040878391	0.152604476	0.268805136	-0.192010027	0.653814314	0.999978788	-0.955519578	0.045960314	0.429354342	0.577536075	0.55538324	0.899090354	-2.908106432	0.000456622	0.002458779	-1.482964511
WBGene00000113	WBGene00000113	ensembl	alh-7	protein_coding	NA	10.43573544	10.62886249	9.763192636	7.708450362	9.938708473	14.33259029	17.84827684	10.79548882	10.02096745	3.850716833	11.89278635	9.171811576	8.735821499	12.13564938	14.32188283	6.935842141	-0.020029769	0.956773747	0.970274306	0.837097611	0.103420464	0.174087628	-0.046030441	0.93817984	0.96429265	0.496452405	0.438016314	0.546603471	-1.97524539	0.032773145	0.079703579	0.327629667	0.375296589	0.999978788	0.551890424	0.439770315	0.903368566	1.448225712	0.190222802	0.676027646	-1.284835977	0.269180212	0.421186649	-0.445331772
WBGene00000114	WBGene00000114	ensembl	alh-8	protein_coding	NA	280.4560251	164.8031753	306.3769979	278.5988687	267.1111376	269.737096	136.8541126	166.357535	177.0757718	178.9252818	221.854505	223.4046954	292.4879333	268.4241168	151.6058238	178.0005268	-0.738647387	0.000230887	0.000753391	-1.179555229	0.000754487	0.002470099	-0.657567179	0.139512907	0.259010068	-0.77370931	0.203442194	0.301022662	-0.654751323	0.00057319	0.002413421	-0.053558491	0.789456412	0.999978788	-0.42094453	0.516164019	0.92370967	0.036970597	0.927837904	0.990531532	0.377020258	0.531767461	0.681153452	0.732867617
WBGene00000115	WBGene00000115	ensembl	alh-9	protein_coding	NA	51.79171395	26.61275299	87.10600643	52.73730149	28.75001873	38.57352915	19.48394636	26.3409815	22.57018815	38.05589595	39.47753992	38.92692702	69.92165396	33.66177394	22.91246393	30.31304205	-0.919333758	0.001645558	0.004453254	-2.161331402	1.80E-12	2.16E-11	-0.409436865	0.497761527	0.646888053	-1.008049568	0.130704755	0.213877715	-0.082303796	0.804140328	0.878971413	-0.181250201	0.534875634	0.999978788	-0.570479769	0.363938091	0.871141939	-0.7052251	0.243297151	0.728183864	0.759811646	0.251755607	0.400100518	0.573657889
WBGene00000116	WBGene00000116	ensembl	alh-10	protein_coding	NA	11.89312926	43.42754615	17.61458904	10.09616077	6.925872628	12.93589461	3.566166262	5.42291349	64.24364864	100.4774562	23.08756914	32.23310626	13.8553749	9.930883618	4.494539876	82.36055241	1.8955887	0.00062658	0.001865501	-2.294964659	0.000321372	0.00114662	3.146057096	6.03E-11	1.58E-09	-0.911785309	0.389155461	0.497550035	2.899034222	1.59E-17	4.86E-16	-0.318239258	0.565872113	0.999978788	-0.704358882	0.573687208	0.94361502	-0.586437571	0.082209398	0.52176906	4.467308347	2.08E-05	0.000166108	4.481720886
WBGene00000117	WBGene00000117	ensembl	alh-11	protein_coding	NA	20.96632427	33.49506685	23.39336611	27.61883501	15.64882154	17.20427443	29.1171113	38.73070728	32.49045872	33.64199012	25.16243942	29.29895171	25.50610056	16.42654799	33.92390929	33.06622442	0.720364859	0.000347459	0.001092536	0.3160439	0.387700876	0.494253445	0.985499952	0.00424389	0.015942892	0.483103397	0.351878388	0.459640732	0.901234984	0.05689135	0.124260013	-0.24141711	0.230595979	0.999978788	-0.529801444	0.321189327	0.844384067	0.006375861	0.989291559	0.998280863	0.012467025	0.984801055	0.991268839	0.488186625
WBGene00000118	WBGene00000118	ensembl	alh-12	protein_coding	NA	19.16577862	4.19339294	27.25006446	22.67317979	9.808168166	16.93170208	4.505527245	3.149896712	2.839643224	6.278504577	11.10085077	12.25832079	24.96162213	13.36993512	3.827711979	4.559073901	-2.162164171	2.01E-06	9.58E-06	-2.59897778	1.14E-07	7.62E-07	-1.84612678	0.042952384	0.10508093	-2.866630574	0.000394827	0.001562472	-1.479109837	0.179576027	0.302499425	-0.2688955	0.554491979	0.999978788	0.347663985	0.724571847	0.968549305	-1.10938272	0.443218054	0.863145047	1.282769408	0.376788907	0.536792843	-0.302826566
WBGene00000120	WBGene00000120	ensembl	aly-1	protein_coding	NA	6.270651146	27.17534479	8.44194037	4.52850506	5.611682297	6.500476858	14.98895264	13.01800126	44.65682997	36.03759528	18.42485132	15.02114461	6.485222715	6.056079577	14.00347695	40.34721262	2.154677047	3.28E-09	2.33E-08	0.848049702	0.118303052	0.193824448	2.921293852	7.43E-10	1.57E-08	1.497206714	NA	NA	2.403134944	7.06E-10	8.88E-09	0.290261655	0.425350679	0.999978788	0.060917634	0.950256715	0.994983732	0.374647005	0.427134776	0.857577851	1.76255807	0.066097317	0.146549585	1.866016609
WBGene00000121	WBGene00000121	ensembl	aly-2	protein_coding	NA	52.72225415	25.06181779	43.94132499	48.34618526	58.67629009	59.92521627	17.86547491	15.50099369	43.59909234	23.28171022	41.02054558	36.76352636	46.14375512	59.30075318	16.6832343	33.44040128	-1.079766696	2.49E-05	9.80E-05	-1.291821623	5.07E-06	2.61E-05	-0.503126123	0.329088166	0.481660281	-1.645485942	0.009206732	0.024097787	-1.428521725	1.76E-07	1.52E-06	0.255142479	0.319133127	0.999978788	0.083899417	0.897060515	0.987017636	0.968759664	0.070667378	0.493375844	0.835668204	0.214307191	0.353935948	1.567073078
WBGene00000122	WBGene00000122	ensembl	aly-3	protein_coding	NA	121.1154725	86.68309958	134.6838169	138.4795086	110.8155544	100.4830103	120.1714104	84.04750587	66.65514197	75.85834009	108.0814809	99.71709122	136.5816627	105.6492824	102.1094581	71.25674103	-0.446710143	0.000815984	0.002369928	-0.146437433	0.561640776	0.658545134	-0.79864082	0.004838308	0.017764492	-0.72964337	0.026403139	0.058393091	-0.468638363	0.048570342	0.109405184	0.099941487	0.453934035	0.999978788	0.40076802	0.23563978	0.790010304	-0.131740643	0.636409018	0.926547159	0.09907337	0.78604262	0.871451633	-0.529794734
WBGene00000123	WBGene00000123	ensembl	ama-1	protein_coding	NA	283.2857364	471.7971189	248.6717632	289.8463199	310.7589189	283.8659437	249.1947376	275.4466081	674.6857822	687.8613475	370.8278005	384.2550548	269.2590415	297.3124313	262.3206728	681.2735649	0.780690502	0.000236349	0.000770034	0.016714421	0.951083448	0.96424108	1.054488425	3.55E-06	3.38E-05	-0.088856414	0.779290923	0.837912282	1.211447816	2.78E-09	3.19E-08	-0.063004831	0.766684528	0.999978788	-0.25307445	0.482354536	0.915937497	0.029971872	0.887440793	0.984709023	1.576152151	1.10E-05	9.41E-05	1.757484307
WBGene00000133	WBGene00000133	ensembl	amt-1	protein_coding	NA	0.391786195	0.405286319	0.26348704	0.355135501	0.612608401	0.33591384	0	0	0.848129793	0.773015484	0.431056309	0.366016206	0.30931127	0.474261121	0	0.810572639	0.11307101	0.921181697	0.944969763	-4.39353639	0.073127942	0.131269213	0.399419685	0.838453124	0.904560895	-4.422983173	0.193877042	0.290169445	1.093157638	0.514013364	0.65733744	0.241514606	0.832616858	0.999978788	NA	NA	NA	0.195489358	0.925581871	0.990408354	5.743797952	0.032989946	0.085563111	6.415733451
WBGene00000134	WBGene00000134	ensembl	amt-2	protein_coding	NA	0.317804457	9.373861514	0.099573702	0	0.158079004	1.013565122	13.09291579	20.39985657	1.998159921	2.004513775	3.837182104	5.854483867	0.049786851	0.585822063	16.74638618	2.001336848	5.164298659	5.93E-09	4.08E-08	7.333161112	1.79E-14	2.56E-13	3.577872306	0.042033853	0.103362462	10.20322888	4.38E-13	7.15E-12	0.884437326	0.58452435	0.716275128	-1.292544921	0.144384501	0.999978788	-0.76071979	0.308256909	0.839558335	0.039318135	0.98242436	0.996823651	-3.199797108	0.017631597	0.051730322	-2.348827482
WBGene00000135	WBGene00000135	ensembl	amt-3	protein_coding	NA	3.270823487	14.0491581	2.423269654	1.500917891	4.323572821	4.83553358	22.86306188	23.79093995	4.058498222	5.484132324	8.417100645	8.902880937	1.962093772	4.579553201	23.32700092	4.771315273	2.11369977	3.96E-06	1.80E-05	3.240683675	6.55E-08	4.53E-07	-0.148282634	0.874413986	0.926371837	4.00198903	2.39E-08	2.14E-07	0.114433926	0.864518095	0.918998505	-0.08331331	0.855683813	0.999978788	-0.200538949	0.765496981	0.975185278	-0.393331681	0.687821331	0.937162781	-1.906957218	0.012187589	0.038355243	-2.11348245
WBGene00000136	WBGene00000136	ensembl	amt-4	protein_coding	NA	12.88650889	2.534403665	17.61741638	20.59561535	8.156551382	5.176452439	3.056394885	0.069054527	4.900473324	2.111691925	8.432708993	6.98820356	19.10651586	6.666501911	1.562724706	3.506082625	-2.591326955	0.000841687	0.002437343	-2.552314051	0.000112754	0.000444194	-0.825836521	0.617443357	0.746273402	-8.809464811	4.86E-15	9.60E-14	-1.351457139	NA	NA	0.858484653	0.268674747	0.999978788	5.798636003	0.000382237	0.032104378	1.274229873	NA	NA	5.494556713	NA	NA	0.921556803
WBGene00000137	WBGene00000137	ensembl	amx-1	protein_coding	NA	8.76103497	8.890758798	11.31598523	6.944868281	8.229659984	8.553626383	12.32207549	1.794355398	12.8196593	8.62694501	11.171845	6.479948768	9.130426757	8.391643183	7.058215442	10.72330215	-0.063579248	0.871193445	0.906920789	0.16965996	0.774172346	0.832296396	0.578611001	0.328760076	0.481258915	-1.970757585	0.025499093	0.056690892	-0.065033033	NA	NA	0.780656102	0.046499809	0.950712889	2.682431629	0.00774505	0.179339937	0.657180672	0.451039335	0.865167872	2.518381669	0.039665457	0.098829134	0.347648388
WBGene00000138	WBGene00000138	ensembl	amx-2	protein_coding	NA	9.238341513	8.756876291	9.899770118	6.167998054	9.209944329	11.67565355	11.00704605	10.34275123	6.175641348	7.502066542	9.073100461	8.922117343	8.033884086	10.44279894	10.67489864	6.838853945	-0.061468264	0.840787683	0.885222932	0.140140934	0.749418249	0.813685142	-0.646728411	0.295361729	0.444377738	0.742206379	0.274297557	0.378831605	-0.707913115	0.312573142	0.458039088	-0.027140406	0.929321833	0.999978788	-0.013613599	0.984861362	0.998767875	-0.201034557	0.82006	0.970247338	-0.243273375	0.793281993	0.876886992	-0.503662636
WBGene00000139	WBGene00000139	ensembl	amx-3	protein_coding	NA	0.532643249	0.172335642	0.400821288	0.760313592	0.538044618	0.431393496	0.217711289	0.066792833	0.296830967	0.108007479	0.363352041	0.34162685	0.58056744	0.484719057	0.142252061	0.202419223	-1.740868162	0.010282437	0.022849412	-0.865266137	0.592874087	0.684808663	-0.912057227	0.614709729	0.744119948	-3.555943413	0.009959592	0.025705865	-2.124577823	0.327929883	0.473770631	0.513792615	0.44703254	0.999978788	1.617679508	0.489361025	NA	1.530680277	0.623268381	NA	0.970087649	0.775284406	NA	0.815129355
WBGene00000140	WBGene00000140	ensembl	anc-1	protein_coding	NA	505.6351635	999.8153983	618.0191855	400.7985581	467.016726	536.7061844	874.9723451	1044.076403	945.4537117	1134.759134	726.3654921	779.0850697	509.4088718	501.8614552	959.5243738	1040.106423	1.011152079	1.16E-13	1.40E-12	0.498347155	0.017171355	0.038272702	0.958958089	0.007114521	0.02449368	1.364094265	3.99E-05	0.000201378	1.019064676	7.35E-07	5.68E-06	-0.058218634	0.669170654	0.999978788	-0.384266122	0.248729132	0.797496661	-0.20759999	0.304168453	0.777973793	0.3739543	0.263313586	0.414121073	0.448956869
WBGene00000142	WBGene00000142	ensembl	aos-1	protein_coding	NA	30.64400077	17.20781339	28.41141705	37.87530545	28.59807282	27.69120775	21.82797886	12.70804715	15.30640829	18.98881924	23.53596926	24.3158449	33.14336125	28.14464029	17.268013	17.14761377	-0.810599601	0.009248589	0.020826443	-0.412619973	0.448748241	0.553698917	-0.977926142	0.033399417	0.085784752	-1.575105854	0.070392505	0.130615014	-0.623357717	0.25353405	0.391693084	-0.038975724	0.90040836	0.999978788	0.575309942	0.547500055	0.933601514	-0.243883912	0.71830446	0.948087675	0.798197217	0.420194333	0.579071902	-0.178071702
WBGene00000143	WBGene00000143	ensembl	apc-2	protein_coding	NA	51.7038176	14.83929404	41.92683072	66.48836611	50.46208839	47.93798518	13.31778173	14.47889833	19.992094	11.56840208	31.42469871	35.11841293	54.20759842	49.20003678	13.89834003	15.78024804	-1.780283091	1.97E-12	2.09E-11	-1.659712351	0.002627664	0.007503748	-1.41608622	0.015511674	0.04628938	-2.219264469	5.75E-05	0.00027959	-2.107022434	1.82E-12	3.16E-11	0.005237519	0.983483451	0.999978788	-0.221911695	0.7700467	0.976125444	0.856857997	0.187322561	0.673949411	-0.050972671	0.936212109	0.96506241	0.877130539
WBGene00000144	WBGene00000144	ensembl	apc-10	protein_coding	NA	6.885408242	1.383381167	5.135482198	7.111792156	9.56944418	5.724914435	0.569967724	0.180974326	4.697417446	0.085165173	4.993077887	3.275711522	6.123637177	7.647179307	0.375471025	2.391291309	-4.444859342	8.10E-13	8.97E-12	-3.174547372	0.001812281	0.005394346	-1.125591845	0.641085763	0.763889991	-5.240371859	2.55E-07	1.93E-06	-6.497105936	4.33E-08	4.12E-07	1.135268599	0.066451505	0.999978788	1.484342787	0.512213192	NA	5.899257769	NA	NA	-0.924231513	0.782773321	NA	3.238128169
WBGene00000145	WBGene00000145	ensembl	apc-11	protein_coding	NA	4.162904392	2.632065833	5.038094183	4.345764888	4.253815363	3.013943135	3.083520425	2.993308798	2.80024023	1.651193881	3.79391755	3.001052675	4.691929535	3.633879249	3.038414611	2.225717055	-0.629933751	0.0339763	0.064893096	-0.669615613	0.253211059	0.352177104	-0.675344328	0.296574021	0.445730648	-0.543107847	0.235582841	0.335958734	-0.948344677	0.382597231	0.530699391	0.309193358	0.298009027	0.999978788	-0.05219011	0.934870722	0.994426841	0.836836279	0.493849077	0.883228487	-0.653238699	0.561518137	0.704685147	0.114352916
WBGene00000146	WBGene00000146	ensembl	ape-1	protein_coding	NA	117.7028087	154.4763251	104.0345901	114.9442207	131.8226199	120.009804	76.77259734	59.44507548	207.2777622	274.4098655	129.9768924	142.2022414	109.4894054	125.916212	68.10883641	240.8438139	0.434162815	0.110480698	0.17682933	-0.426836738	0.066530532	0.121375678	0.589728012	0.038667836	0.096586676	-0.970657796	0.030865883	0.066509028	1.129758378	2.35E-07	1.99E-06	-0.129138302	0.634982635	0.999978788	0.241278623	0.614109394	0.952562665	-0.351222143	0.218925392	0.707950701	2.475901614	4.07E-07	5.06E-06	1.763559806
WBGene00000147	WBGene00000147	ensembl	aph-1	protein_coding	NA	9.209409934	10.89172251	6.858042073	10.89572405	9.245526955	9.838346657	8.801960667	11.28287084	13.334559	10.14749953	9.560022174	10.54111027	8.876883062	9.541936806	10.04241575	11.74102926	0.296698727	0.264621379	0.360612525	0.381360398	0.395412721	0.501863548	0.463134709	0.402959565	0.554800029	0.040515573	0.957660935	0.968840746	-0.016216694	0.968528695	0.982543128	-0.176759754	0.506306217	0.999978788	-0.487451153	0.555506241	0.937614141	0.442943021	0.337401524	0.8038165	0.128379563	0.875451546	0.928699723	0.922111175
WBGene00000148	WBGene00000148	ensembl	aph-2	protein_coding	NA	23.51883703	26.33569059	28.47653889	24.24828094	19.26677944	22.08374884	35.6565324	32.94444013	16.09031057	20.65147926	24.87254032	24.98198729	26.36240992	20.67526414	34.30048626	18.37089492	0.197404832	0.402034324	0.50211546	0.338429158	0.348068827	0.453376371	-0.336223817	0.577160412	0.715462274	0.436692146	0.231926625	0.332087059	-0.17097177	0.707445634	0.810806784	-0.035956338	0.878685358	0.999978788	-0.001142047	0.997688098	0.99976195	-0.295145797	0.64767816	0.929501072	-0.437530591	0.408262703	0.568365382	-0.828852224
WBGene00000149	WBGene00000149	ensembl	apl-1	protein_coding	NA	299.3526485	2472.588599	358.4753005	234.3036116	275.3204689	329.3112131	3935.045237	3268.613502	1487.02186	1199.673796	1513.965717	1257.975531	296.3894561	302.315841	3601.82937	1343.347828	3.062532409	3.96E-40	5.19E-38	3.461478781	2.05E-44	1.93E-42	2.374151127	2.92E-09	5.37E-08	3.799575938	1.84E-23	7.62E-22	1.804047695	1.67E-13	3.31E-12	0.181817844	0.431160996	0.999978788	0.148715342	0.674838921	0.964499443	0.367056985	0.127150366	0.607734381	-1.204156241	0.00265572	0.010945137	-1.063489524
WBGene00000150	WBGene00000150	ensembl	apm-1	protein_coding	NA	29.7043282	191.4706473	26.61865959	24.71385106	36.45644821	31.02835395	9.990458615	4.543123614	340.0160417	411.3329655	103.270402	117.9045735	25.66625533	33.74240108	7.266791114	375.6745036	2.745617048	2.18E-06	1.03E-05	-1.411073762	0.007998797	0.019750409	3.159244866	2.48E-26	4.60E-24	-2.435843822	2.20E-05	0.000117299	3.669715716	3.40E-41	6.19E-39	-0.044235667	0.93917695	0.999978788	1.024222218	0.121835139	0.635729345	-0.218317107	0.374598704	0.830614971	6.752080514	1.04E-37	9.09E-35	5.432386433
WBGene00000151	WBGene00000151	ensembl	apn-1	protein_coding	NA	13.25901419	7.857162885	9.935623204	16.32927418	13.85521947	12.91593991	3.888731384	11.36643372	10.6324896	5.540996837	9.578015915	11.53816116	13.13244869	13.38557969	7.627582551	8.086743219	-0.701660216	0.139082174	0.213981272	-1.325259414	0.011338724	0.026804199	-0.459423705	0.495372783	0.644961069	-0.491724656	NA	NA	-1.287904515	0.153191646	0.269521991	-0.298803331	0.528741198	0.999978788	-1.669906809	NA	NA	1.011388228	0.356433258	0.817736145	-0.843078741	0.576869986	0.718582028	1.718050597
WBGene00000155	WBGene00000155	ensembl	app-1	protein_coding	NA	101.0168901	27.30608921	90.43822235	112.003573	109.4241736	92.20159149	19.02593641	19.58113536	27.19496435	43.42232073	61.52082417	66.80215516	101.2208977	100.8128825	19.30353589	35.30864254	-1.851100029	5.16E-08	3.13E-07	-2.179369564	0.000373332	0.001309854	-2.076283852	7.71E-06	6.71E-05	-2.52459851	NA	NA	-1.137935878	0.010729338	0.031106529	-0.265530368	0.434706881	0.999978788	-0.134466944	0.898160074	0.98742659	-0.625474851	0.293406125	0.766667329	1.430389408	0.156471894	0.277681559	0.771424928
WBGene00000156	WBGene00000156	ensembl	Apr-01	protein_coding	NA	137.718637	83.85244422	113.3930809	125.6547791	170.5892437	141.2374441	120.8323957	69.39305988	84.1380002	61.04632105	122.2381801	99.33290104	119.52393	155.9133439	95.11272781	72.59216062	-0.737929239	0.000401362	0.001246837	0.087831816	0.754602462	0.817405798	-1.089625961	0.023766183	0.065128287	-0.874077257	0.121461245	0.201956701	-1.265904571	1.72E-05	0.000101616	0.345605833	0.097409539	0.999978788	0.656065016	0.2747467	0.82151002	0.511998802	0.326891521	0.795018245	0.100924625	0.871630394	0.926423733	-0.211609568
WBGene00000157	WBGene00000157	ensembl	aps-2	protein_coding	NA	2.090420269	10.7788155	2.293998	1.490887223	2.183295662	2.393500189	13.35674152	15.1411281	6.895086585	7.722305805	6.182280441	6.686955329	1.892442612	2.288397926	14.24893481	7.308696195	2.390172196	2.51E-15	3.73E-14	2.555650951	5.59E-10	4.98E-09	1.593162602	0.006518488	0.022790696	3.347009329	9.06E-05	0.000420244	1.605461874	0.005461524	0.017466757	-0.0461254	0.87837382	0.999978788	-0.331060203	0.599209443	0.951107266	-0.103706229	0.859937164	0.97909515	-0.747056254	0.295682457	0.450339162	-0.614286853
WBGene00000158	WBGene00000158	ensembl	apg-1	protein_coding	NA	88.19623011	121.2353763	88.3597356	101.5030383	79.69683864	83.22530786	123.7120728	102.5622657	136.7621272	121.9050394	107.1326935	102.2989128	94.93138696	81.46107325	113.1371692	129.3335833	0.491722431	2.01E-05	8.04E-05	0.480052285	0.086181251	0.149903935	0.707404158	0.023354481	0.064164734	0.00621286	0.983618295	0.987448363	0.483431572	0.037883279	0.089700407	0.006702922	0.953651475	0.999978788	0.145296049	0.63998056	0.955048282	0.228656363	0.446836712	0.864680646	0.48832607	0.121706477	0.229364143	0.469602519
WBGene00000159	WBGene00000159	ensembl	aps-1	protein_coding	NA	10.25553908	11.76722166	11.07788995	11.49842693	10.96549754	7.480341906	8.507225259	6.915051734	14.8272223	16.81938735	11.34445876	10.67830198	11.28815844	9.222919721	7.711138497	15.82330482	0.249533031	0.330426342	0.42949877	-0.402029602	0.450739155	0.555651939	0.370708731	0.481079017	0.631483972	-0.744996593	0.126691331	0.208437334	1.114854299	0.000551496	0.00233156	0.06266792	0.806899366	0.999978788	0.141416076	0.832406289	0.981558891	-0.12742872	0.78902471	0.963685057	1.546010597	0.002877391	0.01167815	1.17130766
WBGene00000160	WBGene00000160	ensembl	apb-1	protein_coding	NA	152.6677391	290.7098904	151.780248	157.0914578	160.3351244	141.4641262	330.3655693	365.1200142	225.3886597	241.9653182	216.9674004	226.4102291	154.4358529	150.8996253	347.7427917	233.676989	0.964822101	4.10E-11	3.74E-10	1.12164296	9.99E-08	6.74E-07	0.428334353	0.20846328	0.34551247	1.219947569	0.002887867	0.008910656	0.71051271	0.00070549	0.00289884	-0.06715593	0.645941509	0.999978788	-0.268271515	0.484262416	0.915937497	-0.045859071	0.886654171	0.984709023	-0.362040931	0.422169298	0.581270944	-0.204314246
WBGene00000161	WBGene00000161	ensembl	apa-2	protein_coding	NA	54.81939689	263.0873326	69.3121535	44.76180447	50.49473616	54.70889343	294.5342541	300.0337354	207.045675	250.7356658	155.3467047	162.5600248	57.03697899	52.6018148	297.2839947	228.8906704	2.295292991	3.60E-46	7.22E-44	2.093463299	2.42E-12	2.86E-11	1.969552218	4.84E-10	1.07E-08	2.737003797	2.90E-08	2.56E-07	2.133840217	1.28E-26	8.66E-25	0.02488705	0.8770763	0.999978788	-0.137546175	0.777178528	0.976502341	-0.216994244	0.44100641	0.862040583	-0.016932878	0.974068674	0.986214369	-0.194310078
WBGene00000162	WBGene00000162	ensembl	apd-3	protein_coding	NA	56.61073891	86.52132377	47.47497356	59.45712309	57.67226558	61.8385934	139.2111393	102.6953087	42.63662452	61.54222253	71.74875074	71.38331193	53.46604832	59.75542949	120.953224	52.08942352	0.625422371	0.003425792	0.008593743	1.551284144	5.60E-12	6.32E-11	-0.49895357	0.216537781	0.354791928	0.775689103	0.043600649	0.088215118	-0.074193836	0.807058435	0.880673865	-0.064481421	0.762848347	0.999978788	0.315092241	0.400682486	0.887400604	-0.474477856	0.245484695	0.730391924	-0.484442074	0.289652144	0.443484633	-1.376654696
WBGene00000163	WBGene00000163	ensembl	apb-3	protein_coding	NA	68.83434919	118.102249	49.36017245	57.9177706	92.08977279	75.96968093	111.4688824	124.374615	123.0788346	113.4866641	93.99941555	92.93718266	53.63897153	84.02972686	117.9217487	118.2827493	0.810078252	1.55E-05	6.33E-05	1.190624199	5.08E-07	3.10E-06	0.357518891	0.348702235	0.502480274	1.095881091	0.028231398	0.061876185	0.519374717	0.051257374	0.114310058	0.005057108	0.978476929	0.999978788	-0.252783375	0.599855095	0.951279288	0.161975332	0.664889048	0.932559155	0.115408637	0.836094524	0.904663929	0.467485863
WBGene00000164	WBGene00000164	ensembl	apm-3	protein_coding	NA	10.72376217	27.5559869	13.40667941	10.02026717	8.920422929	10.54767916	35.0119091	37.10519152	23.64048852	14.46635848	20.24487499	18.03487408	11.71347329	9.734051047	36.05855031	19.0534235	1.411480122	2.20E-06	1.04E-05	1.43339857	0.008569135	0.020992559	1.347259019	0.051198907	0.120555455	1.898035336	0.002210204	0.007067171	0.392544414	0.298822423	0.442854633	0.1198339	0.68773072	0.999978788	-0.170455308	0.80251517	0.979363345	0.749401942	0.295577181	0.77007535	-1.130906638	0.095451702	0.192679176	-0.231564413
WBGene00000165	WBGene00000165	ensembl	aps-3	protein_coding	NA	6.594403084	7.831637288	6.014403794	7.623225961	6.188362084	6.551620495	7.995304143	10.44778459	5.355183206	7.528277212	6.388313307	8.037727065	6.818814878	6.36999129	9.221544368	6.441730209	0.269422055	0.269616924	0.366131314	0.408930295	0.365470048	0.472005225	-0.268071487	0.650940097	0.772480869	0.44575687	0.439043926	0.547458087	0.147248857	0.80325645	0.878634069	-0.351491379	0.149784785	0.999978788	-0.560042912	0.386984822	0.880345362	-0.431716874	0.558720674	0.899485985	-0.209020135	0.779765458	0.867884177	-0.216328681
WBGene00000166	WBGene00000166	ensembl	apt-9	protein_coding	NA	2.687289101	52.61406921	3.001290435	3.366995426	1.687244151	2.69362639	90.98428559	103.7129275	7.451154655	8.307909141	25.78099371	29.5203646	3.184142931	2.19043527	97.34860652	7.879531898	4.315679781	3.52E-15	5.13E-14	4.931479703	1.02E-11	1.11E-10	2.093210757	0.003286843	0.012911591	4.938259077	9.57E-19	2.65E-17	1.55199338	0.169442754	0.289818159	-0.323053721	0.555676944	0.999978788	-0.296082044	0.515783714	0.92370967	-0.062812935	0.951676394	0.994465721	-3.409317252	0.001135718	0.005331178	-3.293197542
WBGene00000168	WBGene00000168	ensembl	apx-1	protein_coding	NA	33.97359134	6.324207949	24.86429559	35.17399037	35.87306328	39.98301612	6.616386993	8.002622873	8.344843034	2.332978897	18.92464722	21.37315207	30.01914298	37.9280397	7.309504933	5.338910966	-2.420853141	2.09E-09	1.53E-08	-1.864901158	0.011698459	0.027524273	-2.176067149	0.020123144	0.056897168	-2.150849574	3.32E-08	2.90E-07	-4.159489211	3.56E-09	3.99E-08	0.090918784	0.82198798	0.999978788	-0.350195969	0.674189798	0.964499443	1.911985543	0.123026646	0.603479716	-1.50808107	0.099757613	0.198792612	0.568118891
WBGene00000169	WBGene00000169	ensembl	aqp-1	protein_coding	NA	13.55380739	1.661661906	20.05019173	20.9387414	6.711174903	6.515121523	1.126662066	0.810798047	4.076305416	0.632882096	7.991083529	7.224385767	20.49446657	6.613148213	0.968730057	2.354593756	-3.240401258	1.59E-08	1.03E-07	-4.157336363	3.16E-07	1.98E-06	-0.796194211	0.437460398	0.589444537	-4.684328392	1.84E-06	1.22E-05	-3.490846526	0.003944245	0.013253489	0.877009707	0.126019951	0.999978788	0.352609009	0.813220323	0.980493688	2.765603611	0.093162383	0.548125921	-0.157944314	0.935144014	0.964728713	2.146474792
WBGene00000170	WBGene00000170	ensembl	aqp-2	protein_coding	NA	155.263019	501.2984055	308.5377839	182.3988209	62.9501952	67.16527623	607.9980986	871.7015232	234.4915412	291.0024589	303.4944047	353.0670198	245.4683024	65.05773571	739.8498109	262.747	1.73917116	1.89E-05	7.60E-05	0.970208083	0.078456019	0.138869564	1.833300444	5.08E-10	1.11E-08	2.256611618	0.02029458	0.04688334	2.051318193	3.66E-15	8.79E-14	0.042312475	0.917115869	0.999978788	-0.679173148	NA	NA	-0.254240341	0.291134859	0.764316096	-1.290158261	0.147322826	0.264972316	-1.026647702
WBGene00000171	WBGene00000171	ensembl	aqp-3	protein_coding	NA	0.060647198	0.024199177	0.026495417	0.143586915	0.07250646	0	0	0.096796709	0	0	0.024750469	0.060095906	0.085041166	0.03625323	0.048398354	0	-0.879087148	0.662176105	NA	-0.861004006	0.807505679	NA	-1.923409939	0.585223856	NA	-0.525157245	0.840004913	NA	NA	NA	NA	-1.291660534	0.52093125	NA	-3.003423686	0.385478106	NA	NA	NA	NA	-2.540098328	0.462400549	NA	NA
WBGene00000172	WBGene00000172	ensembl	aqp-4	protein_coding	NA	1.352378356	0.209445611	2.869570176	1.634394719	0.52816906	0.377379467	0.038620601	0.799161842	0	0	0.859089959	0.702734007	2.251982448	0.452774263	0.418891221	0	-3.356266923	0.00011799	0.000409396	-5.794975101	1.97E-06	1.09E-05	-4.826725335	0.026111852	0.070175603	-1.053180961	0.323612752	0.430638189	-4.752396148	0.132979266	0.241896473	-1.275272541	0.1420981	0.999978788	-4.346201894	0.054857111	0.468141823	NA	NA	NA	-5.542130066	0.044566013	0.108288523	-0.795715682
WBGene00000173	WBGene00000173	ensembl	aqp-5	protein_coding	NA	0.099578133	0.391739561	0.024893426	0	0.150648027	0.222771077	1.063140446	0.320735754	0.183082044	0	0.355440986	0.135876708	0.012446713	0.186709552	0.6919381	0.091541022	2.01873776	0.096245737	0.157577563	5.538763682	0.000975117	0.00310421	0.240872606	0.942621456	NA	4.199880818	0.136125572	0.220775887	-3.982804616	0.245850535	NA	1.118728951	0.355173742	0.999978788	1.622802133	0.243702859	0.79386036	3.696371087	0.28105334	NA	-4.255693096	0.211481447	NA	-2.238627593
WBGene00000174	WBGene00000174	ensembl	aqp-6	protein_coding	NA	0.777006239	0.430400896	0.859331399	0.113718342	0.968526889	1.166448327	0.03089215	1.633934652	0	0.056776782	0.46468761	0.742719526	0.486524871	1.067487608	0.832413401	0.028388391	-4.052561601	2.84E-06	1.32E-05	-4.590212628	0.020487318	0.044614575	-5.703222156	0.001597028	0.007018994	3.824222553	NA	NA	-4.667849086	0.039898729	0.093567385	-0.31105966	0.709961668	0.999978788	-5.50744132	NA	NA	-1.348354278	0.699986072	NA	-4.796088066	NA	NA	-0.576037361
WBGene00000175	WBGene00000175	ensembl	aqp-7	protein_coding	NA	102.3123956	217.1453886	205.9760641	119.795869	39.0647726	44.41287687	373.2506461	245.0999319	148.05087	102.1801063	191.5855882	127.872196	162.8859666	41.73882473	309.175289	125.1154881	1.137537447	0.000523947	0.001587405	0.873140567	0.007664004	0.019055685	1.862500458	5.80E-08	8.16E-07	1.020699358	0.049108061	0.097349056	1.132004534	0.007366813	0.022583618	0.53152356	0.105115941	0.999978788	0.485605787	0.19882309	0.754635075	0.604658978	0.16298272	0.647818416	-1.038950009	0.053255839	0.124067992	-1.001776152
WBGene00000176	WBGene00000176	ensembl	aqp-8	protein_coding	NA	21.3787568	1.496852802	25.13760699	11.65412642	21.83126806	26.89202575	2.028729017	1.506582024	0.143491811	2.308608353	12.28527397	10.59033564	18.3958667	24.36164691	1.767655521	1.226050082	-3.850083558	6.10E-15	8.71E-14	-3.611015997	1.92E-08	1.41E-07	-7.243308264	1.02E-14	4.75E-13	-2.964769635	0.005504333	0.015556501	-3.583708392	5.29E-07	4.22E-06	-0.302564769	0.539611375	0.999978788	0.297128345	0.816393513	0.980493688	-3.904993805	0.00517881	0.147397116	0.862897586	0.54640318	0.693007555	-3.458508459
WBGene00000177	WBGene00000177	ensembl	aqp-9	protein_coding	NA	0.276925148	0.294270172	0.368058474	0.269297263	0.268014712	0.202330144	0.066978435	0.370639306	0	0.739462948	0.175762905	0.395432415	0.318677868	0.235172428	0.21880887	0.369731474	-0.630985921	0.46415959	0.56255171	-2.359586064	0.118190311	0.193683745	-3.840545145	0.258881038	NA	0.487993078	0.777459999	0.836395804	1.780547344	NA	NA	-1.616986389	0.061367464	0.996536011	-2.591134656	0.269891431	NA	-5.140700301	NA	NA	1.182007354	NA	NA	-1.449001247
WBGene00000178	WBGene00000178	ensembl	aqp-10	protein_coding	NA	8.731778285	26.72290698	12.66121285	9.114250065	5.491085831	7.660564395	3.839925695	4.92119309	50.89314955	47.23735956	18.22134348	17.23334178	10.88773146	6.575825113	4.380559392	49.06525456	1.685966174	0.000704785	0.00207692	-1.771606945	0.069256122	0.12549216	3.139688104	2.31E-15	1.19E-13	-0.887750503	0.154587895	0.244038176	2.575598128	1.07E-11	1.69E-10	0.060741969	0.902856022	0.999978788	-0.4533311	0.693120412	0.966368866	0.157890296	0.673434199	0.933999296	3.521321163	5.05E-09	9.90E-08	4.089514217
WBGene00000179	WBGene00000179	ensembl	aqp-11	protein_coding	NA	6.013943771	8.232659247	10.54410462	6.295296301	3.12925284	4.087121327	10.70265115	3.857741847	8.747057981	9.623186008	8.280766647	5.965836371	8.419700458	3.608187084	7.2801965	9.185121994	0.489675619	0.281332314	0.37853964	0.007391791	0.992777755	0.994894368	1.442394397	0.14496825	0.266020787	-0.730413691	0.313806792	0.420888069	1.161661392	0.182551847	0.306591443	0.424471769	0.350363273	0.999978788	1.368407574	0.175542067	0.722576044	-0.096073142	0.931434489	0.990531532	1.540982374	0.125460145	0.23436117	0.078800324
WBGene00000180	WBGene00000180	ensembl	arc-1	protein_coding	NA	5.328383369	28.14205862	9.002181245	4.578202763	4.641639191	3.091510276	30.46443789	15.65960429	15.99535954	50.44883275	15.02590447	18.44453752	6.790192004	3.866574733	23.06202109	33.22209614	2.484614548	2.23E-09	1.62E-08	1.804823371	6.48E-05	0.000268243	1.723287984	0.055655891	0.128361157	1.760110422	0.032589778	0.069513543	3.959415709	4.53E-09	5.01E-08	0.129036787	0.75609689	0.999978788	0.900207165	0.254616066	0.803287904	-1.581418755	0.087445488	0.533919591	1.923054788	0.035133026	0.089724231	-0.59772649
WBGene00000181	WBGene00000181	ensembl	ard-1	protein_coding	NA	16.41906144	7.178670313	24.58319753	20.70430022	11.32555799	9.063190016	8.221097247	4.191381388	3.768031042	12.53417157	11.97447095	11.6232608	22.64374887	10.194374	6.206239318	8.151101308	-1.153628346	0.000735569	0.002161281	-1.551217446	0.001646596	0.004955337	-1.643473257	0.000181923	0.001090349	-2.33254919	0.002039834	0.006602782	0.409482705	0.492690565	0.638316428	-0.128229118	0.707471119	0.999978788	0.849754483	0.338546296	0.856823651	-1.680804569	0.012458576	0.23131672	1.872839381	0.04060839	0.100866346	-0.813760128
WBGene00000182	WBGene00000182	ensembl	arf-1.2	protein_coding	NA	226.4532617	857.0643873	285.1926016	245.7641844	174.9477017	199.9085592	680.8493202	577.0023853	894.396416	1276.009428	508.8465099	574.6711392	265.478393	187.4281304	628.9258528	1085.202922	1.965649888	6.67E-33	4.75E-31	1.26519972	1.18E-06	6.81E-06	2.29073047	4.98E-24	7.09E-22	1.223617781	2.55E-05	0.000133657	2.611787959	2.14E-30	1.81E-28	-0.127515569	0.43830066	0.999978788	0.123718532	0.683512153	0.966368866	-0.454790496	0.05045379	0.430999885	1.392261161	6.76E-05	0.000463754	0.72309169
WBGene00000183	WBGene00000183	ensembl	arf-3	protein_coding	NA	128.1245443	301.2099016	153.788212	148.1940669	109.9549729	100.5609254	261.3630846	257.9010246	302.8057587	382.7697387	206.9780071	222.3564389	150.9911395	105.2579491	259.6320546	342.7877487	1.284471128	1.59E-15	2.42E-14	0.775578339	0.000898942	0.002890585	1.400300418	0.000177183	0.001067427	0.798450838	0.033326855	0.070836104	1.869537923	1.22E-11	1.92E-10	-0.080652083	0.616795346	0.999978788	-0.102550725	0.77304165	0.976502341	-0.283727235	0.443035751	0.863145047	0.81362469	0.05991378	0.135811215	0.557198503
WBGene00000184	WBGene00000184	ensembl	arf-6	protein_coding	NA	9.008412453	16.99224075	10.5726701	10.76275941	6.786561138	7.911659163	8.179279443	8.880834767	29.61918376	21.28966505	13.78942361	12.2112296	10.66771476	7.349110151	8.530057105	25.4544244	0.962569721	0.005187018	0.012412261	-0.348781397	0.50217264	0.604550689	2.053950151	6.39E-05	0.000435947	-0.286344266	0.73033292	0.799284247	1.362612022	0.003542134	0.012071055	0.085368824	0.804205526	0.999978788	-0.247120066	0.778055734	0.976502341	0.545931593	0.353824382	0.815252417	1.516075535	0.083319101	0.174003813	2.137705209
WBGene00000185	WBGene00000185	ensembl	arg-1	protein_coding	NA	0.061891674	0.273886983	0	0	0.247566694	0	0	0	0.203768421	0.89177951	0.112833779	0.222944878	0	0.123783347	0	0.547773966	0.458100898	0.876497409	NA	NA	NA	NA	-0.331772856	0.920244302	0.955050659	NA	NA	NA	5.072467265	NA	NA	1.908899409	0.517295801	0.999978788	NA	NA	NA	-2.040394296	NA	NA	5.957030666	NA	NA	4.322243226
WBGene00000186	WBGene00000186	ensembl	ark-1	protein_coding	NA	43.90534561	77.87109251	42.16868983	44.3352721	43.51558398	45.60183651	100.8381712	73.38274917	74.6182745	62.64517512	65.28517989	56.49125823	43.25198097	44.55871024	87.11046021	68.63172481	0.832866034	2.12E-06	1.01E-05	1.251416536	1.24E-07	8.26E-07	0.706337233	0.086952967	0.182094499	0.708651269	0.151644925	0.240346158	0.388737348	0.306251914	0.451227221	0.121841419	0.487924324	0.999978788	0.323233385	0.516691337	0.92370967	0.320567511	0.520198379	0.890611035	0.0247988	0.966784202	0.981351197	-0.114029291
WBGene00000187	WBGene00000187	ensembl	arl-1	protein_coding	NA	8.105455284	11.83721395	7.061048197	11.0271615	7.747100548	6.586510893	9.047830839	5.254069607	13.81937615	19.2275792	9.418838933	10.5238303	9.044104847	7.166805721	7.150950223	16.52347768	0.585787855	0.113223321	0.180528454	0.359493626	0.450459562	0.55553053	0.748038677	NA	NA	-1.100642117	0.220716233	0.319751445	1.488897719	0.015544602	0.042624953	-0.215471293	0.560157679	0.999978788	0.599755648	0.540794543	0.932419788	-0.423894851	0.589422599	0.911788928	2.168884357	0.030750257	0.080907488	0.876100971
WBGene00000188	WBGene00000188	ensembl	arl-3	protein_coding	NA	4.012901667	130.7835164	5.158847271	4.353355143	2.811800613	3.727603644	232.1060966	242.1173763	26.0613603	22.84923259	66.53452621	68.26189191	4.756101207	3.269702128	237.1117365	24.45529644	5.049791168	2.24E-27	1.07E-25	5.48229591	8.05E-39	5.74E-37	3.161690864	0.000130695	0.000819738	5.798444252	1.28E-20	4.16E-19	2.554111529	1.62E-05	9.61E-05	-0.097256966	0.834610378	0.999978788	-0.198406169	0.706036326	0.966368866	0.221352439	0.79814959	0.964475256	-3.161770996	3.80E-06	3.66E-05	-2.775690859
WBGene00000189	WBGene00000189	ensembl	arl-5	protein_coding	NA	6.408641109	4.095565761	5.971567423	5.315357005	6.318698327	8.028941681	8.187479938	1.771095575	5.611571466	0.812116065	6.522329289	3.981877581	5.643462214	7.173820004	4.979287756	3.211843766	-1.055791896	0.024939757	0.049724789	0.454211877	0.397043367	0.503250871	-0.233130312	0.837225657	0.903808725	-1.574106415	0.0276317	0.060730436	-3.399523999	0.00019437	0.000910002	1.10960137	0.01844612	0.863278642	2.063560516	0.013612642	0.239813295	2.835662914	0.062647447	0.470672611	-0.875332365	0.504835035	0.657504266	-0.187080164
WBGene00000190	WBGene00000190	ensembl	arf-1.1	protein_coding	NA	0.939946236	3.124771504	0	0.654919499	2.388490215	0.716375228	3.393831747	0.327411362	3.485860534	5.291982373	2.317045624	1.747672115	0.32745975	1.552432722	1.860621554	4.388921453	1.786801476	0.027047881	0.053180948	7.859964413	0.000114195	0.000449164	0.495561818	0.632402254	0.757133746	-1.031982156	0.559734089	0.655833865	2.794137509	0.000868273	0.003504594	0.523443649	0.51713164	0.999978788	3.2935336	0.057574991	0.473685154	-0.543789565	0.584225828	0.909205453	4.334635051	0.000134324	0.000854223	0.435265818
WBGene00000191	WBGene00000191	ensembl	arl-7	pseudogene	NA	0.488080749	4.788495851	0.22365024	0.515947938	0.493684147	0.719040669	0.175745675	6.506988725	7.87744688	4.593802124	2.192631736	3.083944864	0.369799089	0.606362408	3.3413672	6.235624502	3.418556448	3.03E-07	1.66E-06	-0.293200789	0.872356592	0.908084683	3.952852058	4.88E-05	0.000345448	3.688154906	NA	NA	2.664290115	0.006009939	0.018990561	-0.640644214	0.336144206	0.999978788	-5.321285076	NA	NA	0.811182523	0.370150117	0.829525701	-0.28478276	0.799916913	0.881519079	5.846331571
WBGene00000192	WBGene00000192	ensembl	arl-8	protein_coding	NA	84.12106456	124.6072991	80.57019032	89.48613172	74.45644675	91.97148945	150.2499294	132.329003	90.59583762	125.2544263	98.96810102	109.7602626	85.02816102	83.2139681	141.2894662	107.925132	0.606639682	3.23E-06	1.49E-05	0.90261903	0.000752576	0.002464921	0.215758825	0.347270707	0.501230777	0.567613827	0.153025537	0.242130773	0.377007494	0.115803652	0.218049092	-0.202217147	0.120663956	0.999978788	0.05284048	0.895765384	0.987017636	-0.408620549	0.051862655	0.435171183	0.155724828	0.71347504	0.823101004	-0.400712729
WBGene00000193	WBGene00000193	ensembl	arl-6	protein_coding	NA	0.178180999	12.41121527	0.0683518	0.115613766	0.394615612	0.134142817	14.89889544	32.34380278	1.001699166	1.400463683	4.090890503	8.498505762	0.091982783	0.264379215	23.62134911	1.201081425	6.094770584	6.32E-13	7.09E-12	7.674077294	2.18E-12	2.59E-11	1.310924388	0.472017467	0.623360017	8.151810217	6.26E-20	1.89E-18	3.338830249	0.137354148	0.247645886	-0.315773543	0.707576333	0.999978788	-1.244739984	0.088892736	0.570615734	-0.4631496	0.794606965	0.963807317	-4.275206923	0.000334487	0.001878671	-3.511453536
WBGene00000195	WBGene00000195	ensembl	arr-1	protein_coding	NA	13.55753318	44.03942699	16.66461691	11.31337685	11.86382062	14.38831832	73.47520401	68.293314	19.10304804	15.28614192	30.27667239	27.32028777	13.98899688	13.12606947	70.884259	17.19459498	1.728999611	3.20E-08	2.00E-07	2.164205603	5.37E-10	4.80E-09	0.620939806	0.159320373	0.284494322	2.605137207	1.81E-06	1.20E-05	0.028061338	0.945669237	0.968329043	0.10282259	0.742243388	0.999978788	-0.002102852	0.996207541	0.99976195	0.372367012	0.433581352	0.858864883	-1.915916513	0.000444219	0.002396205	-1.633329556
WBGene00000196	WBGene00000196	ensembl	aars-1	protein_coding	NA	20.15996175	12.52762473	19.45484243	27.82959883	19.36288905	13.99251671	16.18334584	22.45629265	8.848464063	2.622396344	15.96238534	16.72520113	23.64222063	16.67770288	19.31981925	5.735430203	-0.673673674	0.04782383	0.087467336	-0.29558959	0.549398663	0.647709487	-1.192724834	0.003919691	0.014988635	-0.323369183	0.51629357	0.618255555	-2.488678698	7.70E-06	4.86E-05	-0.072054439	0.832371421	0.999978788	-0.62719742	0.359285795	0.868854892	1.807283219	0.005611554	0.155389044	-2.831094411	6.57E-05	0.000453343	-0.505954581
WBGene00000197	WBGene00000197	ensembl	aars-2	protein_coding	NA	116.3481048	165.9648607	106.998692	122.9019159	124.1607269	111.3310846	73.56242062	66.97050191	189.2975225	334.028998	123.5048405	158.8081251	114.950304	117.7459057	70.26646126	261.6632602	0.526726832	0.087140677	0.145004606	-0.560311156	0.2976187	0.400047822	0.546543152	0.042596439	0.104449234	-0.889633228	0.084696117	0.15189593	1.522592002	2.26E-10	3.03E-09	-0.336643235	0.274249518	0.999978788	-0.029874187	0.965575553	0.996082695	-0.763855845	0.006044432	0.160297733	2.580949384	2.15E-06	2.21E-05	1.711250041
WBGene00000198	WBGene00000198	ensembl	art-1	protein_coding	NA	37.30959996	42.13150893	44.36508241	46.32292536	29.37732588	29.1730662	32.56606899	48.34114445	42.92022884	44.69859343	37.30717653	42.13393236	45.34400388	29.27519604	40.45360672	43.80941113	0.218362958	0.2659917	0.362074373	-0.436248197	0.198899345	0.289922234	0.491974261	0.31878699	0.470506391	0.050520145	0.910190499	0.935247777	0.556497482	0.075907816	0.156933669	-0.196317565	0.317294022	0.999978788	-0.674113283	0.14750839	0.681971291	-0.0143533	0.972585871	0.996323065	0.138754495	0.779828724	0.867884177	0.742686248
WBGene00000199	WBGene00000199	ensembl	arx-1	protein_coding	NA	91.19901903	175.398013	86.1633647	94.83213307	96.81609713	86.98448122	162.2877228	154.9051954	163.8716681	220.5274657	127.2847132	139.3123188	90.49774888	91.90028918	158.5964591	192.1995669	0.983175135	1.46E-11	1.41E-10	0.933438042	0.000478185	0.001634844	0.700941886	0.06787333	0.150212236	0.712363305	0.056363639	0.108955094	1.277461915	6.51E-07	5.08E-06	-0.124624794	0.392120188	0.999978788	-0.050791108	0.894517754	0.987017636	-0.370621468	0.313484387	0.786782529	0.744113804	0.083543367	0.174386927	0.339584605
WBGene00000200	WBGene00000200	ensembl	arx-2	protein_coding	NA	188.1986367	206.6400369	176.6342611	192.229039	201.1261041	182.8051427	175.585485	174.6338453	217.271828	259.0689893	192.6544196	202.1842541	184.4316501	191.9656234	175.1096652	238.1704087	0.168362127	0.226564129	0.318746742	-0.005734207	0.976727204	0.982717018	0.047169145	0.876036611	0.92734681	-0.146462055	0.719633441	0.791736562	0.445182702	0.078565923	0.16105704	-0.093597023	0.50142692	0.999978788	-0.113014396	0.778343068	0.976502341	-0.202547827	0.525457117	0.892164091	0.827474216	0.083348047	0.17403447	0.635841568
WBGene00000201	WBGene00000201	ensembl	arx-3	protein_coding	NA	91.28225201	182.4125663	80.45576366	89.00505838	95.2783581	100.3898279	126.613539	133.7281242	218.6096116	250.6989906	130.2393181	143.4555003	84.73041102	97.834093	130.1708316	234.6543011	1.029765696	4.16E-09	2.93E-08	0.660237359	0.027484546	0.057322646	1.135060904	3.73E-05	0.0002732	0.571350048	0.146518936	0.233792164	1.25443092	9.32E-08	8.41E-07	-0.153559908	0.380773951	0.999978788	-0.21730638	0.594258882	0.948474553	-0.136873605	0.58072669	0.908085913	1.164538121	0.006092752	0.021766675	1.122111102
WBGene00000202	WBGene00000202	ensembl	exos-4.2	protein_coding	NA	4.334765216	4.061764601	2.573166996	4.119679589	5.792611438	4.853602841	1.917099163	5.743410308	4.294720088	4.291828844	3.644399421	4.752130396	3.346423293	5.323107139	3.830254735	4.293274466	-0.125831989	0.781992418	0.838717766	-0.373162475	0.678415419	0.756443545	-0.510281549	0.446673111	0.598364883	0.449056873	0.741312805	0.807744922	-0.230791835	0.670674258	0.78374332	-0.403753464	0.374588964	0.999978788	-1.697302678	0.285551334	0.82805731	0.06482433	0.927693658	0.990531532	-0.120476119	0.933015491	0.963575608	1.400690546
WBGene00000203	WBGene00000203	ensembl	arx-5	protein_coding	NA	8.632106234	9.179981904	9.368032288	8.068243585	9.281293576	7.810855487	7.361447892	5.686824929	5.955917286	17.71573751	7.991672761	9.820415377	8.718137937	8.546074531	6.52413641	11.8358274	0.084510246	0.771044473	0.8294194	-0.333597112	0.593120064	0.684893402	-0.705255939	0.075851809	0.16357541	-0.499699365	0.42818661	0.537151885	1.115391693	0.007214527	0.02222814	-0.32796218	0.258758555	0.999978788	0.229276896	0.776755452	0.976502341	-1.513881288	0.000876416	0.056309722	1.874564868	0.007091953	0.024650355	0.019475435
WBGene00000204	WBGene00000204	ensembl	arx-6	protein_coding	NA	13.82345176	21.8007676	14.69377257	16.57827678	12.08354993	11.93820776	15.83717412	11.99252704	27.80584687	31.56752235	17.60508587	18.01913348	15.63602467	12.01087884	13.91485058	29.68668461	0.709311194	0.009688275	0.021656218	0.126688542	0.779863316	0.837092787	1.136320832	0.004590636	0.017016029	-0.446689646	0.548005582	0.645312946	1.338197184	9.68E-05	0.000487287	-0.079721802	0.771249858	0.999978788	0.278046528	0.73037397	0.970272185	-0.12246174	0.757107604	0.958841075	1.610826743	0.037375963	0.094351799	1.116880252
WBGene00000205	WBGene00000205	ensembl	arx-7	protein_coding	NA	8.156499805	11.9838956	7.22813117	8.661928398	9.568471017	7.167468633	12.63115411	6.446380954	18.28949943	10.56854792	11.92931393	8.211081476	7.945029784	8.367969825	9.538767532	14.42902367	0.5387795	0.107872993	0.173159994	0.786073107	0.193754202	0.284263928	0.870832883	0.163026823	0.289160118	-0.412678688	0.651672107	0.735586918	0.506709749	0.275469295	0.41663957	0.437061281	0.192132555	0.999978788	0.791574528	0.437644071	0.902304201	0.840267498	0.19004737	0.676027646	0.956607602	0.328608491	0.486250146	0.883089421
WBGene00000206	WBGene00000206	ensembl	asb-1	protein_coding	NA	88.39516127	22.61243166	93.02044718	127.8507792	75.16580386	57.54361485	26.43819161	20.74102792	28.27900783	14.99149925	55.72586262	55.28173031	110.4356132	66.35470935	23.58960977	21.63525354	-1.942157662	7.86E-13	8.71E-12	-1.801206603	2.96E-10	2.72E-09	-1.489671083	0.003105095	0.012292228	-2.610424062	0.000657485	0.002450081	-2.001245431	4.09E-08	3.91E-07	0.191386691	0.480235128	0.999978788	0.228678491	0.766332444	0.97569579	0.980545555	0.069485688	0.48961462	-0.234016627	0.779940561	0.867929862	0.374056226
WBGene00000207	WBGene00000207	ensembl	asb-2	protein_coding	NA	62.96573635	122.6137417	114.4219065	72.68363252	35.6754453	29.08196111	140.5381985	112.768671	125.4478259	111.7002715	104.020844	81.55863401	93.55276949	32.3787032	126.6534347	118.5740487	1.035010714	3.04E-05	0.000118178	0.267465909	0.535718889	0.635542316	1.753190047	9.07E-08	1.22E-06	0.623215445	0.193186815	0.289603407	1.882002433	2.07E-10	2.78E-09	0.35421371	0.153534708	0.999978788	0.168992257	0.747627764	0.972019505	0.214483406	0.475122401	0.878641887	0.231885875	0.641294955	0.771782238	0.20040784
WBGene00000208	WBGene00000208	ensembl	asc-1	protein_coding	NA	25.94733636	37.48251192	24.84244098	22.38862686	31.69734828	24.86092931	17.63272304	34.17227815	45.21342738	52.91161912	29.84648492	33.58336336	23.61553392	28.27913879	25.90250059	49.06252325	0.560168154	0.027354369	0.053727741	-0.481954794	0.367046609	0.473239573	0.448234455	0.192021421	0.325485171	0.595422308	0.262156057	0.364965342	1.03246489	0.000666131	0.002753926	-0.12015389	0.636020946	0.999978788	-1.104536821	0.09959618	0.591046181	-0.181059669	0.634471447	0.926043521	0.902950461	0.121421486	0.22921199	1.687716604
WBGene00000209	WBGene00000209	ensembl	asg-1	protein_coding	NA	5.309957664	3.126149272	6.385157959	6.030220271	4.898763055	3.925689371	3.439188484	2.042681712	4.724713476	2.298013414	4.861955744	3.574151192	6.207689115	4.412226213	2.740935098	3.511363445	-0.781175191	0.002463971	0.006418231	-0.898650682	0.095568617	0.163125555	-0.114105361	0.865082308	0.920382773	-1.587608847	0.014179862	0.034639767	-0.81967812	0.073864923	0.153630366	0.510281308	0.047970519	0.956306636	0.635873298	0.419660291	0.896686912	1.088628185	0.124399134	0.605303136	0.443182788	0.545864402	0.692467379	0.821138251
WBGene00000210	WBGene00000210	ensembl	asg-2	protein_coding	NA	3.223309707	6.526634913	6.198825237	3.63181968	1.668340791	1.394253119	6.078945988	4.479382513	5.482506013	10.06570514	4.857154507	4.892790113	4.915322458	1.531296955	5.27916425	7.774105576	1.087365498	0.001497279	0.004090323	-0.01451474	0.973357429	0.980426871	1.646752631	0.00747467	0.025521029	0.303360807	0.681487251	0.7604124	2.756666457	1.77E-05	0.000103769	0.095866085	0.779461031	0.999978788	0.316677574	0.666015132	0.961411603	-0.806125364	0.165220205	0.650807573	1.390170964	0.074823689	0.160274852	0.163485271
WBGene00000211	WBGene00000211	ensembl	asm-1	protein_coding	NA	7.470395689	2.317944758	7.445163275	3.797447098	10.160308	8.478664389	0.419112188	1.17392696	5.05623581	2.622504074	5.770204817	4.01813563	5.621305187	9.319486192	0.796519574	3.839369942	-1.623658412	0.010215265	0.022720894	-4.119798903	1.95E-07	1.26E-06	-1.061228705	0.137903122	0.25665804	-1.673293558	0.351025842	0.458785371	-1.746761054	0.086625423	0.173883808	0.503528702	0.425711413	0.999978788	-1.644183619	0.514374231	0.92370967	0.977232247	0.443181112	0.863145047	1.42655056	0.555982967	0.700152679	3.957582552
WBGene00000212	WBGene00000212	ensembl	asm-2	protein_coding	NA	4.072775604	7.006626671	3.079949757	1.656632404	4.344264159	7.210256095	0.057323285	0.026028749	18.10584451	9.837310143	6.396845427	4.682556848	2.368291081	5.777260127	0.041676017	13.97157733	0.751653157	0.332568047	0.43162386	-5.684868806	1.03E-05	5.03E-05	1.982930546	0.00276881	0.011151154	-5.895242021	1.73E-05	9.41E-05	0.390073113	0.497476365	0.642661166	0.280088258	0.718050955	0.999978788	0.90708425	0.794470113	NA	0.956219651	0.19316115	0.679719478	8.715878424	9.42E-11	2.67E-09	8.508289292
WBGene00000213	WBGene00000213	ensembl	asm-3	protein_coding	NA	13.07752467	0.911695385	9.847279678	9.684354596	11.10058629	21.67787813	0.722866903	0.116209183	0.688192855	2.119512598	5.589731432	8.399488627	9.765817137	16.38923221	0.419538043	1.403852726	-3.838997439	1.63E-14	2.19E-13	-3.79857668	2.76E-05	0.000123276	-4.097189693	2.20E-05	0.00016948	-6.288239481	2.37E-09	2.51E-08	-3.452181107	6.49E-16	1.71E-14	-0.678851408	0.174112278	0.999978788	2.404595761	0.325140577	NA	-1.567652875	0.234801555	0.7190795	4.405086966	0.0032967	0.013085411	0.232163077
WBGene00000214	WBGene00000214	ensembl	asp-1	protein_coding	NA	376.3301157	66.25409704	453.3663777	622.9649495	127.1258244	301.8633111	89.56805129	93.94752239	30.48333692	51.01747757	175.1358976	267.4483152	538.1656636	214.4945677	91.75778684	40.75040725	-2.436754983	1.36E-19	3.09E-18	-2.353579477	2.24E-15	3.45E-14	-2.129107727	4.13E-15	2.00E-13	-2.736803583	1.47E-08	1.39E-07	-2.631816663	4.33E-33	4.32E-31	-0.522030488	0.052385977	0.975537865	-0.208960795	0.63493818	0.953586869	-0.68304156	0.029858434	0.350675429	-0.63764777	0.106753258	0.208224897	-1.230437733
WBGene00000215	WBGene00000215	ensembl	asp-2	protein_coding	NA	110.3247672	21.28609964	150.193113	163.5334342	47.64013616	79.93238539	21.15163266	38.84014476	6.628615584	18.52400556	56.40337435	75.20749247	156.8632736	63.78626078	29.99588871	12.57631057	-2.421247385	2.48E-12	2.60E-11	-2.797822301	7.44E-12	8.23E-11	-2.921569521	1.48E-07	1.90E-06	-2.093724046	0.000403142	0.001592663	-2.181354153	0.000237664	0.001089272	-0.703827809	0.041731216	0.930380837	-0.973371315	0.123353528	0.638249371	-1.395793071	0.08163245	0.520816008	-0.820218225	0.315587125	0.472744501	-1.429482287
WBGene00000216	WBGene00000216	ensembl	asp-3	protein_coding	NA	69.70903663	77.8090845	60.43703755	90.8942326	39.13258684	88.37228953	81.36629858	136.5130456	54.00233223	39.35466163	58.7345638	88.78355733	75.66563508	63.75243819	108.9396721	46.67849693	0.25125978	0.431287429	0.53113432	0.436905829	0.520787992	0.621545883	0.400870407	0.177951543	0.307148582	0.602744521	0.391526233	0.499892536	-1.22781244	0.003709245	0.012586658	-0.666391488	0.036865635	0.91236486	-0.867241993	0.302548168	0.836566043	0.510819086	0.232475625	0.718380147	-1.567746178	0.026861402	0.072573241	-0.268609545
WBGene00000217	WBGene00000217	ensembl	asp-4	protein_coding	NA	89.14054008	22.94885066	64.95722384	56.9792265	95.61138439	139.0143256	10.76921476	6.238107233	34.93010623	39.85797441	51.5669823	60.52240844	60.96822517	117.312855	8.503660998	37.39404032	-1.928777536	1.72E-06	8.29E-06	-2.617874831	1.24E-06	7.11E-06	-1.524343122	0.016457428	0.048468278	-3.207799451	2.73E-06	1.75E-05	-1.869639378	3.71E-06	2.49E-05	-0.185192342	0.646007465	0.999978788	0.596096181	0.488480509	0.917220633	-0.123484777	0.857481821	0.97909515	2.925410207	0.000114941	0.000742908	2.034773525
WBGene00000218	WBGene00000218	ensembl	asp-5	protein_coding	NA	97.02662357	15.49605686	85.93053886	121.0500108	62.70551047	118.4204341	16.46155843	15.30802769	8.910021355	21.30461999	43.50190728	69.02077315	103.4902748	90.56297229	15.88479306	15.10732067	-2.609643133	3.90E-20	9.39E-19	-2.413831608	6.89E-06	3.46E-05	-2.887100621	2.09E-07	2.60E-06	-2.99971203	4.30E-05	0.000215575	-2.539734686	5.37E-11	7.83E-10	-0.653067637	0.021443237	0.863278642	0.009852085	0.990418512	0.999577136	-1.206264606	0.070976413	0.494015706	0.736916032	0.346341177	0.505534425	-0.562317697
WBGene00000219	WBGene00000219	ensembl	asp-6	protein_coding	NA	312.4275654	74.00012031	197.311598	317.088311	291.0302557	444.2800968	47.67949055	62.60626819	65.3317879	120.3829346	150.338283	236.0894026	257.1999545	367.6551762	55.14287937	92.85736126	-2.075392706	4.30E-13	4.93E-12	-2.095256201	0.000258505	0.000942753	-2.230132327	2.41E-07	2.94E-06	-2.357475742	0.002064695	0.006667755	-1.94766142	1.96E-33	1.99E-31	-0.700555016	0.014452644	0.831945425	-0.576115514	0.481038134	0.915937497	-0.819082457	0.05902811	0.459327067	1.221843631	NA	NA	0.785765738
WBGene00000220	WBGene00000220	ensembl	atf-2	protein_coding	NA	12.20951831	67.02870676	27.51867798	12.12055466	5.820550907	3.378289694	89.34340493	141.9249228	19.52069957	17.32579979	35.55083335	43.68739173	19.81961632	4.599420301	115.6341638	18.42324968	2.553615157	0.000128184	0.000442064	1.679118371	0.061967632	0.114170511	1.69624557	0.057531889	0.13181379	3.555913078	NA	NA	2.308893612	0.004901564	0.015948742	0.283755217	0.670413657	0.999978788	-0.824555163	NA	NA	0.236504286	0.75646289	0.958593947	-2.730755756	NA	NA	-1.834454129
WBGene00000221	WBGene00000221	ensembl	atf-5	protein_coding	NA	11.7314917	63.33023097	14.27223693	10.52630208	11.27657667	10.85085113	63.19511738	100.0652592	48.56515435	41.49539296	34.32727133	40.73445134	12.39926951	11.0637139	81.63018829	45.03027366	2.471009372	4.13E-24	1.47E-22	2.171927838	1.63E-06	9.16E-06	2.03973279	3.38E-05	0.000249708	3.259485065	6.21E-11	7.99E-10	1.863837315	2.76E-07	2.30E-06	-0.089075825	0.714978704	0.999978788	-0.797424922	0.127190606	0.647124586	0.291300039	0.364049168	0.824471721	-1.047715047	0.052015416	0.121733348	-0.06830348
WBGene00000222	WBGene00000222	ensembl	atf-6	protein_coding	NA	13.88076634	14.36588428	13.38979058	10.46384906	15.49084017	16.17858555	11.59244421	15.59010133	12.25712689	18.02386469	13.18255046	15.06410016	11.92681982	15.83471286	13.59127277	15.14049579	0.049330975	0.853387289	0.894394775	-0.190095963	0.730553286	0.799169377	-0.404789667	0.380734787	0.533883043	0.563836232	0.406733271	0.515667116	0.084379768	0.866386658	0.920185483	-0.214325945	0.422042915	0.999978788	-0.52643288	0.46049399	0.908560197	-0.482868391	0.420250146	0.853713186	0.466978146	0.544374307	0.691593967	0.374564371
WBGene00000223	WBGene00000223	ensembl	atf-7	protein_coding	NA	115.1845577	343.3824281	117.7527995	122.0441521	102.9168249	118.0244543	504.4612289	471.995092	217.8985022	179.1748893	235.7573389	222.8096469	119.8984758	110.4706396	488.2281605	198.5366958	1.606634766	7.38E-14	9.09E-13	2.108934833	3.83E-11	3.87E-10	1.019252069	0.000306923	0.00171375	1.955700615	1.74E-05	9.48E-05	0.537292835	0.034373447	0.082951053	-0.026671828	0.901165209	0.999978788	-0.021730296	0.963414302	0.996042647	0.342070179	0.238821534	0.723111722	-1.162773044	0.024052005	0.066390977	-0.878120442
WBGene00000224	WBGene00000224	ensembl	atgp-1	protein_coding	NA	28.68205167	152.2176231	33.38371198	27.92177108	29.57246131	23.85026229	126.9329981	174.4925328	148.8427382	158.6022231	84.68297741	96.21669732	30.65274153	26.7113618	150.7127655	153.7224807	2.440389147	8.44E-49	2.08E-46	1.926113272	9.72E-12	1.06E-10	2.265294791	4.44E-14	1.93E-12	2.632309393	2.62E-06	1.68E-05	2.665939301	5.67E-27	3.98E-25	-0.016025717	0.923183512	0.999978788	-0.585550004	0.272665866	0.818961671	-0.031706301	0.900143333	0.987769075	0.126757053	0.813163241	0.890832246	0.568697818
WBGene00000225	WBGene00000225	ensembl	atgp-2	protein_coding	NA	18.39377031	68.92333205	27.11007055	16.34586938	16.84165733	13.277484	96.46891288	50.28016213	54.7746885	74.16956469	48.79883231	38.51827005	21.72796996	15.05957066	73.3745375	64.4721266	1.962767776	2.49E-18	4.90E-17	1.84170213	5.27E-05	0.000221677	1.638594245	0.000629747	0.003178251	1.599713861	0.001792174	0.005895711	2.419648451	2.00E-17	6.02E-16	0.394791158	0.078984743	0.999978788	0.840690836	0.155816239	0.696267488	-0.377417493	0.393908554	0.843809688	0.814095299	0.13632753	0.249671618	-0.489347253
WBGene00000226	WBGene00000226	ensembl	atl-1	protein_coding	NA	96.31846926	83.83159033	90.11041663	120.1270603	91.49127878	83.54512128	96.63041509	89.26700612	72.53425534	76.89468477	87.69159146	92.45846813	105.1187385	87.51820003	92.94871061	74.71447005	-0.162200208	0.239165026	0.332833939	0.09669372	0.705077195	0.777705543	-0.402913103	0.150575507	0.27330134	-0.434320093	0.337393426	0.444898806	-0.182221794	0.440411478	0.589146895	-0.100982775	0.463673299	0.999978788	-0.002762125	0.994777623	0.99976195	-0.028401936	0.911171942	0.989267971	0.031842106	0.946266376	0.971136858	-0.082310146
WBGene00000227	WBGene00000227	ensembl	atm-1	protein_coding	NA	100.1357399	30.09437087	93.63805623	109.3152601	96.81489938	100.7747438	24.90881711	24.09856618	40.99698784	30.37311236	64.08969014	66.14042062	101.4766582	98.7948216	24.50369164	35.6850501	-1.692329993	4.43E-11	4.01E-10	-1.881264389	0.000172812	0.000651814	-1.308032309	0.003360735	0.013173586	-2.190867915	0.000667173	0.002481534	-1.786176805	0.000106161	0.000529273	0.036494841	0.88700981	0.999978788	-0.073936112	0.922253003	0.992236922	0.476086703	0.422564319	0.856130408	0.603459934	0.442304434	0.601763722	0.99594239
WBGene00000228	WBGene00000228	ensembl	atn-1	protein_coding	NA	78.57277401	19.96477178	148.254174	98.80954548	32.86584363	34.36153292	21.29708962	17.19150166	17.75028446	23.62021139	55.04184793	43.49569786	123.5318597	33.61368828	19.24429564	20.68524792	-1.899995781	4.10E-09	2.89E-08	-2.791163343	8.16E-16	1.31E-14	-0.951022805	0.030289114	0.079192962	-2.526362259	0.000190513	0.000819124	-0.602305956	0.230957564	0.36601363	0.142107603	0.660085343	0.999978788	0.199260798	0.760093025	0.973986202	-0.351316644	0.504431461	0.887771303	0.687904996	0.380557259	0.539922767	0.058444368
WBGene00000229	WBGene00000229	ensembl	atp-2	protein_coding	NA	678.3120455	678.62506	1012.694207	818.9454201	456.3054395	425.3031148	685.2355426	621.6720236	662.3003979	745.292276	704.1338968	652.8032086	915.8198138	440.8042771	653.4537831	703.7963369	0.055360427	0.741840505	0.806675773	-0.560778879	0.059657309	0.110614902	0.468684607	0.045567444	0.110128485	-0.410346652	0.162662993	0.253781044	0.74628521	0.005373069	0.017237103	0.073339273	0.662552316	0.999978788	0.00977101	0.971118239	0.997125008	-0.108169796	0.712659814	0.946040806	0.513153916	0.171887806	0.298726631	0.272747328
WBGene00000230	WBGene00000230	ensembl	atp-3	protein_coding	NA	235.011889	222.4071705	270.3562192	254.0508785	209.1917189	206.4487396	255.9327	203.3039437	227.2130124	203.179026	240.6734126	216.745647	262.2035489	207.8202292	229.6183219	215.1960192	-0.035228868	0.794289889	0.848497062	-0.057109073	0.824924729	0.872332858	0.049672681	0.852518462	0.913685974	-0.317840364	0.506145642	0.609669461	-0.087415638	0.62147071	0.744802103	0.116688456	0.387782909	0.999978788	0.224122842	0.63686888	0.954233451	0.21766516	0.382058675	0.837463678	0.231768042	0.641607266	0.771930791	0.136624064
WBGene00000231	WBGene00000231	ensembl	atx-2	protein_coding	NA	213.4127295	304.5954166	204.4193396	220.1095834	210.3203908	218.8016044	189.4003659	251.7359081	375.9628766	401.2825158	245.0257432	272.9824029	212.2644615	214.5609976	220.568137	388.6226962	0.552090693	0.00037412	0.00117032	-0.119779846	0.619476266	0.708067423	0.772640892	0.001026607	0.004836987	0.192262665	0.573621327	0.668001348	0.809701974	9.89E-06	6.09E-05	-0.172632056	0.265952689	0.999978788	-0.545821224	0.109688253	0.615768673	-0.037109951	0.857975678	0.97909515	0.907501114	0.012098696	0.038085268	1.327356716
WBGene00000232	WBGene00000232	ensembl	avr-14	protein_coding	NA	1.789517522	16.90265049	3.143849697	2.881036691	0.174335614	0.958848085	43.07599893	20.30303373	1.918491833	2.313077444	12.07816902	6.613998988	3.012443194	0.566591849	31.68951633	2.115784639	3.197338938	1.65E-07	9.44E-07	3.784004441	2.70E-10	2.49E-09	3.407276252	0.012026832	0.037606593	2.813571833	1.79E-05	9.70E-05	1.179954508	0.200710971	0.329484193	0.324098561	0.595608863	0.999978788	0.92716348	0.107975346	0.612897994	-0.213745654	0.844928856	0.977118732	-2.900992412	0.000150115	0.000943396	-4.129976784
WBGene00000233	WBGene00000233	ensembl	avr-15	protein_coding	NA	12.02967263	5.67072265	11.30004785	6.350323238	11.82695048	18.64136894	8.423058923	8.147127258	5.580878824	0.531825594	9.282734019	8.417661256	8.825185543	15.23415971	8.285093091	3.056352209	-1.130250605	0.119922366	0.189308403	-0.462638127	0.61513485	0.704018475	-1.151806792	0.434182294	0.586260476	0.335335788	NA	NA	-5.279845946	1.62E-07	1.41E-06	0.268102744	0.712215428	0.999978788	0.017056083	NA	NA	3.452073529	NA	NA	-3.774818442	0.057321745	0.13114796	-0.192364424
WBGene00000235	WBGene00000235	ensembl	baf-1	protein_coding	NA	11.86411284	27.89842407	12.66587521	11.91575776	12.38907692	10.48574148	4.596344835	8.593914202	41.00237942	57.40105782	17.6634191	22.09911782	12.29081649	11.4374092	6.595129518	49.20171862	1.264833722	0.002220404	0.005830144	-1.478617724	0.004185612	0.011235144	1.655421667	2.15E-08	3.37E-07	-0.48815388	NA	NA	2.37897845	3.76E-18	1.24E-16	-0.2056568	0.618910789	0.999978788	-1.013134902	0.242072464	0.79386036	-0.426601739	0.04752449	0.420176496	2.98496947	NA	NA	3.502854382
WBGene00000236	WBGene00000236	ensembl	bag-1	protein_coding	NA	12.9143885	5.532202827	13.8201056	14.25524185	11.13562262	12.44658393	7.935732464	5.416423932	4.287724371	4.488930541	9.294796264	9.151795064	14.03767372	11.79110328	6.676078198	4.388327456	-1.217528909	0.000141795	0.000484687	-0.808980893	0.050419123	0.096213228	-1.448851626	0.001583384	0.006976941	-1.430665169	0.127221271	0.20908683	-1.556961051	0.032812946	0.079757145	0.071365044	0.823504708	0.999978788	0.361625013	0.71818906	0.968336996	-0.009151761	0.991638056	0.998815679	-0.030137451	0.979398579	0.988264833	-0.55734879
WBGene00000237	WBGene00000237	ensembl	bam-2	protein_coding	NA	11.03076482	20.21973065	12.53573303	11.27222577	9.390702146	10.92439835	48.49864744	19.48319333	5.034317225	7.862764603	18.86484996	12.38564551	11.9039794	10.15755025	33.99092038	6.448540914	0.80176509	0.074979405	0.12797188	1.925694985	0.000767585	0.002508594	-0.962814501	0.318924797	0.470580032	0.796682643	0.132057196	0.215811748	-0.541546238	0.500494299	0.645568585	0.416469664	0.355009148	0.999978788	1.143056209	0.089085615	0.570615734	-0.568307116	0.642523302	0.928050525	-1.079175369	0.219356763	0.360430618	-2.89153207
WBGene00000238	WBGene00000238	ensembl	bar-1	protein_coding	NA	9.375282393	23.84123326	9.561689162	7.359892521	8.47742735	12.10212054	16.08502314	13.21086421	20.85333661	45.21570909	13.74436907	19.47214659	8.460790841	10.28977394	14.64794368	33.03452285	1.354277673	1.65E-05	6.70E-05	0.742408376	0.218629789	0.31228657	1.243394622	0.004921284	0.018027824	0.850901508	0.225803292	0.32556779	1.833268523	2.86E-05	0.000160998	-0.43018038	0.171225148	0.999978788	0.134316914	0.852526291	0.984138172	-1.067680228	0.004956705	0.145639589	2.02924101	0.002701066	0.011092103	0.707300105
WBGene00000239	WBGene00000239	ensembl	bas-1	protein_coding	NA	6.619276134	12.29020984	8.508070387	7.669789538	3.064275443	7.234969168	12.15562401	28.74092038	1.39841072	6.865884249	6.281595139	12.62789083	8.088929963	5.149622306	20.44827219	4.132147485	0.773792443	0.215212484	0.306097091	0.542718071	0.51272293	0.613871604	-1.178953227	0.283310567	0.431310634	1.86983865	0.129860604	0.212696392	-0.112034866	0.924781042	0.9553705	-0.910792083	0.144621356	0.999978788	-1.296746289	0.332213742	0.852836686	-2.266819419	0.132759301	0.611528655	-1.783979911	0.279524117	0.432678348	-2.779091896
WBGene00000240	WBGene00000240	ensembl	pah-1	protein_coding	NA	45.80131658	104.4869487	48.90925483	37.6092114	45.02214799	51.66465208	179.400965	145.6311493	37.37167098	55.5440094	77.6760097	72.61225555	43.25923312	48.34340004	162.5160571	46.45784019	1.197452102	0.000118018	0.000409411	1.882373174	3.30E-05	0.000145254	-0.327285187	0.576026867	0.714789995	1.938485821	5.21E-07	3.75E-06	0.052136821	0.896074273	0.938484203	0.046826861	0.880319954	0.999978788	0.180687888	0.728496072	0.969427596	-0.519559622	0.268839302	0.748771082	-1.118375676	0.019701534	0.05641301	-1.925035773
WBGene00000241	WBGene00000241	ensembl	bbs-1	protein_coding	NA	0.431187422	27.50517353	0.288245602	0.341904334	0.538846977	0.555752774	44.95896013	48.59346914	15.02884797	1.439416867	15.20372517	12.73263578	0.315074968	0.547299875	46.77621464	8.23413242	6.022654037	3.22E-20	7.86E-19	7.448901054	1.75E-16	2.98E-15	4.778173405	5.61E-08	7.91E-07	7.179695831	4.59E-14	8.28E-13	1.330067445	0.295402352	0.439091328	0.036175332	0.955734768	0.999978788	-0.240236383	0.515842885	0.92370967	3.413928173	1.68E-05	0.004005972	-4.779650443	1.70E-10	4.63E-09	-1.254479902
WBGene00000242	WBGene00000242	ensembl	bbs-2	protein_coding	NA	0.652063165	23.90300977	0.474075712	0.545158716	0.744709737	0.844308493	46.51959773	27.06559085	12.80093871	9.225911795	15.13483047	9.420242463	0.509617214	0.794509115	36.79259429	11.01342525	5.185357557	5.64E-23	1.80E-21	6.709720366	5.77E-21	1.34E-19	4.064730539	0.000591795	0.003018307	5.652107344	3.17E-11	4.23E-10	3.401663052	0.000162109	0.000772443	0.251602752	0.63092399	0.999978788	0.645979273	0.171563911	0.716024822	0.511132375	0.601909286	0.914486946	-1.286760075	0.029874478	0.078993094	-1.502154506
WBGene00000244	WBGene00000244	ensembl	bbs-8	protein_coding	NA	1.042035749	50.16122235	1.523735007	0.794292932	1.171289773	0.678825285	76.80565018	103.421351	13.43094293	6.98694525	23.23290447	27.97035363	1.15901397	0.925057529	90.11350061	10.20894409	5.664779259	3.46E-25	1.37E-23	5.705373442	3.70E-12	4.29E-11	3.469604446	7.30E-07	8.18E-06	7.044619546	1.46E-32	1.34E-30	3.281311276	0.001843717	0.006805122	0.204737379	0.707537973	0.999978788	-0.553948587	0.207946894	0.760867312	0.991682341	0.166539546	0.651790786	-3.689371832	5.23E-07	6.29E-06	-2.18952143
WBGene00000245	WBGene00000245	ensembl	bca-1	protein_coding	NA	7.145515531	3.43674297	9.734868046	7.957443463	6.300780856	4.588969756	2.915491323	0.369682369	3.234062909	7.227735278	5.546300784	5.035957717	8.846155755	5.444875306	1.642586846	5.230899094	-1.002309955	0.017533904	0.036577463	-1.737925023	0.009893183	0.02383083	-1.031141192	0.121451499	0.232941103	-4.496774872	9.21E-12	1.32E-10	0.597933928	0.253094361	0.391188078	-0.006190204	0.988295303	0.999978788	2.925753471	0.00470899	0.13584649	-1.107450563	0.122955576	0.603479716	4.558342045	2.17E-08	3.69E-07	0.46786404
WBGene00000246	WBGene00000246	ensembl	bcc-1	protein_coding	NA	0.861072239	5.112105235	0.929716954	0.299427051	0.934288167	1.280856785	0.045133818	0	9.894998108	10.50828901	2.951034262	3.022143212	0.614572003	1.107572476	0.022566909	10.20164356	2.61453773	0.001635567	0.004428327	-4.535205381	0.007466106	0.018609975	3.31311204	3.66E-05	0.000268986	-4.144471478	0.061342747	0.116732329	2.955823257	2.37E-09	2.74E-08	0.036723393	0.964706685	0.999978788	1.318255694	0.706179971	NA	-0.020709001	0.976234358	0.996484967	9.525647408	1.02E-15	8.24E-14	8.342713447
WBGene00000247	WBGene00000247	ensembl	bec-1	protein_coding	NA	26.13441437	37.86895665	20.30699019	20.49500741	30.9447928	32.7908671	22.41125102	21.25888046	45.10060578	62.70508933	29.69090995	34.31246107	20.4009988	31.86782995	21.83506574	53.90284756	0.566755895	0.038233644	0.07195952	0.130153778	0.718266426	0.788550504	0.483270812	0.260095944	0.404229161	0.055495077	0.904434257	0.931051	0.869662106	0.048472161	0.109288617	-0.212259305	0.437675146	0.999978788	-0.061103834	0.904336009	0.989522982	-0.416373142	0.429324283	0.858159703	1.794190121	0.003650746	0.014305463	1.376457996
WBGene00000248	WBGene00000248	ensembl	ben-1	protein_coding	NA	24.53892208	170.392392	28.65167203	21.76113432	25.98139545	21.76148651	266.2617681	340.7234817	44.30893006	30.27538821	91.30094142	103.6303727	25.20640317	23.87144098	303.4926249	37.29215914	2.813061082	3.46E-13	4.02E-12	3.226956885	3.24E-14	4.56E-13	0.707264707	0.089714203	0.18668363	3.957108911	1.91E-17	4.67E-16	0.418801853	0.178363361	0.301097216	-0.000137769	0.999715708	0.999978788	-0.470929204	0.347629861	0.860633743	0.603739716	0.130126059	0.607977233	-3.2407395	3.39E-11	1.04E-09	-2.254390258
WBGene00000249	WBGene00000249	ensembl	bir-1	protein_coding	NA	13.20698819	13.40815786	13.95200489	13.07355576	12.71089827	13.09149383	15.42231538	20.08996819	7.784422482	10.33592539	12.46741026	14.14773579	13.51278033	12.90119605	17.75614179	9.060173937	0.034066764	0.872454406	0.907678714	0.159986859	0.689944531	0.766161713	-0.779352789	0.032353695	0.083567878	0.614753318	0.096193742	0.168164676	-0.417301129	0.424891276	0.573437083	-0.213744194	0.313799234	0.999978788	-0.527117526	0.216327075	0.774608306	-0.343401844	0.541068127	0.898493349	-0.727046709	0.217016371	0.357303307	-0.668659853
WBGene00000250	WBGene00000250	ensembl	bir-2	protein_coding	NA	24.90263862	3.142348171	15.47242078	24.61514218	29.75655321	29.76643829	2.778661507	7.488774191	1.962520377	0.339436608	12.49253897	15.55244782	20.04378148	29.76149575	5.133717849	1.150978492	-3.003869691	4.22E-08	2.59E-07	-2.477189323	7.43E-07	4.40E-06	-4.002769668	7.00E-08	9.66E-07	-1.703241802	0.137706213	0.22287211	-6.64248099	1.63E-16	4.53E-15	-0.533697577	0.330085069	0.999978788	-1.585474511	0.214224638	0.770553952	2.623851283	0.127415364	0.607734381	-4.32424205	0.018595521	0.053964422	-0.230994472
WBGene00000251	WBGene00000251	ensembl	bli-1	protein_coding	NA	1.448079288	0.422667955	0.872076434	4.784926001	0.075324014	0.059990703	1.577742325	0.112929494	0	0	0.631285693	1.239461549	2.828501217	0.067657358	0.845335909	0	-1.384165011	0.210032654	0.299998843	0.827991692	0.519047363	0.620206733	-2.021047329	0.565819605	NA	-5.348736068	NA	NA	-2.245139176	0.5243124	NA	1.449403356	0.189636506	0.999978788	3.658984752	0.090248789	0.573294836	NA	NA	NA	-2.757169686	0.42369566	NA	-5.962700732
WBGene00000252	WBGene00000252	ensembl	bli-2	protein_coding	NA	0.243232764	0.057872643	0.049786851	0.755465683	0	0.167678521	0.203102183	0	0	0.028388391	0.063222259	0.237883149	0.402626267	0.083839261	0.101551091	0.014194195	-0.264704473	0.921049744	NA	2.149499219	0.524857313	0.625552067	NA	NA	NA	-5.508930591	0.079034043	0.143718906	-2.841047957	0.409239735	NA	0.287581057	0.914251149	0.999978788	3.448671552	0.312171121	NA	-0.276100306	0.937638059	NA	0.770163039	0.827296959	NA	-3.116094713
WBGene00000253	WBGene00000253	ensembl	bli-3	protein_coding	NA	20.34480438	19.64919308	28.51944434	19.30021888	13.64117594	19.91837834	15.90729324	16.43138023	29.97551731	16.28258155	22.01085771	17.98313975	23.90983161	16.77977714	16.16933674	23.12904943	-0.010347602	0.969114752	0.978536461	-0.830296171	0.006252344	0.015940019	1.079898938	0.094386232	0.19380941	-0.228295613	0.720227573	0.791897668	-0.360412178	0.265890747	0.40621443	0.269321443	0.313580449	0.999978788	-0.169509723	0.799892734	0.979363345	0.928362016	0.127045231	0.607734381	0.213763502	0.754744281	0.850856899	1.265728505
WBGene00000254	WBGene00000254	ensembl	bli-4	protein_coding	NA	100.9037952	103.9835509	92.13770928	91.97640623	111.5430537	107.9580116	67.93115636	56.64983229	147.332224	144.0209909	104.7360358	100.1513102	92.05705776	109.7505327	62.29049432	145.6766074	0.075866798	0.741613294	0.806538702	-0.447734866	0.190453407	0.280482718	0.333696306	0.260268557	0.404399332	-0.707104052	0.176548246	0.270010402	0.349178723	0.165850483	0.285268764	0.03905603	0.86521753	0.999978788	0.097103449	0.863082375	0.98514593	0.095711916	0.774077293	0.961037906	1.598726643	0.004025159	0.01550989	1.44843944
WBGene00000255	WBGene00000255	ensembl	bli-5	protein_coding	NA	0.064118581	0.034191005	0.150654333	0	0	0.105819993	0.068905135	0.034527264	0	0.03333162	0.054889867	0.043419719	0.075327166	0.052909997	0.051716199	0.01666581	-0.794916271	0.694828734	NA	-1.104061542	0.692145197	NA	NA	NA	NA	0.662475945	0.851295229	NA	-1.46545061	0.671752611	NA	0.248720223	0.9023059	NA	1.200456176	0.729005768	NA	-0.991176254	0.777723458	NA	0.787157876	0.822649402	NA	-1.497269118
WBGene00000256	WBGene00000256	ensembl	bli-6	protein_coding	NA	1.030367031	0.101815142	1.46915623	2.394198276	0.225972041	0.032141576	0.264049515	0.116209183	0	0.02700187	0.489794446	0.642387726	1.931677253	0.129056808	0.190129349	0.013500935	-3.332359277	0.003904025	0.009644272	-2.477189127	0.026089871	0.054860886	-3.590097623	0.295407849	NA	-4.374236282	0.022398178	0.050844193	-0.825945907	0.814996467	NA	0.117758605	0.918530931	0.999978788	0.95157752	0.724820541	NA	-0.276100306	0.937638059	NA	-1.970936746	0.567126362	NA	-3.412735862
WBGene00000257	WBGene00000257	ensembl	bmk-1	protein_coding	NA	72.07173502	28.07207851	64.09114993	74.64049836	86.25382427	63.30146752	18.41367175	17.94955034	38.70805088	37.21704104	51.86667421	48.27713932	69.36582415	74.7776459	18.18161105	37.96254596	-1.314870927	1.05E-05	4.44E-05	-1.774559683	3.55E-06	1.88E-05	-1.236744367	0.041342395	0.10201453	-2.070710241	0.000122253	0.0005501	-0.820845491	0.172126418	0.293613484	0.053602972	0.857436609	0.999978788	-0.099562856	0.87131319	0.985994102	0.102706276	0.89698409	0.986348509	1.32868591	0.095129501	0.192186985	1.33367236
WBGene00000259	WBGene00000259	ensembl	bpl-1	protein_coding	NA	21.87131106	45.00122854	24.94361565	30.56894334	16.04606995	15.9266153	94.89484039	52.01884922	21.31493246	11.7762921	39.29986461	27.57267499	27.75627949	15.98634263	73.45684481	16.54561228	1.013747234	0.002099386	0.005546587	1.926141623	1.24E-07	8.26E-07	0.344647346	0.399806595	0.551882119	0.764671251	0.022788493	0.051511837	-0.499176179	0.329307203	0.474915271	0.30324949	0.357526237	0.999978788	0.740314348	0.023809225	0.320034302	0.89861176	0.126910137	0.607734381	-1.908616607	0.001087994	0.005140612	-1.810878261
WBGene00000262	WBGene00000262	ensembl	bra-1	protein_coding	NA	2.35808494	25.53764871	3.590678282	2.218557139	1.768398069	1.85470627	36.53984984	35.06303716	16.93184926	13.61585857	14.70769386	13.18803978	2.90461771	1.81155217	35.8014435	15.27385392	3.496800964	2.83E-17	5.07E-16	3.32742246	6.75E-10	5.95E-09	3.223516489	0.001825665	0.007872019	4.003163959	3.78E-06	2.36E-05	2.805704269	2.96E-08	2.92E-07	0.195794514	0.63578264	0.999978788	-0.090793828	0.916865721	0.992004158	0.352674992	0.648007934	0.929501072	-1.129216722	0.190702072	0.323939886	-0.72489139
WBGene00000263	WBGene00000263	ensembl	F23H11.5	protein_coding	NA	14.3304462	21.15443556	20.3409083	15.48819913	10.21459985	11.27807753	27.4359487	22.20238626	15.9886264	18.99078089	18.49502081	16.98986095	17.91455371	10.74633869	24.81916748	17.48970365	0.601062543	0.001459818	0.004000175	0.436973709	0.169294768	0.256519679	0.576791775	0.204247904	0.340451132	0.513199597	0.155628499	0.245402646	0.688169473	0.079341438	0.162139836	0.090694614	0.63104659	0.999978788	0.175659685	0.61029251	0.952562665	-0.182016602	0.685087931	0.936525146	0.013407561	0.974721809	0.986468354	-0.446954868
WBGene00000264	WBGene00000264	ensembl	brc-1	protein_coding	NA	31.57376391	6.819176947	29.73121901	35.64409874	32.44138563	28.47835227	6.374535056	8.759828126	10.06927947	2.073065139	19.65410479	18.73883607	32.68765888	30.45986895	7.567181591	6.071172303	-2.244990074	3.55E-07	1.92E-06	-2.273757775	0.000765756	0.002504803	-1.75915612	0.098985711	0.200728422	-2.052256349	0.00726792	0.019729245	-3.852243714	2.34E-11	3.57E-10	0.256099673	0.561325193	0.999978788	-0.654560746	0.514760436	0.92370967	2.326383516	0.06761575	0.483468483	-1.794182483	0.068637782	0.150656613	0.988054038
WBGene00000265	WBGene00000265	ensembl	brd-1	protein_coding	NA	30.75466132	3.615293305	26.02801046	32.37237566	33.27764573	31.34061343	1.880989891	3.915966532	2.854199873	5.810016921	16.01021149	18.35974314	29.20019306	32.30912958	2.898478212	4.332108397	-3.132693289	4.43E-13	5.07E-12	-3.820887844	NA	NA	-3.60507533	1.05E-05	8.79E-05	-3.053849276	0.001208638	0.004174312	-2.501219223	0.000406852	0.001772373	-0.592986503	0.170392232	0.999978788	-1.197069182	0.363582874	0.870716465	-0.989953784	0.38610677	0.839030631	0.829509232	0.491613013	0.646240063	0.986586852
WBGene00000266	WBGene00000266	ensembl	bre-1	protein_coding	NA	5.321484057	12.48865785	7.579025184	6.082223816	4.994981817	2.629705411	24.77510211	11.43822556	11.24879713	2.492506626	12.14947656	5.660665352	6.8306245	3.812343614	18.10666383	6.870651877	1.126713123	0.010756637	0.023779078	1.722501321	2.32E-05	0.000104951	1.110341525	0.211842315	0.349093033	0.895484325	0.165767471	0.257511128	-0.154583731	0.891882497	0.936330548	0.935902415	0.034122418	0.90531973	0.984260798	0.139998245	0.670247573	2.214920799	0.071712751	0.495902887	-1.946255994	0.101118484	0.200877144	-0.778689829
WBGene00000267	WBGene00000267	ensembl	bre-2	protein_coding	NA	0.267985578	0.135752545	0.086529049	0.412267473	0.331703429	0.241442363	0.025101225	0.517908953	0	0	0.110833426	0.292904697	0.249398261	0.286572896	0.271505089	0	-1.659244696	0.164991206	0.246322659	-1.48377104	0.63475791	NA	-4.169973046	0.222113526	NA	0.331019476	0.875435236	0.909741685	-4.116980839	0.229720182	NA	-2.025219972	0.090644779	0.999978788	-4.144278675	0.214511067	NA	NA	NA	NA	-4.909545655	0.148473273	NA	-0.389265889
WBGene00000268	WBGene00000268	ensembl	bre-3	protein_coding	NA	65.19556896	80.11179512	57.50855185	58.60634426	67.79739438	76.86998534	36.73039091	42.16581113	113.9739891	127.5769893	69.00258156	76.30478251	58.05744806	72.33368986	39.44810102	120.7754892	0.343593466	0.196025086	0.283557987	-0.6543316	0.06366149	0.116853161	0.69040882	0.071959174	0.157111068	-0.472557176	0.227358723	0.327216562	0.669961816	0.036955775	0.087932536	-0.16366554	0.537975086	0.999978788	-0.318926287	0.458502058	0.908560197	-0.106195106	0.803798046	0.965530878	1.841162271	0.00025029	0.001464824	1.982872931
WBGene00000269	WBGene00000269	ensembl	bre-4	protein_coding	NA	2.873282819	6.550040884	2.70865222	3.428841704	2.679656295	2.675981059	15.24348948	0.981904772	7.152804935	2.821964349	6.946150732	2.477172971	3.068746962	2.677818677	8.112697125	4.987384642	0.729442539	0.080204062	0.135316091	2.506052223	2.51E-05	0.000113133	1.336523195	0.136414182	0.254775008	-1.815625621	0.015291172	0.036882136	0.00316483	0.995875953	0.997683252	1.147829951	0.005907829	0.670395263	3.8515639	2.35E-07	0.000114453	1.413478704	0.11680871	0.593049755	1.76049291	0.041748633	0.102787147	-0.791816099
WBGene00000270	WBGene00000270	ensembl	bre-5	protein_coding	NA	10.10804519	2.639466229	9.91768868	11.92296835	10.85185496	7.739668746	4.342345461	1.160414369	4.515768936	0.539336149	7.40691451	5.340596904	10.92032852	9.295761855	2.751379915	2.527552542	-2.348649808	0.000165844	0.000558485	-1.115232505	0.216024571	0.30916668	-1.36668412	NA	NA	-3.384954726	0.010768347	0.027457313	-3.925042862	1.00E-05	6.16E-05	1.200733288	0.054171509	0.982938725	1.772762189	0.298854633	0.835331588	3.122180284	NA	NA	-0.800005871	0.708644655	0.820771973	0.187933815
WBGene00000271	WBGene00000271	ensembl	brf-1	protein_coding	NA	81.54467093	28.32897797	76.85923273	92.46656031	81.43571601	75.41717466	22.5067719	17.12694813	37.19005635	36.49213552	54.49794425	55.37570465	84.66289652	78.42644533	19.81686001	36.84109594	-1.481720006	1.24E-09	9.35E-09	-1.756928594	0.000518299	0.001760335	-1.195990962	0.029472122	0.07740434	-2.438658249	2.25E-08	2.02E-07	-1.114778063	0.000178585	0.000844078	0.011155928	0.963516874	0.999978788	0.257744845	0.685429421	0.966368866	0.081838147	0.882093911	0.983065355	1.329658429	0.009144894	0.030402804	1.026834102
WBGene00000272	WBGene00000272	ensembl	bro-1	protein_coding	NA	0.378475608	2.116802719	0.945437276	0.280087208	0.031245344	0.257132604	1.996979106	1.85513779	2.511426309	2.103667668	1.371272009	1.124006318	0.612762242	0.144188974	1.926058448	2.307546989	2.579137182	0.011464743	0.025145372	1.100061769	0.560754933	0.657800353	5.836411128	4.34E-05	0.000311734	2.707148985	NA	NA	2.908144774	0.178486521	0.301220476	0.505917375	0.619740534	0.999978788	-0.01559806	0.995126804	0.99976195	0.329139683	0.80827692	0.966318831	0.446664225	0.841689808	0.908207228	0.672192919
WBGene00000273	WBGene00000273	ensembl	brp-1	protein_coding	NA	441.3495663	461.7618719	175.2616819	123.6184474	628.0341621	838.4839739	287.8971767	243.7081478	530.4737207	784.9684424	405.4166853	497.6947529	149.4400646	733.259068	265.8026623	657.7210815	0.072414674	0.842963681	0.886691803	0.72925634	0.064428409	0.118159509	-0.303537637	0.473399887	0.624667506	0.972435387	0.002372604	0.00751055	-0.154022951	0.535457143	0.676216211	-0.319598103	0.381944453	0.999978788	0.120299853	0.756253731	0.972410618	-0.510174599	0.011288531	0.218812771	1.93619788	4.68E-13	2.24E-11	1.209759553
WBGene00000274	WBGene00000274	ensembl	btf-1	protein_coding	NA	55.8112539	28.52011212	52.03195587	58.84881118	61.70480774	50.65944081	32.34755973	43.5393891	21.24166611	16.95183353	41.83149737	42.49986865	55.44038353	56.18212428	37.94347442	19.09674982	-0.947762184	0.000466939	0.00143175	-0.698553309	0.035061122	0.070632829	-1.609028067	5.53E-06	5.04E-05	-0.442089321	0.330901065	0.438237007	-1.624293035	NA	NA	-0.096571215	0.721444262	0.999978788	-0.578047067	0.25623177	0.805355072	0.3591468	0.647872608	0.929501072	-1.079356187	0.213572792	0.352960777	-0.289052605
WBGene00000275	WBGene00000275	ensembl	bub-1	protein_coding	NA	131.1601875	30.86593018	120.7603952	140.9127568	134.4707592	128.4968386	17.94526325	27.13890076	43.92705309	34.45250364	79.27586768	82.75024996	130.836576	131.4837989	22.542082	39.18977836	-2.058856846	8.83E-19	1.84E-17	-2.747770982	1.39E-19	2.90E-18	-1.693127789	0.000487387	0.002563784	-2.387576827	2.30E-12	3.50E-11	-1.97052446	0.000155157	0.000742735	-0.065412653	0.778598954	0.999978788	-0.724997138	0.06979912	0.514642392	0.408798126	0.546000982	0.899060266	0.579280408	0.37354931	0.533436767	1.572272181
WBGene00000276	WBGene00000276	ensembl	byn-1	protein_coding	NA	63.21808644	147.3676271	47.73553837	59.96162987	82.30371639	62.87146111	38.20596624	29.08613265	231.6800977	290.4983116	99.98132968	110.6043838	53.84858412	72.58758875	33.64604944	261.0892047	1.268372804	0.002492851	0.006483353	-0.305840568	0.518811319	0.620023612	1.426740649	1.08E-05	9.03E-05	-1.056466215	0.188806182	0.284230068	2.144844407	3.16E-35	3.83E-33	-0.094111237	0.822452752	0.999978788	0.247682257	0.778387266	0.976502341	-0.272217669	0.145057804	0.625844293	3.58629751	9.93E-06	8.58E-05	2.913450213
WBGene00000277	WBGene00000277	ensembl	cab-1	protein_coding	NA	118.2037444	3009.603482	126.2185219	97.72878465	115.8465307	133.0211405	7033.129375	3960.061223	663.3904088	381.8329204	1984.646209	1143.161017	111.9736533	124.4338356	5496.595299	522.6116646	4.621861335	1.76E-29	9.88E-28	5.815988937	2.25E-111	5.61E-108	2.464222395	8.38E-07	9.26E-06	5.334451854	2.06E-67	2.05E-64	1.467935204	2.90E-06	1.99E-05	0.408596815	0.318920263	0.999978788	0.713473299	0.01318569	0.236907704	0.83990015	0.053125779	0.43934408	-3.113116848	2.01E-13	1.06E-11	-3.065922191
WBGene00000279	WBGene00000279	ensembl	cah-1	protein_coding	NA	0.564588119	11.99582872	0.66679799	0.487679465	0.490387644	0.613487378	26.95217158	13.38856547	6.47068323	1.171894591	8.645010112	3.915406726	0.577238727	0.551937511	20.17036853	3.821288911	4.296624798	1.62E-11	1.55E-10	5.319449885	3.97E-18	7.57E-17	3.652190487	NA	NA	4.801806902	1.95E-05	0.000104967	0.863732535	0.566816043	0.702596075	0.597757982	0.347733394	0.999978788	0.821079158	0.35897815	0.868854892	2.536923464	NA	NA	-3.272702044	0.021413252	0.060411386	-1.784037411
WBGene00000280	WBGene00000280	ensembl	cah-2	protein_coding	NA	0.135140878	4.485984505	0.284673724	0.208580944	0	0.047308843	7.563572321	8.97821411	0.726013842	0.676137749	2.143564972	2.477560411	0.246627334	0.023654422	8.270893215	0.701075795	4.993480428	1.24E-09	9.40E-09	4.62650075	1.91E-09	1.59E-08	4.779303117	0.081159482	0.172186946	5.411048292	5.58E-06	3.34E-05	3.97137094	0.071022375	0.148891479	-0.061036556	0.940135227	0.999978788	-0.350108456	0.716371593	0.968336996	0.13436172	0.940912408	0.991255202	-3.482563917	0.010218769	0.033295863	-3.017525641
WBGene00000281	WBGene00000281	ensembl	cah-3	protein_coding	NA	19.77043723	110.7699761	22.31953261	24.12426502	15.78362058	16.8543307	259.1880467	155.0601739	17.32271543	11.50896846	78.65347883	51.88693451	23.22189882	16.31897564	207.1241103	14.41584195	2.477822381	1.89E-07	1.07E-06	3.5624247	1.28E-21	3.08E-20	0.082155965	0.890367244	0.937097812	2.684802193	8.49E-06	4.91E-05	-0.595800451	0.292020301	0.435658791	0.259315146	0.585571893	0.999978788	0.626654823	0.276472733	0.822868729	0.625093431	0.338310821	0.80453528	-3.502452574	4.08E-07	5.06E-06	-3.574926347
WBGene00000282	WBGene00000282	ensembl	cah-4	protein_coding	NA	71.26419137	89.02722181	68.95386452	68.41220267	47.56068876	100.1300095	214.1718197	84.56952095	25.1392199	32.22832672	88.95639821	71.33501497	68.6830336	73.84534914	149.3706703	28.68377331	0.265003502	0.472685692	0.570363799	1.637636885	2.96E-11	3.04E-10	-0.973598137	0.060947698	0.137909906	0.292061461	0.635604734	0.722203534	-1.689298515	9.38E-07	7.13E-06	0.197576082	0.592374731	0.999978788	1.240458092	0.02774763	0.347914979	-0.315092869	0.446346456	0.864680646	-1.142297646	0.076052437	0.162173004	-2.743206345
WBGene00000283	WBGene00000283	ensembl	cah-5	protein_coding	NA	3.675221615	2.952415551	4.884829299	4.685916723	2.056847366	3.073293071	6.603278335	4.641458365	0.429916155	0.135009349	3.493717789	3.133919377	4.785373011	2.565070219	5.62236835	0.282462752	-0.352702825	0.651252421	0.732922529	0.368457846	NA	NA	-2.336135329	0.13691191	0.255443975	-0.02984267	0.961958845	0.972448944	-4.694209224	0.000883561	0.003557766	0.138163828	0.859452225	0.999978788	0.38130842	NA	NA	1.748409301	0.595742938	NA	-4.941842151	0.000827455	0.004101615	-3.65153533
WBGene00000284	WBGene00000284	ensembl	cah-6	protein_coding	NA	1.88645913	107.1441266	3.351783629	1.573750838	1.747502212	0.872799842	199.7470874	215.5976183	7.840661252	5.39113951	53.17175863	55.85882711	2.462767233	1.310151027	207.6723528	6.615900381	5.940726471	1.03E-23	3.56E-22	5.905972361	1.10E-43	1.01E-41	2.113788758	0.016403647	0.048376601	7.097283386	3.27E-27	1.88E-25	2.56726516	0.003681008	0.01250948	0.418867253	0.478940862	0.999978788	-0.207150364	0.721291949	0.968336996	0.59657054	0.538524096	0.897752556	-5.07843302	8.53E-10	1.98E-08	-4.323111643
WBGene00000285	WBGene00000285	ensembl	cal-1	protein_coding	NA	0.761061679	11.57208736	0.937621939	0.565125005	0.812370015	0.729129758	15.9008654	26.8676257	1.903907518	1.615950813	4.888691217	7.444457819	0.751373472	0.770749886	21.38424555	1.759929165	3.924136854	1.85E-11	1.75E-10	4.12168429	3.22E-05	0.000142209	1.173133513	0.312368693	0.463703943	5.608635891	1.33E-23	5.55E-22	1.117053405	0.286759501	0.429709144	-0.21296406	0.71503393	0.999978788	-0.89535305	0.031656101	0.372764703	0.294640462	0.758147162	0.959114388	-3.791937478	1.25E-09	2.76E-08	-2.769479798
WBGene00000286	WBGene00000286	ensembl	cal-2	protein_coding	NA	6.836409553	24.93411731	6.447721132	4.675834751	6.940475933	9.281606398	45.56844209	41.70280309	10.35933628	2.105887789	17.32899386	14.44153301	5.561777941	8.111041166	43.63562259	6.232612034	1.872225836	1.17E-05	4.91E-05	2.831537344	3.77E-11	3.82E-10	0.520054096	0.322676166	0.474552094	3.162640147	3.12E-11	4.17E-10	-2.239609799	1.74E-05	0.000102541	0.093538617	0.826672226	0.999978788	-0.027077729	0.953394372	0.995123353	2.361508905	0.000353744	0.034293262	-4.104125968	1.35E-11	4.46E-10	-1.785563191
WBGene00000287	WBGene00000287	ensembl	cal-3	protein_coding	NA	2.168226677	0.485574845	2.30333317	1.346907491	2.429237811	2.593428236	0.721066258	0.603662143	0.57312882	0.04444216	1.506691515	1.147110007	1.82512033	2.511333024	0.6623642	0.30878549	-2.181145161	1.39E-05	5.74E-05	-1.648246496	0.119311418	0.195113704	-2.183045688	0.010217216	0.032920144	-1.139469369	0.317488357	0.424354158	-5.562933632	8.45E-05	0.000430432	0.563064547	0.260827982	0.999978788	0.149470776	0.925246135	0.993047242	3.526778066	0.096562408	NA	-3.332693585	0.196835388	0.332012477	-0.02934064
WBGene00000288	WBGene00000288	ensembl	cal-4	protein_coding	NA	2.289740758	35.43832585	3.146664657	1.528891269	2.226543733	2.256863373	77.46877096	47.51285839	6.870282105	9.90139196	22.42806536	15.30000125	2.337777963	2.241703553	62.49081467	8.385837032	3.989964401	1.40E-14	1.90E-13	4.683936916	1.12E-07	7.48E-07	1.56329279	0.000869796	0.004191639	4.974108627	8.03E-10	8.96E-09	2.085506769	0.040967537	0.09544711	0.469716128	0.364789811	0.999978788	0.599915734	0.446640106	0.90571324	-0.490398774	0.550561351	0.899060266	-2.033349437	0.044247749	0.107707296	-3.197422568
WBGene00000289	WBGene00000289	ensembl	cam-1	protein_coding	NA	65.48408815	210.3763399	79.69828489	58.6609686	65.3963357	58.18076341	344.8192541	299.1070765	63.99986417	133.5791647	138.4784347	137.3819933	69.17962675	61.78854956	321.9631653	98.78951445	1.706454136	2.96E-10	2.42E-09	2.123088098	2.43E-23	6.60E-22	-0.089388499	0.832049088	0.900724594	2.335401277	4.96E-08	4.20E-07	1.137495824	9.07E-05	0.000458489	0.084808165	0.754169684	0.999978788	0.082580889	0.846849148	0.983797539	-1.006907918	0.016547847	0.263925575	-0.897921423	0.0636189	0.142289553	-2.09187252
WBGene00000292	WBGene00000292	ensembl	cap-1	protein_coding	NA	38.75279722	89.62664361	43.66644396	38.78250987	37.59094927	34.97128578	77.31864737	116.4040841	65.72936269	99.05448031	56.07635082	72.30309001	41.22447692	36.28111753	96.86136572	82.3919215	1.222275942	1.28E-13	1.53E-12	0.846627099	0.027557362	0.057414684	0.742585852	0.046509483	0.111961774	1.578411428	1.75E-09	1.88E-08	1.438399958	4.89E-05	0.000262017	-0.251542745	0.12732658	0.999978788	-0.704513926	0.054559584	0.46666742	-0.539377121	0.196384034	0.683712196	0.008993451	0.983027236	0.990617589	0.091376037
WBGene00000293	WBGene00000293	ensembl	cap-2	protein_coding	NA	36.49060724	92.96793053	37.10373989	33.91123866	39.54424169	35.4032087	91.24894348	81.19967497	77.89994111	121.5231626	61.44921654	68.00932122	35.50748928	37.4737252	86.22430922	99.71155183	1.387663345	4.10E-15	5.94E-14	1.298227295	9.34E-05	0.000374228	0.912954986	0.007194831	0.024703795	1.268536506	0.009113205	0.023888918	1.718905184	5.20E-08	4.89E-07	-0.099536875	0.573277405	0.999978788	0.025343573	0.958694397	0.995355735	-0.587099568	0.087071695	0.533899219	0.825272102	0.13572375	0.248933929	0.112237766
WBGene00000294	WBGene00000294	ensembl	cas-1	protein_coding	NA	64.55524578	74.55228725	70.99563621	53.58614626	62.28343697	71.35576368	50.3168119	54.21543059	103.1723169	90.50458961	71.69205049	67.41548253	62.29089123	66.81960032	52.26612124	96.83845325	0.247308012	0.245083314	0.33944577	-0.489637284	0.026243017	0.055128739	0.661992444	0.093313215	0.192238294	0.0036359	0.994656637	0.995514716	0.283836326	0.311570621	0.456925701	0.062125808	0.77029015	0.999978788	-0.254713789	0.652454174	0.957478847	0.242433118	0.483583087	0.882335606	1.003734336	0.073144399	0.157365059	1.366103369
WBGene00000295	WBGene00000295	ensembl	cat-1	protein_coding	NA	1.282657925	28.35608302	1.477049733	1.383538543	1.271101901	0.998941521	37.61926977	60.31826123	2.864689273	12.6221118	10.80802767	18.83071327	1.430294138	1.135021711	48.9687655	7.743400537	4.422939748	2.37E-13	2.80E-12	4.663735858	2.33E-14	3.31E-13	1.12048212	NA	NA	5.44532432	7.94E-12	1.14E-10	3.578517115	0.001478408	0.005590126	-0.386225345	0.522157376	0.999978788	-0.775741792	0.304971189	0.837195016	-2.047659188	0.183341696	0.669524642	-2.043007952	0.087993933	0.181332096	-3.358224569
WBGene00000296	WBGene00000296	ensembl	cat-2	protein_coding	NA	1.428391752	13.57553761	2.412466234	1.238741587	0.623102602	1.439256587	27.01365797	21.37900202	4.711675237	1.197815222	8.69022551	6.313703854	1.82560391	1.031179595	24.19632999	2.95474523	3.230544608	7.72E-07	3.95E-06	3.458182514	4.37E-05	0.000187098	2.859062139	0.024096865	0.065893562	4.09227323	1.28E-06	8.63E-06	-0.338724077	0.833087488	0.898285059	0.270869841	0.678508731	0.999978788	0.204003832	0.833814654	0.981558891	2.02788508	0.261118836	0.743608087	-3.966072585	0.007781686	0.026673541	-2.184758425
WBGene00000298	WBGene00000298	ensembl	cat-4	protein_coding	NA	16.05918161	20.01654451	16.06362306	18.93470618	11.08200596	18.15639124	10.47062007	6.391959602	33.52143016	29.68216821	17.78441981	18.29130631	17.49916462	14.6191986	8.431289838	31.60179918	0.381209071	0.315585494	0.414318462	-0.620090076	0.223656713	0.317950859	1.544612419	0.056015288	0.129050683	-1.579805782	0.014206919	0.034687606	0.647789643	0.05490064	0.120833471	-0.10983195	0.772471226	0.999978788	0.574448409	0.412243827	0.893732854	0.233205546	0.53491737	0.895496832	2.46394447	6.43E-05	0.000444113	2.032952023
WBGene00000301	WBGene00000301	ensembl	cav-1	protein_coding	NA	22.02607173	7.244959619	36.99742773	20.89072881	14.84185465	15.37427572	6.48167404	2.372898857	8.758789888	11.36647569	16.76993658	12.50109477	28.94407827	15.10806518	4.427286449	10.06263279	-1.520897314	1.85E-05	7.45E-05	-2.490291672	2.35E-06	1.28E-05	-0.821357285	0.162421211	0.288383733	-3.147113117	5.36E-05	0.000262673	-0.497215952	0.320405235	0.465687608	0.302742912	0.393975919	0.999978788	1.31719307	0.155557736	0.696267488	-0.336151176	0.627065021	0.923379104	2.547420291	0.004585025	0.017261446	0.774054282
WBGene00000302	WBGene00000302	ensembl	cav-2	protein_coding	NA	0.23582759	0.028883218	0.192155697	0.420036485	0.103751804	0.227366375	0	0.034527264	0	0.081005609	0.073976875	0.190733933	0.306096091	0.165559089	0.017263632	0.040502805	-2.963943108	0.001977209	0.005255588	-3.895895147	0.240596499	NA	-2.489470467	0.474998352	NA	-3.917434462	0.024603276	0.054971402	-1.58019585	0.586589683	NA	-1.332410167	0.157834473	0.999978788	-1.25083275	0.723370323	NA	-1.975477574	0.568371966	NA	1.778078904	0.607479594	NA	NA
WBGene00000366	WBGene00000366	ensembl	cbp-1	protein_coding	NA	345.061976	724.7251932	373.8993464	354.6574783	326.8409627	324.8501166	1105.694869	1238.228867	290.2487983	264.7282377	524.1709942	545.616175	364.2784123	325.8455397	1171.961868	277.488518	1.084820287	5.84E-05	0.000214923	1.566859975	6.58E-11	6.52E-10	-0.237625811	0.282004337	0.429577219	1.791378076	3.36E-07	2.50E-06	-0.357907367	0.148845595	0.263321141	-0.061802446	0.818898737	0.999978788	-0.289531652	0.395075201	0.885075196	0.185775187	0.463223431	0.870513836	-1.965690177	8.48E-07	9.73E-06	-1.597481115
WBGene00000367	WBGene00000367	ensembl	cca-1	protein_coding	NA	28.12897997	331.8709047	38.34208508	27.2403919	20.32354036	26.60990252	592.6399652	607.6351514	60.00916641	67.19933556	177.8286893	182.1711954	32.79123849	23.46672144	600.1375583	63.60425098	3.577940128	8.86E-19	1.84E-17	3.973869195	3.84E-29	1.52E-27	1.510959129	0.0052038	0.018938225	4.463180458	2.28E-24	1.01E-22	1.268375862	3.24E-07	2.68E-06	0.000740812	0.998538189	0.999978788	-0.14060079	0.751254636	0.972059584	-0.113100394	0.79323874	0.963807317	-2.931920514	2.96E-10	7.61E-09	-2.969013893
WBGene00000368	WBGene00000368	ensembl	ccb-1	protein_coding	NA	9.762836108	221.6012433	14.76026817	10.07147928	6.776729268	7.442867712	629.7822956	197.7835016	39.7704347	19.06874142	172.7724319	58.5916475	12.41587373	7.10979849	413.7828986	29.41958806	4.323629863	3.19E-20	7.82E-19	5.418425328	1.73E-76	7.42E-74	2.493280665	0.000340644	0.001880662	4.293623292	6.01E-30	4.31E-28	1.287430821	0.012200559	0.034774428	0.910568132	0.052356816	0.975537865	1.536754364	5.43E-08	3.81E-05	1.12439287	0.083552215	0.524244905	-3.141876042	6.10E-10	1.46E-08	-3.632489359
WBGene00000369	WBGene00000369	ensembl	ccf-1	protein_coding	NA	165.1318541	146.7808245	170.4183115	176.1615748	172.2296981	141.7178321	204.1623999	170.2151044	117.1872189	95.55857478	165.9994071	145.9132715	173.2899431	156.9737651	187.1887522	106.3728968	-0.142268927	0.440068983	0.539181052	0.25323987	0.418361094	0.524466458	-0.628306049	0.171128045	0.298304282	-0.050807732	0.887869617	0.918959245	-0.631952814	0.00914251	0.027203212	0.155032693	0.400161319	0.999978788	0.125153449	0.749398131	0.972019505	0.345967933	0.450432437	0.865167872	-0.591332194	0.162739149	0.286902819	-0.461695953
WBGene00000370	WBGene00000370	ensembl	ccg-1	protein_coding	NA	86.13830153	57.86942849	51.89799203	30.0168999	113.9393976	148.6989166	12.40640437	27.70736842	85.3316595	106.0322817	65.89386338	78.11386664	40.95744596	131.3191571	20.0568864	95.68197058	-0.560475857	0.167701635	0.249799908	-2.045236888	1.01E-05	4.94E-05	-0.480575947	0.257102531	0.401133792	-0.123716082	0.805766326	0.858544583	-0.552775758	0.036721958	0.087473769	-0.29537329	0.467183739	0.999978788	-1.249520692	0.038855966	0.403357634	-0.253027279	0.523154797	0.891360586	2.175451163	6.10E-05	0.000424641	3.118986388
WBGene00000371	WBGene00000371	ensembl	cco-1	protein_coding	NA	19.07102025	23.18839001	24.65383829	23.07497787	14.11673587	14.43852898	32.33668346	20.71221896	20.71923189	18.98542572	22.95662238	19.30278788	23.86440808	14.27763242	26.52445121	19.8523288	0.305047865	0.122834967	0.193123366	0.381349168	0.294883694	0.397370038	0.481595783	0.176120754	0.304869684	-0.163905628	0.716930154	0.789394306	0.344737772	0.430643746	0.57962077	0.180769657	0.36052252	0.999978788	0.494493838	0.244620865	0.79386036	0.176071964	0.702400088	0.94180447	0.136187525	0.798242535	0.880069393	-0.309497787
WBGene00000372	WBGene00000372	ensembl	cyp-13A7	protein_coding	NA	0.034953092	0.791325597	0	0.045194682	0	0.094617687	0	0.019368197	1.178813193	1.967120996	0.294703298	0.53157539	0.022597341	0.047308843	0.009684099	1.572967095	0.202694467	0.939201706	NA	NA	NA	NA	5.487232826	NA	NA	-0.847341432	0.809624419	NA	4.626268335	NA	NA	-2.09610937	0.430274207	NA	-1.25083275	0.723370323	NA	-0.711904122	NA	NA	6.412787492	NA	NA	6.891915686
WBGene00000373	WBGene00000373	ensembl	cyp-14A5	protein_coding	NA	9.174067086	20.64972607	2.435091476	3.437120717	12.1878304	18.63622575	0.35542977	0.450361349	27.03672634	54.75638684	10.5037695	19.32002366	2.936106097	15.41202807	0.40289556	40.89655659	1.136466108	0.123429366	0.193892133	-2.765053312	0.024478761	0.05196186	1.087011866	0.020937058	0.058632334	-3.021657018	0.002160147	0.006926202	1.500151082	0.001746678	0.006484289	-0.817896375	0.267556331	0.999978788	-0.39856475	0.83961585	NA	-0.959594219	0.016108571	0.260544174	7.283275338	4.13E-16	3.54E-14	6.593257899
WBGene00000374	WBGene00000374	ensembl	cyp-31A1	pseudogene	NA	5.252428174	30.25849938	7.666785525	4.930275274	4.298219002	4.114432894	59.54042534	34.80005793	13.01017447	13.68333979	21.12890108	14.38202647	6.298530399	4.206325948	47.17024163	13.34675713	2.535918909	3.58E-09	2.53E-08	2.962628717	5.69E-07	3.44E-06	1.52301263	0.014263555	0.043239459	2.808834784	4.50E-06	2.76E-05	1.693349777	0.119450375	0.223260413	0.43664765	0.309432526	0.999978788	0.655502446	0.281697637	0.827109075	-0.025776825	0.980297973	0.996484967	-1.079997068	0.338573298	0.4969768	-1.888953956
WBGene00000375	WBGene00000375	ensembl	cyp-44A1	protein_coding	NA	12.48028233	2.932958291	10.75148489	15.51833002	10.06041146	13.59090294	0.310859029	2.578678091	3.908647356	4.933648688	6.257850685	9.155389936	13.13490746	11.8256572	1.44476856	4.421148022	-2.099926608	3.74E-05	0.000142829	-5.085296358	3.59E-08	2.56E-07	-1.438625882	0.112175268	0.220377001	-2.579727096	1.90E-06	1.25E-05	-1.542724583	0.112509662	0.213368915	-0.688601622	0.176338327	0.999978788	-3.133869052	0.021050687	0.30454598	-0.254483177	0.858157261	0.97909515	1.152060067	0.351949998	0.511271414	3.952561211
WBGene00000376	WBGene00000376	ensembl	ccr-4	protein_coding	NA	271.6244691	925.1536805	243.4268642	240.5148883	317.1929841	285.3631397	1233.204057	1516.37485	466.4884049	484.5474102	565.0780775	631.700072	241.9708762	301.2780619	1374.789453	475.5179075	1.779368414	1.25E-14	1.71E-13	2.3366989	1.64E-17	3.02E-16	0.495091444	0.094572681	0.194051934	2.654837738	2.11E-12	3.24E-11	0.69520379	0.001209434	0.004684853	-0.112049576	0.627278122	0.999978788	-0.414830022	0.280173579	0.826961574	0.003458865	0.990082179	0.99842108	-1.411226353	0.000737719	0.003720408	-1.061289006
WBGene00000377	WBGene00000377	ensembl	cct-1	protein_coding	NA	116.978621	220.6964776	130.1551991	151.8182581	97.69778091	88.24324574	179.42856	188.997725	212.6892799	301.6703454	154.992705	182.6823935	140.9867286	92.97051333	184.2131425	257.1798126	0.948094628	1.55E-09	1.15E-08	0.457162094	0.113251108	0.187475144	1.055970712	2.14E-05	0.000165331	0.295564708	0.479068401	0.584692758	1.70712273	3.14E-16	8.51E-15	-0.223802165	0.153982052	0.999978788	-0.195943681	0.639505159	0.955048282	-0.443461571	0.058023711	0.454691618	0.925882103	0.036832149	0.093247777	0.576227395
WBGene00000378	WBGene00000378	ensembl	cct-2	protein_coding	NA	97.1201499	151.5398593	110.7246983	124.236717	79.01347407	74.5057102	118.744699	142.7717126	150.2375648	194.405461	114.680109	133.9799002	117.4807077	76.75959214	130.7582058	172.3215129	0.68135561	3.36E-06	1.54E-05	0.10955548	0.674456695	0.753319342	0.857504107	0.005771122	0.020604949	0.188783885	0.585241228	0.677678481	1.318507795	7.54E-09	8.13E-08	-0.222037677	0.129924199	0.999978788	-0.395843033	0.287439458	0.829338853	-0.310663953	0.315632586	0.787435828	0.7007149	0.070178269	0.153133877	0.661584974
WBGene00000379	WBGene00000379	ensembl	cct-4	protein_coding	NA	106.7476576	152.53365	116.3017662	133.7778123	88.95438545	87.95666628	128.5865793	158.656355	193.429555	129.4621107	131.8180715	127.4632361	125.0397892	88.45552587	143.6214672	161.4458328	0.552483418	0.002422211	0.006317182	0.155559209	0.552053242	0.64994918	1.049633346	0.000515134	0.002686583	0.228229035	0.695657201	0.772262145	0.492183414	0.038631305	0.091118976	0.001236704	0.994583292	0.999978788	-0.391442314	0.490857446	0.917247033	0.642230779	0.039881125	0.391049041	-0.049891388	0.936254577	0.96506241	0.893836916
WBGene00000380	WBGene00000380	ensembl	cct-5	protein_coding	NA	209.0978621	444.3682064	232.2701536	268.2710151	167.216313	168.6339667	391.3175726	395.3769312	403.915009	586.8633125	298.6797621	354.7863064	250.2705844	167.9251399	393.3472519	495.3891608	1.123775063	7.03E-13	7.84E-12	0.742070615	0.024667967	0.052289388	1.207239598	9.92E-05	0.000646582	0.542039695	0.197852014	0.29472456	1.734660496	1.45E-29	1.17E-27	-0.245455994	0.116886251	0.999978788	-0.140985979	0.750055267	0.972019505	-0.484078447	0.070452282	0.493165973	0.820526868	0.059405359	0.134883167	0.395852472
WBGene00000381	WBGene00000381	ensembl	cct-6	protein_coding	NA	121.1711311	145.9940186	116.432024	150.8645059	112.5633229	104.8246718	160.5079617	158.6716014	113.3207917	151.4757197	125.7060251	141.4591247	133.6482649	108.6939973	159.5897815	132.3982557	0.31231872	0.05879957	0.104405002	0.47842455	0.23307704	0.328969837	-0.048901539	0.903119624	0.945317338	0.07365848	0.854400535	0.894102524	0.465744346	0.018425415	0.049142959	-0.201248677	0.223360407	0.999978788	-0.110977141	0.805099441	0.979363345	-0.363935097	0.347967157	0.812053468	0.163511154	0.696523052	0.812952798	-0.182981559
WBGene00000382	WBGene00000382	ensembl	cdc-6	protein_coding	NA	62.20894361	28.23026972	55.35933445	64.00345497	64.79681068	64.67617436	20.52140899	45.19448948	33.31786033	13.8873201	43.49885361	46.94035973	59.68139471	64.73649252	32.85794923	23.60259021	-1.105980545	1.75E-06	8.41E-06	-1.404882502	0.000261078	0.000950978	-1.027736576	0.011179869	0.03546011	-0.512745534	0.197548224	0.294489254	-2.278085023	1.07E-11	1.70E-10	-0.126151322	0.585550246	0.999978788	-1.264679744	0.010351213	0.206325602	1.32482444	0.004622069	0.142598097	-1.449196953	0.004470679	0.016902558	1.016206214
WBGene00000383	WBGene00000383	ensembl	cdc-14	protein_coding	NA	315.7838774	258.0158031	309.4332141	331.6422777	320.2740129	301.786005	209.9125359	268.1272389	294.1792156	259.8442221	283.4497446	290.3499359	320.5377459	311.030009	239.0198874	277.0117188	-0.271319423	0.182473208	0.267452555	-0.582348332	0.164387454	0.250732717	-0.191635877	0.582885981	0.71949725	-0.333809096	0.593488501	0.685233613	-0.27958998	0.31003302	0.455279344	-0.055695244	0.784341379	0.999978788	-0.503713241	0.48005765	0.915798181	0.239750315	0.518664411	0.890260317	0.231501681	0.72496245	0.831502769	0.813548597
WBGene00000386	WBGene00000386	ensembl	cdc-25.1	protein_coding	NA	198.1960128	31.29987144	184.5502933	226.8869905	207.0566232	174.2901441	21.26172676	47.46664762	31.84475453	24.62635685	111.1783495	118.3175348	205.7186419	190.6733837	34.36418719	28.23555569	-2.651381073	3.32E-19	7.18E-18	-3.141675044	3.02E-08	2.17E-07	-2.780524848	1.13E-07	1.49E-06	-2.27299597	7.01E-09	6.89E-08	-2.88806405	1.26E-05	7.60E-05	-0.265322099	0.370043493	0.999978788	-1.27854381	0.06120371	0.485734114	0.416851339	0.617558852	0.92006228	-0.702523809	0.387356468	0.547352501	0.890178677
WBGene00000387	WBGene00000387	ensembl	cdc-25.2	protein_coding	NA	38.38752275	37.01661494	50.32960062	34.66748198	38.86489865	29.68810975	61.64941575	35.55756066	27.4075654	23.45191797	44.5628701	30.84126759	42.4985413	34.2765042	48.6034882	25.42974168	-0.034702604	0.890914848	0.922153173	0.320291771	0.366588874	0.472852924	-0.573583003	0.090182111	0.187292312	0.020671665	0.974296636	0.980459979	-0.402112616	0.48157479	0.628025407	0.513213995	0.042536619	0.934381315	0.655245369	0.315754764	0.841872441	0.273080852	0.64397889	0.928857611	-0.310642951	0.69841341	0.814229041	-0.857930207
WBGene00000388	WBGene00000388	ensembl	cdc-25.3	protein_coding	NA	22.96100414	1.723191675	24.22905337	21.08070415	22.96733242	23.56692665	1.256002088	0.310414332	4.68864503	0.637705248	13.28525823	11.39893759	22.65487876	23.26712953	0.78320821	2.663175139	-4.370132372	1.12E-15	1.73E-14	-4.290447363	1.94E-08	1.43E-07	-2.384275735	0.032430419	0.08371543	-6.210332073	1.30E-13	2.22E-12	-5.216775263	1.52E-07	1.32E-06	1.091079809	0.045322415	0.946493427	1.912293782	0.258909494	0.807446349	2.970879124	0.127778029	0.607734381	1.286106199	0.560461568	0.704007713	2.162482404
WBGene00000389	WBGene00000389	ensembl	cdc-25.4	protein_coding	NA	0.054889916	0.028951346	0	0.219559666	0	0	0	0	0	0.115805386	0	0.083841263	0.109779833	0	0	0.057902693	-0.53552124	0.856343558	NA	NA	NA	NA	NA	NA	NA	-3.715140047	0.27701043	NA	2.148096496	0.532113317	NA	-2.253708323	0.446171749	NA	NA	NA	NA	-2.521832727	0.463282381	NA	3.047381891	0.375296223	NA	NA
WBGene00000390	WBGene00000390	ensembl	cdc-42	protein_coding	NA	141.7962009	299.100008	118.6100431	130.4118636	151.8025993	166.3602977	247.3686188	270.7213935	304.8375992	373.4724204	205.6547151	235.2414938	124.5109534	159.0814485	259.0450062	339.1550098	1.111318434	9.65E-16	1.50E-14	1.062653474	3.60E-07	2.24E-06	0.942297837	0.001153296	0.005333212	1.054471247	0.00644722	0.01782685	1.103662152	6.30E-12	1.02E-10	-0.207953106	0.13288681	0.999978788	-0.252669554	0.4885902	0.917220633	-0.241765624	0.371129711	0.829577892	0.701206342	0.091138575	0.185900859	0.643926503
WBGene00000391	WBGene00000391	ensembl	cdd-1	protein_coding	NA	1.654335544	5.231524325	2.912275963	1.365202701	1.574605278	0.765258233	4.12049507	0.960881079	9.743295371	6.101425781	4.587667921	2.298191948	2.138739332	1.169931756	2.540688074	7.922360576	1.734977835	0.000379207	0.001184273	0.542806697	0.453607414	0.558085416	2.545222748	2.19E-06	2.19E-05	-0.522149755	0.727136438	0.796655705	2.957788052	0.001074362	0.004233603	0.996108754	0.041222158	0.924850775	2.064112136	0.172362578	0.717452839	0.740483259	0.206547694	0.696819155	2.872134887	0.047774443	0.114317416	1.534509202
WBGene00000392	WBGene00000392	ensembl	cdd-2	protein_coding	NA	9.558701613	7.855656712	11.6392048	11.76864533	8.689072214	6.13788411	8.871688513	6.663710635	10.99019582	4.897031876	10.04754034	7.366817988	11.70392506	7.413478162	7.767699574	7.94361385	-0.292709656	0.398126086	0.498258406	-0.457476081	0.594773246	0.68659065	0.265070669	0.66260395	0.781104601	-0.82372497	0.262986219	0.365836744	-0.383203021	0.468630538	0.615497675	0.435472473	0.208727431	0.999978788	0.234009802	0.828453368	0.981558891	1.216693441	0.087009604	0.533899219	-0.204058904	0.813047148	0.890832246	0.70990442
WBGene00000393	WBGene00000393	ensembl	cdf-1	protein_coding	NA	21.25715297	27.7414994	19.13976402	17.13186967	22.46563052	26.29134765	24.16189937	30.34366682	26.05397278	30.40645861	22.95531667	26.04333569	18.13581685	24.37848909	27.25278309	28.2302157	0.400949657	0.262702815	0.3586005	0.344234583	0.448581757	0.553584705	0.148669174	0.876125261	0.927364042	0.799842263	0.235858275	0.336298536	0.137253981	0.822912466	0.891498212	-0.176824143	0.621344242	0.999978788	-0.472150222	0.516574587	0.92370967	-0.146494816	0.887523327	0.984709023	0.272546607	0.751439014	0.848535067	0.477584868
WBGene00000395	WBGene00000395	ensembl	cdh-3	protein_coding	NA	10.23485612	12.71995801	10.52328413	9.290314463	10.42987465	10.69595124	10.05510159	8.737260064	14.34840578	17.73906462	11.33916654	11.6156476	9.906799294	10.56291294	9.396180828	16.0437352	0.360886408	0.28397618	0.381404059	0.000303368	0.999708321	0.999871052	0.381044093	0.596282028	0.730473988	-0.086623773	0.890488204	0.920779618	0.679307727	0.100371535	0.195698324	-0.052253317	0.876714685	0.999978788	0.127730019	0.894870621	0.987017636	-0.245804581	0.728894116	0.951713432	1.281882841	0.048360352	0.115331415	0.768955194
WBGene00000396	WBGene00000396	ensembl	cdh-4	protein_coding	NA	179.7042544	202.3772504	219.7983538	160.959737	174.5296256	163.5293011	363.1622948	187.1768477	149.8050107	109.3648483	226.8238212	155.2576835	190.3790454	169.0294633	275.1695712	129.5849295	0.146973054	0.432066065	0.531785627	0.721528024	0.009452685	0.022902349	-0.293080441	0.365282669	0.519908044	0.217031549	0.520159173	0.621015008	-0.644458186	0.042882454	0.098927285	0.495082027	0.00813336	0.730572633	0.818387796	0.010234422	0.206028713	0.509314463	0.195556188	0.683101089	-0.519186907	0.217360874	0.357774422	-0.952362554
WBGene00000397	WBGene00000397	ensembl	cdh-5	protein_coding	NA	3.484807174	1.331859124	5.317973072	4.505273044	1.672291548	2.443691032	3.008445198	0.38821816	0.92612768	1.00464546	2.731209374	2.085456924	4.911623058	2.05799129	1.698331679	0.96538657	-1.543263438	0.0263688	0.052086255	-0.905979915	0.522980403	0.623819679	-0.93353946	0.459374935	0.611077407	-3.59089224	0.004740766	0.013681789	-1.339147312	0.327283234	0.472902492	0.661896735	0.340837761	0.999978788	2.73177196	0.238886421	0.791492005	-0.057137731	0.97743462	0.996484967	1.683617729	0.450584397	0.609175796	-1.369796727
WBGene00000399	WBGene00000399	ensembl	cdh-7	protein_coding	NA	0.989044956	5.288572359	0.211963334	0.579406253	2.090138496	1.074671743	0.135401455	0.016132785	5.781155212	15.22159998	2.054664624	4.222952691	0.395684794	1.582405119	0.07576712	10.5013776	2.327093562	0.013604525	0.029214054	-0.563151067	0.86450332	0.902210892	1.417341094	0.142981878	0.263173834	-4.378956313	0.006618871	0.018236279	3.718476404	3.54E-06	2.39E-05	-0.455458025	0.629100021	0.999978788	2.137488417	0.532762716	NA	-1.358134739	0.113013059	0.587723033	9.315053076	2.68E-13	1.37E-11	5.776919443
WBGene00000401	WBGene00000401	ensembl	cdh-9	protein_coding	NA	6.69215095	88.31455864	3.889524468	3.208871604	8.360520187	11.30968754	12.04224293	7.080688634	137.0899153	197.0453876	40.34555073	54.66115886	3.549198036	9.835103863	9.561465782	167.0676515	3.750507068	1.43E-10	1.22E-09	1.631612706	0.085967502	0.149597715	3.977005798	9.30E-19	7.74E-17	1.118255507	NA	NA	4.071373635	1.99E-41	3.87E-39	-0.365973564	0.531455061	0.999978788	0.633229606	0.613803415	0.952562665	-0.469376153	0.129380646	0.607977233	5.098351814	2.10E-07	2.82E-06	3.850617358
WBGene00000402	WBGene00000402	ensembl	cdh-10	protein_coding	NA	0.680201798	1.944588191	0.17234517	0.83794768	0.68595283	1.024561511	0.934636002	1.368405509	2.135836168	3.339475085	0.982192543	1.642597446	0.505146425	0.855257171	1.151520756	2.737655626	1.595366828	0.033871688	0.064722511	2.327395641	NA	NA	1.591072435	0.225215862	0.363969738	0.672904168	0.671627032	0.752304413	1.647914172	0.167287003	0.287115944	-0.886726074	0.238134357	0.999978788	-0.784234471	0.753027798	0.972059584	-0.606117057	0.644688051	0.928906641	1.578599533	0.342719782	0.501621971	1.625477054
WBGene00000403	WBGene00000403	ensembl	casy-1	protein_coding	NA	102.1255686	1975.226234	100.2605838	82.31725244	109.9985872	115.925851	3656.366766	3298.411156	529.6143565	416.5126572	1099.060073	978.2917292	91.2889181	112.9622191	3477.388961	473.0635069	4.275050392	4.18E-33	3.03E-31	5.188334776	2.17E-59	4.70E-57	2.208183951	1.15E-10	2.83E-09	5.313441232	4.35E-55	1.73E-52	1.784441151	9.46E-14	1.91E-12	0.08677306	0.807773888	0.999978788	0.028396382	0.927053586	0.993688654	0.39948902	0.194578395	0.681024382	-2.735653625	4.37E-12	1.66E-10	-2.443073804
WBGene00000405	WBGene00000405	ensembl	cdk-1	protein_coding	NA	159.9547499	38.71107868	142.100479	136.59524	191.3744829	169.7487975	27.12965382	45.86431787	54.81655699	27.03378603	103.8552932	94.81053536	139.3478595	180.5616402	36.49698584	40.92517151	-2.038918107	6.26E-16	9.93E-15	-2.374645578	9.44E-08	6.40E-07	-1.879636474	0.000264798	0.001509353	-1.600964262	0.007745969	0.020770296	-2.718674998	2.89E-18	9.69E-17	0.12753298	0.613096041	0.999978788	-0.901007872	0.1988987	0.754635075	1.080523657	0.060509533	0.462252242	-0.49729341	0.458297166	0.61628463	1.285026001
WBGene00000406	WBGene00000406	ensembl	cdk-4	protein_coding	NA	4.687294703	6.591933512	6.682816675	3.374964293	3.619699834	5.07169801	3.421249927	2.975153478	13.04747751	6.923853136	6.692810986	4.586417229	5.028890484	4.345698922	3.198201703	9.985665322	0.476740489	0.403337097	0.503557926	-0.920761403	0.45184561	0.556420582	1.762011454	NA	NA	-0.176781516	0.880878276	0.91328473	0.369150363	NA	NA	0.467931241	0.412078989	0.999978788	0.118640174	0.946780462	0.994983732	1.021722033	NA	NA	1.427897212	0.313668409	0.470732969	2.101893981
WBGene00000407	WBGene00000407	ensembl	cdk-5	protein_coding	NA	46.42379977	37.7235796	42.93202024	44.72269317	45.96113308	52.07935259	61.90665889	55.51098603	21.04279352	12.43387996	42.96065143	41.18672794	43.8273567	49.02024284	58.70882246	16.73833674	-0.285841489	0.364416145	0.464290537	0.544842611	0.145683935	0.228678892	-1.203603996	0.03919241	0.097649532	0.306757078	0.469204864	0.575530407	-2.138635121	2.08E-05	0.000120317	0.050320737	0.873142361	0.999978788	0.06425661	0.886073258	0.987017636	0.813625165	0.27008722	0.748929863	-1.923575582	0.002643597	0.010906172	-1.293609456
WBGene00000408	WBGene00000408	ensembl	cdk-7	protein_coding	NA	28.61824744	14.34069787	22.28577636	27.17622779	32.07700202	32.93398357	14.7204931	12.49392811	14.45078795	15.6975823	20.88351486	22.07543044	24.73100208	32.5054928	13.60721061	15.07418513	-0.966985492	0.000687416	0.002031713	-0.564556641	0.278068222	0.379248391	-1.217437041	0.002366616	0.009801492	-1.14334688	0.182377908	0.276646899	-1.13421516	0.007701165	0.023474951	-0.063923822	0.822445048	0.999978788	0.077856925	0.934595402	0.994426841	-0.069046256	0.900788472	0.988007364	0.607090807	0.518182245	0.669628216	0.275401536
WBGene00000409	WBGene00000409	ensembl	cdk-8	protein_coding	NA	18.87165431	11.94055229	14.68351771	17.59379455	22.29867881	20.91062617	11.79704828	14.64487954	7.282630246	14.03765109	14.01546876	16.79673784	16.13865613	21.60465249	13.22096391	10.66014067	-0.658058137	0.001626524	0.004406647	-0.297455721	0.333556274	0.437708592	-1.681848962	7.87E-06	6.85E-05	-0.268683387	0.531981007	0.631446805	-0.641217999	0.232942392	0.368508348	-0.352260731	0.091644411	0.999978788	-0.423568864	0.319485102	0.844384067	-0.882570485	0.149786209	0.63342752	0.191309211	0.770988741	0.862272458	-0.375279022
WBGene00000410	WBGene00000410	ensembl	cdk-9	protein_coding	NA	18.7882044	31.03775623	17.42659969	20.32564266	17.2447281	20.15584715	48.09867329	49.86216219	16.17283085	10.0173586	24.73570798	25.09025265	18.87612117	18.70028762	48.98041774	13.09509472	0.741255657	0.021709205	0.044062547	1.46387235	0.000131717	0.000512429	-0.149904097	0.816151028	0.890738376	1.284670578	0.001926849	0.006290992	-1.069599469	0.039212907	0.092280585	-0.086069363	0.789832034	0.999978788	-0.192847501	0.6360493	0.953780806	0.732612297	0.299795389	0.773316875	-2.045301519	0.001380904	0.006306828	-1.224092626
WBGene00000411	WBGene00000411	ensembl	cdl-1	protein_coding	NA	231.874279	52.57071477	202.6920857	236.7494813	254.1226848	233.9328642	24.7068991	32.27848545	85.30593311	67.99154142	141.7069007	142.7380931	219.7207835	244.0277745	28.49269227	76.64873726	-2.114638887	7.47E-11	6.57E-10	-3.033550075	2.41E-15	3.70E-14	-1.657700486	0.002623087	0.010673938	-2.886109044	0.000312896	0.001275216	-1.851242261	6.49E-07	5.07E-06	0.018100635	0.955556417	0.999978788	-0.521422613	0.545026378	0.933215735	0.406991115	0.50645524	0.887771303	1.335857266	0.12187183	0.229605179	2.055278489
WBGene00000412	WBGene00000412	ensembl	cdr-1	protein_coding	NA	0.434042437	0.63913032	0.198613358	0.450688704	0.691593478	0.395274206	0	0	2.30934489	0.247176391	0.799887932	0.273284825	0.324651031	0.543433842	0	1.27826064	-3.026908341	0.005449097	0.012971973	-3.93403429	0.249257395	NA	1.652942705	0.475802599	0.626934139	-4.744803552	0.016059449	0.038428954	-0.743800954	0.772190584	0.856931746	-1.099408087	0.30925885	0.999978788	NA	NA	NA	3.300488006	NA	NA	4.100298573	0.229129702	NA	22.64048444
WBGene00000413	WBGene00000413	ensembl	cdt-1	protein_coding	NA	48.92621995	13.14342937	44.25322056	41.923499	53.88406677	55.64409348	6.438088697	4.878183157	24.75516025	16.50228539	32.33263407	29.73701526	43.08835978	54.76408013	5.658135927	20.62872282	-1.8866021	5.50E-06	2.45E-05	-2.81043336	1.02E-07	6.85E-07	-1.197026213	0.020570546	0.057817717	-3.119269274	0.008026053	0.021426406	-1.813702179	1.38E-06	1.02E-05	0.242584262	0.55897272	0.999978788	0.200816697	0.879510891	0.985994102	0.647165489	0.280334801	0.757003371	2.033875977	0.107201631	0.208900062	2.285862714
WBGene00000414	WBGene00000414	ensembl	cec-1	protein_coding	NA	11.89311261	35.27260488	13.58208891	9.579886949	12.0090982	12.40137639	51.62681506	37.88927386	24.86216953	26.71216107	25.52004292	21.64567457	11.58098793	12.2052373	44.75804446	25.7871653	1.590663939	1.41E-13	1.69E-12	1.937606909	3.31E-07	2.06E-06	0.987096673	0.017308517	0.050418582	1.976729585	0.000183301	0.00079252	1.041302322	0.013068474	0.036823268	0.205332355	0.33964911	0.999978788	0.302485592	0.522871633	0.925739886	-0.043714085	0.921525635	0.98950285	-0.237537495	0.672051204	0.795368708	-0.713368751
WBGene00000415	WBGene00000415	ensembl	ced-1	protein_coding	NA	97.74757719	109.3245956	83.39010975	89.9271692	107.3562206	110.3168092	52.35645531	82.89603902	143.9348775	158.1110104	96.75941577	110.312757	86.65863948	108.8365149	67.62624716	151.022944	0.184040954	0.50583095	0.602078919	-0.677293065	0.101868352	0.171983104	0.357442934	0.299580961	0.449248734	-0.14620432	NA	NA	0.456421543	0.055162527	0.12123998	-0.198438104	0.473135023	0.999978788	-0.799989818	0.325627504	0.848876476	-0.084166863	0.803971813	0.965530878	1.215000238	NA	NA	1.783844917
WBGene00000416	WBGene00000416	ensembl	ced-2	protein_coding	NA	42.09953476	18.26405946	39.94839834	41.8111823	40.53049087	46.10806751	19.21646891	16.68378704	17.33369969	19.8222822	29.25726445	31.10632976	40.87979032	43.31927919	17.95012797	18.57799094	-1.165777743	1.39E-08	9.09E-08	-1.039393305	0.000274291	0.000993549	-1.29747452	0.006012505	0.021341894	-1.316664239	0.013214986	0.032695758	-1.281742145	0.007652417	0.023342213	-0.102961124	0.6162475	0.999978788	0.073046094	0.895034569	0.987017636	-0.139624032	0.822007324	0.970847395	0.483986566	0.489820916	0.644387795	0.134708065
WBGene00000417	WBGene00000417	ensembl	ced-3	protein_coding	NA	146.5945154	33.98044936	116.3572368	147.979688	172.9386524	149.1024844	17.01070244	47.03474977	41.64210463	30.2342406	86.98717407	93.58779068	132.1684624	161.0205684	32.0227261	35.93817261	-2.106704361	3.29E-13	3.83E-12	-2.783620661	1.22E-23	3.38E-22	-2.14279383	0.00365773	0.014146663	-1.662017057	7.49E-05	0.000355471	-2.357774278	8.64E-07	6.60E-06	-0.253720871	0.380479992	0.999978788	-1.58331471	0.000286097	0.027677398	0.515998291	0.540852598	0.898342242	-0.366765272	0.578413043	0.720065217	1.550829222
WBGene00000418	WBGene00000418	ensembl	ced-4	protein_coding	NA	30.09219508	17.19441044	29.01194342	32.73859212	32.61570676	26.00253803	15.06619798	11.39923093	10.79822504	31.51398781	21.8730183	25.41358722	30.87526777	29.30912239	13.23271445	21.15610642	-0.808990157	0.02244205	0.045334421	-0.947564103	0.015210991	0.03455114	-1.655464096	0.006341537	0.022305918	-1.525263891	0.113648716	0.191709193	0.22062036	0.675506323	0.78726894	-0.365969044	0.301750595	0.999978788	0.298470204	0.76371451	0.974240519	-1.493773134	0.0391803	0.391049041	1.720504304	0.111669179	0.215497781	-0.113201581
WBGene00000419	WBGene00000419	ensembl	ced-5	protein_coding	NA	121.1845433	120.5804983	110.6314207	128.5509538	127.7620262	117.7937724	87.88128882	94.50916675	109.3411527	190.5903851	108.9039721	132.8610695	119.5911872	122.7778993	91.19522778	149.9657689	0.006889673	0.966904103	0.977289199	-0.311815879	0.230080455	0.325507232	-0.293734583	0.371191342	0.524994024	-0.454180172	0.249511194	0.351162034	0.629779067	0.004477377	0.014782922	-0.315975869	0.057058428	0.987307656	-0.199116326	0.620919281	0.952562665	-0.743709447	0.008116322	0.187696547	1.261724264	0.004179664	0.015949846	0.614919666
WBGene00000420	WBGene00000420	ensembl	ced-6	protein_coding	NA	31.58286539	26.0428944	25.2306965	34.4482953	35.44174162	31.21072815	18.26449765	15.54376271	45.25475031	25.10856695	31.04792152	26.57783828	29.8394959	33.32623489	16.90413018	35.18165863	-0.278331421	0.277346349	0.374388996	-0.449049213	0.318581687	0.422425328	0.280161923	0.43880368	0.59094381	-1.165736365	0.066901063	0.125221376	-0.38044879	0.198107963	0.326485221	0.251319335	0.326658913	0.999978788	0.104271351	0.887301671	0.987017636	0.910561907	0.013080177	0.236739739	0.954161004	0.144169603	0.260448432	1.599905533
WBGene00000421	WBGene00000421	ensembl	ced-7	protein_coding	NA	105.5223578	135.101051	85.45951654	87.54699326	123.6118652	125.4710562	133.621199	164.3387174	91.23830155	151.2059861	108.4827206	132.1406882	86.5032549	124.5414607	148.9799582	121.2221438	0.350097034	0.024020572	0.048157063	0.637478794	0.006200461	0.015823905	-0.512490137	0.147268219	0.268778659	0.900475649	0.004511313	0.013098332	0.20717152	0.432569007	0.581489016	-0.29705396	0.055512235	0.985661429	-0.42650669	0.194769432	0.7498122	-0.673452204	0.061956337	0.46740561	0.139113151	0.715384094	0.824353356	-0.239418215
WBGene00000422	WBGene00000422	ensembl	ced-8	protein_coding	NA	1.906607885	0.42434357	2.13930891	1.721574479	1.796385392	1.969162761	0.749194186	0.580517533	0	0.36766256	1.171222122	1.159729333	1.930441694	1.882774076	0.66485586	0.18383128	-2.154952154	0.002078641	0.005496893	-1.549709175	0.245669011	0.34331316	-6.589789643	2.65E-05	0.000201505	-1.541308947	0.238700643	0.339135662	-2.554875477	0.092999014	0.184221283	-0.157592345	0.821711918	0.999978788	0.175921678	0.934269419	0.994426841	-4.183114315	0.218703218	NA	-0.532060159	0.823759332	0.897445123	-4.860696808
WBGene00000423	WBGene00000423	ensembl	ced-9	protein_coding	NA	18.27745592	14.84270392	18.99208076	15.80352165	20.78768203	17.52653925	17.64892671	13.02887249	19.09221097	9.600805513	19.13022512	13.98993472	17.39780121	19.15711064	15.3388996	14.34650824	-0.312622933	0.425651027	0.525675315	-0.113803203	0.791884128	0.847021387	-0.202575073	0.786755138	0.869317956	-0.289775722	0.752423171	0.817228537	-0.933015938	0.292819448	0.436358828	0.438610282	0.263692889	0.999978788	0.272894659	0.774799722	0.976502341	1.045848183	0.33949497	0.804970417	-0.157473753	0.898816962	0.944578278	0.427173168
WBGene00000424	WBGene00000424	ensembl	ced-10	protein_coding	NA	5.628765771	18.21623259	5.726081693	5.981794151	5.311945642	5.4952416	9.859583872	7.252293988	20.05691704	35.69613544	10.23863206	13.6063663	5.853937922	5.403593621	8.55593893	27.87652624	1.712120793	1.63E-08	1.06E-07	0.764940382	0.082461112	0.144642527	1.856346441	1.96E-07	2.46E-06	0.273185086	0.577236257	0.67114078	2.620101756	1.98E-06	1.41E-05	-0.320369816	0.290558992	0.999978788	0.319260024	0.57430736	0.94361502	-0.762138844	0.138197115	0.618227698	2.521828495	9.52E-05	0.000627329	1.379210323
WBGene00000425	WBGene00000425	ensembl	ced-11	protein_coding	NA	5.443101368	10.7896688	10.92387939	4.53819819	3.066928976	3.243398916	11.0426594	4.642320209	17.79112731	9.682568267	10.70614877	5.526621395	7.731038789	3.155163946	7.842489805	13.73684779	1.020914928	0.161706682	0.242524427	-0.03875082	NA	NA	2.463432126	0.069214044	0.152337471	0.010737095	NA	NA	1.520630857	0.174645005	0.29679288	0.91063672	0.211954826	0.999978788	1.090071424	NA	NA	0.919578321	0.558546537	0.899485985	1.394138911	NA	NA	1.100807225
WBGene00000426	WBGene00000426	ensembl	ced-12	protein_coding	NA	68.3877823	68.72997319	57.58168362	67.880742	79.40586351	68.68284005	74.74299242	63.23045308	68.20270775	68.74373951	69.98331182	67.13444366	62.73121281	74.04435178	68.98672275	68.47322363	0.033831206	0.817777286	0.866621074	0.379228229	0.058521962	0.108838296	-0.29146925	0.315196844	0.466780961	-0.106898649	0.731713784	0.800103621	-0.065386208	0.881218888	0.929193753	0.032621903	0.824185181	0.999978788	0.111919671	0.718866177	0.968336996	0.051723589	0.910288883	0.989135	0.37249483	0.49197005	0.646452125	0.185070198
WBGene00000428	WBGene00000428	ensembl	ceh-1	protein_coding	NA	0.322587323	0.336955519	0.90916082	0.098392233	0.150521246	0.132274992	0.406204366	0.157477251	0.1042056	0.679934859	0.392523008	0.267019834	0.503776526	0.141398119	0.281840809	0.39207023	0.41979864	0.729884127	0.797902339	-1.119749795	0.619016121	0.707649478	-0.590515584	0.861311327	NA	0.630160325	0.784120376	NA	2.255616124	0.465169605	0.612086809	0.676180272	0.5781081	0.999978788	1.242153294	0.705752191	NA	-2.666311195	0.36600271	NA	2.325155739	0.410431193	0.570490518	-1.664490605
WBGene00000429	WBGene00000429	ensembl	ceh-2	protein_coding	NA	0.074879319	2.073509635	0.099573702	0.015064894	0.105428263	0.079450419	0.525166557	7.598541639	0	0.170330345	0.18254213	1.965846824	0.057319298	0.092439341	4.061854098	0.085165173	1.170561803	0.527766351	0.622218017	2.370819397	NA	NA	-2.491956115	0.474535742	NA	8.784029649	NA	NA	1.113581394	0.743524811	NA	1.385481994	0.454841528	0.999978788	-3.86324645	NA	NA	-3.059435385	0.371213454	NA	-5.330036994	NA	NA	-4.384629125
WBGene00000430	WBGene00000430	ensembl	ceh-5	protein_coding	NA	0.007532447	0.482647087	0	0.030129788	0	0	0.299768361	1.630819988	0	0	0.07494209	0.415237444	0.015064894	0	0.965294174	0	3.151488807	0.193198651	0.280333381	4.449919961	0.19091687	0.281037138	NA	NA	NA	5.327275067	0.010130113	0.026078297	NA	NA	NA	-0.932600358	0.700030693	0.999978788	-2.602538793	0.203360544	0.758606354	NA	NA	NA	-6.589763825	0.010499167	0.034037622	-3.666895795
WBGene00000431	WBGene00000431	ensembl	ceh-6	protein_coding	NA	1.108457686	0.738218615	1.072898119	1.123815662	0.99891294	1.238204024	0.541750274	0.448854426	1.638886923	0.323382839	1.063112064	0.783564238	1.09835689	1.118558482	0.49530235	0.981134881	-0.709417578	0.326510134	0.425356008	-0.961210106	0.396521338	0.502801947	0.654732856	NA	NA	-1.357462315	0.444372233	0.55261726	-2.073588798	0.204433704	0.333399816	0.632472165	0.381741929	0.999978788	0.195735335	0.940014647	0.994426841	2.406698671	NA	NA	-0.299323194	0.926959176	0.96082091	1.897694956
WBGene00000433	WBGene00000433	ensembl	ceh-8	protein_coding	NA	0.061299274	1.201063304	0.077691106	0.086661442	0	0.080844548	0.049618796	0.019368197	2.979777794	1.75548843	0.776771924	0.485590654	0.082176274	0.040422274	0.034493496	2.367633112	1.584566841	0.189891992	0.276470664	-0.716869274	0.81887791	NA	21.69505181	NA	NA	-1.642935737	0.587888436	NA	4.564596427	0.01783494	0.047852526	-3.052351572	0.011957043	0.792220762	0.613258269	0.860748868	NA	0.791648081	NA	NA	6.256273031	0.003961484	0.01531266	6.295249093
WBGene00000434	WBGene00000434	ensembl	ceh-9	protein_coding	NA	0.376499039	1.143583938	0.403373423	0.258576995	0	0.844045736	2.152457267	2.421878486	0	0	0.638957672	0.881125304	0.330975209	0.422022868	2.287167876	0	0.494234641	0.733007763	0.799939049	2.517008525	0.143883627	0.226612931	NA	NA	NA	3.208546635	0.155345547	0.245067502	-5.955732346	0.062479026	0.134392804	-2.167316889	0.134779721	0.999978788	-0.210920051	NA	NA	NA	NA	NA	-7.145499217	0.021167151	0.05982721	-6.529600419
WBGene00000435	WBGene00000435	ensembl	ceh-10	protein_coding	NA	0.859359455	0.311001312	0.561982213	0.450751629	1.908063425	0.516640555	0.202758153	0.096840985	0.887629326	0.056776782	0.890108279	0.280252488	0.506366921	1.21235199	0.149799569	0.472203054	-1.865720668	0.071765124	0.123439626	-1.54902523	0.51417463	0.615317003	-1.17444021	0.598290665	0.732024882	-2.198781227	0.237771566	0.33822987	-3.494301259	0.16148466	0.280049602	2.059829529	0.046944037	0.950761622	0.765034717	0.818425949	NA	4.155005585	NA	NA	-0.655501432	0.848288646	NA	2.571353674
WBGene00000436	WBGene00000436	ensembl	ceh-12	protein_coding	NA	0.080910204	0.022566909	0.158972501	0.085745193	0.078923122	0	0.090267637	0	0	0	0.082040815	0.021436298	0.122358847	0.039461561	0.045133818	0	-1.370209008	0.551498745	NA	-0.736409525	0.825075134	NA	-2.026333862	0.564764263	NA	-2.348860826	0.498535804	NA	NA	NA	NA	1.477455419	0.520819638	NA	2.266580036	0.510954567	NA	NA	NA	NA	NA	NA	NA	-1.931238681
WBGene00000437	WBGene00000437	ensembl	ceh-13	protein_coding	NA	2.408230706	5.618184701	4.000485458	2.137431748	1.39900968	2.095995939	6.668236393	2.947516496	7.146871172	5.710114743	4.803650676	3.222764732	3.068958603	1.747502809	4.807876444	6.428492957	1.230565148	0.005629337	0.013363692	0.730225864	0.360894677	0.466996154	2.261374821	0.00225399	0.009386618	0.446421098	0.645053377	0.730651136	1.365213541	0.213669878	0.345034817	0.473796247	0.286337871	0.999978788	1.019472642	0.320393935	0.844384067	0.383150527	0.718617006	0.948175705	1.225275232	NA	NA	0.431535792
WBGene00000438	WBGene00000438	ensembl	ceh-14	protein_coding	NA	5.106103571	15.27103634	11.35096531	4.850255787	2.151714452	2.071478736	27.64031733	24.07372202	6.006039739	3.364066269	11.78725921	8.589880704	8.100610548	2.111596594	25.85701968	4.685053004	1.714766477	0.000185364	0.00061823	1.294755627	0.033647824	0.068188927	1.409361647	0.051892284	0.121740705	2.328625395	8.29E-05	0.000389575	0.634229571	0.428129343	0.57705508	0.578470992	0.207260738	0.999978788	0.093550729	0.873312854	0.985994102	0.876368529	0.28891266	0.763315633	-2.618487897	0.001081179	0.005114459	-1.898094281
WBGene00000439	WBGene00000439	ensembl	ceh-16	protein_coding	NA	0.381171329	1.935623671	0.056747272	0.326546877	0.392623116	0.748768052	0	0.019368197	6.191061961	1.532064527	1.660108087	0.656686913	0.191647074	0.570695584	0.009684099	3.861563244	0.576147668	0.583493988	0.672781007	-2.214813722	0.52498379	NA	3.929913556	NA	NA	-3.552656165	0.122879189	0.203851772	0.953386105	0.628535867	0.749997457	-1.269679339	0.226999179	0.999978788	-1.25083275	0.723370323	NA	2.050446577	NA	NA	5.967521029	0.032350372	0.084196119	9.279454536
WBGene00000440	WBGene00000440	ensembl	ceh-17	protein_coding	NA	0.361417533	0.237087077	0.367731853	0.300698789	0.718642915	0.058596574	0.139014677	0.572632477	0.236701154	0	0.365522649	0.23298196	0.334215321	0.388619744	0.355823577	0.118350577	-2.469560754	0.128198248	0.20005504	-1.420213959	0.639096793	0.723865076	-1.68603093	0.606969912	0.738483902	0.969872151	0.736401193	0.803908833	-2.24513902	0.524312429	NA	2.57770183	0.112519569	0.999978788	-2.145162571	0.513336231	NA	4.079913853	0.232676562	NA	-5.11820022	0.131757168	NA	1.149304461
WBGene00000441	WBGene00000441	ensembl	ceh-18	protein_coding	NA	7.845333146	89.02400381	11.57549536	7.455789291	4.95510772	7.394940215	172.0664406	160.9379924	15.18069424	7.910888058	50.94443448	45.92490248	9.515642325	6.175023968	166.5022165	11.54579115	3.508208849	1.95E-12	2.08E-11	3.88163473	1.56E-27	5.54E-26	1.557140954	0.009438321	0.030805565	4.40548016	6.41E-16	1.36E-14	0.035463835	0.96632542	0.981417419	0.106428024	0.830931673	0.999978788	-0.026429234	0.956762289	0.99534499	0.980637983	0.243034019	0.727726212	-4.090640562	2.00E-06	2.08E-05	-3.150097947
WBGene00000442	WBGene00000442	ensembl	ceh-19	protein_coding	NA	0.085146768	0.541235536	0.024893426	0.057186688	0.078923122	0.179583835	1.907503517	0.224693815	0.032744811	0	0.511016219	0.115366085	0.041040057	0.129253479	1.066098666	0.016372405	0.886338081	0.447550703	0.54618694	6.286806119	NA	NA	-1.304990846	0.710778296	NA	1.924458973	0.4615503	0.569149981	-3.694364815	0.283217692	NA	-0.280951362	0.809295787	0.999978788	2.921659098	NA	NA	1.209154991	0.732227353	NA	-3.707749543	0.277772851	NA	-5.488581419
WBGene00000443	WBGene00000443	ensembl	ceh-20	protein_coding	NA	32.93540729	164.2465998	49.02194018	37.07771874	23.91139538	21.73057487	237.5671229	226.1931217	99.16696656	94.05918809	102.4168563	94.76515085	43.04982946	22.82098513	231.8801223	96.61307732	2.365619184	2.56E-19	5.64E-18	2.300548817	6.69E-08	4.61E-07	1.992623389	2.64E-09	4.92E-08	2.612925197	4.32E-06	2.66E-05	2.044231268	1.92E-09	2.26E-08	0.173170072	0.51065627	0.999978788	-0.063179071	0.888298674	0.987017636	0.132097201	0.72198843	0.948803717	-1.019957892	0.037880728	0.095272945	-0.937564262
WBGene00000444	WBGene00000444	ensembl	ceh-21	protein_coding	NA	7.657220929	5.811767125	8.203561733	7.416085492	7.855335082	7.153901411	8.030538925	10.15280722	1.532862972	3.530859382	6.405574678	7.063413376	7.809823612	7.504618246	9.091673072	2.531861177	-0.384474219	0.359841429	0.459389827	-0.048566597	0.904419776	0.930329176	-2.419783576	0.017035553	0.049793241	0.468456044	0.464046181	0.571215821	-1.051531557	0.215380988	0.347090085	-0.246065225	0.557855183	0.999978788	-0.471977361	0.465439351	0.911215491	-1.177336596	NA	NA	-1.256826688	0.209964901	0.34878467	-2.018909309
WBGene00000445	WBGene00000445	ensembl	ceh-22	protein_coding	NA	1.038423103	0.424207282	1.833074928	0.720787335	1.505212461	0.094617687	1.313511534	0	0.127822077	0.255495518	1.19490525	0.267725135	1.276931131	0.799915074	0.656755767	0.191658797	-1.37818937	0.298349946	0.396395837	-0.416856966	0.820605221	0.869237977	-3.618206027	NA	NA	-5.382202205	0.02801482	0.06146924	1.530546802	0.650600245	NA	2.266192938	0.087347987	0.999978788	6.22810762	0.054651247	0.466739953	-0.969670783	0.770269648	NA	4.073081733	0.2323027	NA	-3.075683306
WBGene00000446	WBGene00000446	ensembl	ceh-23	protein_coding	NA	0.515564796	0.946834983	0.588977599	0.225935079	0.84268622	0.404660288	1.983627839	0.561670102	0.81621613	0.425825863	1.057876947	0.404522833	0.407456339	0.623673254	1.27264897	0.621020996	0.854790754	0.271771895	0.368499498	1.791742282	0.107193651	0.179330561	-0.104192829	0.952916394	0.972341987	1.320137346	0.438777504	0.547223902	-0.039668107	0.987794938	0.992683859	1.329447746	0.087467498	0.999978788	1.736179159	0.197995747	0.753444649	0.993934963	0.715370215	0.94706906	-0.268662455	0.922387694	0.957827672	-0.986611495
WBGene00000447	WBGene00000447	ensembl	ceh-24	protein_coding	NA	0.097681198	0.765393393	0.150462575	0.10238137	0.037662007	0.10021884	0	0.235609501	0.157455333	2.668508739	0.086394979	0.776679612	0.126421972	0.068940423	0.11780475	1.412982036	-0.048878522	0.974420993	0.981682899	-3.596654357	0.293328086	NA	1.807990167	0.598824352	NA	1.170756347	0.630715514	0.718000023	4.669368102	NA	NA	-0.359664464	0.813484238	0.999978788	-4.346110481	0.203045127	NA	-4.01808926	NA	NA	3.693522095	NA	NA	3.827959821
WBGene00000448	WBGene00000448	ensembl	pros-1	protein_coding	NA	3.756086429	7.572537748	4.964906617	2.828082086	2.893795892	4.337561121	5.061494197	15.19024625	4.55411406	5.484296483	4.368577691	6.960046486	3.896494352	3.615678506	10.12587022	5.019205271	0.963832302	0.037062287	0.070095707	0.049017184	0.917392202	0.939920678	0.598707215	0.56877693	0.708565777	2.450326261	0.043981927	0.088896108	0.286468995	0.658953042	0.77348315	-0.530835453	0.250793191	0.999978788	-1.681568029	0.141491572	0.673946696	-0.210471099	0.851814853	0.978265398	-1.242470387	0.325068086	0.482116826	0.185566214
WBGene00000449	WBGene00000449	ensembl	ceh-27	protein_coding	NA	0.730810061	1.724321635	1.192793601	0.432593242	0.81294151	0.484911891	2.997215711	3.287125073	0.414227019	0.198718736	1.35429446	1.100837235	0.812693421	0.6489267	3.142170392	0.306472877	1.362361814	0.195836451	0.28340546	1.304803953	0.342608981	0.447455339	-1.02074121	0.718770178	0.822051757	2.943459122	0.049781965	0.098460651	-1.419539086	0.648092813	0.76518563	0.482723495	0.646688551	0.999978788	-0.280761971	0.85665841	0.984138172	1.116715726	0.733578029	NA	-3.93175751	0.075007879	0.160585228	-2.479053072
WBGene00000451	WBGene00000451	ensembl	ceh-30	protein_coding	NA	0.039488176	0.113525903	0.026495417	0.060259576	0.037662007	0.033535704	0.454103611	0	0	0	0.129565259	0.02344882	0.043377496	0.035598856	0.227051806	0	0.252699639	0.8992152	0.928093831	4.27794377	0.062009422	0.114226678	-1.18006081	0.738431512	NA	-1.853929083	0.596882095	NA	-1.581048997	0.654584865	NA	1.825314913	0.360554488	0.999978788	4.626876775	0.134419127	NA	NA	NA	NA	NA	NA	NA	-4.222349596
WBGene00000452	WBGene00000452	ensembl	ceh-31	protein_coding	NA	0.594644341	0.145172724	0.452970011	0.834649374	0.406470755	0.684487223	0.330961196	0.232329812	0	0.017399888	0.29760049	0.442216574	0.643809692	0.545478989	0.281645504	0.008699944	-1.965397362	0.063843227	0.111911256	-0.454280119	0.827763487	0.874408739	-4.440107541	0.192883922	NA	-1.799686813	0.213540937	0.312223889	-4.869317349	0.100173552	0.195397215	-0.271553256	0.797672606	0.999978788	0.35617082	0.872699196	NA	-0.276100306	0.937638059	NA	-3.015824275	0.376617599	NA	-3.719060513
WBGene00000453	WBGene00000453	ensembl	ceh-32	protein_coding	NA	5.660634445	7.408950892	8.727713046	5.56604601	3.628101037	4.720677687	19.70850621	8.963693666	0.078727667	0.88487602	8.035761991	5.033823346	7.146879528	4.174389362	14.33609994	0.481801843	0.324132399	0.656113912	0.736932955	1.151541417	0.016766306	0.03752626	-5.596714426	8.77E-05	0.000580157	0.682625296	0.564222618	0.660070887	-2.503190104	0.03951862	0.092822707	0.556848152	0.444278531	0.999978788	0.963301585	0.423496361	0.897349491	-3.423109466	0.211077679	NA	-3.081516361	0.066424018	0.147087753	-7.645964058
WBGene00000454	WBGene00000454	ensembl	ceh-33	protein_coding	NA	0.21510444	0.188707472	0.298993747	0.181262828	0.082522231	0.297638952	0	0	0	0.754829887	0.095378995	0.308432917	0.240128288	0.190080592	0	0.377414944	-1.461746978	0.305115988	0.40324648	-4.516850329	0.132218764	0.211924431	-2.043698563	0.561303866	NA	-3.426856315	0.278354021	NA	1.28821788	0.590079326	0.720589477	-2.61952658	0.066637245	0.999978788	NA	NA	NA	-5.241779372	0.122248422	NA	5.769352516	0.088934826	0.182590406	NA
WBGene00000455	WBGene00000455	ensembl	ceh-34	protein_coding	NA	1.952772541	0.915290876	2.332504301	2.240783853	1.248423088	1.989378924	0.580688643	0.26939705	2.640747466	0.170330345	1.700590875	1.167472543	2.286644077	1.618901006	0.425042847	1.405538905	-1.640594664	0.016268276	0.034285765	-2.01379197	0.071346863	0.128576249	0.99435913	NA	NA	-3.068986119	0.004435301	0.012923452	-3.706510894	0.03084579	0.075778499	1.217069437	0.074655075	0.999978788	0.957405023	0.602234206	NA	4.059245489	NA	NA	-0.482995011	0.870382826	NA	2.42745577
WBGene00000457	WBGene00000457	ensembl	ceh-36	protein_coding	NA	0.43315005	0.371785889	0.707366297	0.541203918	0.037662007	0.446367978	0	0	1.203259648	0.283883908	0.487071988	0.317863951	0.624285108	0.242014992	0	0.743571778	-0.463034555	0.749655666	0.81335658	-5.761576789	0.066248098	0.120934066	4.788684656	0.070219585	0.154047897	-5.01098999	0.009508745	0.024725579	-0.762738521	0.804977564	0.879458079	0.802053714	0.580465644	0.999978788	NA	NA	NA	2.131329183	0.499166817	0.885521806	4.226470341	0.214827553	NA	6.917186926
WBGene00000458	WBGene00000458	ensembl	ceh-37	protein_coding	NA	2.733277359	7.68829833	2.264301443	3.424257542	1.80698003	3.437570422	6.833119817	18.20682133	3.021540662	2.691711511	3.481485488	6.940090202	2.844279493	2.622275226	12.51997057	2.856626087	1.451683802	0.01219023	0.026534977	1.569313478	0.106509696	0.178345694	0.6909902	0.524445069	0.670711776	2.398423759	0.007425395	0.020060368	-0.416871213	0.766773372	0.853513302	-0.965960745	0.095316275	0.999978788	-1.537664631	0.104782479	0.603750619	0.250805235	0.868329894	0.979690798	-2.52053195	0.06840871	0.15034221	-0.793007355
WBGene00000459	WBGene00000459	ensembl	ceh-38	protein_coding	NA	97.87472056	93.65734046	87.76431343	93.70705019	105.2415986	104.78592	154.2704401	108.29858	57.20381042	54.85653132	101.1200407	90.41202037	90.73568181	105.0137593	131.2845101	56.03017087	-0.050683665	0.815090951	0.864850444	0.81781421	0.000174039	0.000656119	-0.941021999	0.0039873	0.015183734	0.208787083	0.617206448	0.706233926	-0.999530084	0.008793354	0.026303854	0.128883022	0.552055126	0.999978788	0.391616515	0.317361163	0.843140854	0.103095692	0.818037147	0.970247338	-0.744675544	0.170092849	0.296658382	-1.087192998
WBGene00000460	WBGene00000460	ensembl	ceh-39	protein_coding	NA	16.51298089	8.439930936	17.24494261	15.64133136	16.99979207	16.1658575	10.74228683	12.53206162	6.057002708	4.428372585	12.76100606	12.19190577	16.44313699	16.58282479	11.63717423	5.242687646	-0.944053115	0.014703519	0.031356585	-0.675586214	0.209990973	0.302223964	-1.554391862	0.000587804	0.003004435	-0.330037067	0.676904626	0.756693929	-1.933732899	0.065052326	0.138951025	0.012470743	0.974291236	0.999978788	-0.391933438	0.645944262	0.956380819	0.495019958	0.683629462	0.936381649	-1.256550978	0.350101225	0.509325002	-0.49510433
WBGene00000461	WBGene00000461	ensembl	ceh-40	protein_coding	NA	4.301400375	1.560648301	7.367393204	4.066743253	2.705012449	3.066452596	0.139014677	1.483638689	4.279279147	0.34066069	3.622674869	2.239373807	5.717068229	2.885732522	0.811326683	2.309969919	-1.479244004	0.095198434	0.156140099	-5.694036197	2.95E-06	1.58E-05	0.60170527	NA	NA	-1.413765495	NA	NA	-3.293479882	0.045039692	0.10281148	0.849797336	0.337766069	0.999978788	-3.519936934	NA	NA	3.714235815	0.123313196	0.603479716	-2.018740629	NA	NA	5.303048276
WBGene00000462	WBGene00000462	ensembl	ceh-41	protein_coding	NA	2.321630922	0.715146297	2.214783043	1.653800126	2.695590286	2.722350232	0.822636843	0.077472788	1.506261302	0.454214253	1.809817869	1.22695935	1.934291585	2.708970259	0.450054816	0.980237778	-2.019113477	0.009221612	0.020771188	-1.438786088	0.143871528	0.226612931	-0.880281836	NA	NA	-4.321264174	0.001968911	0.006410471	-2.707348828	0.119226169	0.222903259	1.104850645	0.154165904	0.999978788	3.193774878	0.169856819	0.713590836	1.768523718	NA	NA	2.742377072	0.411717713	NA	1.272621854
WBGene00000463	WBGene00000463	ensembl	ceh-43	protein_coding	NA	1.131609589	4.055627538	1.563284894	0.778120481	1.18497554	1.00005744	7.53658692	3.467409139	3.435931373	1.782582721	3.430194682	1.757042445	1.170702687	1.09251649	5.50199803	2.609257047	1.813564458	0.000363133	0.001138642	2.299244249	0.000158327	0.000602036	1.471038788	0.136460921	0.254825159	2.154937991	0.054135223	0.105437964	0.754089982	0.63670483	0.756179973	0.824191566	0.104913597	0.999978788	0.98432327	0.243735531	0.79386036	1.034858686	0.542270872	0.89867088	-0.737558372	0.664598377	0.789903131	-0.816044946
WBGene00000464	WBGene00000464	ensembl	ceh-44	protein_coding	NA	56.68618966	190.6057988	61.85589801	56.72502302	61.06290031	47.10093731	361.241151	266.1858086	86.39826393	48.59797188	142.6395533	104.6524352	59.29046051	54.08191881	313.7134798	67.4981179	1.75923994	5.11E-08	3.10E-07	2.569688051	2.08E-19	4.31E-18	0.430946865	0.253889324	0.397378502	2.229858974	1.25E-06	8.43E-06	-0.015609164	0.9744057	0.986720464	0.340050256	0.292352285	0.999978788	0.345794631	0.444101455	0.904952405	0.875869406	0.117873691	0.595235568	-2.217711735	0.000737952	0.003720408	-1.77772245
WBGene00000465	WBGene00000465	ensembl	cpg-1	protein_coding	NA	1186.187682	192.006136	850.5708877	970.8117954	1573.027077	1350.340968	140.1147677	300.9634794	184.2888508	142.6574459	687.0003957	691.1934221	910.6913415	1461.684022	220.5391235	163.4731484	-2.640453423	3.24E-27	1.54E-25	-2.598965178	4.56E-22	1.14E-20	-3.17535836	1.60E-07	2.05E-06	-1.705489239	0.000256885	0.001068844	-3.305600018	5.49E-78	1.23E-74	-0.221883117	0.363876617	0.999978788	-1.244885152	0.01369739	0.240128433	0.430833814	0.474546826	0.878171101	-0.80984468	0.094664846	0.191500689	0.654250368
WBGene00000466	WBGene00000466	ensembl	cel-1	protein_coding	NA	27.11600883	26.83605925	22.90460198	25.6382056	30.94856465	28.9726631	12.76915708	21.05062636	28.00044311	45.52401045	23.6556917	30.29637638	24.27140379	29.96061387	16.90989172	36.76222678	-0.01664771	0.950989256	0.966379559	-0.813279084	0.112287607	0.186209453	-0.213779856	0.702598187	0.809948087	-0.285617601	0.534158966	0.632998632	0.588435437	0.074267609	0.154277204	-0.392953643	0.146834686	0.999978788	-0.830298465	0.196512524	0.752289781	-0.64042551	0.276145818	0.754040855	1.362902455	0.010820375	0.034839449	1.417816896
WBGene00000467	WBGene00000467	ensembl	cep-1	protein_coding	NA	38.61875997	4.932914285	37.9397758	40.5250784	39.96483774	36.04534794	2.30370096	8.815167385	5.038036423	3.574752374	21.31158773	22.24008652	39.2324271	38.00509284	5.559434172	4.306394398	-3.012897041	3.91E-11	3.57E-10	-4.048583712	3.64E-09	2.93E-08	-3.072036403	4.09E-05	0.000296203	-2.230763069	NA	NA	-3.417516815	1.50E-05	8.96E-05	-0.37601615	0.409546949	0.999978788	-2.092817871	0.111212293	0.617387411	0.555729626	0.635841016	0.926547159	-1.038065886	0.451785918	0.610453847	1.380162546
WBGene00000468	WBGene00000468	ensembl	ces-1	protein_coding	NA	0.072565467	0.024901071	0.049786851	0.090389363	0.030104249	0.119981405	0	0	0.045600545	0.05400374	0.031372911	0.066093627	0.070088107	0.075042827	0	0.049802142	-1.354130684	0.437655998	NA	-1.887934692	0.59004036	NA	0.195985406	0.955657412	NA	-2.413818105	0.486260858	NA	-1.300877823	0.705011354	NA	-0.684903356	0.694605099	NA	NA	NA	NA	0.028835726	0.993407759	NA	1.826997023	0.601763185	NA	2.30000652
WBGene00000469	WBGene00000469	ensembl	ces-2	protein_coding	NA	16.93683063	14.20024363	36.46349696	23.4210675	3.056996818	4.80576125	13.9423376	3.414865535	18.6591949	20.78457648	18.03050657	13.10656769	29.94228223	3.931379034	8.678601569	19.72188569	-0.146168012	0.7913618	0.846049808	-1.361705436	0.176717111	0.26495184	2.547689776	0.000140701	0.000872251	-2.762551411	0.003033496	0.009287955	2.047403483	0.0011654	0.004544462	0.436838955	0.429168032	0.999978788	1.919440234	0.134206171	0.657381777	-0.101883906	0.879637885	0.981686619	2.877792023	0.002832451	0.011526282	0.765464065
WBGene00000472	WBGene00000472	ensembl	cey-1	protein_coding	NA	836.7078933	4563.638775	1111.565135	922.9509905	608.9643222	703.3511259	5125.153776	5422.394238	3829.626577	3877.380508	2668.827453	2731.519216	1017.258063	656.1577241	5273.774007	3853.503543	2.493348149	2.36E-88	3.65E-85	2.219733129	6.86E-19	1.37E-17	2.591005827	3.04E-27	6.61E-25	2.553451757	4.13E-25	1.95E-23	2.400333123	2.85E-37	3.84E-35	-0.020695102	0.868631923	0.999978788	-0.201206494	0.448610148	0.905795594	0.0352462	0.853579243	0.978390314	-0.236410684	0.356750077	0.515935611	-0.095181223
WBGene00000473	WBGene00000473	ensembl	cey-2	protein_coding	NA	607.0900658	90.71698397	572.8165469	709.1704474	592.313696	554.0595728	67.99678563	97.67738691	127.4915186	69.70224473	340.1546368	357.652413	640.9934971	573.1866344	82.83708627	98.59688167	-2.764123157	1.09E-32	7.63E-31	-3.062732849	8.32E-23	2.19E-21	-2.303975873	0.002077176	0.008769993	-2.859876706	2.56E-20	7.98E-19	-3.059678178	1.36E-44	3.10E-42	-0.031857959	0.890846914	0.999978788	-0.630444771	0.097231165	0.586806106	0.942265825	NA	NA	-0.253696135	0.46356916	0.620775608	1.135697014
WBGene00000474	WBGene00000474	ensembl	cey-3	protein_coding	NA	153.9114778	27.53739286	165.6379784	186.7977956	132.3884394	130.8216979	23.84738295	45.56609692	24.11615679	16.6199348	86.49748939	94.9513813	176.217887	131.6050687	34.70673994	20.36804579	-2.458811629	2.31E-18	4.57E-17	-2.789816213	2.07E-11	2.17E-10	-2.534571721	0.000229176	0.001334064	-2.042376178	0.000287345	0.001181459	-3.034203106	7.65E-19	2.72E-17	-0.271360135	0.334709832	0.999978788	-1.025369099	0.096725694	0.585782914	0.590782083	0.431371765	0.858159703	-1.199435001	0.065842195	0.146010337	0.275406099
WBGene00000475	WBGene00000475	ensembl	cey-4	protein_coding	NA	435.1170569	499.9994905	305.6104551	356.4518939	532.9282535	545.477625	274.1131551	338.9003504	641.815365	745.1690915	438.6168072	496.4997402	331.0311745	539.2029393	306.5067528	693.4922283	0.234286317	0.285786101	0.383411678	-0.136600137	0.620477724	0.709049772	0.204135839	0.339448695	0.492548475	-0.072607528	0.851747938	0.892319572	0.387499446	0.035714227	0.085557554	-0.198864188	0.364925859	0.999978788	-0.413892003	0.290639298	0.83054767	-0.162774953	0.407957591	0.848465836	1.375792662	0.000834286	0.004128001	1.541371783
WBGene00000476	WBGene00000476	ensembl	cfi-1	protein_coding	NA	4.357524253	10.42093837	3.989172074	3.105170728	6.178191292	4.157562919	17.75540935	21.92412311	1.027858301	0.97636273	7.237657753	7.540804871	3.547171401	5.167877106	19.83976623	1.002110515	1.259539821	0.048387648	0.088337278	2.18435035	7.61E-07	4.50E-06	-2.645796922	0.025545815	0.06894507	2.793836135	0.000599158	0.002252629	-2.17967523	0.09329635	0.184522799	0.088750163	0.889377555	0.999978788	-0.443499069	0.563791723	0.940990034	0.137561202	0.956324842	0.994603729	-4.274707219	0.002138536	0.009099044	-3.766532198
WBGene00000477	WBGene00000477	ensembl	cft-1	protein_coding	NA	1.249181612	0.559074585	1.510176259	0.463990777	1.261388735	1.761170678	0.027051887	0	0.058073967	2.151172484	0.714172712	1.094083485	0.987083518	1.511279706	0.013525943	1.104623226	-2.242876236	0.017125019	0.035829806	-6.122108377	1.16E-05	5.62E-05	-4.321541402	0.01372404	0.041981342	-4.780781159	0.016263462	0.038850362	0.222867958	0.889838309	0.934889756	-1.955695706	0.03763297	0.915145444	0.261745149	0.940826768	NA	-5.077109449	0.076060617	0.507376088	7.254049722	0.019044239	0.05494151	1.838270459
WBGene00000478	WBGene00000478	ensembl	cfz-2	protein_coding	NA	2.242870884	46.39627277	4.111433716	1.857396265	1.272252263	1.730401293	125.8324482	41.57636075	9.449962248	8.726319915	35.1665241	13.47261956	2.984414991	1.501326778	83.70440446	9.088141081	4.257288774	3.90E-16	6.37E-15	4.94560024	2.14E-15	3.31E-14	2.824442165	0.009715722	0.031590272	4.483803464	4.95E-13	8.02E-12	2.28415974	0.007238004	0.022285172	0.950926231	0.068904967	0.999978788	1.479272167	0.006930069	0.169048642	0.154296471	0.852552947	0.978265398	-1.978459555	0.025463586	0.069379784	-3.417221285
WBGene00000479	WBGene00000479	ensembl	cgh-1	protein_coding	NA	1278.220323	345.5652292	1209.137583	1750.251499	1126.934283	1026.557925	417.0069201	467.8940058	270.526321	226.8336699	755.9012767	867.884275	1479.694541	1076.746104	442.450463	248.6799954	-1.848255243	5.52E-27	2.56E-25	-1.531773491	8.17E-07	4.81E-06	-2.133564104	5.86E-10	1.27E-08	-1.90891956	1.38E-10	1.70E-09	-2.246658117	1.31E-23	6.83E-22	-0.165581409	0.335226193	0.999978788	-0.290115454	0.248431076	0.797285489	0.318177154	0.366005369	0.825579269	-0.808846068	0.012804191	0.039906505	-0.329818334
WBGene00000480	WBGene00000480	ensembl	cgp-1	protein_coding	NA	151.0128822	168.0516733	119.0963632	143.378033	165.9891982	175.5879344	86.02235196	80.92632579	235.648616	269.6093994	151.6891323	167.3754231	131.2371981	170.7885663	83.47433888	252.6290077	0.197990299	0.444912484	0.54339555	-0.451111263	0.10275403	0.173121537	0.444950532	0.14655511	0.267935108	-0.842701771	0.091867441	0.16222457	0.552562845	0.01293348	0.036513752	-0.157396239	0.543657097	0.999978788	-0.009593646	0.984835961	0.998767875	-0.13726421	0.634537133	0.926043521	1.990874224	0.000179007	0.00109795	1.779192426
WBGene00000481	WBGene00000481	ensembl	cha-1	protein_coding	NA	3.434175065	30.36490387	5.07692294	2.933912332	3.66871619	2.057148799	70.05086976	44.24074705	7.167998695	0	21.4911269	12.30795204	4.005417636	2.862932495	57.1458084	3.583999347	3.162038949	3.06E-05	0.00011869	3.809850501	1.01E-16	1.75E-15	0.92611835	0.498257915	0.647139359	3.908963341	2.69E-10	3.20E-09	-7.218258583	2.75E-06	1.90E-05	0.76222292	0.314900167	0.999978788	0.534160357	0.166681874	0.709485496	9.001327293	8.84E-07	0.000471142	-11.33623438	3.77E-22	8.42E-20	-2.9244679
WBGene00000482	WBGene00000482	ensembl	chd-3	protein_coding	NA	79.00685304	376.8924796	108.3916635	71.59043936	67.43396291	68.61134638	656.3118283	566.9339995	130.2813056	154.0427851	240.6046901	215.2946426	89.99105145	68.02265464	611.6229139	142.1620453	2.287082931	7.47E-15	1.05E-13	2.608852095	1.71E-22	4.36E-21	0.892400897	0.024797755	0.06735024	2.983424519	5.78E-15	1.13E-13	1.0998291	0.000189287	0.00088975	0.182213907	0.53556476	0.999978788	0.096111578	0.778456669	0.976502341	-0.186013234	0.5930126	0.912955918	-1.640897687	0.000119067	0.000767145	-1.99007137
WBGene00000484	WBGene00000484	ensembl	che-2	protein_coding	NA	1.260677501	48.51458966	0.835170876	0.269297263	2.791904662	1.146337203	84.36977067	90.98915375	6.796572021	11.90286218	23.69835456	26.0769126	0.552234069	1.969120933	87.67946221	9.349717103	5.407377747	2.51E-16	4.16E-15	6.747368303	1.50E-34	8.24E-33	1.246026793	0.463122857	0.615033297	8.394887509	1.66E-38	2.49E-36	3.344552362	6.74E-05	0.000350632	0.51838339	0.431917942	0.999978788	-0.234010482	0.538708183	0.932419788	-0.759429616	0.488200137	0.882335606	-2.676280951	0.000492069	0.002624706	-3.267274178
WBGene00000485	WBGene00000485	ensembl	che-3	protein_coding	NA	9.232559439	585.0608986	8.491127785	6.591682584	8.648942805	13.19848458	942.5146931	971.2275337	264.1412181	162.3601494	305.9489954	288.3444626	7.541405184	10.92371369	956.8711134	213.2506837	6.007321768	5.41E-66	3.29E-63	6.817081363	3.03E-48	3.44E-46	4.87585961	6.64E-28	1.55E-25	7.203757197	2.49E-37	3.40E-35	3.56463961	9.17E-24	4.80E-22	-0.112257799	0.748462083	0.999978788	-0.154176845	0.776699741	0.976502341	0.752102482	0.054312945	0.442441208	-2.343188583	1.20E-05	0.000102456	-1.485436259
WBGene00000487	WBGene00000487	ensembl	che-6	protein_coding	NA	0.072710405	0.024197486	0	0.090389363	0.062490688	0.137961569	0	0	0.096789946	0	0.039820159	0.057087733	0.045194682	0.100226129	0	0.048394973	-1.242703544	0.642379588	NA	NA	NA	NA	0.46336671	0.893423283	NA	-2.413818105	0.486260858	NA	-3.338191977	0.334505291	NA	0.108711466	0.967594914	NA	NA	NA	NA	2.837651049	0.412902481	NA	NA	NA	NA	3.32287354
WBGene00000488	WBGene00000488	ensembl	che-7	protein_coding	NA	1.840971062	85.78306722	2.307224297	1.486926674	1.253341987	2.316391292	170.3882057	155.8124139	11.18786417	5.743785101	46.28415903	41.33987925	1.897075485	1.78486664	163.1003098	8.465824634	5.552835129	7.26E-20	1.70E-18	6.220210607	6.28E-14	8.58E-13	3.076040578	0.000350571	0.001922215	6.711985819	4.25E-16	9.17E-15	1.234803999	0.188555025	0.314593355	-0.027060124	0.96452786	0.999978788	0.034871984	0.965119267	0.996042647	1.008281989	0.229282938	0.716407645	-4.545869479	9.65E-06	8.39E-05	-3.589319649
WBGene00000490	WBGene00000490	ensembl	che-11	protein_coding	NA	1.292812379	84.03162543	1.72150476	1.298313249	1.106285177	1.045146332	147.7156199	152.6972037	26.14417558	9.569502584	44.17189635	41.15254146	1.509909004	1.075715754	150.2064118	17.85683908	6.05859009	2.94E-34	2.30E-32	6.475716141	3.58E-27	1.24E-25	4.482036072	2.05E-08	3.22E-07	6.886824829	1.33E-24	6.03E-23	3.157985501	2.99E-05	0.000167846	0.133152013	0.788303024	0.999978788	-0.157890331	0.775302345	0.976502341	1.49741849	0.033065896	0.368544329	-3.789064091	8.64E-09	1.63E-07	-2.141309229
WBGene00000491	WBGene00000491	ensembl	che-12	protein_coding	NA	1.873770952	85.4664623	2.167437281	0.834133695	2.647788916	1.845723915	147.6484056	156.241666	28.85922733	9.116550313	45.33071477	42.00951848	1.500785488	2.246756416	151.9450358	18.98788882	5.585895421	3.41E-30	1.98E-28	6.082779434	1.73E-34	9.45E-33	3.389059468	6.11E-07	6.95E-06	7.5493	4.76E-26	2.43E-24	2.218700995	0.003437384	0.011740834	0.410924264	0.400670355	0.999978788	-0.184582458	0.740622925	0.971210693	1.738877473	0.020673767	0.287757376	-3.886478596	9.01E-07	1.02E-05	-2.024862632
WBGene00000492	WBGene00000492	ensembl	che-13	protein_coding	NA	0.730741193	62.23437564	0.984109553	0.286518796	1.047907638	0.604428784	119.7173319	105.5297485	15.00769639	8.682725781	34.18926137	28.77585546	0.635314174	0.826168211	112.6235402	11.84521109	6.537081106	6.40E-33	4.58E-31	6.996108341	1.10E-32	5.50E-31	3.775617554	5.17E-05	0.000362066	8.514453132	9.86E-37	1.27E-34	3.781998549	0.000151186	0.000726827	0.621629293	0.254552751	0.999978788	0.073832864	0.870534452	0.985994102	0.822879809	0.313033266	0.786715618	-3.338572452	2.00E-05	0.000160473	-2.668474438
WBGene00000493	WBGene00000493	ensembl	che-14	protein_coding	NA	0.980227254	1.539321881	1.209683997	0.911088153	0.83292401	0.967212857	0.519375632	4.578781983	0.597430459	0.461699449	0.789853525	1.729695611	1.060386075	0.900068434	2.549078807	0.529564954	-0.997775328	0.152471876	0.231013473	-1.284189214	0.435428208	0.541173914	-0.526863467	0.729961654	0.830040699	2.293955468	NA	NA	-1.118803826	0.504903106	0.649388564	0.270724348	0.697805214	0.999978788	-3.290865864	NA	NA	0.464478224	0.845445885	NA	-3.011489504	NA	NA	0.613709736
WBGene00000496	WBGene00000496	ensembl	chs-1	protein_coding	NA	372.9769755	74.24451033	340.9272152	387.0398929	414.1328389	349.8079548	61.81876538	97.67335185	74.52537346	62.96055063	222.8510482	224.3704376	363.9835541	381.9703968	79.74605862	68.74296204	-2.330846231	5.68E-15	8.16E-14	-2.488401196	7.16E-11	7.05E-10	-2.561471449	NA	NA	-2.00655449	0.005793766	0.016232805	-2.545823334	5.68E-14	1.18E-12	-0.134929594	0.651157976	0.999978788	-0.826618393	0.294762554	0.834833187	0.324726723	0.685454346	0.936525146	-0.367751239	0.640095661	0.77079286	0.534138186
WBGene00000497	WBGene00000497	ensembl	chs-2	protein_coding	NA	7.933171726	33.63927412	8.215203326	8.228807082	8.304288202	6.984388294	14.96551613	53.95549264	44.3895512	21.24653649	18.96863971	22.60380613	8.222005204	7.644338248	34.46050439	32.81804384	2.101908239	1.57E-11	1.50E-10	0.836665669	0.223555236	0.317866937	2.338600848	7.90E-06	6.87E-05	2.699732365	2.90E-07	2.17E-06	1.538882956	0.000191147	0.00089684	-0.132737767	0.6702588	0.999978788	-1.960052713	0.014860357	0.24852895	1.114787384	0.035060985	0.374295626	-1.083260297	0.071587217	0.154993973	1.882126442
WBGene00000498	WBGene00000498	ensembl	chk-1	protein_coding	NA	44.26648722	6.087076989	42.22437167	52.47586304	44.1485409	38.21717326	4.200475486	11.32616616	4.80936163	4.012304679	23.84568742	26.50787679	47.35011735	41.18285708	7.763320824	4.410833155	-2.88898942	1.30E-11	1.26E-10	-3.278702311	NA	NA	-3.27472006	5.09E-07	5.87E-06	-2.244892292	0.019773427	0.045903893	-3.331461134	5.94E-06	3.82E-05	-0.414660188	0.331286545	0.999978788	-1.586188491	0.193720245	0.747054497	0.320460684	0.763562427	0.959114388	-1.232004697	0.309601462	0.466112046	0.430458214
WBGene00000499	WBGene00000499	ensembl	chk-2	protein_coding	NA	15.95083612	9.217573904	8.154689972	16.84690253	17.32143989	21.48031208	8.538396017	11.52837336	5.828333889	10.97519235	9.960714941	15.20769508	12.50079625	19.40087598	10.03338469	8.401763122	-0.799229623	0.028315369	0.05534722	0.049464582	0.938887146	0.955862675	-1.660522905	NA	NA	-0.567259026	0.292557756	0.398804374	-1.033894387	0.174910839	0.297169609	-0.663355333	0.068747481	0.999978788	-0.589414821	0.428868721	0.899376676	-0.848055777	0.450122256	0.865167872	0.180309466	0.845731459	0.910804868	-0.270693358
WBGene00000500	WBGene00000500	ensembl	chn-1	protein_coding	NA	12.55465705	8.996431979	10.59595835	12.06199277	14.56848898	12.99218808	14.55758235	8.282235445	7.088379869	6.057530252	11.70260239	9.848486638	11.32897556	13.78033853	11.4199089	6.57295506	-0.472540949	0.170457122	0.25312957	0.470446679	0.386327699	0.493090437	-1.102842991	0.036965796	0.093097427	-0.542012854	0.518657497	0.619913261	-1.15164908	0.129674782	0.237296389	0.253139334	0.462767632	0.999978788	0.681432854	0.444845744	0.904952405	0.256243104	0.773291137	0.960988561	-0.17821554	0.86982522	0.92517278	-0.679978558
WBGene00000501	WBGene00000501	ensembl	cho-1	protein_coding	NA	2.88419771	60.04635449	5.154931704	2.574897461	2.194657047	1.612304628	159.1541719	70.59658542	6.780851445	3.653809163	43.32115303	19.60939917	3.864914583	1.903480838	114.8753787	5.217330304	4.348107436	1.30E-11	1.26E-10	4.931468781	1.57E-48	1.81E-46	1.542640566	0.129528491	0.244949541	4.777790187	2.98E-14	5.45E-13	1.146624996	0.471531697	0.617994072	0.923041301	0.15074085	0.999978788	1.05306553	0.064810778	0.497977953	0.93804857	0.535261179	0.895605593	-3.991575458	0.002076742	0.008887584	-4.306586597
WBGene00000502	WBGene00000502	ensembl	chp-1	protein_coding	NA	25.10301237	21.89940937	25.43896584	35.70764265	18.97858983	20.28685115	27.08701571	18.37275139	19.9294423	22.2084281	22.85850342	24.14391832	30.57330425	19.63272049	22.72988355	21.0689352	-0.152354494	0.574053391	0.66425621	0.099884544	0.765816866	0.825862555	0.01046067	0.984085799	0.990572839	-0.970376131	0.002193905	0.007021504	0.058177339	0.939506441	0.964450354	-0.087437286	0.747008523	0.999978788	0.438304429	0.173867594	0.720016717	-0.07198573	0.933219364	0.990531532	0.51874794	0.551838826	0.696903108	-0.116881291
WBGene00000503	WBGene00000503	ensembl	cht-1	protein_coding	NA	58.67595423	60.19279415	74.05143618	36.44210508	48.34950807	75.8607676	9.229426395	6.460137498	98.59845988	126.4831528	57.55720763	61.31154076	55.24677063	62.10513784	7.844781946	112.5408064	0.088000772	0.869326112	0.905696475	-3.060831483	3.11E-05	0.000137925	0.968161519	0.030679092	0.079935317	-2.494807455	0.01109806	0.028148514	0.668051252	0.078352803	0.160705024	-0.111025481	0.83557337	0.999978788	0.307990481	0.796749816	0.979363345	-0.29581968	0.531352536	0.894232803	4.538170736	6.76E-06	6.11E-05	3.831343584
WBGene00000506	WBGene00000506	ensembl	cic-1	protein_coding	NA	10.49605879	5.723916948	9.666385598	10.71911667	10.95284101	10.6458919	6.679906894	7.150661895	4.242770711	4.822328293	7.885476053	8.334499689	10.19275113	10.79936646	6.915284394	4.532549502	-0.849298271	0.00081889	0.002377392	-0.5246968	0.104545243	0.175665094	-1.432858821	0.005217244	0.01897099	-0.597187686	0.434980643	0.543511086	-1.214247801	0.023906774	0.061285294	-0.115391097	0.649344824	0.999978788	-0.196460831	0.801911756	0.979363345	-0.124863383	0.859357756	0.97909515	-0.337711494	0.705106106	0.818064531	-0.328175841
WBGene00000507	WBGene00000507	ensembl	cit-1.1	protein_coding	NA	27.55103511	12.18064766	25.00024624	34.54270197	26.29005027	24.37114197	13.64111759	11.6417232	8.786434108	14.65331575	18.42946205	21.30222072	29.7714741	25.33059612	12.6414204	11.71987493	-1.145739032	8.23E-05	0.000293982	-0.860281313	0.002336626	0.006772631	-1.646687763	2.40E-06	2.38E-05	-1.569287763	0.003087548	0.009432705	-0.815557841	0.353923811	0.500543015	-0.239553677	0.410353834	0.999978788	0.112696066	0.838483202	0.982962276	-0.65165922	0.50365477	0.887771303	0.529539523	0.617502248	0.754103094	-0.326228766
WBGene00000508	WBGene00000508	ensembl	cit-1.2	protein_coding	NA	62.36445489	127.123335	65.31186248	61.12913664	57.83107221	65.18574825	144.8888902	158.5994992	87.82046192	117.1844887	88.9630717	100.5247182	63.22049956	61.50841023	151.7441947	102.5024753	1.058853195	1.33E-09	9.96E-09	1.178590542	0.002321692	0.00673138	0.541466929	0.158976146	0.284196475	1.369479886	0.002856902	0.00883273	0.784134323	0.000623513	0.002595271	-0.17141142	0.326244055	0.999978788	-0.21161613	0.676286067	0.964543322	-0.364295216	0.299247385	0.772651094	-0.200845033	0.677545344	0.799264786	-0.409798331
WBGene00000509	WBGene00000509	ensembl	cka-1	protein_coding	NA	29.20876643	34.2082462	26.00256248	28.29763295	33.4196907	29.11517959	28.62787468	30.47729967	27.63261751	50.09519292	28.92068634	34.49632628	27.15009772	31.26743514	29.55258718	38.86390521	0.239399011	0.260015968	0.355660011	0.141400963	0.581648673	0.675291359	-0.337196518	0.397680958	0.549895737	0.09521305	0.859017723	0.897504296	0.717851284	0.118664087	0.222099177	-0.256435071	0.227624578	0.999978788	-0.188324629	0.712765097	0.967396429	-0.794066857	0.134988336	0.614548555	0.973725976	0.149278912	0.267706412	0.290763083
WBGene00000510	WBGene00000510	ensembl	cka-2	protein_coding	NA	3.378141863	32.47011086	4.335388031	4.044192593	2.896957202	2.236029627	58.99901978	57.22549156	9.740717569	3.915214522	18.99302064	16.85523208	4.189790312	2.566493415	58.11225567	6.827966046	3.303887895	2.02E-11	1.91E-10	3.810459174	4.19E-07	2.58E-06	1.68603852	0.002071904	0.008753502	3.821884583	2.24E-10	2.71E-09	0.728629439	0.447428582	0.596143338	0.136252964	0.782132292	0.999978788	-0.085968031	0.871648303	0.985994102	1.383556586	0.128348552	0.607734381	-3.664923124	2.67E-05	0.000205719	-2.2820285
WBGene00000511	WBGene00000511	ensembl	ckb-1	protein_coding	NA	0.899975586	1.495602533	0.890158574	0.703653325	1.150249457	0.855840988	0.804153749	0.718331729	0.725721585	3.734203069	0.892570841	1.503007278	0.79690595	1.003045222	0.761242739	2.229962327	0.593734642	0.444972505	0.54342989	-0.094825378	0.940087328	0.956629391	-0.722931906	0.690681991	0.801448794	0.015382086	0.992188485	0.993687367	2.022892709	NA	NA	-0.598659321	0.441181436	0.999978788	0.035407501	0.986307167	0.999037731	-2.240852671	NA	NA	2.625922864	NA	NA	0.151420824
WBGene00000512	WBGene00000512	ensembl	ckb-2	protein_coding	NA	2.44684465	3.942094497	1.965755127	2.223584385	2.370903254	3.227135835	1.599779707	2.120320037	10.28201486	1.766263383	4.054613237	2.33432591	2.094669756	2.799019545	1.860049872	6.024139121	0.508685891	0.376736518	0.476848711	-0.321326843	0.721863546	0.791687208	2.04632217	0.094822825	0.19440955	-0.074551824	0.951751633	0.965303443	-0.943817869	0.252614529	0.390631151	0.59799575	0.298745225	0.999978788	-0.568734893	0.703075694	0.966368866	2.616206864	0.020108983	0.285724267	-0.029236939	0.983586326	0.99071497	2.994287417
WBGene00000513	WBGene00000513	ensembl	ckb-3	protein_coding	NA	0.051990535	0.203524026	0.027904255	0.075324469	0.037662007	0.067071408	0.061784301	0	0.096789946	0.655521858	0.056035127	0.199479434	0.051614362	0.052366708	0.03089215	0.376155902	-0.567002913	0.807448034	NA	0.770131106	0.824069971	NA	1.160980301	0.737675582	NA	-2.161158556	0.534868845	NA	3.121468752	NA	NA	0.81516027	0.726061184	NA	1.790226539	0.606184301	NA	-2.615836388	NA	NA	5.509386829	NA	NA	1.068265637
WBGene00000514	WBGene00000514	ensembl	ckb-4	protein_coding	NA	4.741281051	4.105185989	7.002456119	6.586971955	1.328241114	4.047455018	4.468431564	6.516591171	3.493462296	1.942258926	4.073147773	4.773319267	6.794714037	2.687848066	5.492511367	2.717860611	-0.12784081	0.79616094	0.849950983	-0.645213666	0.29169738	0.394033491	1.348021723	0.093037626	0.191792815	0.005555822	0.996434046	0.996940032	-1.114135449	0.2203206	0.353147844	-0.278319661	0.573856631	0.999978788	-0.706758036	NA	NA	0.903973489	0.336181439	0.803006083	-1.55417052	NA	NA	0.011204391
WBGene00000515	WBGene00000515	ensembl	ckc-1	protein_coding	NA	8.608014138	3.809089491	11.01510879	9.219021922	7.230965729	6.966960115	0.998606176	0	4.078541446	10.15921034	5.830805534	6.586298095	10.11706535	7.098962922	0.499303088	7.118875894	-1.201613424	0.060028482	0.106197043	-3.455611283	4.04E-08	2.87E-07	-0.877404513	0.352529725	0.506627562	-9.100979634	1.46E-13	2.50E-12	0.467016213	0.553127681	0.691332565	-0.441046411	0.490026685	0.999978788	5.782486888	0.002394904	0.093432332	-1.273726698	0.234193811	0.718686124	9.42749774	1.49E-09	3.27E-08	2.36389221
WBGene00000516	WBGene00000516	ensembl	cki-1	protein_coding	NA	1.731873292	7.508258594	3.171679924	1.853135049	1.060634985	0.84204321	11.35531904	8.348919865	2.490103523	7.838691949	4.519434368	4.720697518	2.512407487	0.951339098	9.852119453	5.164397736	2.161789856	0.000920395	0.002641019	1.845220833	0.046980064	0.090737253	1.159720787	0.363991448	0.518704005	2.1435926	NA	NA	3.121583206	0.001412391	0.005376751	0.190197934	0.7705949	0.999978788	0.305502653	0.866955204	0.985994102	-1.559801198	0.165250549	0.650807573	0.191187202	0.917537955	0.955055437	-1.901147856
WBGene00000517	WBGene00000517	ensembl	cki-2	protein_coding	NA	52.53694671	16.00617792	50.44152392	60.92648115	47.48719546	51.2925863	5.455307806	13.60746363	22.23453596	22.72740428	31.40464079	37.13848384	55.68400253	49.38989088	9.531385718	22.48097012	-1.697537613	8.13E-06	3.50E-05	-3.186274913	1.55E-11	1.64E-10	-1.176290265	0.167157293	0.293982095	-2.183464722	0.012680903	0.031553803	-1.245797001	7.46E-05	0.000384612	-0.324037567	0.394386079	0.999978788	-1.454260826	0.133199734	0.656058601	0.032884844	0.970807117	0.996323065	1.011789406	0.271541008	0.423906838	2.240447667
WBGene00000518	WBGene00000518	ensembl	ckk-1	protein_coding	NA	7.705301241	135.8719921	9.369435849	9.594381888	7.022407362	4.834979867	272.078389	247.9757168	15.63169827	7.802164515	76.02548262	67.55181077	9.481908868	5.928693615	260.0270529	11.71693139	4.171380539	2.04E-15	3.06E-14	4.874708078	5.30E-46	5.63E-44	1.091405983	0.061668349	0.139126509	4.694656596	1.17E-30	8.77E-29	0.639186584	0.431013943	0.579955887	0.127476066	0.80830869	0.999978788	0.013596267	0.970240759	0.997125008	1.037131409	0.209039967	0.697738897	-4.73710846	1.38E-09	3.04E-08	-3.80629142
WBGene00000519	WBGene00000519	ensembl	cku-70	protein_coding	NA	44.03605919	55.51152658	34.20967874	40.14126361	55.80410124	45.98919316	36.17805452	21.84551729	81.81297684	82.20955767	52.00120284	47.54638293	37.17547117	50.8966472	29.0117859	82.01126725	0.367718848	0.150794884	0.228879813	0.079705774	0.809717511	0.861176516	0.486804209	0.095305793	0.195017334	-0.887825188	0.034891604	0.073555558	0.774520302	0.003858484	0.01300427	0.096779282	0.705335358	0.999978788	0.582120833	0.221804307	0.777354131	0.048852879	0.877835019	0.981686619	2.172391194	3.77E-06	3.65E-05	1.504479426
WBGene00000520	WBGene00000520	ensembl	cku-80	protein_coding	NA	27.95768223	18.91018434	20.16370336	30.3600163	26.10235509	35.20465419	9.487071728	12.6110287	20.08649427	33.45614267	18.95990611	27.90796046	25.26185983	30.65350464	11.04905021	26.77131847	-0.526763755	0.085353481	0.142573879	-1.074092122	0.009372706	0.022745364	-0.445637768	0.444407965	0.596547629	-1.264541556	0.09314552	0.163920103	-0.137683055	0.702609826	0.807326578	-0.592205408	0.053093862	0.977080641	-0.561318801	0.486031922	0.916162175	-0.683312492	0.274210442	0.752236689	1.651375806	0.041824633	0.102953588	1.402589556
WBGene00000521	WBGene00000521	ensembl	cky-1	protein_coding	NA	0.107260525	0.779305887	0.059563554	0	0.172834979	0.196643567	0.536772368	1.013307137	1.481978872	0.085165173	0.562787443	0.323778969	0.029781777	0.184739273	0.775039752	0.783572022	2.833551203	0.027858855	0.054586434	3.086350498	NA	NA	3.033489856	0.17302729	0.300592692	5.817774917	0.043116384	0.087464126	-1.360442654	0.644244846	NA	0.610869628	0.634523845	0.999978788	-0.979181931	0.700545157	0.966368866	4.228978909	0.154130228	0.637858568	-3.433862923	0.250234858	0.398561912	1.843620769
WBGene00000522	WBGene00000522	ensembl	clc-1	protein_coding	NA	3.983021439	2.296046358	2.041545747	1.65313558	5.295891721	6.941512707	0.636994755	0.053895461	4.172655222	4.320639993	3.036771861	3.242295935	1.847340664	6.118702214	0.345445108	4.246647608	-0.760798864	0.244638186	0.338967073	-1.614862661	0.232132038	0.327830992	-0.415105818	0.609775224	0.740561058	-5.168865553	4.34E-05	0.000217252	-0.728223799	0.315229071	0.460877433	-0.092983619	0.886922864	0.999978788	3.675009779	0.121113635	NA	-0.007324381	0.994333682	0.999576274	6.814082413	1.92E-06	2.01E-05	2.942531238
WBGene00000523	WBGene00000523	ensembl	clc-2	protein_coding	NA	0.799441308	3.552855127	0.413090442	0.739134271	0.725486093	1.320054428	3.615734321	0.127159118	8.154910618	2.31361645	3.227305369	1.124991067	0.576112357	1.02277026	1.87144672	5.234263534	1.814287187	0.021622688	0.043934063	3.158484449	0.048697618	0.093487942	3.413636112	NA	NA	-2.628855991	0.055210996	0.10717338	0.738819501	0.500163577	0.64532751	0.700410894	0.375124766	0.999978788	4.705393127	0.03954744	0.406039676	1.923974064	NA	NA	4.510503737	0.005190788	0.019141128	1.338893398
WBGene00000524	WBGene00000524	ensembl	clc-3	protein_coding	NA	1.476371609	21.85673212	1.904488695	1.467361184	1.059424044	1.474212514	42.61853727	26.71422812	16.21413098	1.880032099	15.44914525	7.883958479	1.68592494	1.266818279	34.66638269	9.047081538	3.841268863	2.88E-13	3.38E-12	4.525761806	9.29E-31	4.06E-29	3.866816561	5.73E-06	5.20E-05	4.200151097	2.53E-10	3.04E-09	0.288097912	0.839983786	0.902468013	0.493014929	0.348521877	0.999978788	0.534867587	0.310416418	0.83981314	3.154925544	0.011131013	0.218540934	-3.648136729	0.003662712	0.014343183	-1.066954648
WBGene00000525	WBGene00000525	ensembl	clc-4	protein_coding	NA	0.463707463	1.550032286	0.821856371	0.100548872	0.301042492	0.631382118	1.85980911	1.898083315	0.636368207	1.805868511	0.904769045	1.108970704	0.461202621	0.466212305	1.878946213	1.221118359	1.713608461	0.09491704	0.155759198	1.09761562	NA	NA	1.025454408	0.675849232	0.790358131	4.205775367	NA	NA	1.423801614	0.50333834	0.648181135	-0.050621648	0.96064262	0.999978788	-0.326105325	NA	NA	-1.470079464	0.538192642	0.897352479	0.16042326	NA	NA	-1.102233424
WBGene00000526	WBGene00000526	ensembl	clc-5	protein_coding	NA	2.286146959	2.879182629	4.707679701	2.021701644	1.355427372	1.059779117	0.563859042	3.669520395	3.730697854	3.552653225	2.589415992	2.575913595	3.364690673	1.207603245	2.116689718	3.64167554	0.473083763	0.481248844	0.578932945	-3.061339847	0.000765244	0.002503676	1.415454665	0.160225794	0.285752725	0.927871761	NA	NA	1.713122482	0.125609083	0.231619708	0.079992514	0.905203917	0.999978788	-2.824922514	NA	NA	0.103387454	0.923099549	0.98969817	0.18448829	0.922148189	0.957827672	3.094258908
WBGene00000527	WBGene00000527	ensembl	cle-1	protein_coding	NA	60.62053784	75.14050777	76.11313624	75.35774119	39.6016671	51.40960683	94.11254427	175.5955693	19.29157175	11.56234572	57.27972984	78.48131577	75.73543872	45.50563697	134.8540568	15.42695873	0.296388381	0.49475447	0.59200231	0.309873303	0.432404383	0.538143153	-1.088430704	0.119540794	0.230379867	1.209678654	0.03761869	0.078243514	-2.21389557	3.37E-08	3.28E-07	-0.465910624	0.283144828	0.999978788	-0.99738879	0.098585092	0.588782281	0.773280297	0.310802754	0.785404364	-3.684870509	6.59E-08	1.01E-06	-1.937707951
WBGene00000528	WBGene00000528	ensembl	clh-1	protein_coding	NA	98.29835989	84.69015058	78.57761334	53.5771949	119.9862827	141.0523486	105.723206	115.3016261	41.04564238	76.69012782	86.3331861	96.65532437	66.07740412	130.5193157	110.5124161	58.8678851	-0.23290362	0.398126983	0.498258406	0.431574192	0.225003726	0.319653401	-1.61374736	0.003286425	0.012911591	1.08330291	0.016731602	0.03983069	-0.941573653	0.002730926	0.009590658	-0.215328392	0.434682738	0.999978788	-0.257647921	0.627727077	0.952562665	-0.840549337	0.054642756	0.443675875	-0.332462348	0.484927112	0.640213076	-1.039925759
WBGene00000529	WBGene00000529	ensembl	clh-2	protein_coding	NA	5.637410082	113.9050002	8.831553966	5.569931131	4.286438222	3.861717009	233.3371638	203.2840274	6.713211166	12.28559862	63.29209178	56.25031854	7.200742549	4.074077616	218.3105956	9.499404894	4.381292499	1.48E-14	2.00E-13	4.726643407	7.21E-20	1.54E-18	0.590133102	0.54125771	0.685343507	5.190391002	3.92E-27	2.22E-25	1.635324761	0.045289777	0.103294763	0.264478124	0.642514159	0.999978788	0.096230684	0.818707214	0.980493688	-0.837248496	0.400113921	0.847192554	-3.781430211	4.25E-07	5.24E-06	-4.763462183
WBGene00000530	WBGene00000530	ensembl	clh-3	protein_coding	NA	25.81615647	7.697897347	16.1324314	18.27663674	35.17365501	33.68190274	7.192632218	0.213663626	9.296136645	14.0891569	16.94871382	16.56534	17.20453407	34.42777887	3.703147922	11.69264677	-1.706315928	0.002349492	0.006144465	-1.097845272	0.241020244	0.338015094	-1.985800071	0.00098146	0.004664848	-6.390063241	9.11E-15	1.74E-13	-1.310867762	NA	NA	0.071964707	0.897909822	0.999978788	4.973929149	0.000832951	0.050150317	-0.557552714	0.523729735	0.891360586	6.304713887	4.15E-07	5.14E-06	0.655376662
WBGene00000531	WBGene00000531	ensembl	clh-4	protein_coding	NA	2.50303658	0.684512973	2.614120043	1.545548051	2.389820567	3.462657658	0.225900203	1.372863142	0.97304717	0.166241378	1.550721996	1.636827557	2.079834047	2.926239112	0.799381672	0.569644274	-1.825492695	0.016611081	0.034878765	-3.531927168	0.004007638	0.010831179	-1.351874091	0.397324907	0.549640652	-0.145583344	0.931750952	0.951363165	-4.331062226	0.000107172	0.000533721	-0.22890521	0.763872803	0.999978788	-2.713482176	NA	NA	2.567066743	NA	NA	-2.794064976	NA	NA	2.49181013
WBGene00000532	WBGene00000532	ensembl	clh-5	protein_coding	NA	61.78490997	54.24838801	65.65525879	74.16789638	59.79517771	47.52130697	68.07238892	72.19593931	39.70090089	37.02432292	58.30593158	57.7273664	69.91157759	53.65824234	70.13416411	38.3626119	-0.164152016	0.469727246	0.567759309	0.065399125	0.80858237	0.860335778	-0.651029302	0.122427864	0.23435773	-0.065836275	0.921594906	0.943692577	-0.42907899	0.132420383	0.24104492	-0.000156362	0.999450571	0.999978788	-0.183826163	0.785119227	0.977110786	0.159488487	0.719444734	0.94837311	-0.705444995	0.324189841	0.48109753	-0.457815243
WBGene00000533	WBGene00000533	ensembl	clh-6	protein_coding	NA	28.31247198	20.31097003	25.54737471	28.5229567	34.39453024	24.78502628	29.1264454	19.42741736	18.6024022	14.08761518	26.91768814	21.70575388	27.0351657	29.58977826	24.27693138	16.34500869	-0.473471516	0.080988612	0.136433491	0.194128997	0.755780345	0.818292421	-0.951925284	0.090532761	0.187868307	-0.564536167	0.312945626	0.420056788	-0.873314665	0.047772651	0.107842974	0.312762043	0.249044019	0.999978788	0.477082599	0.54951909	0.93505735	0.451515672	0.486539917	0.882335606	-0.179725124	0.793198535	0.876873793	-0.331351844
WBGene00000534	WBGene00000534	ensembl	cpi-2	protein_coding	NA	22.83987571	48.40725167	18.05521134	15.72696456	27.54873963	30.02858733	32.4520942	38.83116186	49.86641432	72.47933628	31.98061487	39.26651251	16.89108795	28.78866348	35.64162803	61.1728753	1.096449055	4.70E-07	2.50E-06	0.851547183	0.00348503	0.009590076	0.790175263	0.018398775	0.052918898	1.298126093	0.006719123	0.018464989	1.208258264	7.57E-06	4.79E-05	-0.253251119	0.244525078	0.999978788	-0.404774812	0.417781933	0.895973535	-0.485019081	0.132837462	0.611528655	1.156550021	0.019511642	0.056052542	0.947197008
WBGene00000535	WBGene00000535	ensembl	cpi-1	protein_coding	NA	23.28169776	13.86151199	17.00203314	6.008945325	34.79361227	35.3222003	5.536274442	1.688374592	31.99400938	16.22738955	22.33148231	14.81172744	11.50548923	35.05790628	3.612324517	24.11069947	-0.828186134	0.141469157	0.217045952	-1.670496792	0.050126223	0.09575189	-0.208739314	0.766911264	0.856675808	-1.821854858	0.140185611	0.225991672	-1.183744899	0.000426246	0.001848486	0.634904558	0.259658995	0.999978788	1.547285982	0.305024018	0.837195016	1.044131124	0.147050031	0.629598547	3.507151746	0.004541222	0.017116486	2.842099105
WBGene00000536	WBGene00000536	ensembl	clk-1	protein_coding	NA	7.321461061	12.12025083	10.31364424	7.048799991	5.771976515	6.151423503	17.97555044	18.18636598	4.113026953	8.206059947	9.543549535	9.898162356	8.681222113	5.961700009	18.08095821	6.15954345	0.746530907	0.013234903	0.028506588	0.785500905	0.048252411	0.092740231	-0.564430253	0.185236531	0.316651669	1.362334148	0.015637291	0.037580246	0.353627167	0.555421257	0.693105176	-0.041506581	0.890438387	0.999978788	-0.139973404	0.805682758	0.979653412	-0.938905073	0.140179405	0.621394027	-0.923676587	0.198106673	0.333651912	-1.786611114
WBGene00000537	WBGene00000537	ensembl	clk-2	protein_coding	NA	44.50798725	20.65628496	40.95244899	43.15862205	51.89455547	42.0263225	13.58142041	40.51758732	15.050942	13.47519012	30.36984172	34.7944305	42.05553552	46.96043898	27.04950387	14.26306606	-1.166140958	0.000625441	0.001862436	-1.606442465	1.49E-05	7.04E-05	-1.841304132	0.009178884	0.03013989	-0.113841413	0.8878165	0.918959245	-1.716969848	0.000363044	0.00159965	-0.404509633	0.235448176	0.999978788	-1.655707529	0.044914864	0.426124964	0.224943645	0.783809526	0.962695088	-1.354056881	0.13854593	0.252521428	0.499093582
WBGene00000539	WBGene00000539	ensembl	cln-3.1	protein_coding	NA	0.103473879	0.61014342	0.12767111	0.153944713	0.037662007	0.094617687	0.41543345	0	0	2.025140231	0.145191642	0.568425658	0.140807911	0.066139847	0.207716725	1.012570116	-0.83729719	0.617073846	0.703474923	1.8557566	0.473112273	0.576588741	-1.18006081	0.738431512	NA	-3.187951261	0.335469563	NA	4.44644466	NA	NA	1.811078878	0.280159257	0.999978788	4.590762325	0.176503322	NA	-21.54802132	NA	NA	20.32569541	NA	NA	-4.179986301
WBGene00000540	WBGene00000540	ensembl	cln-3.2	protein_coding	NA	4.649332061	4.505430499	4.281313187	3.6123264	6.223080276	4.480608382	2.0593079	4.165633472	7.798890967	3.997889657	5.090648083	4.064114478	3.946819793	5.351844329	3.112470686	5.898390312	0.034291251	0.95111255	0.966432027	-1.002663606	0.279360254	0.380525453	0.263175045	0.779974449	0.865033113	0.238976737	0.876528353	0.910469875	-0.255267346	0.779907892	0.863066436	0.309216159	0.580364625	0.999978788	-1.146586218	0.520815926	0.925071685	1.010870862	0.407476797	0.848199584	0.107380517	0.951473251	0.973384525	2.233692588
WBGene00000541	WBGene00000541	ensembl	cln-3.3	protein_coding	NA	1.903590722	1.163138012	4.854966733	2.252787182	0.331146742	0.175462234	3.882399443	0.770152606	0	0	2.267128229	0.799600505	3.553876957	0.253304488	2.326276024	0	-0.986072324	0.310807573	0.409279491	-0.329853502	0.612316318	0.701757886	-4.14609732	0.224843986	NA	-1.553491036	0.042010699	0.085640111	-3.633397251	0.291591926	NA	1.642016604	0.091486632	0.999978788	2.206340329	0.000759384	0.048696009	NA	NA	NA	-5.506121164	0.006794839	0.023810093	-7.303380901
WBGene00000542	WBGene00000542	ensembl	clp-1	protein_coding	NA	104.199055	254.3377836	131.348611	104.2618993	98.59426268	82.59144682	378.8212891	349.4936298	108.0271679	181.0090476	179.1978327	179.3390059	117.8052552	90.59285475	364.1574595	144.5181078	1.311860514	1.09E-08	7.24E-08	1.523760225	9.82E-06	4.82E-05	0.06649035	0.805833119	0.88338999	1.729629034	6.18E-05	0.000298649	1.070491583	4.29E-05	0.00023304	0.045080313	0.844290896	0.999978788	-0.006887396	0.986449136	0.999045779	-0.683511908	0.008602562	0.19554779	-0.701787764	0.116036469	0.221884459	-1.484153984
WBGene00000543	WBGene00000543	ensembl	clp-2	protein_coding	NA	17.62792782	13.01584291	17.40223953	18.28943887	18.04369262	16.77634026	7.082616274	14.80170771	18.39863445	11.7804132	15.23179572	15.41197501	17.8458392	17.41001644	10.94216199	15.08952383	-0.399216148	0.114491395	0.182051151	-1.300115789	0.001404956	0.004306002	-0.050413864	0.930925611	0.960539642	-0.301471389	0.478173967	0.583754644	-0.569511202	0.276119198	0.417392822	-0.056372359	0.823637037	0.999978788	-1.188206257	0.023522677	0.318037924	0.707823254	0.313715625	0.786782529	-0.080251483	0.899347122	0.94497344	1.65996453
WBGene00000544	WBGene00000544	ensembl	clp-3	protein_coding	NA	0.428928161	0.551987803	0.224313471	0.732693171	0.758706001	0	0	0	0	2.207951213	0.245754868	0.735161096	0.478503321	0.379353	0	1.103975606	-1.968683412	0.179073386	0.26337596	-4.09881822	0.212676259	NA	-5.366770977	0.102371453	0.205883701	-5.448412268	0.007346991	0.019899768	6.384716056	0.002614324	0.009231746	-3.226478094	0.027762679	0.883780285	NA	NA	NA	-6.765511508	0.004740611	0.143578565	7.24484391	0.001292942	0.005975407	NA
WBGene00000545	WBGene00000545	ensembl	clp-4	protein_coding	NA	29.12752239	240.2546875	20.80876434	14.97001408	36.2618561	44.46945503	160.9122279	272.7453521	248.1453248	279.215845	116.5320433	152.8501666	17.88938921	40.36565556	216.82879	263.6805849	3.051916297	1.21E-46	2.54E-44	2.958207162	2.87E-35	1.64E-33	2.708649069	5.89E-25	9.55E-23	4.179849651	4.94E-41	8.48E-39	2.58670085	2.10E-24	1.19E-22	-0.276765897	0.193394162	0.999978788	-0.888791667	0.000835287	0.050150317	-0.113896469	0.644040471	0.928857611	0.278702455	0.393663964	0.553585622	0.954529706
WBGene00000546	WBGene00000546	ensembl	clp-6	protein_coding	NA	0.357804788	0.043159079	0.528363115	0.816410338	0	0.086445701	0	0.172636318	0	0	0.132090779	0.268873089	0.672386726	0.04322285	0.086318159	0	-3.34745002	0.026804194	0.052793227	-5.372606888	0.031531604	0.064563276	NA	NA	NA	-2.320743219	0.291294209	0.397705009	-2.680905773	0.44360621	NA	-1.417682991	0.34691508	0.999978788	-3.866037246	0.259179597	NA	NA	NA	NA	-3.302209421	0.335219463	NA	NA
WBGene00000547	WBGene00000547	ensembl	clp-7	protein_coding	NA	41.00647468	89.03466813	35.21126268	40.15970346	46.60895234	42.04598026	31.24189449	17.19384045	127.8999595	179.8029781	60.24051724	69.80062557	37.68548307	44.3274663	24.21786747	153.8514688	1.160924362	0.001611222	0.004367273	-0.141221765	0.785869793	0.84227247	1.396452619	0.000114143	0.000729128	-1.230263727	4.77E-05	0.000236861	2.028882361	6.96E-11	9.94E-10	-0.168590969	0.646946274	0.999978788	0.770801123	0.174152585	0.720030795	-0.42773846	0.268109411	0.748593181	3.6316798	3.75E-19	5.23E-17	2.343588954
WBGene00000548	WBGene00000548	ensembl	clr-1	protein_coding	NA	160.6115749	167.4537725	156.3907429	145.6209243	171.7053021	168.7293302	185.7308278	259.403493	110.936839	113.7439303	156.190928	171.8744194	151.0058336	170.2173161	222.5671604	112.3403847	0.058558482	0.764684295	0.824463071	0.235264783	0.428772243	0.534511082	-0.704630146	0.050821634	0.119931568	0.815899955	0.070347603	0.130549098	-0.629594901	0.030401878	0.074911161	-0.165502062	0.397557178	0.999978788	-0.62360035	0.201709081	0.758395697	0.023720614	0.953087493	0.994465721	-0.919074254	0.077714901	0.164997818	-0.430000423
WBGene00000549	WBGene00000549	ensembl	cls-2	protein_coding	NA	59.18960375	129.2288901	49.38545906	64.37266329	58.54450526	64.45578738	77.40191875	93.26292621	176.4616754	169.7890402	90.44838961	97.97010426	56.87906118	61.50014632	85.33242248	173.1253578	1.173173726	5.41E-07	2.85E-06	0.679305944	0.091498037	0.157216657	1.526065191	0.000264908	0.001509353	0.535728506	0.350648194	0.458550081	1.332614788	4.06E-09	4.52E-08	-0.182422903	0.435865589	0.999978788	-0.3476061	0.570900104	0.943303715	0.114406349	0.782303678	0.962392729	1.090925976	0.067006665	0.148163881	1.469097331
WBGene00000550	WBGene00000550	ensembl	clu-1	protein_coding	NA	321.6780601	163.8725202	364.6044233	459.0172153	233.5926266	229.4979751	112.122182	137.7000597	200.4197624	205.2480766	227.6847486	257.8658317	411.8108193	231.5453008	124.9111208	202.8339195	-0.925365521	1.11E-06	5.53E-06	-1.695836946	6.50E-10	5.74E-09	-0.294717368	0.348641889	0.502474094	-1.759605337	3.96E-05	0.000200308	-0.227570893	0.38989547	0.538130106	-0.192048876	0.312032882	0.999978788	-0.421222271	0.338711062	0.856823651	0.029975578	0.930536939	0.990531532	0.839539657	0.072782855	0.156752254	1.136773942
WBGene00000552	WBGene00000552	ensembl	cmd-1	protein_coding	NA	323.5882444	2659.153678	366.3231704	297.5278248	311.1085611	319.3934215	4209.757309	4024.325268	1117.224841	1285.307293	1501.103471	1481.638452	331.9254976	315.2509913	4117.041289	1201.266067	3.067486077	7.63E-35	6.34E-33	3.533417944	6.89E-44	6.37E-42	1.783781451	8.64E-10	1.80E-08	3.756894197	1.64E-21	5.75E-20	1.947659442	3.38E-27	2.39E-25	0.022995812	0.9264506	0.999978788	-0.055632798	0.884295868	0.987017636	-0.149669451	0.544940981	0.899060266	-1.407393742	0.000808551	0.004021761	-1.578843792
WBGene00000553	WBGene00000553	ensembl	cmk-1	protein_coding	NA	5.80548743	192.3221323	8.322046533	4.92161561	3.71718204	6.261105537	293.9615408	418.2438817	27.88106923	29.20203756	83.47045965	114.6571601	6.621831071	4.989143789	356.1027112	28.5415534	5.046739762	1.51E-27	7.24E-26	5.131464863	1.89E-24	5.60E-23	2.841218922	1.36E-07	1.76E-06	6.407623596	1.30E-49	4.03E-47	2.147163862	0.000320287	0.001427612	-0.242814694	0.600766345	0.999978788	-0.618893067	0.127795235	0.647124586	0.010349246	0.986243449	0.997833272	-3.613380236	2.12E-09	4.52E-08	-3.10113358
WBGene00000554	WBGene00000554	ensembl	cnb-1	protein_coding	NA	20.18669594	260.5431771	26.17844435	19.67522743	15.60900653	19.28410547	506.6453685	441.4664443	58.96388303	35.09701279	151.8491756	128.8806975	22.92683589	17.446556	474.0559064	47.03044791	3.727461882	1.69E-19	3.78E-18	4.291272235	7.66E-47	8.43E-45	1.856901541	9.85E-06	8.32E-05	4.500976758	4.45E-18	1.15E-16	0.806634729	0.013152293	0.037001897	0.117987303	0.774961001	0.999978788	0.081214352	0.873461555	0.985994102	0.801194155	0.028648568	0.342401776	-3.416783979	9.03E-10	2.09E-08	-2.774009855
WBGene00000555	WBGene00000555	ensembl	cnc-1	protein_coding	NA	0.044818207	0.00555527	0	0	0.067766256	0.111506571	0	0	0	0.02222108	0.016941564	0.033431913	0	0.089636413	0	0.01111054	-1.154245341	0.690024018	NA	NA	NA	NA	-1.887198051	0.592482464	NA	NA	NA	NA	-1.883863146	0.586509953	NA	-0.78915157	0.785105395	NA	NA	NA	NA	-0.656447987	0.85210374	NA	1.17268361	0.73913522	NA	NA
WBGene00000556	WBGene00000556	ensembl	cnc-2	protein_coding	NA	0.854268185	1.526373688	0.027904255	0.030129788	0.743703314	2.615335382	0.117777677	0	2.810204301	3.177512776	0.924897387	1.455744486	0.029017022	1.679519348	0.058888838	2.993858538	1.115503866	0.283046597	0.38030549	1.685134303	0.622235778	NA	1.859998884	0.104817237	0.209634474	-1.247003284	0.723371872	NA	0.219151772	0.724646882	0.823509639	-0.949769061	0.360689324	0.999978788	2.700731678	0.431259615	NA	-0.123347709	0.877421174	0.981686619	7.80306828	7.62E-08	1.14E-06	4.894644922
WBGene00000557	WBGene00000557	ensembl	cnc-3	protein_coding	NA	0.804352662	2.942776624	0.434420582	0.298186661	1.308372483	1.17643092	0.229167637	0.458404295	7.32630148	3.757233083	2.324565546	1.42256374	0.366303622	1.242401702	0.343785966	5.541767282	1.858610009	0.002806544	0.007208967	-0.890330923	0.482877862	0.586200731	2.3971493	0.000133092	0.000832329	0.631095237	0.691059069	0.768228927	1.604817783	0.022868988	0.059165759	0.526655541	0.39684555	0.999978788	-1.097288357	0.532340231	NA	1.026290502	0.071526069	0.495477207	3.270725257	0.001758392	0.007751484	5.220071021
WBGene00000558	WBGene00000558	ensembl	cnc-4	protein_coding	NA	2.558972394	2.059576082	0.386898953	0.3761902	3.252489286	6.220311137	0.034756376	0.038736394	3.752082687	4.412728871	1.856556825	2.761991651	0.381544576	4.736400212	0.036746385	4.082405779	-0.225071704	0.780132347	0.836880858	-3.226491194	0.100040297	0.169464326	0.144293611	0.829168303	0.899353533	-3.06578832	0.111874329	0.18945559	-0.539358706	0.337022026	0.483548656	-0.567597159	0.481453346	0.999978788	-0.356166369	0.918621689	NA	-0.192899303	0.75795193	0.959112821	6.881445708	2.39E-07	3.17E-06	6.744811777
WBGene00000560	WBGene00000560	ensembl	cnc-6	protein_coding	NA	18.43477432	0.573013586	0.142336164	0	28.20368948	45.39307162	0.027051887	0	0.797784474	1.467217982	7.292715502	11.7150724	0.071168082	36.79838055	0.013525943	1.132501228	-5.025772117	0.000103191	0.00036229	-2.670673424	0.434769259	NA	-5.222907941	1.55E-09	3.06E-08	NA	NA	NA	-5.009077755	8.22E-12	1.32E-10	-0.788009985	0.542610823	0.999978788	0.261745149	0.940826768	NA	-0.843892818	0.552630236	0.899060266	6.701713311	0.000402787	0.002207674	5.484904812
WBGene00000561	WBGene00000561	ensembl	cnd-1	protein_coding	NA	0.167552276	0.223593591	0.182346313	0.057186688	0.196289807	0.234386295	0.139014677	0.755359687	0	0	0.129412699	0.261733168	0.1197665	0.215338051	0.447187182	0	-2.273947453	0.112710621	0.179925024	-0.401063724	0.87944348	0.913411305	-3.38879124	0.324316259	NA	3.656584098	NA	NA	-4.103833779	0.231266015	NA	1.226346573	0.391562537	0.999978788	-2.587342639	NA	NA	NA	NA	NA	-5.403440022	NA	NA	-2.478848103
WBGene00000562	WBGene00000562	ensembl	cng-1	protein_coding	NA	3.439829566	144.525314	1.584522716	1.329145912	4.98073545	5.864914187	310.4380547	196.7624828	29.51575973	41.38495891	86.62976814	61.33537544	1.456834314	5.422824818	253.6002687	35.45035932	5.367623915	9.92E-30	5.67E-28	7.628981426	2.43E-104	3.64E-101	2.514670026	0.000829399	0.004024203	7.189249218	6.83E-39	1.05E-36	2.745633068	4.11E-06	2.73E-05	0.151293668	0.749533876	0.999978788	0.530544304	0.152161266	0.69047866	-0.418957706	0.60165558	0.914486946	-2.032534926	0.00279274	0.011402524	-3.031824232
WBGene00000563	WBGene00000563	ensembl	cng-3	protein_coding	NA	0.057035001	3.677202828	0.099573702	0	0	0.128566302	7.441612038	6.940283594	0.249141899	0.07777378	1.94758191	1.786655919	0.049786851	0.064283151	7.190947816	0.163457839	5.980181936	2.82E-07	1.55E-06	6.443735385	1.49E-08	1.11E-07	3.226991687	0.344877949	NA	8.614301943	1.05E-07	8.41E-07	-0.788822602	0.816025457	NA	-0.057270207	0.960257765	0.999978788	0.029052577	0.976203381	0.99779831	1.703621779	0.596709463	NA	-6.043656457	0.000156301	0.000978257	-4.649421113
WBGene00000564	WBGene00000564	ensembl	cnk-1	protein_coding	NA	81.66791118	97.78604708	80.27502923	81.47371391	87.98571422	76.93718736	152.0269635	136.564304	61.87505064	40.67787011	95.5406894	83.91326886	80.87437157	82.46145079	144.2956338	51.27646037	0.287317874	0.246721632	0.341187754	0.927526651	0.004132482	0.011110449	-0.567526406	0.188446665	0.32091719	0.749408508	0.038518147	0.079763446	-0.979130081	0.006027352	0.019041115	0.14065726	0.570667441	0.999978788	0.028509111	0.938329429	0.994426841	0.647852046	0.199711481	0.688146121	-1.502466888	0.002690892	0.011071487	-0.977556858
WBGene00000565	WBGene00000565	ensembl	cnt-1	protein_coding	NA	27.37877222	51.74001356	24.67660326	23.57593315	33.94810328	27.31444921	64.46558203	66.98871388	42.52222224	32.98353608	41.4031277	37.71565808	24.1262682	30.63127624	65.72714796	37.75287916	0.944318349	4.86E-05	0.000181806	1.415776035	0.000163685	0.000620205	0.248794124	0.534801695	0.679451608	1.495564418	9.92E-05	0.000455468	0.200231533	0.721374643	0.821316423	0.12591846	0.58804802	0.999978788	-0.158046899	0.708703582	0.966368866	0.420242882	0.512646445	0.888023951	-0.807811461	0.220518801	0.362194376	-0.321327233
WBGene00000566	WBGene00000566	ensembl	cnt-2	protein_coding	NA	50.78183235	105.4037327	58.29779651	51.62326835	52.60112952	40.60513501	232.6017814	125.2660189	29.52254276	34.22458769	93.25581255	62.92975248	54.96053243	46.60313227	178.9339001	31.87356522	1.033453518	0.001471406	0.004025452	2.009593111	3.58E-09	2.89E-08	-0.896717554	0.002634812	0.010714845	1.267867721	0.010945244	0.027836991	-0.312478158	0.210499863	0.341184667	0.463125467	0.154104968	0.999978788	0.789745569	0.118258481	0.629390125	-0.159411958	0.612646341	0.918110042	-1.628836967	0.001771043	0.007794242	-2.653030576
WBGene00000567	WBGene00000567	ensembl	cnx-1	protein_coding	NA	247.0006813	295.7906577	234.4264596	233.0168549	271.4819334	249.0774772	212.2456053	192.2097044	390.0629332	388.6443881	277.0542329	265.7371061	233.7216573	260.2797053	202.2276549	389.3536606	0.300836979	0.058603145	0.104118845	-0.141548574	0.414005877	0.519998324	0.461203194	0.077652561	0.166813061	-0.284177629	0.221001876	0.32006534	0.578525756	0.004637346	0.015217774	0.038160489	0.810419027	0.999978788	0.01617719	0.942254221	0.994542595	0.061580463	0.810088734	0.967358156	1.267336555	5.71E-05	0.000402474	1.215767145
WBGene00000583	WBGene00000583	ensembl	cof-2	protein_coding	NA	1.283928388	0.479736864	2.459111576	1.403669012	0.120184238	1.152748726	1.702932496	0	0	0.216014958	1.070557078	0.693108174	1.931390294	0.636466482	0.851466248	0.108007479	-2.012488605	0.080018045	0.135065639	-0.582398515	0.733944614	0.80170817	-2.666798585	0.442604038	NA	-6.37822052	5.78E-06	3.44E-05	-2.488292488	0.263881726	0.404062327	1.366017336	0.234708119	0.999978788	6.549304406	NA	NA	-3.416178984	0.316882206	NA	3.941909194	0.248037087	NA	-6.077877162
WBGene00000584	WBGene00000584	ensembl	cog-1	protein_coding	NA	1.527149324	1.298425482	2.229665463	1.905433968	0.479885551	1.493612312	2.193988908	0.848555727	1.457921721	0.693235573	1.590365411	1.235209395	2.067549715	0.986748932	1.521272317	1.075578647	-0.304159302	0.652028595	0.733549711	-0.027771271	0.980677912	0.985348747	1.52584733	0.339636501	0.492660917	-1.185020629	0.375225823	0.4835148	-1.177615217	0.439244157	0.587973906	0.386869538	0.566265358	0.999978788	1.210108035	0.49200301	0.917247033	1.121952639	0.65202055	0.929553481	-0.061065139	0.978396416	0.987766458	-0.261812027
WBGene00000585	WBGene00000585	ensembl	cogc-2	protein_coding	NA	37.45931194	13.50373104	32.49449802	39.9042537	34.26091723	43.17757881	10.74851363	20.71961944	9.267677368	13.27911373	21.69290156	29.27014142	36.19937586	38.71924802	15.73406653	11.27339555	-1.47322232	3.43E-08	2.13E-07	-1.597306193	3.79E-06	1.99E-05	-1.961362685	0.00049889	0.002615646	-0.926322774	NA	NA	-1.768553832	0.000311179	0.001389313	-0.58557599	0.028279183	0.886400745	-1.09555945	0.135035098	0.660289266	-0.46607802	0.514635597	0.889744274	-0.422192031	0.615663943	0.752607737	0.103204423
WBGene00000591	WBGene00000591	ensembl	coh-1	protein_coding	NA	27.56249483	65.0893401	27.05128751	20.36958795	33.68852962	29.14057423	55.03595649	104.7231866	41.17740026	59.42081701	39.23829347	53.41354146	23.71043773	31.41455192	79.87957157	50.29910863	1.207318657	6.66E-06	2.92E-05	1.008701987	0.015980284	0.036003549	0.218726275	0.630334403	0.756046981	2.359426372	8.73E-05	0.000407534	0.960176655	0.051523697	0.114758915	-0.270969555	0.312033806	0.999978788	-1.034374358	0.104447387	0.603540708	-0.45084016	0.449563839	0.86512637	-0.572290054	0.446267623	0.605744196	-0.091220047
WBGene00000592	WBGene00000592	ensembl	coh-3	protein_coding	NA	32.71072789	8.540628388	21.9907272	32.10661335	41.73241285	35.01315818	2.48696412	3.406148726	15.44050641	12.8288943	20.41265264	20.83870364	27.04867027	38.37278551	2.946556423	14.13470035	-1.907790066	0.000124702	0.000430755	-3.149917855	9.05E-06	4.46E-05	-1.515626378	0.095177968	0.194904272	-3.254773798	0.002015673	0.006544357	-1.516706387	0.001491101	0.005633374	0.016854567	0.972960119	0.999978788	-0.601747272	0.671210215	0.964261798	0.336727965	0.743353	0.955329663	2.167923158	0.069275435	0.15173028	2.943084323
WBGene00000594	WBGene00000594	ensembl	col-3	protein_coding	NA	0.048115944	0.116923676	0.074680277	0.029213539	0.041261116	0.047308843	0.09081081	0.198665067	0.167108288	0.01111054	0.093465123	0.071574497	0.051946908	0.044284979	0.144737938	0.089109414	1.377300423	0.252145287	0.347362558	0.382207515	0.909845907	NA	1.916408326	0.457775098	NA	2.764037602	0.40191709	NA	-0.880639252	0.803061059	NA	0.463338517	0.698947048	0.999978788	-1.206336593	0.695787868	NA	2.88253144	0.32540089	NA	-2.818006587	0.409701849	NA	1.229615309
WBGene00000596	WBGene00000596	ensembl	col-7	protein_coding	NA	0.085556443	0	0.176957992	0.127605772	0.037662007	0	0	0	0	0	0.053655	0.031901443	0.152281882	0.018831003	0	0	-2.387228337	0.225947497	NA	-3.816886682	0.262317527	NA	-1.18006081	0.738431512	NA	-2.918890672	0.396490823	NA	NA	NA	NA	0.343444031	0.861677176	NA	NA	NA	NA	NA	NA	NA	NA	NA	NA	NA
WBGene00000597	WBGene00000597	ensembl	col-8	protein_coding	NA	78.45893851	37.43574114	198.7819359	103.6808622	3.579662052	7.793293852	81.38196093	66.73243241	1.341895883	0.286675322	71.2713637	44.62331595	151.2313991	5.686477952	74.05719667	0.814285603	-0.959889394	0.228014871	0.320575923	-1.284847566	5.59E-07	3.38E-06	-1.48231762	0.110116357	0.217516725	-0.653010022	0.33658716	0.443999094	-4.96358851	1.11E-07	9.87E-07	0.511578867	0.520564234	0.999978788	0.17690842	0.707828272	0.966368866	2.323316574	0.126841834	0.607734381	-7.762754363	1.79E-15	1.39E-13	-5.627918816
WBGene00000599	WBGene00000599	ensembl	col-10	protein_coding	NA	0.107325532	0.081954458	0.302557033	0.085483978	0.041261116	0	0.154482403	0.034527264	0.029587644	0.109220521	0.131972049	0.057307941	0.194020505	0.020630558	0.094504833	0.069404083	-0.133787377	0.915439137	0.940734529	-0.975318288	0.63304067	0.719071982	-0.458717793	0.89671912	NA	-1.616508764	0.641437987	NA	2.101024811	0.541348693	NA	1.044181614	0.40825472	0.999978788	2.248811708	0.511252365	NA	-1.7464053	0.61171853	NA	2.276334633	0.508027165	NA	-1.864098253
WBGene00000601	WBGene00000601	ensembl	col-12	protein_coding	NA	0.302668311	0.007241363	0.878214448	0.332458794	0	0	0.02896545	0	0	0	0.226794975	0.083114699	0.605336621	0	0.014482725	0	-3.668401169	0.02005735	0.041115838	-4.533599147	0.007732418	0.019197109	NA	NA	NA	-4.314936357	0.117024541	0.196149249	NA	NA	NA	1.071770382	0.495667982	0.999978788	0.909676178	0.795566476	NA	NA	NA	NA	NA	NA	NA	-0.528018416
WBGene00000602	WBGene00000602	ensembl	col-13	protein_coding	NA	0.025750744	0.006507187	0.06534097	0	0.037662007	0	0	0.026028749	0	0	0.025750744	0.006507187	0.032670485	0.018831003	0.013014374	0	-0.842038316	0.776925567	NA	-2.32167733	0.504323174	NA	-1.18006081	0.738431512	NA	0.662475945	0.851295229	NA	NA	NA	NA	0.468293509	0.874795181	NA	-1.25083275	0.723370323	NA	NA	NA	NA	-0.70444316	0.841995337	NA	NA
WBGene00000603	WBGene00000603	ensembl	col-14	protein_coding	NA	0.372550532	6.743738501	0.026495417	0.64567079	0.338958061	0.479077859	0.092676451	0.103581791	15.64270411	11.13599165	4.025208509	3.091080523	0.336083104	0.40901796	0.098129121	13.38934788	4.394915161	0.000161064	0.000544542	1.950383367	0.571580735	NA	5.49683156	4.76E-05	0.000337697	-2.758941104	0.234369836	0.334759091	4.583650706	1.57E-05	9.30E-05	-0.542449104	0.641247851	0.999978788	-0.209601573	0.950307912	NA	0.538702704	0.515463276	0.889896348	7.352423465	1.04E-08	1.92E-07	7.673084045
WBGene00000606	WBGene00000606	ensembl	col-17	protein_coding	NA	0.235793837	0.490722612	0.049786851	0.573680424	0.319708073	0	0	0.048398354	0.243626846	1.670865248	0.153280443	0.573236007	0.311733638	0.159854037	0.024199177	0.957246047	0.591752731	0.710444763	0.782325165	-1.887934692	0.59004036	NA	-0.446628399	0.859662998	0.917976805	-3.466888703	0.303424447	0.410283134	6.014048142	0.007232526	0.022273401	-1.729061782	0.278083723	0.999978788	-2.13608685	0.542772793	NA	-2.720055521	0.163756136	0.648515661	5.198676981	0.014496904	0.044226559	4.621540797
WBGene00000608	WBGene00000608	ensembl	col-19	protein_coding	NA	73.9350397	32.96352958	173.6594132	114.1024098	1.605673758	6.372661973	56.01277505	72.01270319	3.188684953	0.63995511	58.61663675	48.28193253	143.8809115	3.989167865	64.01273912	1.914320031	-1.084919276	0.158127512	0.238064523	-1.620972587	1.33E-05	6.35E-05	0.91892819	0.338782568	0.492139193	-0.674853593	0.392648012	0.501095025	-3.449349635	0.000182519	0.000860858	0.047317041	0.950916271	0.999978788	-0.470148987	0.444638385	0.904952405	2.407639857	0.053479793	0.440268778	-6.682199244	1.27E-11	4.22E-10	-3.879648183
WBGene00000609	WBGene00000609	ensembl	col-20	protein_coding	NA	103.6365311	30.55965918	269.0047736	145.0164415	0.265789456	0.259119678	74.93705193	46.48492097	0.696698877	0.119964949	86.22607846	47.97011177	207.0106075	0.262454567	60.71098645	0.408331913	-1.674773436	0.116989047	0.185416808	-1.844694436	2.61E-09	2.14E-08	1.302987946	0.308636493	0.459654581	-1.65439185	0.020975067	0.048147549	-1.200821724	0.600271105	0.72906698	0.716656854	0.502367472	0.999978788	0.567299641	0.314663324	0.841606421	2.638174168	0.134462665	NA	-8.543906238	1.62E-15	1.26E-13	-6.471554608
WBGene00000611	WBGene00000611	ensembl	col-34	protein_coding	NA	2.700827501	12.07420314	2.904638239	3.429894669	1.120421989	3.348355107	11.13578682	16.16512893	5.774329669	15.22156712	5.233794181	9.541236456	3.167266454	2.234388548	13.65045788	10.49794839	2.182882532	4.60E-10	3.67E-09	2.013265517	0.013331206	0.030780762	2.278202395	0.008282459	0.027768558	2.230841975	0.000842259	0.003031524	2.121241954	1.85E-05	0.000108467	-0.8659001	0.013366698	0.804440373	-0.583800361	0.478094115	0.915481277	-1.350859429	0.048261909	0.423788018	0.142638903	0.836036702	0.904663929	-0.708969655
WBGene00000612	WBGene00000612	ensembl	col-35	protein_coding	NA	0.047054471	0.115845564	0.014890888	0	0.120416997	0.052909997	0.463382256	0	0	0	0.149672535	0.013227499	0.007445444	0.086663497	0.231691128	0	-1.690677529	0.569011199	NA	4.252797338	NA	NA	-2.700321583	0.436621592	NA	NA	NA	NA	-2.161368825	0.540117121	NA	0.498226265	0.866717728	NA	4.676051343	NA	NA	NA	NA	NA	NA	NA	NA	-4.204662279
WBGene00000614	WBGene00000614	ensembl	col-37	protein_coding	NA	0	0.610414575	0	0	0	0	0	1.9059303	0	0.535728	0	0.610414575	0	0	0.95296515	0.267864	3.0633297	0.188441812	0.27488504	NA	NA	NA	NA	NA	NA	6.733185036	NA	NA	4.370054001	0.19806067	0.326480074	-3.474286902	0.13578195	0.999978788	-7.258243649	NA	NA	-4.751776165	0.161652677	NA	-1.570854877	NA	NA	NA
WBGene00000615	WBGene00000615	ensembl	col-38	protein_coding	NA	1.055302437	0.377254183	0.520708177	1.831074013	1.789977141	0.079450419	0.46899405	0	0.741481733	0.298540949	0.880290275	0.552266345	1.175891095	0.93471378	0.234497025	0.520011341	-1.743493285	0.081486894	0.137056016	-0.085123197	0.960357213	0.970919164	-1.370901926	0.413033804	0.565554353	-6.78223299	0.002222795	0.007099278	1.978961036	0.484255962	0.630605544	1.084170579	0.278614752	0.999978788	4.751360276	0.161677865	NA	1.366546718	0.622115907	NA	4.380676158	0.198245018	NA	0.790342862
WBGene00000616	WBGene00000616	ensembl	col-39	protein_coding	NA	0.665344638	0.580210966	1.235304522	0.576396291	0.109027372	0.740650366	1.908482305	0.103581791	0.308779769	0	0.890398492	0.355157112	0.905850406	0.424838869	1.006032048	0.154389884	-1.260739187	0.217731636	0.30897467	0.700469902	0.673937473	0.752907845	1.473204277	0.459717777	NA	-2.638073149	0.168589101	0.260701706	-5.775036839	0.089173745	0.178148973	2.058609915	0.044282628	0.941202557	4.234584213	0.079663083	0.543406091	4.485732796	0.188342408	NA	-2.543843638	0.461716747	NA	-2.377256818
WBGene00000617	WBGene00000617	ensembl	col-40	protein_coding	NA	0.144725407	0.027051887	0.450422085	0.0811707	0	0.047308843	0.108207547	0	0	0	0.139657408	0.032119886	0.265796393	0.023654422	0.054103773	0	-1.904789419	0.514465453	0.609977446	-1.949687666	0.553858707	0.651204625	NA	NA	NA	-2.257883505	0.515989174	NA	-1.581048997	0.654584865	NA	1.835412295	0.529902405	0.999978788	2.618931909	0.445709721	NA	NA	NA	NA	NA	NA	NA	-2.208305542
WBGene00000618	WBGene00000618	ensembl	col-41	protein_coding	NA	0.150218181	0.337488461	0.317945002	0	0.188310034	0.094617687	0.826865111	0	0.088762933	0.4343258	0.35547077	0.132235872	0.158972501	0.14146386	0.413432555	0.261544366	1.738882776	0.297969286	0.395982745	1.477002994	0.586601891	0.679672246	-1.142495186	0.73541814	NA	NA	NA	NA	2.368035269	0.374964756	0.52322895	1.889421549	0.258060801	0.999978788	5.532356006	0.102713192	NA	-2.252159374	0.450453654	NA	4.862961891	0.131025382	NA	-2.929338558
WBGene00000620	WBGene00000620	ensembl	col-43	protein_coding	NA	0.399583016	0.624015469	0.64412009	0.167177109	0.325997955	0.46103691	0.16610135	0	2.178132112	0.151828412	0.828587877	0.195010608	0.405648599	0.393517432	0.083050675	1.164980262	-2.065574619	0.004156669	0.01019593	-1.898999301	0.114362957	0.189064942	2.641699404	NA	NA	-3.319373999	0.312815634	NA	-1.655040195	0.351033704	0.497553406	0.517739634	0.466830929	0.999978788	3.144305176	0.357742663	NA	3.93520219	NA	NA	3.364795666	0.326128639	NA	3.930454046
WBGene00000625	WBGene00000625	ensembl	col-48	protein_coding	NA	0.324377141	1.599447512	0.185467918	0.37863265	0	0.733407998	0.969115655	0.161606129	1.334601156	3.932467109	0.622296182	1.301528472	0.282050284	0.366703999	0.565360892	2.633534133	2.759887351	0.012136867	0.026428951	2.376229336	0.371697833	0.478084169	5.650900164	NA	NA	-1.218425643	0.470646152	0.576790116	2.324479326	0.126503102	0.232800235	-1.708711479	0.120167502	0.999978788	2.302803924	0.361729125	0.869606737	-1.510897481	0.472830586	0.876729285	4.800642925	0.008322145	0.028179459	0.880710061
WBGene00000626	WBGene00000626	ensembl	col-49	protein_coding	NA	0.111142921	0.049679684	0.049786851	0.191226808	0.150648027	0.052909997	0	0	0	0.198718736	0.05010872	0.110713885	0.12050683	0.101779012	0	0.099359368	-1.419462602	0.581163129	0.670874214	-1.887934692	0.59004036	NA	-3.002328545	0.3848368	NA	-3.525820736	0.302901611	NA	1.58260963	0.642609702	NA	-1.581669145	0.538752602	0.999978788	NA	NA	NA	-3.285273188	0.336178529	NA	3.706581159	0.278122821	NA	NA
WBGene00000629	WBGene00000629	ensembl	col-52	protein_coding	NA	0.229423938	0.0193103	0.024893426	0.0541138	0.131573863	0.707114662	0.077241201	0	0	0	0.058427123	0.190307116	0.039503613	0.419344263	0.038620601	0	-0.983277262	0.722032472	NA	1.694660458	0.624256151	NA	-2.817185431	0.416127913	NA	-1.697604672	0.629123616	NA	-5.71008953	0.092892062	0.184101892	1.292704138	0.640009633	NA	2.003776585	0.562576143	NA	NA	NA	NA	NA	NA	NA	-1.618588165
WBGene00000630	WBGene00000630	ensembl	col-53	protein_coding	NA	0.200711283	1.477851393	0.135294761	0.351091649	0.150648027	0.165810696	2.627242176	3.231678284	0.052485111	0	0.741417519	0.937145157	0.243193205	0.158229362	2.92946023	0.026242556	2.898784335	0.006395283	0.014969199	4.263959442	0.000487413	0.001664116	-1.507643254	0.661252047	NA	3.169554786	0.013691594	0.033640579	-3.590044789	0.29764828	NA	-0.581612444	0.583626353	0.999978788	-0.500473427	0.686433949	0.966368866	2.002212553	0.569538902	NA	-7.524678895	0.000613705	0.003177632	-5.267189612
WBGene00000631	WBGene00000631	ensembl	col-54	protein_coding	NA	0.099851	0.230239829	0.044672665	0	0	0.354731335	0	0	0.038715978	0.882243338	0.020847161	0.309243668	0.022336333	0.177365667	0	0.460479658	0.4990671	0.790982722	0.845843223	-1.878325272	0.591968422	NA	0.81587063	0.817056316	NA	NA	NA	NA	1.257869496	0.501984723	0.646871181	-3.148447308	0.095010301	0.999978788	NA	NA	NA	-4.154033848	0.091689728	NA	5.977183431	0.019592416	0.056218725	2.223541724
WBGene00000632	WBGene00000632	ensembl	col-55	protein_coding	NA	0.00661375	0.710328958	0	0	0	0.026454998	1.701947115	1.139368716	0	0	0.425486779	0.291455929	0	0.013227499	1.420657916	0	4.951155053	0.005043843	0.012100249	6.911901136	1.89E-06	1.05E-05	NA	NA	NA	5.990649212	0.038913728	0.080462931	-1.581048997	0.654584865	NA	0.057813714	0.973798225	0.999978788	0.432131357	0.781682044	0.976868927	NA	NA	NA	-6.012832482	0.076120874	0.162231537	-6.127597552
WBGene00000636	WBGene00000636	ensembl	col-60	protein_coding	NA	0.057133072	0.228839636	0.077884259	0	0.150648027	0	0	0	0.262425556	0.652932989	0.122739461	0.163233247	0.03894213	0.075324014	0	0.457679272	-0.114226208	0.96909234	NA	-2.54594331	0.462338769	NA	0.72102068	0.828768368	NA	NA	NA	NA	4.614454277	0.173887489	0.295804307	2.724284506	0.355505189	0.999978788	NA	NA	NA	-1.245438732	0.703189153	NA	5.435216737	0.109263212	0.211639217	4.560848379
WBGene00000637	WBGene00000637	ensembl	col-61	protein_coding	NA	0.041315236	8.429937363	0.024893426	0.10270551	0.037662007	0	19.18659706	11.94674185	2.586410547	0	5.458890759	3.01236184	0.063799468	0.018831003	15.56666945	1.293205274	7.588178766	1.57E-11	1.50E-10	9.689949048	5.32E-18	1.01E-16	5.883474311	NA	NA	6.955273883	2.94E-10	3.49E-09	NA	NA	NA	0.17629894	0.873301275	0.999978788	0.546011549	0.376497563	0.874817112	7.534791668	NA	NA	-9.448348526	1.00E-11	3.42E-10	-2.538227377
WBGene00000638	WBGene00000638	ensembl	col-62	protein_coding	NA	0.273324545	0.050510499	0.361130735	0.206881049	0.041261116	0.484025283	0.054103773	0	0.147938221	0	0.151108461	0.172726583	0.284005892	0.262643199	0.027051887	0.073969111	-2.760860724	0.018138472	0.037667958	-2.975953177	0.231184415	0.32676042	1.746806991	0.611487428	NA	-3.614755344	0.162892045	NA	-5.143169111	0.069644703	0.146596927	0.771026268	0.506265587	0.999978788	1.39033848	0.690609893	NA	3.398390329	0.323118239	NA	NA	NA	NA	1.961162583
WBGene00000639	WBGene00000639	ensembl	col-63	protein_coding	NA	0.068911204	0.16106741	0.029781777	0.245863039	0	0	0.077230376	0	0	0.567039265	0.026753038	0.203225576	0.137822408	0	0.038615188	0.283519632	-1.084298978	0.714369019	NA	1.06660236	0.756864979	NA	NA	NA	NA	-3.890342319	0.254444691	NA	4.444585706	0.190440225	0.317070608	-0.258128585	0.930568361	NA	2.107981276	0.541823761	NA	-4.81841788	0.155786623	NA	5.344886293	0.115351921	0.220829138	-1.641879342
WBGene00000640	WBGene00000640	ensembl	col-64	protein_coding	NA	0.40180897	0.518342149	0.25825929	0.255186947	0.940660807	0.153128837	0.061784301	0	1.188059773	0.823524521	0.612191043	0.307960076	0.256723118	0.546894822	0.03089215	1.005792147	0.61366129	0.615012065	0.701500068	-2.081031397	0.509056285	0.610833456	0.287453338	0.883041577	0.932649348	-3.881089602	0.25560312	NA	2.375772686	0.24807745	0.385608608	1.070929174	0.380131287	0.999978788	1.790226539	0.606184301	NA	0.554451654	0.797598713	0.964475256	5.871681847	0.034816255	0.08919392	4.639175595
WBGene00000644	WBGene00000644	ensembl	col-68	protein_coding	NA	0.193594985	0.145303515	0.491172038	0.235899059	0	0.047308843	0.581214059	0	0	0	0.268096524	0.070801976	0.363535549	0.023654422	0.29060703	0	-2.247784421	0.200197388	0.288393277	0.135375992	0.944775952	0.959510049	NA	NA	NA	-3.811651386	0.199137506	NA	-1.581048997	0.654584865	NA	1.629253185	0.353004456	0.999978788	4.902601682	0.148600341	NA	NA	NA	NA	NA	NA	NA	-4.48916922
WBGene00000645	WBGene00000645	ensembl	col-69	protein_coding	NA	0.091251307	1.159868275	0.293381087	0.015064894	0.030104249	0.026454998	0.152568839	4.131852529	0.355051731	0	0.207776476	1.043343105	0.15422299	0.028279624	2.142210684	0.177525865	0.486261172	0.760594618	0.82119727	-0.950158264	0.7030603	0.776477026	3.015807249	0.376001528	NA	7.111767525	NA	NA	-1.581048997	0.654584865	NA	2.444556261	0.126410988	0.999978788	-4.977917732	NA	NA	4.666840081	0.170730137	NA	-7.852702233	NA	NA	1.621071851
WBGene00000646	WBGene00000646	ensembl	col-70	protein_coding	NA	0.082407977	0.092106049	0.329631907	0	0	0	0	0	0	0.368424195	0.082407977	0.092106049	0.164815954	0	0	0.184212098	-1.743328667	0.556154182	NA	-4.652793464	0.120194273	0.196319873	NA	NA	NA	NA	NA	NA	3.820668092	0.261235806	NA	1.376599043	0.642110303	NA	NA	NA	NA	-4.19448831	0.217434861	NA	4.720824303	0.165045266	NA	NA
WBGene00000647	WBGene00000647	ensembl	col-71	protein_coding	NA	0.532184207	2.293050395	0.414314721	1.383716651	0.263634048	0.067071408	1.263746916	0.142237932	7.289744656	0.476472076	2.307860085	0.517374517	0.899015686	0.165352728	0.702992424	3.883108366	1.161682417	0.315125067	0.413905403	1.697032474	0.53455791	0.634532663	4.746832013	NA	NA	-3.294628632	NA	NA	2.685993525	0.395144637	0.543284531	1.235365733	0.285352412	0.999978788	2.96622269	NA	NA	3.988539875	NA	NA	2.035234503	0.458453448	0.616378368	2.816652354
WBGene00000648	WBGene00000648	ensembl	col-72	protein_coding	NA	0.12028864	0	0.273827681	0.111300488	0.062490688	0.033535704	0	0	0	0	0.084079592	0.036209048	0.192564084	0.048013196	0	0	-2.779693376	0.274066806	NA	-4.399033081	0.196508748	0.287378695	-1.877663765	0.594399901	NA	-2.713722723	0.431706737	NA	-1.581048997	0.654584865	NA	0.587152054	0.817259387	0.999978788	NA	NA	NA	NA	NA	NA	NA	NA	NA	NA
WBGene00000649	WBGene00000649	ensembl	col-73	protein_coding	NA	0.99569002	0.072682033	0.052797681	3.387446313	0.489606089	0.052909997	0.061784301	0	0.147938221	0.081005609	0.188031573	0.88034048	1.720121997	0.271258043	0.03089215	0.114471915	-0.754034984	0.699506996	0.773430878	0.170989306	0.960338108	NA	-1.7818765	0.589996989	0.725160427	-21.85547755	NA	NA	0.299662332	0.930920512	NA	2.301881324	0.239150622	0.999978788	1.790226539	0.606184301	NA	0.935116613	0.781194558	NA	2.499395666	0.470259107	NA	1.620288352
WBGene00000650	WBGene00000650	ensembl	col-74	protein_coding	NA	0.270568338	0.698314133	0.134017996	0.198878179	0.231550734	0.517826444	0.700376489	0.561677716	0.59438543	0.936816898	0.415082662	0.553799809	0.166448088	0.374688589	0.631027102	0.765601164	1.47375953	0.173339688	0.256337463	2.452530681	0.284491202	0.385865184	1.271902455	0.543598977	0.687289324	1.467111406	NA	NA	0.784838229	NA	NA	-0.56979967	0.59839108	0.999978788	0.195204366	0.940156757	0.994426841	-0.607736318	0.828004902	0.972562062	0.963342704	NA	NA	0.011475551
WBGene00000652	WBGene00000652	ensembl	col-76	protein_coding	NA	8.142973778	43.40050679	14.5964018	8.184356492	3.16002165	6.631115168	1.359373696	0.0937953	81.73539988	90.41345827	25.21279926	26.33068131	11.39037915	4.895568409	0.726584498	86.07442907	2.516780513	0.001391563	0.003832875	-3.479886342	0.00346249	0.009533304	4.633542316	1.59E-15	8.39E-14	-6.29499502	8.41E-08	6.86E-07	3.705950019	1.64E-22	7.86E-21	0.049508688	0.949863421	0.999978788	3.638647791	0.075970893	0.534510971	-0.087965257	0.851724981	0.978265398	9.962284565	8.76E-36	6.32E-33	6.311418683
WBGene00000653	WBGene00000653	ensembl	col-77	protein_coding	NA	0.063322539	0.036592493	0	0.027318115	0.225972041	0	0.135259433	0	0	0.01111054	0.090307869	0.009607164	0.013659058	0.11298602	0.067629717	0.00555527	-0.572871404	0.846258333	NA	3.348111512	0.328140432	NA	-3.590097623	0.295407849	NA	-0.783442951	0.824530473	NA	-0.159296071	0.964018897	NA	1.928804718	0.513903482	NA	2.95041987	0.388855272	NA	-0.207521245	0.953128273	NA	0.718390068	0.838797219	NA	-2.539616407
WBGene00000654	WBGene00000654	ensembl	col-78	protein_coding	NA	0.033068748	1.157238817	0	0	0	0.132274992	0.228088732	2.893424005	1.420443089	0.086999442	0.412132955	0.77817461	0	0.066137496	1.560756368	0.753721265	2.809064791	0.140466423	0.215779635	4.015141752	0.197879033	NA	5.699686091	NA	NA	7.39525131	0.005379292	0.015255755	-0.631803404	0.85174554	NA	-1.947742455	0.306247371	0.999978788	-3.838799224	0.055625954	0.469435139	4.049730829	NA	NA	-4.7701919	0.079043811	0.167124706	2.837272323
WBGene00000656	WBGene00000656	ensembl	col-80	protein_coding	NA	118.7388345	52.71691198	271.638081	199.9789586	1.58750793	1.750790627	103.6485183	104.4668681	1.67938637	1.072875102	94.6383734	76.81737311	235.8085198	1.669149278	104.0576932	1.376130736	-1.087098101	0.222359614	0.31412883	-1.379933663	0.000171403	0.000646993	0.031847288	0.979662854	0.988188642	-0.94313423	0.344297608	0.451985979	-0.745733765	0.522678102	0.664943761	0.137733696	0.877130102	0.999978788	-0.127759869	0.878169452	0.985994102	0.6959503	0.669583921	0.933999296	-6.357460048	2.15E-07	2.89E-06	-5.617584286
WBGene00000657	WBGene00000657	ensembl	col-81	protein_coding	NA	62.67374208	22.87436816	112.8611347	136.3387016	0.647452334	0.847679642	36.45837856	54.37995897	0.137332722	0.5218024	37.52607459	48.02203565	124.5999182	0.747565988	45.41916877	0.329567561	-1.399465007	0.208584077	0.298430288	-1.606706576	0.015219997	0.03456196	-2.304281665	0.284590213	0.43289874	-1.335539974	0.276212956	0.381000373	-0.743692602	0.691761274	0.798937244	-0.493806706	0.657257575	0.999978788	-0.684478058	0.533976339	0.931671703	-1.887916835	0.360743339	NA	-6.478859378	6.65E-06	6.02E-05	-7.819396308
WBGene00000658	WBGene00000658	ensembl	col-83	protein_coding	NA	0.010530449	0.838513532	0	0.042121794	0	0	0	0	2.554095252	0.799958877	0.638523813	0.210520168	0.021060897	0	0	1.677027065	-0.666659558	0.822629616	NA	NA	NA	NA	21.43798513	NA	NA	-1.4094695	0.688847624	NA	4.911755007	NA	NA	-0.449845086	0.879770391	NA	NA	NA	NA	1.769687928	NA	NA	5.795110715	NA	NA	22.95137344
WBGene00000659	WBGene00000659	ensembl	col-84	protein_coding	NA	0.206698844	0.036842546	0.199420045	0.178189941	0.124981376	0.324204013	0.00965515	0	0.137715033	0	0.117942901	0.125598488	0.188804993	0.224592695	0.004827575	0.068857517	-2.676521824	0.045325309	0.083435209	-3.243438099	0.341475477	NA	0.020655743	0.995116354	NA	-3.407514123	0.294810721	NA	-4.578296334	0.180122972	NA	0.602357924	0.650938443	0.999978788	0.151091891	0.965845095	NA	3.316334807	0.335394699	NA	NA	NA	NA	2.986027172
WBGene00000660	WBGene00000660	ensembl	col-85	protein_coding	NA	0.033931865	0.333587215	0	0.109272462	0	0.026454998	0	0	1.312127778	0.02222108	0.328031945	0.039487135	0.054636231	0.013227499	0	0.667174429	-0.939243174	0.751902093	NA	NA	NA	NA	5.584316808	NA	NA	-2.712027019	0.432005075	NA	-0.427275104	0.903426901	NA	-1.310307733	0.659194741	NA	NA	NA	NA	5.435599731	NA	NA	1.17268361	0.73913522	NA	6.877431973
WBGene00000663	WBGene00000663	ensembl	col-88	protein_coding	NA	0.008035394	1.435225132	0	0	0	0.032141576	3.068870301	2.356616619	0.271011848	0.044401758	0.834970537	0.608289988	0	0.016070788	2.71274346	0.157706803	6.017769301	0.000100262	0.000353062	7.818682056	NA	NA	3.342351728	0.32755058	NA	7.057587119	0.000697927	0.00258007	0.027894899	0.993653599	NA	0.02734453	0.985818404	0.999978788	0.302201459	0.884255658	0.987017636	2.681290255	0.428295017	NA	-5.560143944	0.004168819	0.01592333	-3.174987491
WBGene00000664	WBGene00000664	ensembl	col-89	protein_coding	NA	0.02354506	0.072969831	0.013952128	0.027318115	0	0.052909997	0.233774732	0.058104591	0	0	0.061931715	0.034583176	0.020635122	0.026454998	0.145939662	0	1.044684624	0.605669485	NA	3.387438367	0.201619768	0.293048121	NA	NA	NA	1.040655832	0.76604804	NA	-2.161368825	0.540117121	NA	0.509838589	0.80105401	NA	1.824757334	0.536753869	NA	NA	NA	NA	-1.789062872	0.609149319	NA	-3.315975708
WBGene00000666	WBGene00000666	ensembl	col-91	protein_coding	NA	0.051893379	0.494398902	0.027904255	0	0	0.179669259	0	0	1.420799182	0.556796426	0.362175859	0.184116421	0.013952128	0.089834629	0	0.988797804	3.46396887	0.052772824	0.095119525	-1.466428042	0.676990887	NA	5.747731977	0.013795495	0.042149613	NA	NA	NA	1.622380328	NA	NA	-0.012847134	0.994255639	0.999978788	NA	NA	NA	1.356795714	0.594881063	0.913377707	5.346533023	NA	NA	7.156601579
WBGene00000667	WBGene00000667	ensembl	col-92	protein_coding	NA	1.488849911	1.426274741	3.322099921	2.490209452	0.14309027	0	2.552344826	2.76870643	0	0.384047707	1.504383754	1.410740897	2.906154687	0.071545135	2.660525628	0.192023853	0.003195297	0.997550299	0.9981363	-0.377771559	0.60973976	0.699400403	-2.931574094	0.396622484	NA	0.157218314	0.907909324	0.933476793	3.863052916	NA	NA	0.010412487	0.992017203	0.999978788	-0.25278401	0.834902341	0.981898351	-4.204552803	NA	NA	-2.624919136	0.195748039	0.330542171	-6.701519701
WBGene00000668	WBGene00000668	ensembl	col-93	protein_coding	NA	21.64200546	11.3694639	57.42600642	28.95922583	0.150648027	0.032141576	25.76184019	19.63312591	0.065489622	0.017399888	20.85099606	12.1604733	43.19261613	0.091394801	22.69748305	0.041444755	-0.791459487	0.550797073	0.643200778	-1.147180141	0.001878105	0.00557366	-1.360437823	0.691964282	NA	-0.569506857	0.586970293	0.679285155	-0.825945907	0.814996467	NA	0.609470125	0.64595352	0.999978788	0.273054051	0.744783086	0.972019505	1.340432931	0.702609835	NA	-9.450038021	4.96E-10	1.21E-08	-8.602423293
WBGene00000669	WBGene00000669	ensembl	col-94	protein_coding	NA	0.018050567	0.265006403	0.024893426	0	0	0.047308843	0.00965515	0	0	1.050370461	0.008637144	0.274419826	0.012446713	0.023654422	0.004827575	0.525185231	-0.497165355	0.867236562	NA	-0.177016226	0.959994705	NA	NA	NA	NA	NA	NA	NA	4.581354236	NA	NA	0.080321119	0.978453655	NA	0.151091891	0.965845095	NA	-5.704497011	NA	NA	6.123199783	NA	NA	0.246359824
WBGene00000670	WBGene00000670	ensembl	col-95	protein_coding	NA	11.91741247	5.949237361	9.194723419	7.142827645	11.63535477	19.69674403	8.382800151	4.13334578	6.152398631	5.12840488	8.841319243	9.025330584	8.168775532	15.6660494	6.258072965	5.640401756	-1.016661083	0.012246114	0.026622599	-0.10629181	0.89213814	0.922120285	-0.997725279	0.182095421	0.312868158	-0.801841191	0.244681602	0.345679859	-2.000208481	0.016684995	0.045254223	0.093249555	0.81827692	0.999978788	0.910015355	0.351590807	0.862792922	0.337653268	0.765484675	0.959114388	0.588127753	0.597937264	0.737259532	-0.198709735
WBGene00000671	WBGene00000671	ensembl	col-96	protein_coding	NA	0.914291111	0.632906754	1.93754256	0.767361884	0.391911928	0.560348071	0.202747328	1.623234337	0.229213676	0.476431674	0.690353873	0.856843992	1.352452222	0.476129999	0.912990833	0.352822675	-0.816268266	0.357541555	0.457138966	-3.169249593	0.002550327	0.007309376	-0.848098806	0.73819377	0.837024596	1.069726918	NA	NA	-0.303228019	0.904660217	0.943490446	-0.776576684	0.381411123	0.999978788	-3.157215845	0.111433533	0.617387411	-1.036395808	0.751893868	NA	-1.495162717	0.510889596	0.662508444	0.599426926
WBGene00000672	WBGene00000672	ensembl	col-97	protein_coding	NA	0.20954071	1.634133199	0.088632404	0.327817385	0.421713051	0	1.621837895	0.019368197	0.966370572	3.928956131	0.774638481	1.069035428	0.208224895	0.210856526	0.820603046	2.447663352	2.986237306	0.022215158	0.044944861	4.157977104	NA	NA	1.158093564	0.577772611	0.715944129	-3.585760772	0.292464254	0.398715956	7.247291504	5.36E-06	3.48E-05	-0.059945589	0.963362417	0.999978788	6.168764325	NA	NA	-2.013630082	0.176957455	0.664978298	7.421378427	3.26E-06	3.22E-05	-0.340805844
WBGene00000673	WBGene00000673	ensembl	col-98	protein_coding	NA	34.41750845	27.78250943	88.88320959	46.53307881	0.775906038	1.477839347	50.18173169	26.50244993	14.08092784	20.36492827	38.48044379	23.71957409	67.7081442	1.126872692	38.34209081	17.22292806	-0.19551316	0.772065554	0.830109367	-0.804085362	0.032894637	0.066906013	4.110406535	1.08E-06	1.17E-05	-0.827190173	0.42258288	0.531934798	3.699694161	NA	NA	0.618582766	0.359403759	0.999978788	0.82103131	0.282313068	0.827575302	-0.421452414	0.701249421	0.941168084	-0.164710576	0.889607468	0.938358324	-1.560999126
WBGene00000674	WBGene00000674	ensembl	col-99	protein_coding	NA	1.904445813	1.299181833	3.648745167	1.819301937	1.285857876	0.863878272	3.766367863	0.470013692	0.739405961	0.220939816	2.360094217	0.843533429	2.734023552	1.074868074	2.118190777	0.480172888	-0.953223219	0.136826216	0.211331243	0.099554902	0.908603499	0.933534313	-0.849299869	0.6076877	0.739006376	-1.923288535	0.113566063	0.191621493	-2.104973014	0.191425663	0.318332561	1.733079784	0.006859287	0.714569251	2.925002285	0.040822232	0.409965174	1.822844674	0.433386831	NA	-0.964699562	0.72007994	0.827838738	-2.009698633
WBGene00000675	WBGene00000675	ensembl	col-101	protein_coding	NA	83.0917902	33.99965794	192.4184852	106.0606834	12.08354256	21.80444958	77.58340206	56.05537776	1.365287274	0.994564655	70.86267928	46.22876886	149.2395843	16.94399607	66.81938991	1.179925965	-1.22401594	0.071049726	0.122377387	-1.321274461	0.001352423	0.004165451	-3.238789596	7.52E-10	1.59E-08	-0.931373959	0.278114589	0.383143709	-4.551094802	1.82E-11	2.82E-10	0.484041356	0.475313944	0.999978788	0.338858347	0.621470818	0.952562665	0.518314739	0.631151508	0.924399811	-5.619583563	4.32E-10	1.07E-08	-5.508062839
WBGene00000677	WBGene00000677	ensembl	col-103	protein_coding	NA	80.35048585	28.78752436	202.9516865	111.7480827	3.041376783	3.660797315	63.57457149	41.50101485	5.937656187	4.136854896	68.87632275	40.26168745	157.3498846	3.351087049	52.53779317	5.037255541	-1.396465978	0.055586192	0.09942241	-1.687000945	4.96E-05	0.000209814	0.915948751	0.378337712	0.532106184	-1.444832535	0.156643697	0.246584526	0.097321004	0.919504768	0.951818955	0.639610294	0.380607348	0.999978788	0.474420138	0.543593679	0.933215735	0.569842563	0.586238501	0.910133778	-3.146144621	0.003917089	0.015174543	-3.063652717
WBGene00000678	WBGene00000678	ensembl	col-104	protein_coding	NA	0.161877117	0.962134832	0.026495417	0.453788949	0.100152695	0.067071408	0.086896351	0.935701518	0.717690086	2.108251371	0.232808637	0.891203312	0.240142183	0.083612052	0.511298935	1.412970728	1.855345198	0.149631172	0.227417485	1.857653731	0.590454026	NA	2.756072279	0.267361405	0.413084741	1.003587559	NA	NA	4.866505876	NA	NA	-1.152031294	0.370486156	0.999978788	-3.536347658	NA	NA	-1.526956648	NA	NA	1.46260127	NA	NA	3.458476128
WBGene00000680	WBGene00000680	ensembl	col-106	protein_coding	NA	152.2183814	65.78994142	328.3744305	202.8469794	29.47936302	48.17275282	119.0414556	130.7173317	6.317993387	7.082985037	120.8033106	97.20501224	265.6107049	38.82605792	124.8793936	6.700489212	-1.127155125	0.057482416	0.102480427	-1.45144581	1.76E-05	8.19E-05	-2.278185116	0.000235527	0.001368104	-0.638207573	0.480622861	0.586076156	-2.818862096	3.93E-07	3.20E-06	0.107011933	0.856877306	0.999978788	-0.25194564	0.74976545	0.972019505	-0.106390933	0.886180811	0.984709023	-3.967853209	2.36E-05	0.000185573	-3.892289209
WBGene00000681	WBGene00000681	ensembl	col-107	protein_coding	NA	0.148561816	0.06371731	0.183865926	0.110645455	0.225972041	0.073763842	0.00965515	0	0.131212778	0.114001311	0.137676474	0.074602652	0.14725569	0.149867941	0.004827575	0.122607045	-1.061711401	0.424852111	0.524939149	-3.120543088	0.360469686	NA	-0.864307882	0.79591341	NA	-2.716825536	0.431161142	NA	0.767810546	0.814006026	NA	0.63114834	0.635184073	0.999978788	0.151091891	0.965845095	NA	0.244440272	0.941776158	NA	3.053477707	0.374310752	NA	2.884078544
WBGene00000683	WBGene00000683	ensembl	col-109	protein_coding	NA	0.430101297	0.166824336	0.089345331	1.408288781	0	0.222771077	0	0.130143745	0.419880889	0.117272711	0.127306555	0.469619078	0.748817056	0.111385539	0.065071872	0.2685768	-0.850380526	0.670209795	0.748744817	-2.810009563	0.415443619	NA	3.94168474	0.246816737	NA	-3.440725959	NA	NA	-0.94128321	0.744508576	NA	-2.087754067	0.296062748	0.999978788	-3.47742505	0.311991181	NA	1.929366752	0.559207344	NA	0.045986684	0.989010918	NA	5.236482528
WBGene00000684	WBGene00000684	ensembl	col-110	protein_coding	NA	1.437282414	5.348420705	1.903246106	3.107220483	0.34183809	0.396824975	9.643291494	6.673635946	3.722177452	1.354577929	3.902638286	2.883064833	2.505233295	0.369331533	8.15846372	2.53837769	1.927447166	0.019638697	0.040374886	2.352003141	3.84E-05	0.00016659	3.416800313	0.067308436	0.149065035	1.080038199	0.426183822	0.535209378	1.712469754	NA	NA	0.010083464	0.990260413	0.999978788	0.444340385	0.702758979	0.966368866	1.498844254	0.48971826	0.882335606	-2.047561168	0.256041241	0.405451505	-0.999365119
WBGene00000685	WBGene00000685	ensembl	col-111	protein_coding	NA	0.220029679	0.330505672	0.127445276	0.228415859	0.181893371	0.34236421	0.088836187	0.172636318	0.851751523	0.20879866	0.312481589	0.238053762	0.177930567	0.262128791	0.130736253	0.530275091	0.606207601	0.611764123	0.6986375	-0.512519628	0.854959808	NA	2.161511891	NA	NA	-0.472834302	0.824056209	0.873031774	-0.718556783	0.821538864	0.890522017	0.225852907	0.84998342	0.999978788	-1.024065799	0.758843336	NA	2.044638939	NA	NA	0.616653879	0.851839065	NA	3.638616236
WBGene00000687	WBGene00000687	ensembl	col-113	protein_coding	NA	0.354179277	0.959868511	0.320898937	0.169532037	0.175476709	0.750809425	0.046338226	1.306755568	1.418525067	1.067855182	0.490309734	0.823738053	0.245215487	0.463143067	0.676546897	1.243190124	1.471190208	0.199155849	0.287305969	-2.799971357	0.404802553	0.510630098	2.933412625	0.053447804	0.124727766	2.915644932	NA	NA	0.457706417	0.818901714	0.889114048	-0.833057618	0.467094545	0.999978788	-4.801810944	NA	NA	0.445297731	NA	NA	-0.003203542	NA	NA	5.108395301
WBGene00000689	WBGene00000689	ensembl	col-115	protein_coding	NA	0.098466048	1.246069843	0	0.0270569	0.225972041	0.14083525	0.35663294	4.627646432	0	0	0.145651245	1.198884646	0.01352845	0.183403645	2.492139686	0	2.928459223	0.032162622	0.061910864	4.584860822	0.125492887	0.203203509	-3.590097623	0.295407849	NA	7.290892143	1.82E-06	1.20E-05	-3.333862246	0.335163851	NA	-2.043612727	0.134329982	0.999978788	-3.845321822	0.005373642	0.145068785	NA	NA	NA	-8.058144716	2.96E-06	2.97E-05	-3.784565823
WBGene00000690	WBGene00000690	ensembl	col-116	protein_coding	NA	0.495922737	0.042039597	0.562663952	0.930489691	0.39591962	0.094617687	0	0	0.104970222	0.063188167	0.265888449	0.272073886	0.746576822	0.245268653	0	0.084079195	-3.559827116	0.000500551	0.001523568	-5.471849477	0.00635224	0.016153456	-2.008560772	0.51694679	0.664408844	-5.794532457	0.00068882	0.002552078	-0.452681554	0.895718127	NA	0.101446292	0.919554691	0.999978788	NA	NA	NA	0.797512749	0.814961715	NA	2.137263009	0.539483726	NA	3.247674546
WBGene00000691	WBGene00000691	ensembl	col-117	protein_coding	NA	0.006764225	0.042493366	0	0.0270569	0	0	0.027051887	0	0.142921578	0	0.042493366	0.006764225	0.01352845	0	0.013525943	0.071460789	0.777609058	0.79331644	NA	0.645012955	0.85488357	NA	2.427831911	0.480395743	NA	-0.783442951	0.824530473	NA	NA	NA	NA	1.02305879	0.730314406	NA	0.261745149	0.940826768	NA	3.361897373	0.328541104	NA	NA	NA	NA	3.065824692
WBGene00000692	WBGene00000692	ensembl	col-118	protein_coding	NA	2.285206206	2.519762185	5.100625969	2.43969097	1.110019479	0.490488405	8.848815892	0.963944051	0.266288798	0	3.831437534	0.973530857	3.77015847	0.800253942	4.906379971	0.133144399	-0.451245065	0.627677423	0.712606115	0.893655342	0.387573116	0.494216766	-2.145322441	0.384338477	0.537478254	-1.345915877	0.170766212	0.263424621	-5.16627282	0.129192152	0.236735034	2.129585061	0.022097539	0.86462453	3.146049226	0.010593628	0.208564374	4.250488233	0.213203062	NA	-5.820765274	0.005049217	0.018697812	-4.794645828
WBGene00000693	WBGene00000693	ensembl	col-119	protein_coding	NA	151.4899234	58.09012173	373.9521952	219.182622	4.175067544	8.649809046	134.4223481	87.58230574	6.761436749	3.594396277	129.8277619	79.75228326	296.5674086	6.412438295	111.0023269	5.177916513	-1.302112372	0.069443402	0.120108598	-1.460197895	5.15E-05	0.000217378	0.642834356	0.392226959	0.544587307	-1.330783476	0.059064605	0.113232916	-1.33793531	0.114629695	0.21630935	0.608913646	0.395877384	0.999978788	0.494204379	0.398039077	0.885741527	0.950465313	0.361125362	0.820791111	-4.395308994	3.99E-06	3.83E-05	-3.980965207
WBGene00000694	WBGene00000694	ensembl	col-120	protein_coding	NA	0.309911222	2.382483007	0.547751765	0.115874981	0.14501292	0.431005223	8.969827564	0.516249113	0.032744811	0.01111054	2.423834265	0.268559964	0.331813373	0.288009072	4.743038339	0.021927675	1.894145446	0.068231362	0.118336705	4.072432488	0.00018709	0.000701611	-2.242046364	0.516600877	NA	2.140799187	NA	NA	-4.257739882	0.031748964	0.077591287	2.234474753	0.031475087	0.89089434	4.043027399	0.016093192	0.259107312	0.513821928	0.88428755	NA	-4.220663263	NA	NA	-7.846774146
WBGene00000695	WBGene00000695	ensembl	col-121	protein_coding	NA	5.929909215	38.04788022	10.4952936	5.564789326	3.545035615	4.114518318	0.936613664	0.026028749	79.35533726	71.87354121	23.58307003	20.3947194	8.030041464	3.829776967	0.481321206	75.61443923	2.810675784	0.000641108	0.001904761	-3.484352792	0.002407788	0.006952738	4.425632818	1.39E-12	4.98E-11	-7.609342436	2.00E-07	1.54E-06	4.081412703	3.88E-12	6.51E-11	0.3340113	0.684988163	0.999978788	4.986305383	0.035369483	0.391822648	0.186567142	0.718807687	0.948182226	11.59504069	9.85E-22	2.08E-19	6.760136356
WBGene00000696	WBGene00000696	ensembl	col-122	protein_coding	NA	138.1574245	66.30027562	322.2800116	155.3713091	26.31962849	48.65874881	126.4784124	120.1040383	9.75441252	8.864239183	121.2081163	83.24958385	238.8256604	37.48918865	123.2912254	9.309325851	-0.965069032	0.066456101	0.115717315	-1.357256435	8.96E-05	0.000360908	-1.486309112	0.013375748	0.041151702	-0.383450879	0.485247457	0.590370977	-2.519903183	4.71E-22	2.18E-20	0.349039512	0.506823046	0.999978788	-0.065762001	0.883226156	0.986814409	0.179587871	0.780103128	0.962249446	-3.518123625	6.14E-14	3.50E-12	-3.332943656
WBGene00000697	WBGene00000697	ensembl	col-123	protein_coding	NA	0.087773003	0.265787839	0.029781777	0.084766019	0	0.236544217	0.767274913	0	0.295876442	0	0.273233283	0.080327559	0.057273898	0.118272108	0.383637457	0.147938221	-0.450647019	0.862521001	0.900769667	4.477213794	NA	NA	3.473246398	0.308590018	NA	-2.335283377	0.501121366	NA	-4.067006278	0.235636177	NA	0.722079611	0.781429923	0.999978788	5.373412236	NA	NA	4.403015736	0.196824488	NA	NA	NA	NA	-1.091003583
WBGene00000698	WBGene00000698	ensembl	col-124	protein_coding	NA	179.940257	76.03808512	409.8923277	303.8469589	3.012124455	3.009616863	168.9219509	133.1292874	1.724410215	0.37669188	145.8877033	110.0906388	356.8696433	3.010870659	151.0256192	1.050551048	-1.170509085	0.178700075	0.263009661	-1.26769664	0.000514953	0.001750959	-0.854286154	0.440767872	0.593028088	-1.198783503	0.100412852	0.173787634	-3.116244564	3.35E-05	0.00018621	0.31675533	0.715921983	0.999978788	0.220322469	0.684579093	0.966368866	2.236769812	0.089720246	0.538596535	-8.28268833	1.41E-27	4.95E-25	-6.279756015
WBGene00000699	WBGene00000699	ensembl	col-125	protein_coding	NA	0.61580761	1.233946234	0.415060329	0.730142714	0.625441726	0.692585671	1.22097141	0.430459947	1.860326808	1.42402677	1.030450068	0.819303776	0.572601522	0.659013699	0.825715679	1.642176789	1.043796092	0.134250567	0.208130439	1.659290298	0.182148598	0.271087212	1.508171177	0.331382064	0.484170873	-0.796208347	0.694402174	0.771114865	1.016670981	0.403945411	0.551893711	0.138958167	0.841908312	0.999978788	1.467925878	0.413374254	0.893732854	0.438186925	0.738546355	0.953498111	2.013595051	0.243548831	0.390295676	0.93771745
WBGene00000703	WBGene00000703	ensembl	col-129	protein_coding	NA	45.38687997	26.84905661	89.93153291	90.87303483	0.383818286	0.359133846	42.46475091	63.44576969	1.366587812	0.119118019	33.53667248	38.6992641	90.40228387	0.371476066	52.9552603	0.742852916	-0.712615167	0.538843826	0.63223677	-1.072008788	0.133137204	0.213070739	1.793559866	0.384064645	0.537234596	-0.533491944	0.630620241	0.718000023	-1.698869841	0.524479723	0.666253074	-0.342745296	0.767547052	0.999978788	-0.704093402	0.491514271	0.917247033	3.603034126	0.114369803	0.590374742	-8.917887581	2.87E-10	7.43E-09	-4.625068399
WBGene00000704	WBGene00000704	ensembl	col-130	protein_coding	NA	0.08202251	0.166416708	0	0.136590577	0.165044463	0.026454998	0.060579894	0	0.311930468	0.293156472	0.134388706	0.114050512	0.068295289	0.09574973	0.030289947	0.30254347	1.091700341	0.475844322	0.573362786	2.110714984	0.543833482	NA	0.878868643	0.782927965	0.867033009	-3.036930723	0.377035729	NA	2.772948489	0.315529158	NA	0.13063143	0.93193864	0.999978788	1.702435044	0.624501019	NA	0.155676984	0.947264829	NA	4.370361064	0.199323846	NA	2.730254804
WBGene00000706	WBGene00000706	ensembl	col-132	protein_coding	NA	0.033415567	0.18452454	0	0.060259576	0.041261116	0.032141576	0	0	0	0.738098162	0.010315279	0.207624828	0.030129788	0.036701346	0	0.369049081	-1.186228286	0.689856817	NA	NA	NA	NA	-1.18006081	0.738431512	NA	-1.853929083	0.596882095	NA	4.07070517	0.230142278	0.365108451	-0.577431858	0.845980741	NA	NA	NA	NA	-5.193768633	0.125739448	NA	5.612731555	0.098045331	0.196613442	NA
WBGene00000707	WBGene00000707	ensembl	col-133	protein_coding	NA	0.345448426	0.321067993	1.095867017	0.285926688	0	0	0.022566909	1.239483985	0	0.02222108	0.279608482	0.386907938	0.690896852	0	0.631025447	0.01111054	-2.440758619	0.164057366	0.245229408	-5.679754272	0.006481104	0.016422598	NA	NA	NA	2.147166767	NA	NA	0.294068114	0.933448698	NA	-0.309778215	0.8596548	0.999978788	-5.94958236	NA	NA	-0.656447987	0.85210374	NA	-5.072264559	NA	NA	0.142129272
WBGene00000708	WBGene00000708	ensembl	col-135	protein_coding	NA	10.54931016	3.618392112	16.16264098	25.14354638	0.553659887	0.337393393	2.72096573	11.70820096	0	0.044401758	4.859316648	9.308385622	20.65309368	0.44552664	7.214583345	0.022200879	-1.79127607	0.059338842	0.105195514	-2.566530515	1.31E-07	8.71E-07	-4.89292311	0.073418773	0.159536739	-1.075944006	0.358224446	0.466311429	-3.069891479	0.113646105	0.214978952	-1.449457991	0.12704541	0.999978788	-2.264119431	NA	NA	-1.129316433	0.747386726	NA	-7.928433722	NA	NA	-6.778190943
WBGene00000711	WBGene00000711	ensembl	col-138	protein_coding	NA	0.491047251	0.120537473	0.052797681	1.311008325	0.150648027	0.449734971	0.482149892	0	0	0	0.1713989	0.440185824	0.681903003	0.300191499	0.241074946	0	-3.012803602	0.120571487	0.190086462	3.091851987	NA	NA	-3.002328545	0.3848368	NA	-6.309887584	NA	NA	-5.015098865	0.141054935	0.252797825	-0.297052666	0.87822856	0.999978788	4.597576387	NA	NA	NA	NA	NA	NA	NA	NA	-4.212419274
WBGene00000712	WBGene00000712	ensembl	col-139	protein_coding	NA	28.57374311	12.20221079	56.66924171	57.36901115	0.11298602	0.14373357	18.76528946	29.79867115	0.210082754	0.034799777	18.93939999	21.83655391	57.01912643	0.128359795	24.28198031	0.122441265	-1.1948805	0.317661679	0.416530514	-1.580974083	0.009342205	0.02267502	0.850410033	0.765970989	NA	-0.961790219	0.27554518	0.380278786	-1.872602046	0.585352241	NA	-0.403542131	0.735754358	0.999978788	-0.782384569	0.25714236	0.806447359	2.383216603	0.483064818	NA	-9.320523728	1.24E-12	5.27E-11	-6.27106229
WBGene00000713	WBGene00000713	ensembl	col-140	protein_coding	NA	95.08782978	39.54911109	247.9233142	127.7669223	1.600047062	3.061035631	85.61304761	71.02194284	0.349659244	1.211794677	83.87151702	50.76542386	187.8451182	2.330541347	78.31749522	0.78072696	-1.140937909	0.188653693	0.275091032	-1.542408139	4.01E-06	2.09E-05	-2.272309813	0.072146332	0.157367864	-0.859226283	0.18687962	0.281939539	-1.357273413	0.265405512	0.405825674	0.509016943	0.557549207	0.999978788	0.130824397	0.806250132	0.979722683	-1.783233857	NA	NA	-5.577461862	8.50E-07	9.73E-06	-7.627243446
WBGene00000714	WBGene00000714	ensembl	col-141	protein_coding	NA	0.045846725	0.911704152	0.129273101	0.0541138	0	0	0	2.574385698	0.019357989	1.05307292	0.037157773	0.920393105	0.091693451	0	1.287192849	0.536215455	1.19853594	0.581533121	0.671042182	-3.293622841	0.337171289	NA	0.262625223	0.94075804	NA	5.583757254	NA	NA	5.340556611	NA	NA	-2.290842537	0.292292129	0.999978788	-7.796629151	NA	NA	-4.993014952	NA	NA	-1.007693673	NA	NA	1.650472928
WBGene00000715	WBGene00000715	ensembl	col-142	protein_coding	NA	6.617547137	4.004668068	14.62529799	11.66895943	0.075324014	0.100607113	5.867322087	3.462665497	1.161479349	5.527205338	5.43235586	5.189859345	13.14712871	0.087965563	4.664993792	3.344342344	-0.659773838	0.534240789	0.628067447	-1.333751546	0.032752317	0.066661802	3.867971074	NA	NA	-1.760702727	0.143843202	0.230500122	5.721067137	0.086416055	0.173567072	-0.095695865	0.928166256	0.999978788	0.592060405	0.621189049	0.952562665	-2.206997639	0.425735014	0.857016802	0.903809709	0.664453808	0.789819882	-1.926523091
WBGene00000716	WBGene00000716	ensembl	col-143	protein_coding	NA	46.74427964	22.14482797	116.2808342	52.63069161	6.082674198	11.98291859	47.29644224	36.83085274	2.157767511	2.294249386	42.95442953	25.93467808	84.45576289	9.032796394	42.06364749	2.226008449	-0.969768702	0.126462965	0.197818319	-1.296090245	0.010381682	0.024835783	-1.562387601	0.038480761	0.096231943	-0.532399391	0.519898981	0.620839241	-2.434472274	0.008458575	0.025438087	0.54726119	0.388467987	0.999978788	0.240096186	0.729524368	0.970101548	-0.068629156	0.955510783	0.994603729	-3.745294499	NA	NA	-4.117425359
WBGene00000717	WBGene00000717	ensembl	col-144	protein_coding	NA	0.206136119	0.079338655	0.333327267	0.385788949	0.105428263	0	0.025101225	0	0.019357989	0.272895406	0.120803686	0.164671089	0.359558108	0.052714131	0.012550613	0.146126698	-1.631367868	0.153661393	0.232608826	-3.369221393	0.050457618	0.096262158	-1.770613099	0.611373221	NA	-4.523912306	0.097460262	0.169976932	3.352055329	0.325231223	NA	-0.935174567	0.412712885	0.999978788	0.799779245	0.82002459	NA	-3.03007708	0.373809501	NA	4.179281031	0.220098601	NA	0.332077127
WBGene00000718	WBGene00000718	ensembl	col-145	protein_coding	NA	0.086248495	0.201289619	0.026495417	0.081954346	0	0.236544217	0	0	0.805158478	0	0.207913474	0.079624641	0.054224882	0.118272108	0	0.402579239	-0.41443713	0.874168409	0.90912874	-0.861004006	0.807505679	NA	4.924099697	0.06694647	0.148520094	-2.292138048	0.509382414	NA	-4.067006278	0.235636177	NA	0.662360597	0.800194222	0.999978788	NA	NA	NA	5.846606323	0.055527539	NA	NA	NA	NA	6.341385304
WBGene00000719	WBGene00000719	ensembl	col-146	protein_coding	NA	0.15827148	0.031401859	0	0.301939179	0.331146742	0	0.108207547	0	0	0.017399888	0.109838572	0.079834767	0.150969589	0.165573371	0.054103773	0.008699944	-2.308212646	0.361395835	0.460925141	3.016584398	0.379725515	NA	-4.14609732	0.224843986	NA	-4.168120202	0.221374053	0.320404362	-0.104602891	0.976359483	NA	0.705297501	0.78027373	0.999978788	2.618931909	0.445709721	NA	-0.276100306	0.937638059	NA	0.770163039	0.827296959	NA	-2.208305542
WBGene00000720	WBGene00000720	ensembl	col-147	protein_coding	NA	1.160709502	0.986307892	1.878295488	2.370021194	0.146689379	0.247831947	0.88426068	0.938442824	1.379612369	0.742915694	1.072214479	1.074802915	2.124158341	0.197260663	0.911351752	1.061264032	-0.175400646	0.842935565	0.886691803	-1.137671141	0.418540578	0.52463811	3.21115394	0.119822697	0.230819008	-1.360601592	0.358294374	0.466315254	1.550318439	0.479866082	0.626424241	-0.014353775	0.987063079	0.999978788	-0.258132167	0.877928523	0.985994102	0.927643658	0.720304327	0.94840248	-0.110438663	0.957976166	0.976614764	1.045478008
WBGene00000722	WBGene00000722	ensembl	col-149	protein_coding	NA	1.12747448	1.917637994	3.382823562	0.937838986	0	0.189235373	6.541493093	0.149718451	0.889232032	0.090108402	2.703387172	0.341725303	2.160331274	0.094617687	3.345605772	0.489670217	-0.41736019	0.711300181	0.782963421	1.002702853	0.516571489	0.617790464	5.032457283	0.06284515	0.141230752	-2.679145153	0.136320714	0.221066626	-1.12217962	0.738374626	NA	3.191858926	0.004666394	0.636099751	5.372547827	0.002750163	0.100528772	3.396934074	0.133254307	NA	-0.539275067	0.861790319	NA	-2.707765556
WBGene00000723	WBGene00000723	ensembl	col-150	protein_coding	NA	0.694740426	0.792994509	1.618259663	0.735534962	0.100152695	0.325014382	2.264579797	0.826392631	0	0.081005609	0.995748039	0.491986896	1.176897312	0.212583539	1.545486214	0.040502805	-1.966025647	0.039645558	0.074223213	0.581166482	0.704716013	0.777549646	-2.444811682	0.483350297	NA	0.144914054	0.931999396	0.951406504	-2.12091075	0.431793017	0.580771963	-1.09933267	0.249663644	0.999978788	1.431659677	NA	NA	-1.975477574	0.568371966	NA	-3.107662273	0.337535045	0.495987199	-6.633593846
WBGene00000724	WBGene00000724	ensembl	col-151	protein_coding	NA	0.043236777	0.381893833	0	0.029213539	0	0.14373357	0	0	0.431382366	1.096192964	0.107845592	0.317285018	0.014606769	0.071866785	0	0.763787665	0.914874705	0.718386033	0.787911738	NA	NA	NA	4.015177246	0.23797862	NA	-0.783442951	0.824530473	NA	2.89373124	NA	NA	1.146551062	0.651307494	0.999978788	NA	NA	NA	-1.327905438	NA	NA	6.322476345	NA	NA	5.434580399
WBGene00000726	WBGene00000726	ensembl	col-153	protein_coding	NA	1.747734437	1.652788085	2.995765585	2.431690862	0.887554336	0.675926965	3.219947452	0.050660048	3.056660929	0.283883908	2.539982076	0.860540446	2.713728223	0.78174065	1.63530375	1.670272419	-1.111223819	0.167866524	0.249979936	0.162073142	0.868886171	0.905517846	1.715834307	0.253286482	0.396725704	-5.767924612	5.55E-06	3.32E-05	-1.342394274	0.650124559	0.76678583	2.189201359	0.006604382	0.706146983	6.127866368	0.000152982	0.017437674	3.499547453	0.132486022	0.611528655	2.799444175	0.408737681	NA	0.223705063
WBGene00000727	WBGene00000727	ensembl	col-154	protein_coding	NA	0.03436936	0.051187325	0.066279731	0	0.037662007	0.033535704	0.00965515	0.034527264	0.160566888	0	0.068540944	0.017015742	0.033139865	0.035598856	0.022091207	0.080283444	0.186609658	0.906489061	NA	-1.645262548	0.635568408	NA	1.870344784	0.586035954	NA	0.662475945	0.851295229	NA	-1.581048997	0.654584865	NA	1.486541026	0.349587513	NA	-0.570251125	0.871612253	NA	3.502804318	0.307929291	NA	-0.70444316	0.841995337	NA	3.313224329
WBGene00000728	WBGene00000728	ensembl	col-155	protein_coding	NA	1.207161371	1.869954844	3.193190359	1.368170115	0.139131621	0.128153391	2.368995097	2.745785907	1.001702317	1.363336055	1.675754848	1.401361367	2.280680237	0.133642506	2.557390502	1.182519186	0.778984628	0.344837897	0.443962501	-0.461352428	0.542379908	0.641586342	2.813438443	NA	NA	0.995319568	0.479892046	0.585544003	3.424182104	0.10258344	0.199059491	0.357009652	0.665046837	0.999978788	-0.382445676	0.794612639	0.979363345	-0.36239463	NA	NA	-0.769514201	0.691731097	0.809054181	-0.825110429
WBGene00000730	WBGene00000730	ensembl	col-157	protein_coding	NA	0.157665776	0.465490808	0.133499617	0.168748391	0.294879392	0.033535704	0.027051887	1.769421723	0.065489622	0	0.130230129	0.492926455	0.151124004	0.164207548	0.898236805	0.032744811	-2.011272527	0.123148973	0.193558777	-2.623499636	0.44311675	NA	-2.337617787	0.491571938	NA	3.426387705	NA	NA	-1.581048997	0.654584865	NA	0.657959701	0.613050251	0.999978788	-6.466989555	NA	NA	2.104345459	0.549474837	NA	-6.744389515	NA	NA	1.793496803
WBGene00000731	WBGene00000731	ensembl	col-158	protein_coding	NA	2.099336908	0.211828662	2.175943022	0.363372228	2.083331703	3.77470068	0.382722908	0	0.46459174	0	1.276647343	1.034518227	1.269657625	2.929016191	0.191361454	0.23229587	-4.361809312	1.17E-07	6.83E-07	-2.499190123	0.008993756	0.021928776	-2.206557427	0.225157044	0.36392058	-4.440299358	0.045964861	0.092168053	-8.086494284	4.41E-09	4.89E-08	2.043400727	0.012496812	0.799060146	4.347614392	0.173711345	NA	5.069726544	0.136064671	NA	NA	NA	NA	0.646868097
WBGene00000732	WBGene00000732	ensembl	col-159	protein_coding	NA	9.947235296	7.359296342	20.07493064	19.48235032	0.184351385	0.047308843	14.12781817	15.20506474	0.0521028	0.052199665	8.609800747	8.696730891	19.77864048	0.115830114	14.66644145	0.052151233	-0.347966698	0.765256427	0.824871075	-0.484807703	0.526795717	0.627512824	-1.909041977	0.454793124	NA	-0.351855129	0.763186766	0.825377624	0.339266612	0.922712485	NA	-0.099876266	0.931702969	0.999978788	-0.243559501	0.821260556	0.981071531	-0.061446491	0.985941693	NA	-7.867496461	1.15E-06	1.28E-05	-7.792705407
WBGene00000733	WBGene00000733	ensembl	col-160	protein_coding	NA	74.60262117	31.60244454	182.0997381	114.1190141	1.073546049	1.118186473	57.59079665	64.1502745	3.368128816	1.300578206	61.0330524	45.17201331	148.1093761	1.095866261	60.87053557	2.334353511	-1.137497908	0.168963191	0.25128351	-1.658570293	6.73E-06	3.39E-05	1.599902318	0.209585351	0.346632733	-0.843715438	0.249929847	0.351547919	0.147887536	0.900770043	0.941656382	0.209887229	0.799640855	0.999978788	-0.284794653	0.573763237	0.94361502	1.402807101	0.27236782	0.750313521	-5.362084882	1.54E-10	4.23E-09	-3.731122366
WBGene00000734	WBGene00000734	ensembl	col-161	protein_coding	NA	0.261455199	0.119896872	1.001542364	0.044278433	0	0	0	0	0.096789946	0.382797543	0.274583077	0.106768994	0.522910398	0	0	0.239793744	0.081516248	0.978101331	NA	-6.327463913	NA	NA	1.882323318	0.587106076	NA	-1.409469505	0.688847623	NA	3.905603066	0.250645068	0.388791572	0.772533894	0.794757204	NA	NA	NA	NA	-1.928612835	0.56234793	NA	4.807166535	0.157331782	NA	3.32287354
WBGene00000735	WBGene00000735	ensembl	col-162	protein_coding	NA	0.04008815	0	0	0.096235594	0.037662007	0.026454998	0	0	0	0	0.009415502	0.030672648	0.048117797	0.032058503	0	0	-1.381569318	0.642013536	NA	NA	NA	NA	-1.18006081	0.738431512	NA	-2.505120499	0.46927806	NA	-1.581048997	0.654584865	NA	-0.746526347	0.801659843	NA	NA	NA	NA	NA	NA	NA	NA	NA	NA	NA
WBGene00000736	WBGene00000736	ensembl	col-163	protein_coding	NA	0.036836147	1.223849267	0	0.015064894	0.037662007	0.094617687	0.173792703	0.016132785	0.344822075	4.360649506	0.139069196	1.121616218	0.007532447	0.066139847	0.094962744	2.352735791	4.570456515	0.001424588	0.00391308	3.549119199	0.299199849	NA	2.972944931	0.37776241	NA	-0.056760073	0.987184113	NA	5.804515835	0.002514891	0.008927466	-2.159559322	0.129789444	0.999978788	2.414689405	0.480045999	NA	-3.594090519	0.063889507	0.473436659	7.532785692	0.000163283	0.001012654	1.423487079
WBGene00000737	WBGene00000737	ensembl	col-164	protein_coding	NA	0.015064894	0.073036229	0	0.060259576	0	0	0	0.238141175	0	0.05400374	0	0.088101123	0.030129788	0	0.119070588	0.02700187	0.93811581	0.719154228	NA	NA	NA	NA	NA	NA	NA	1.883217141	0.447718743	0.555587873	0.963248075	0.783147583	NA	-2.171408554	0.405234131	NA	-4.322899752	0.205534068	NA	-1.348354277	0.699986073	NA	-1.998627129	0.510119592	NA	NA
WBGene00000738	WBGene00000738	ensembl	col-165	protein_coding	NA	0.068090941	1.405563056	0.208698273	0.030129788	0	0.033535704	0.108207547	1.218518961	2.100722739	2.194802978	0.60440714	0.869246858	0.11941403	0.016767852	0.663363254	2.147762859	4.489353295	0.003801618	0.009426839	-0.860100471	0.788246675	0.844276223	6.305607773	NA	NA	4.875862612	0.059093203	0.113256549	5.644707197	0.021628664	0.056401286	0.397716294	0.796973442	0.999978788	-3.612410786	0.217670581	0.775218692	0.019613098	0.994627971	0.999576274	1.108476537	0.649686981	0.778263158	4.576227292
WBGene00000739	WBGene00000739	ensembl	col-166	protein_coding	NA	2.508660919	4.414040257	4.793490438	3.262838962	1.377533396	0.60078088	9.475939658	5.891278989	1.532782702	0.756159678	4.294936548	2.627764628	4.0281647	0.989157138	7.683609323	1.14447119	0.901154214	0.206974362	0.296425991	1.089868692	0.30310672	0.406257937	0.096087295	0.942648932	0.966566309	0.869095	0.521707358	0.622243807	0.243935175	0.873580425	0.924761411	0.657481568	0.35719595	0.999978788	0.630508486	0.690398469	0.966368866	1.071627196	0.581343017	0.908182649	-2.829691773	0.123711416	0.23194052	-2.354203301
WBGene00000740	WBGene00000740	ensembl	col-167	protein_coding	NA	0.046981019	0.205326684	0.041856383	0.146067694	0	0	0	0	0.278775155	0.54253158	0.080157885	0.172149819	0.093962039	0	0	0.410653367	0.831216706	0.717919932	NA	-1.856870549	0.596282996	NA	3.366244861	0.324033997	NA	-3.125165321	0.362884439	NA	4.363443384	0.198747253	0.327178277	0.130899334	0.954626214	0.999978788	NA	NA	NA	-0.874927165	0.712658211	NA	5.24979707	0.122048757	0.229867867	4.700825387
WBGene00000745	WBGene00000745	ensembl	col-172	protein_coding	NA	0.006829529	0.035546507	0	0.027318115	0	0	0	0	0	0.142186029	0	0.042376036	0.013659058	0	0	0.071093015	0.638614628	0.829621405	NA	NA	NA	NA	NA	NA	NA	-0.783442951	0.824530473	NA	2.425648896	0.479282468	NA	-1.421569166	0.6319311	NA	NA	NA	NA	-2.809579041	0.412514609	NA	3.278924619	0.338996065	NA	NA
WBGene00000746	WBGene00000746	ensembl	col-173	protein_coding	NA	0.234619154	2.239541618	0.024893426	0.444608615	0.301296055	0.167678521	3.086954543	0	4.085451928	1.785759999	1.874648988	0.599511784	0.23475102	0.234487288	1.543477272	2.935605963	3.032245284	0.030626552	0.059306738	7.108150349	NA	NA	3.704348938	0.079728085	0.170102511	-4.735448463	0.080660294	0.14595173	3.368294066	0.193954352	0.321569102	0.567958404	0.685414333	0.999978788	7.384438867	NA	NA	1.228764423	0.563919039	0.900665299	6.98426367	0.024549423	0.067346888	0.625826836
WBGene00000748	WBGene00000748	ensembl	col-175	protein_coding	NA	0.128360627	0.062916017	0	0.475780503	0.037662007	0	0	0.019368197	0.23229587	0	0.067489469	0.123787175	0.237890251	0.018831003	0.009684099	0.116147935	-2.16237003	0.456389178	NA	NA	NA	NA	2.401144162	0.482472091	NA	-4.120579251	0.138866901	0.224328837	NA	NA	NA	-1.883773202	0.516420684	0.999978788	-1.25083275	0.723370323	NA	4.078476498	0.232845924	NA	-0.70444316	0.841995337	NA	4.56606252
WBGene00000749	WBGene00000749	ensembl	col-176	protein_coding	NA	0.071730823	0.073231515	0.169139793	0.029213539	0.041261116	0.047308843	0.233750771	0	0.059175288	0	0.125831742	0.019130596	0.099176666	0.044284979	0.116875386	0.029587644	-0.240189604	0.875672879	0.910248758	0.531545096	0.80516505	0.857857599	0.443291911	0.899625744	NA	-0.783442951	0.824530473	NA	-1.581048997	0.654584865	NA	2.42496894	0.115009671	0.999978788	3.731222873	0.273466312	NA	2.091500119	0.552009531	NA	NA	NA	NA	-1.672666257
WBGene00000750	WBGene00000750	ensembl	col-177	protein_coding	NA	0.206995234	0.391979456	0.422736566	0.0541138	0.318988993	0.032141576	0.366895706	1.201022119	0	0	0.277155316	0.321819374	0.238425183	0.175565285	0.783958913	0	1.302568753	0.426342512	0.52633848	-0.273335234	0.922780662	0.943456933	-4.099768271	0.196822657	NA	4.488239344	0.084302164	0.15134168	-1.581048997	0.654584865	NA	0.474950558	0.771734296	0.999978788	-1.963507869	0.506445867	0.921335088	NA	NA	NA	-6.14124053	0.070012081	0.152906685	-3.811894031
WBGene00000751	WBGene00000751	ensembl	col-178	protein_coding	NA	114.2227878	32.7629692	280.8275397	166.4216946	4.152389251	5.489527684	67.09090251	62.15237765	1.228144454	0.580452188	88.32474398	58.66101302	223.6246171	4.820958468	64.62164008	0.904298321	-1.694347715	0.026609896	0.052483368	-2.060683426	7.68E-11	7.52E-10	-1.828622764	0.006183791	0.021828954	-1.428075456	0.013853536	0.033961777	-3.282775765	1.98E-05	0.000115595	0.353187157	0.643954536	0.999978788	-0.017025593	0.970875225	0.997125008	1.131888847	0.32440337	0.793225764	-6.484893562	1.65E-16	1.49E-14	-5.453016321
WBGene00000752	WBGene00000752	ensembl	col-179	protein_coding	NA	27.51381318	10.9608893	68.68723883	40.55942569	0.36857599	0.440012217	19.91142481	23.80357819	0.117443645	0.01111054	22.27117082	16.20353166	54.62333226	0.404294103	21.8575015	0.064277092	-1.231108506	0.256081961	0.351478165	-1.785785595	1.09E-07	7.29E-07	-1.698623265	0.422506859	0.574856965	-0.786405196	0.325012505	0.432211681	-4.280338234	0.093671802	0.185075022	0.176636179	0.870559932	0.999978788	-0.370853876	0.550463415	0.936042732	2.407613849	0.485090088	NA	-9.740512257	3.84E-13	1.91E-11	-6.969444692
WBGene00000753	WBGene00000753	ensembl	col-180	protein_coding	NA	0.199202931	0.475024668	0.281144515	0.299976839	0	0.215690372	0	1.900098672	0	0	0.070286129	0.603941471	0.290560677	0.107845186	0.950049336	0	-3.568469265	0.049347822	0.089849434	-4.471344034	0.127015855	0.205048876	NA	NA	NA	2.683476998	NA	NA	-3.935626718	0.251709735	NA	-0.50029913	0.78255578	0.999978788	-22.31333895	NA	NA	NA	NA	NA	-21.79040376	NA	NA	NA
WBGene00000754	WBGene00000754	ensembl	col-181	protein_coding	NA	268.2818356	94.63952901	603.8853745	344.8069535	39.21951482	85.21549947	232.9806285	128.5547477	7.75339611	9.269343799	220.9597285	141.9616361	474.346164	62.21750715	180.7676881	8.511369955	-1.479799699	0.011111078	0.024486348	-1.377418935	7.90E-05	0.000321881	-2.395348471	6.65E-06	5.90E-05	-1.432131112	0.023410997	0.052677677	-3.270070523	1.61E-09	1.91E-08	0.61110346	0.294364737	0.999978788	0.715068256	0.150537855	0.686164017	-0.191840037	0.792812083	0.963807317	-3.563930202	1.12E-06	1.25E-05	-4.549852945
WBGene00000755	WBGene00000755	ensembl	col-182	protein_coding	NA	0.108215892	0.961379311	0	0.151655471	0.281208097	0	0	0.484204927	0.183697889	3.177614428	0.116226497	0.953368707	0.075827736	0.140604049	0.242102464	1.680656159	0.48558561	0.851337026	0.893402963	NA	NA	NA	-0.735080601	0.824382508	0.896058823	1.620790797	0.58389395	0.676568587	20.51133372	NA	NA	-0.249445276	0.923297898	0.999978788	-5.424483346	0.110413803	NA	-3.979062594	NA	NA	2.998512326	NA	NA	4.048932939
WBGene00000756	WBGene00000756	ensembl	col-183	protein_coding	NA	0.222250022	0.145665694	0	0	0.041261116	0.847738972	0	0	0	0.582662777	0.010315279	0.357600437	0	0.444500044	0	0.291331388	-0.571381475	0.752566954	0.8158916	NA	NA	NA	-1.18006081	0.738431512	NA	NA	NA	NA	-0.59339712	0.717424668	0.818227894	-4.2125834	0.020392632	0.863278642	NA	NA	NA	-4.819575548	0.155686177	NA	5.356757104	0.114536749	0.219633262	NA
WBGene00000757	WBGene00000757	ensembl	col-184	protein_coding	NA	132.9811785	36.41140454	279.0081235	182.2780663	21.56643575	49.07208865	76.50707186	46.15957565	9.371451222	13.60751941	96.61327058	72.77931249	230.6430949	35.3192622	61.33332376	11.48948531	-1.814962479	0.0002168	0.000711877	-1.848110857	3.51E-07	2.18E-06	-1.255928768	0.05196768	0.121895269	-1.982503539	0.015736733	0.037767214	-1.919321766	1.36E-06	1.00E-05	0.376076815	0.443448365	0.999978788	0.61232549	0.409705514	0.892884624	-0.485570349	0.476627627	0.879274464	-1.547250932	0.06052036	0.136983594	-2.696935188
WBGene00000759	WBGene00000759	ensembl	col-186	protein_coding	NA	0.353175931	5.467007638	0.713365238	0.297723165	0.031245344	0.370369976	12.70602569	5.280120103	2.241284395	1.640600365	3.922980167	1.897203402	0.505544202	0.20080766	8.993072896	1.94094238	3.885332842	1.33E-06	6.53E-06	4.17073777	7.76E-06	3.87E-05	5.669308168	0.000349517	0.00191808	4.170471003	0.005763303	0.016163721	2.055323861	NA	NA	0.592333633	0.46020406	0.999978788	1.152109457	0.319937976	0.844384067	0.543207936	0.708417742	0.943850081	-1.472526533	0.38019628	0.53960932	-2.151974087
WBGene00000760	WBGene00000760	ensembl	col-187	protein_coding	NA	0.101834787	0.111176217	0.351013139	0.015064894	0.041261116	0	0.248236001	0	0.196468866	0	0.20924478	0.003766223	0.183039016	0.020630558	0.124118001	0.098234433	-0.215534184	0.9197382	0.943842677	-0.418566144	0.888161178	0.919786913	2.166287606	0.527068231	NA	-0.778102897	0.825713792	NA	NA	NA	NA	3.33349137	0.119469969	0.999978788	3.739957578	0.272324883	NA	3.793952602	0.268133973	NA	NA	NA	NA	-0.045384297
WBGene00000761	WBGene00000761	ensembl	coq-1	protein_coding	NA	21.29284176	20.78378976	23.75351097	23.17645423	18.47345797	19.76794385	17.76010445	19.76640841	18.73494327	26.87370293	19.68050416	22.39612735	23.4649826	19.12070091	18.76325643	22.8043231	0.006173509	0.987248886	0.991147605	-0.397542745	0.272634506	0.373538203	-0.051363331	0.953823417	0.972910237	-0.245326318	0.779972347	0.838304443	0.395186229	0.595350341	0.725381149	-0.21524361	0.577379232	0.999978788	-0.209800561	0.812801526	0.980493688	-0.473678098	0.644491059	0.928906641	0.707839892	0.527212776	0.676944116	0.428950473
WBGene00000762	WBGene00000762	ensembl	coq-2	protein_coding	NA	16.16570104	19.36832822	16.30508772	21.01761292	14.89103705	12.44906647	28.86491593	13.98342649	17.63698161	16.98798885	19.42450558	16.10952368	18.66135032	13.67005176	21.42417121	17.31248523	0.283746947	0.374654293	0.47484832	0.838736522	0.030796925	0.063225597	0.173506765	0.80377312	0.881514493	-0.573310108	0.45006248	0.55770092	0.378650308	0.542628213	0.682774199	0.202975474	0.525382467	0.999978788	0.900351821	0.245050595	0.79386036	0.101990089	0.90155698	0.988328942	0.481209559	0.60356435	0.742257021	-0.405804044
WBGene00000763	WBGene00000763	ensembl	coq-3	protein_coding	NA	3.479088392	6.716611033	4.011672413	3.630010125	2.489748395	3.784922637	11.4080851	8.023736925	5.366941985	2.067680125	5.819111973	4.376587453	3.820841269	3.137335516	9.715911011	3.717311055	0.945750903	0.059228233	0.105026418	1.554421135	0.003258276	0.009040842	1.042605198	0.33726834	0.490495575	1.141412387	0.353379036	0.461270137	-0.919664492	0.31167599	0.45702293	0.24975833	0.61832992	0.999978788	0.363583053	0.76760642	0.976125444	1.443594502	0.289852882	0.763985849	-1.671627432	0.253786545	0.402701802	-0.796282449
WBGene00000764	WBGene00000764	ensembl	coq-4	protein_coding	NA	2.780664297	2.572568245	3.00693852	3.979879531	1.803317135	2.332522002	5.70704249	0.561677716	2.273591323	1.747961451	3.197722367	2.155510175	3.493409026	2.067919568	3.134360103	2.010776387	-0.343810091	0.566090095	0.657284212	0.855414044	0.36301276	0.469290964	0.265284947	0.76525664	0.855746451	-2.850579967	0.066266835	0.124368681	-0.496079709	0.710099266	0.813363361	0.64650827	0.280587769	0.999978788	3.08264063	0.093220792	0.579809658	0.452588454	0.761629428	0.959114388	1.882010207	0.45212787	0.610575095	-0.906916173
WBGene00000765	WBGene00000765	ensembl	coq-5	protein_coding	NA	20.27484518	11.17334398	23.60619931	28.30635964	14.56546033	14.62136143	8.087070547	12.07439675	10.52545269	14.00645595	14.19604572	17.25214344	25.95627948	14.59341088	10.08073365	12.26595432	-0.827421112	0.001026741	0.002914261	-1.550648659	0.000457101	0.001568489	-0.531427341	0.252234839	0.395610431	-1.240181177	0.007431308	0.020069576	-0.137041689	0.824359249	0.892489863	-0.353487567	0.160738392	0.999978788	-0.716321679	0.201433315	0.757789024	-0.337371004	0.634705938	0.926043521	0.43964269	0.55621981	0.700257839	0.738855743
WBGene00000766	WBGene00000766	ensembl	coq-6	protein_coding	NA	21.04692824	17.5420235	19.92096933	20.29382225	20.80128172	23.17163968	22.10914954	11.61093289	19.30789784	17.14011372	20.53482461	18.05412713	20.10739579	21.9864607	16.86004122	18.22400578	-0.248145049	0.339199292	0.438393014	0.16905401	0.712252246	0.783383327	-0.163699936	0.796855421	0.876623056	-0.802998262	0.115202535	0.193654878	-0.506870141	0.326390522	0.471967217	0.181842691	0.4836938	0.999978788	0.81295771	0.165047376	0.707651263	0.22466588	0.765913826	0.959114388	0.779919959	0.259811034	0.409716154	0.131182912
WBGene00000767	WBGene00000767	ensembl	coq-8	protein_coding	NA	35.32352856	24.92856757	43.79017487	45.15154238	26.76756154	25.58483543	18.89319509	12.71465511	20.9946523	47.11176779	27.61139595	32.64070018	44.47085863	26.17619848	15.8039251	34.05321004	-0.473077126	0.136384355	0.210916535	-1.198443125	0.047631723	0.091747422	-0.416762998	0.433767332	0.586008919	-1.853355618	0.004196854	0.012339727	0.82190215	0.013691248	0.038299646	-0.31948288	0.314499548	0.999978788	0.441410164	0.597891625	0.950232879	-1.120411796	0.045480001	0.412212915	2.175391292	0.001890072	0.008227079	0.461845906
WBGene00000768	WBGene00000768	ensembl	cor-1	protein_coding	NA	9.311913387	23.63766412	17.01568115	9.135758918	7.91006774	3.186145738	33.3571897	39.7866256	10.81893924	10.58790195	17.27546946	15.67410805	13.07572004	5.548106739	36.57190765	10.70342059	1.428063655	0.008790736	0.019903312	0.925757136	0.32755251	0.43175935	0.377514402	0.702873633	0.809948087	2.080423187	NA	NA	1.674222013	0.008900299	0.026559005	0.390358075	0.473866535	0.999978788	-0.424445316	0.762841733	0.974240519	0.075573742	0.943433249	0.991530888	-1.593711814	NA	NA	-1.224749629
WBGene00000770	WBGene00000770	ensembl	cpb-1	protein_coding	NA	48.49650099	3.882361024	35.01784317	57.2766795	51.10562206	50.58585922	1.699449732	8.995899713	2.262882031	2.571212618	22.52144925	29.85741276	46.14726134	50.84574064	5.347674723	2.417047325	-3.842259648	1.01E-14	1.39E-13	-4.384090645	2.70E-11	2.78E-10	-4.582756191	NA	NA	-2.700154607	NA	NA	-4.384648716	NA	NA	-0.940566382	0.058161087	0.987653661	-2.581199633	0.012775156	0.232354628	-0.121789426	NA	NA	-1.60018075	0.27337644	0.425525148	0.679024948
WBGene00000771	WBGene00000771	ensembl	cpb-2	protein_coding	NA	0.24709559	1.581251876	0.22404083	0.34409255	0.326722575	0.093526407	0.00965515	2.139423557	2.48860563	1.687323166	0.762256046	1.06609142	0.28406669	0.210124491	1.074539354	2.087964398	2.704193317	0.058667575	0.104211576	-3.423364048	0.314849675	NA	2.902274826	NA	NA	2.598447768	NA	NA	4.081402043	0.07633203	0.157546658	-0.145571691	0.918904148	0.999978788	-6.742034976	NA	NA	0.590771551	0.84208081	0.976125206	-0.11868307	0.963643187	0.979947675	8.15747259
WBGene00000772	WBGene00000772	ensembl	cpb-3	protein_coding	NA	138.4618716	23.80131567	130.9544714	158.8866069	148.7045335	115.3018743	22.51269546	28.12302629	27.40512519	17.16441574	82.3942064	79.86898083	144.9205392	132.0032039	25.31786087	22.28477047	-2.519061894	1.26E-16	2.14E-15	-2.54710979	9.55E-09	7.33E-08	-2.531006765	NA	NA	-2.496536111	1.70E-07	1.33E-06	-2.811514287	1.37E-16	3.81E-15	0.041276078	0.892112927	0.999978788	-0.459703845	0.425138821	0.897973068	0.757339473	0.430324562	0.858159703	-0.479464442	0.41164448	0.571540828	0.515719905
WBGene00000773	WBGene00000773	ensembl	cpf-1	protein_coding	NA	26.49721617	6.564663438	25.53178535	29.51951533	25.90728673	25.03027725	6.144804724	2.817708979	14.14645937	3.149680683	17.93258404	15.12929556	27.52565034	25.46878199	4.481256852	8.648070025	-2.438482931	6.13E-20	1.45E-18	-2.070780867	9.12E-06	4.49E-05	-0.956571427	0.146875377	0.268326009	-3.402169233	1.03E-05	5.83E-05	-3.066075968	1.10E-16	3.08E-15	0.576514936	0.030614812	0.89089434	1.015445201	0.281641494	0.827109075	2.23046379	0.002978995	0.111045678	0.42757055	0.650535642	0.778775386	1.482434397
WBGene00000774	WBGene00000774	ensembl	cpf-2	protein_coding	NA	9.253269588	10.1225933	7.372452836	11.27564347	9.021744103	9.343237938	9.393291556	15.23907179	5.732526469	10.12548338	7.880003741	11.49585915	9.324048155	9.182491021	12.31618167	7.929004922	0.121146378	0.690366084	0.766158817	0.349942395	0.444664679	0.5497926	-0.719565692	0.117681055	0.227927001	0.428330528	0.648831267	0.733796011	0.055004101	0.914058773	0.948631685	-0.569316316	0.061202274	0.995668767	-0.779545906	0.419587233	0.896686912	-0.753724943	0.178975363	0.666494501	-0.351153741	0.732713287	0.836246636	-0.379358457
WBGene00000775	WBGene00000775	ensembl	cpin-1	protein_coding	NA	4.032923915	13.97316805	5.164467941	3.674351786	3.959315274	3.333560659	17.3348611	17.44246632	7.671782539	13.44356224	8.532606715	9.473485252	4.419409863	3.646437966	17.38866371	10.55767239	1.832750368	0.000122639	0.000423799	1.781380151	0.039971006	0.078971867	0.901002773	0.334188015	0.48703036	2.233398755	0.030855501	0.066496949	1.961361616	0.024271023	0.061979691	0.010981063	0.981638904	0.999978788	-0.075414055	0.943512552	0.994911491	-0.74910151	0.452462082	0.865167872	-0.114000367	0.926016781	0.960211401	-0.846405444
WBGene00000776	WBGene00000776	ensembl	cpl-1	protein_coding	NA	230.4777078	65.22506212	217.877837	209.2692509	209.8445502	284.9191931	53.05789784	39.71732275	78.84594054	89.27908733	139.9065564	155.7962135	213.573544	247.3818716	46.3876103	84.06251394	-1.786347855	4.91E-14	6.16E-13	-2.051910998	0.000319013	0.00113929	-1.477346458	8.02E-06	6.95E-05	-2.415138749	4.00E-07	2.93E-06	-1.734072205	1.75E-14	3.90E-13	-0.12290276	0.604201758	0.999978788	0.305608433	0.66240527	0.960526158	-0.12181903	0.532345546	0.895022215	1.429490205	0.000532625	0.002806409	0.901387505
WBGene00000777	WBGene00000777	ensembl	cpn-1	protein_coding	NA	31.6638187	12.75371725	30.15470897	30.24226427	33.39287246	32.86542911	6.284566164	8.04856543	25.33339204	11.34834538	23.79138491	20.62615105	30.19848662	33.12915078	7.166565797	18.34086871	-1.317899597	1.08E-06	5.41E-06	-2.282576117	2.73E-07	1.72E-06	-0.468875885	0.188458081	0.32091719	-1.919141451	2.69E-05	0.000140693	-1.605056307	0.000338981	0.001502477	0.333039482	0.217893783	0.999978788	-0.493724725	0.427235511	0.8985871	1.211310942	0.023964525	0.311568055	0.740770882	0.232017827	0.376491606	2.338880818
WBGene00000778	WBGene00000778	ensembl	cpn-2	protein_coding	NA	2.914424763	19.71721507	5.276527379	3.311322651	1.227216214	1.842632809	11.37546631	3.21421094	31.01292187	33.26626118	12.22303294	10.4086069	4.293925015	1.534924511	7.294838623	32.13959153	2.833129067	2.25E-10	1.87E-09	1.124323046	0.032046314	0.065402602	4.572645351	9.20E-10	1.90E-08	-0.018496852	0.981462362	0.985852742	4.10145737	1.23E-18	4.29E-17	0.234646622	0.599240652	0.999978788	1.707070913	0.017879895	0.274860523	-0.04496365	0.919053043	0.98950285	3.606497742	2.01E-06	2.09E-05	1.753213805
WBGene00000779	WBGene00000779	ensembl	cpn-3	protein_coding	NA	67.18688085	71.75285724	126.4279819	71.33554065	29.35273182	41.63126902	85.8732388	118.3997176	30.74588945	51.99258316	68.0999605	70.8397776	98.88176128	35.49200042	102.1364782	41.3692363	0.107990257	0.748520935	0.812384165	-0.576582176	0.215757174	0.308890361	0.003665122	0.992969659	0.995611363	0.695258617	0.333408017	0.440682277	0.252656075	0.254085983	0.392320648	-0.078978722	0.814625466	0.999978788	-0.611533707	0.446150911	0.905208014	-0.702062116	0.080609048	0.517097688	-0.912305772	0.205927894	0.344036232	-1.12288065
WBGene00000780	WBGene00000780	ensembl	cpn-4	protein_coding	NA	8.825296788	5.469319265	8.467213819	5.370285922	9.336621472	12.12706594	1.537211134	4.208499578	13.54011806	2.59144829	8.220291121	6.074324932	6.91874987	10.73184371	2.872855356	8.065783174	-0.744395899	0.146953796	0.223907685	-2.443091984	0.000433569	0.001495278	0.463763403	0.695328352	0.804799702	-0.340572717	0.675984265	0.756029316	-2.312433587	0.000510324	0.00217871	0.562189627	0.273356694	0.999978788	-1.541350672	0.119470906	0.631234193	2.454636351	0.058456307	0.456558747	-0.511880025	0.600734833	0.739741869	3.444592866
WBGene00000781	WBGene00000781	ensembl	cpr-1	protein_coding	NA	26.02401725	6.384314281	12.75514369	23.11869336	26.6434885	41.57874346	1.983286706	2.89875874	12.95673801	7.698473667	13.58466423	18.82366731	17.93691853	34.11111598	2.441022723	10.32760584	-1.978707298	0.001417632	0.003895228	-2.718870044	0.009924355	0.023886708	-1.121083651	0.121021279	0.232447976	-3.014554632	0.076618203	0.140057592	-2.487187235	1.93E-07	1.66E-06	-0.127618009	0.836939313	0.999978788	-0.716170586	NA	NA	0.799401023	0.356790993	0.81798188	1.735211137	0.304243727	0.460146745	3.037708155
WBGene00000782	WBGene00000782	ensembl	cpr-2	protein_coding	NA	0.400726407	0.897097677	0	0.015064894	1.234274218	0.353566516	0	0	0.33177842	3.25661229	0.39151316	0.906310925	0.007532447	0.793920367	0	1.794195355	0.750866203	0.747171138	0.811229347	NA	NA	NA	-1.940882338	NA	NA	-0.778102897	0.825713792	NA	3.127688585	NA	NA	-0.869063297	0.709038258	0.999978788	NA	NA	NA	-3.198233296	NA	NA	7.814547376	NA	NA	5.048192812
WBGene00000783	WBGene00000783	ensembl	cpr-3	protein_coding	NA	20.04783362	8.000881954	7.66900242	10.33709425	29.78376048	32.40147735	1.989392776	0.053895461	22.5418017	7.41843788	15.49598934	12.55272624	9.003048337	31.09261891	1.021644118	14.98011979	-1.532891771	0.021631647	0.043947023	-1.861654661	NA	NA	-0.459664109	0.37130811	0.525101216	-7.797633902	7.28E-10	8.18E-09	-2.190834835	0.000285086	0.001283457	0.753930997	0.258626865	0.999978788	5.335233926	0.003065183	0.107179717	1.663392485	0.014420366	0.249570657	7.574550733	1.32E-08	2.39E-07	3.772968436
WBGene00000784	WBGene00000784	ensembl	cpr-4	protein_coding	NA	44.74962388	14.53893827	9.032560327	23.55086242	54.08343946	92.33163333	4.884730599	9.000873697	21.79048438	22.4796644	22.44780369	36.84075846	16.29171137	73.20753639	6.942802148	22.13507439	-1.556629024	0.004131581	0.010143157	-0.923837534	0.259879063	0.359614617	-1.377431393	9.07E-05	0.000596775	-1.389304903	0.302930321	0.409694572	-2.117084077	3.67E-05	0.00020155	-0.561776015	0.300659009	0.999978788	-1.050651	0.437043121	0.901893693	0.021633532	0.969876011	0.996323065	1.585787456	0.190252111	0.323579017	2.516839004
WBGene00000785	WBGene00000785	ensembl	cpr-5	protein_coding	NA	16.70167021	3.041697492	22.8173769	24.90623739	8.710740173	10.37232639	3.088712018	3.433071841	1.224219515	4.420786593	8.96026215	10.78310555	23.86180714	9.541533282	3.26089193	2.822503054	-2.454369496	8.84E-08	5.20E-07	-2.870322121	0.000100209	0.000399077	-2.878846567	0.000388035	0.002099783	-2.859178794	0.000890755	0.003188947	-1.321537647	0.177120238	0.299788196	-0.539054815	0.24001749	0.999978788	-0.288270703	0.796100988	0.979363345	-1.764855029	0.147339572	0.629757919	0.576914248	0.630343004	0.763925797	-0.992886721
WBGene00000786	WBGene00000786	ensembl	cpr-6	protein_coding	NA	190.817644	34.13699855	136.3989267	160.974768	181.1251289	284.7717525	12.76755138	15.79152092	52.19112401	55.79779792	95.62068276	129.3339598	148.6868473	232.9484407	14.27953615	53.99446096	-2.427637072	9.05E-14	1.10E-12	-3.445567234	3.24E-15	4.90E-14	-1.866375914	7.26E-06	6.37E-05	-3.34909421	9.00E-10	9.99E-09	-2.404958205	4.05E-13	7.63E-12	-0.353934152	0.277142988	0.999978788	-0.466183356	0.482345336	0.915937497	-0.045623588	0.913938851	0.989294718	2.08079071	0.000400275	0.002197838	2.36969053
WBGene00000787	WBGene00000787	ensembl	cps-6	protein_coding	NA	11.15020715	11.02485741	10.27480698	12.80982398	10.03001942	11.48617822	5.412868072	7.13938081	15.2109589	16.33622185	10.23216334	11.94290121	11.54231548	10.75809882	6.276124441	15.77359038	0.049859187	0.893774176	0.923821563	-0.876417481	0.165706932	0.252257183	0.530555058	0.441942069	0.594295905	-0.850617876	0.370825106	0.479167402	0.438336017	0.32985027	0.475488808	-0.236153512	0.527090985	0.999978788	-0.514828162	0.637601074	0.954288853	-0.053222023	0.942849519	0.991255202	1.450404299	0.150816025	0.269752776	1.783425269
WBGene00000788	WBGene00000788	ensembl	cpz-1	protein_coding	NA	87.38962032	11.10082795	68.71318335	71.79035437	98.99769404	110.0572495	11.12761399	7.249276615	11.52752852	14.49889266	47.59150498	50.89894329	70.25176886	104.5274718	9.188445302	13.01321059	-2.95873384	3.23E-24	1.16E-22	-2.643824785	4.06E-08	2.87E-07	-3.17043411	4.65E-11	1.24E-09	-3.318512447	3.40E-07	2.53E-06	-2.980828629	1.05E-07	9.37E-07	-0.065085681	0.823266211	0.999978788	0.460441832	0.560945645	0.939145049	-0.259741258	0.71689849	0.947539648	1.259962561	0.134860847	0.247719676	0.381404742
WBGene00000789	WBGene00000789	ensembl	cpz-2	protein_coding	NA	31.76054521	4.055809006	15.16390382	21.46205656	34.58931934	55.8269011	1.343322315	1.241243625	6.512445838	7.126224246	14.40224783	21.41410638	18.31298019	45.20811022	1.29228297	6.819335042	-2.900305511	6.04E-10	4.75E-09	-3.538137891	5.59E-05	0.000233803	-2.465446743	0.001224201	0.00560047	-4.122546358	9.27E-11	1.17E-09	-3.038631467	3.29E-14	7.04E-13	-0.381456255	0.415587118	0.999978788	-0.058197724	0.962436591	0.996042647	-0.076919799	0.930469368	0.990531532	2.774637827	0.000189093	0.001149462	2.698823896
WBGene00000792	WBGene00000792	ensembl	crb-1	protein_coding	NA	16.50070236	19.31041908	22.4099299	10.88834515	19.42437976	13.28015463	15.76934741	9.821071661	25.12133509	26.52992214	20.68124804	15.1298734	16.64913753	16.35226719	12.79520954	25.82562862	0.322643443	0.364845598	0.464733403	-0.471732779	0.351553006	0.457036825	0.31337901	0.51791335	0.665122219	-0.169657258	NA	NA	0.936684426	0.031904247	0.077914199	0.467256295	0.189410361	0.999978788	0.536858217	0.617410314	0.952562665	-0.022223149	0.967361812	0.996323065	1.739345993	0.101537858	0.20106444	0.983943036
WBGene00000793	WBGene00000793	ensembl	crh-1	protein_coding	NA	56.93310219	309.6614561	44.33613618	48.68042074	62.2143673	72.50148454	300.243594	463.9381243	266.3030525	208.1610534	168.2742875	198.3202707	46.50827846	67.35792592	382.0908592	237.232053	2.465776674	2.06E-39	2.60E-37	2.757831915	1.06E-35	6.19E-34	2.032595086	2.72E-10	6.28E-09	3.252070627	1.29E-16	2.95E-15	1.465565073	1.98E-06	1.40E-05	-0.248491832	0.185583385	0.999978788	-0.74757189	0.035833378	0.394108064	0.401168082	0.276465184	0.754040855	-0.903360626	0.064267498	0.143374053	0.167175414
WBGene00000794	WBGene00000794	ensembl	crn-1	protein_coding	NA	39.03379393	13.41748645	39.29012238	43.71537263	44.60796205	28.52171867	7.786164674	15.57977251	5.45179853	24.85221007	24.28401191	28.16726847	41.50274751	36.56484036	11.68296859	15.1520043	-1.718675569	5.17E-07	2.73E-06	-2.359451151	1.35E-07	8.94E-07	-3.106954366	9.89E-08	1.32E-06	-1.494549056	0.086105084	0.15390358	-0.262294484	0.467083264	0.613988267	-0.736824393	0.031384838	0.89089434	-1.140973383	0.226695596	0.782332983	-2.133334896	0.001035082	0.061648125	0.928511201	0.314788835	0.471841848	-0.194993746
WBGene00000795	WBGene00000795	ensembl	crn-2	protein_coding	NA	6.402327895	25.20403682	3.685052683	4.822416895	8.4054852	8.696356804	2.430182804	8.197769349	30.48674496	59.70145016	11.25186641	20.3544983	4.253734789	8.550921002	5.313976076	45.09409756	1.935669456	0.000102595	0.000360457	-0.569846358	0.3663219	0.472589959	1.794744337	0.000109533	0.00070389	0.743077843	0.468775059	0.575256622	2.721709468	1.37E-09	1.64E-08	-0.622140814	0.211846384	0.999978788	-1.799997853	0.103383172	0.601603245	-0.925300836	0.03018977	0.352909143	3.137208839	0.002505714	0.010414427	3.961831217
WBGene00000796	WBGene00000796	ensembl	crn-3	protein_coding	NA	106.4983154	81.31043228	108.1942153	112.5266222	106.5287188	98.74370527	33.40932811	57.86454163	88.16144033	145.8064191	84.07342563	103.735322	110.3604187	102.636212	45.63693487	116.9839297	-0.389546137	0.138347824	0.213168497	-1.68365423	5.29E-08	3.69E-07	-0.339348174	0.149796838	0.272307659	-0.986388096	0.144780583	0.231646613	0.498124484	0.008900354	0.026559005	-0.377152311	0.151340913	0.999978788	-0.884891299	0.202618621	0.758606354	-0.674109756	0.000490669	0.043646988	1.602473322	0.021645398	0.060940121	1.71680455
WBGene00000797	WBGene00000797	ensembl	crn-4	protein_coding	NA	13.79347397	18.4544381	11.1659069	9.13502132	15.57011331	19.30285433	3.161236775	3.174378944	43.40573339	24.07640327	18.32574759	13.92216447	10.15046411	17.43648382	3.16780786	33.74106833	0.399816921	0.462694928	0.56105095	-1.836149598	0.01518105	0.034495547	1.403734243	0.008900119	0.029347948	-1.544750378	0.207877379	0.306088722	0.251784875	0.64758434	0.764929168	0.300757535	0.580634637	0.999978788	-0.097714494	0.946384016	0.994983732	0.904111369	0.198439488	0.687193486	3.142648682	0.016704784	0.049496702	4.077818386
WBGene00000798	WBGene00000798	ensembl	crn-5	protein_coding	NA	2.49530201	1.99806618	2.556293543	2.253865923	2.371825022	2.799223551	0.067599187	0.251786562	2.952237721	4.720641249	1.986988868	2.506379321	2.405079733	2.585524287	0.159692875	3.836439485	-0.32332291	0.642544668	0.725519611	-5.292888569	3.60E-07	2.23E-06	0.244640833	0.832681837	0.90087682	-3.167051627	0.031720637	0.068024446	0.698414721	0.471670482	0.618103228	-0.429102984	0.537897457	0.999978788	-2.058823068	0.490264691	NA	-0.633647839	0.649367322	0.929501072	4.490043166	0.011223811	0.035884002	5.748420973
WBGene00000799	WBGene00000799	ensembl	crn-6	protein_coding	NA	2.553592649	0.503640977	3.312424257	2.948962707	1.662600225	2.290383407	0	0.077472788	1.446490604	0.490600517	1.605378772	1.451854855	3.130693482	1.976491816	0.038736394	0.96854556	-2.387425714	0.003116906	0.007913289	-7.995177087	3.40E-07	2.12E-06	-0.268569015	0.868029715	0.922452544	-5.147510433	0.00013733	0.000612202	-2.265218441	0.056569583	0.123673863	0.589178085	0.465535132	0.999978788	-2.800459405	0.419934405	NA	1.598222497	0.447627038	0.864680646	2.932313353	0.239298996	0.385551247	7.176756316
WBGene00000800	WBGene00000800	ensembl	cars-1	protein_coding	NA	117.9309932	97.58930233	118.9506134	128.5246127	117.835291	106.4134556	88.54264785	100.1758686	94.45830568	107.1803872	104.9467145	110.573581	123.7376131	112.1243733	94.3592582	100.8193464	-0.237662989	0.057337982	0.102265744	-0.419331675	0.178337928	0.266714476	-0.386666958	0.061204406	0.138295407	-0.363187475	0.407508515	0.516461861	-0.055320927	0.814690856	0.886401035	-0.114641998	0.359227837	0.999978788	-0.309533742	0.49757193	0.9191987	-0.129918152	0.597614283	0.913377707	0.333318075	0.485974534	0.640771456	0.413725879
WBGene00000801	WBGene00000801	ensembl	cars-2	pseudogene	NA	2.449747397	8.724804613	2.907528054	3.797600658	1.365134998	1.728725876	18.05545599	10.20418201	0.994162115	5.645418332	5.830570289	5.34398172	3.352564356	1.546930437	14.129819	3.319790224	1.877844634	0.001228446	0.003419531	2.668948264	0.000115005	0.00045205	-0.50948439	0.739129942	0.837702819	1.407549445	0.091949143	0.162348252	1.661895997	0.13674292	0.24680832	-0.078914762	0.891944384	0.999978788	0.775302569	0.366870488	0.871141939	-2.487753207	0.117342462	0.594251666	-0.573875933	0.61635836	0.753156254	-3.880179281
WBGene00000802	WBGene00000802	ensembl	crt-1	protein_coding	NA	450.3870406	808.8337547	456.7319345	419.4071175	442.6387809	482.7703293	425.0415768	416.8020739	1183.521233	1209.970135	626.9833813	632.237414	438.069526	462.7045551	420.9218253	1196.745684	0.892488999	9.86E-05	0.000348068	-0.085658813	0.739609864	0.806426188	1.356407948	2.87E-07	3.42E-06	-0.019374703	0.956920054	0.968458088	1.266526671	1.80E-08	1.84E-07	-0.031990952	0.888996	0.999978788	-0.099920202	0.778804666	0.976516028	0.022335726	0.898074457	0.986616812	1.795714943	6.20E-08	9.57E-07	1.793483431
WBGene00000803	WBGene00000803	ensembl	csb-1	protein_coding	NA	19.86543978	17.04388632	14.80938949	15.71909649	24.39169929	24.54157385	20.62802313	12.88251162	9.620822842	25.04418767	17.36248369	19.54684241	15.26424299	24.46663657	16.75526738	17.33250526	-0.186026397	0.578659375	0.668496008	0.530104315	0.272054137	0.372845352	-1.403774756	0.009250805	0.030317614	-0.260755709	0.78108639	0.839065179	-0.035154817	0.91065016	0.947095867	-0.218669016	0.513891904	0.999978788	0.582454102	0.552943461	0.93725175	-1.333049043	0.013875547	0.244507782	1.165659162	0.231394586	0.37567916	-0.788350429
WBGene00000804	WBGene00000804	ensembl	csc-1	protein_coding	NA	11.52503894	3.183535044	12.7051093	12.62223822	10.29184044	10.48096782	2.006736142	1.42272143	7.850389801	1.454292804	8.213518919	6.495055069	12.66367376	10.38640413	1.714728786	4.652341302	-2.074997326	1.50E-05	6.13E-05	-2.668882413	1.50E-06	8.43E-06	-0.459639786	0.660123311	0.779612262	-3.163943178	0.000310115	0.001265364	-2.938149497	0.001062958	0.004193577	0.834781098	0.081547854	0.999978788	0.373482053	0.75011535	0.972019505	2.490065388	0.072883214	0.499257705	0.272019082	0.853259963	0.915177001	2.28572283
WBGene00000812	WBGene00000812	ensembl	csk-1	protein_coding	NA	28.02527214	52.38787739	21.53458275	29.88938636	31.17418413	29.50293534	34.94689087	34.79592562	68.36446452	71.44422854	39.00503057	41.40811896	25.71198455	30.33855973	34.87140824	69.90434653	0.939924668	1.91E-05	7.66E-05	0.714958424	0.059817264	0.110856593	1.065597775	4.95E-05	0.00034949	0.202587186	0.692329243	0.769426657	1.20737883	0.000330087	0.001466438	-0.118785002	0.588958644	0.999978788	-0.094880266	0.858889614	0.98502394	0.004233711	0.99052614	0.99842108	1.286854271	0.026217398	0.071212122	1.287758113
WBGene00000813	WBGene00000813	ensembl	csn-1	protein_coding	NA	50.40986077	28.38961386	46.0702728	57.24340541	51.0811901	47.24457475	40.22522756	32.70720881	13.95661389	26.66940519	37.83332609	40.96614854	51.65683911	49.16288242	36.46621818	20.31300954	-0.797428827	0.002371151	0.006192551	-0.198913414	0.638167911	0.723141093	-1.943248979	0.000104325	0.000675502	-0.805074731	0.119951864	0.199828868	-0.888081886	0.079674375	0.162647371	-0.161725182	0.537633642	0.999978788	0.175721275	0.771066395	0.976502341	-0.883719417	0.191321679	0.678148687	-0.047385477	0.946011691	0.970956751	-1.230596088
WBGene00000814	WBGene00000814	ensembl	csn-2	protein_coding	NA	20.08778581	28.82236463	16.5656341	19.4740903	23.63885568	20.67256318	16.14432821	17.39557642	40.52044741	41.22910646	24.21731635	24.69283409	18.0198622	22.15570943	16.76995232	40.87477694	0.556766122	0.024675545	0.04929032	-0.025649136	0.950570768	0.963957276	0.699796974	0.151643902	0.274613476	-0.162977381	0.699477873	0.775490146	0.934468718	0.000190867	0.000896148	-0.052936208	0.830867647	0.999978788	-0.225863594	0.612727286	0.952562665	0.035921498	0.93933487	0.991255202	1.485772405	4.24E-05	0.000309663	1.63150076
WBGene00000815	WBGene00000815	ensembl	csn-3	protein_coding	NA	42.88328626	24.11534509	38.13441954	48.17907109	46.2408799	38.9787745	28.03389451	34.01661957	9.999109581	24.4117567	30.60207588	36.39655546	43.15674531	42.6098272	31.02525704	17.20543314	-0.842783262	0.00418591	0.010260268	-0.432862811	0.169265267	0.256500928	-2.285420411	2.19E-07	2.70E-06	-0.512985383	0.542245552	0.639866297	-0.733282731	0.0741312	0.154020249	-0.367608647	0.211614143	0.999978788	-0.42788656	0.618789659	0.952562665	-1.23140679	0.028207388	0.339199628	-0.207079509	0.820543431	0.895494087	-1.197737615
WBGene00000816	WBGene00000816	ensembl	csn-4	protein_coding	NA	23.34826399	18.91709815	13.51477246	20.46053549	31.30785755	28.10989048	19.9695982	12.22794309	29.35857833	14.11227298	23.53770164	18.72766051	16.98765397	29.70887401	16.09877065	21.73542565	-0.32698996	0.276971307	0.373990525	0.608711005	0.167218195	0.254092941	-0.162193261	0.781462479	0.866158654	-0.726963752	0.326939096	0.434317375	-1.061405375	0.000442869	0.001913177	0.377535611	0.209410204	0.999978788	0.595424904	0.452451063	0.90708489	1.106371854	0.056188464	0.450394899	0.437828156	0.576025321	0.717894537	0.868984259
WBGene00000817	WBGene00000817	ensembl	csn-5	protein_coding	NA	31.99807356	16.14134621	33.78912616	29.69069678	38.05303174	26.45943955	10.75046581	11.10199581	29.51050938	13.20241383	28.02578327	20.11363649	31.73991147	32.25623564	10.92623081	21.3564616	-0.990316442	0.000809544	0.00235237	-1.673546516	0.000219916	0.000811307	-0.449414081	0.455226009	0.607315573	-1.425892238	5.81E-06	3.46E-05	-1.056963797	0.12649182	0.232800235	0.50179065	0.089662273	0.999978788	-0.177913823	0.7400655	0.971210693	1.207572539	0.161734007	0.645602871	0.509240727	0.527613386	0.677247458	1.760267195
WBGene00000818	WBGene00000818	ensembl	csn-6	protein_coding	NA	21.53339739	13.15933078	16.22846011	23.7612543	26.02376514	20.12011002	15.03473985	15.77827514	14.44632551	7.377982614	17.93332266	16.75940552	19.9948572	23.07193758	15.4065075	10.91215406	-0.695623352	0.003963198	0.009769197	-0.12836496	0.754787969	0.817500485	-0.918783306	0.077070948	0.165785987	-0.604372364	0.238570937	0.339020576	-1.511299766	0.00064095	0.002658806	0.123411084	0.609258525	0.999978788	-0.184515261	0.749779459	0.972019505	1.018212389	0.098339656	0.560641214	-0.846182424	0.187574527	0.31995705	0.296135364
WBGene00000819	WBGene00000819	ensembl	csp-1	protein_coding	NA	0.729954977	17.07306174	0.350628228	0.715055984	0.746816102	1.107319594	21.28496406	25.09195721	11.5320125	10.3833132	8.478605222	9.324411499	0.532842106	0.927067848	23.18846063	10.95766285	4.64274762	3.04E-23	1.01E-21	5.89618826	4.72E-17	8.43E-16	3.871285122	1.47E-13	5.86E-12	5.149279597	3.44E-06	2.16E-05	3.220285638	0.001369756	0.005233688	-0.457445452	0.325728149	0.999978788	-0.39773953	0.70527702	0.966368866	0.182716099	0.824004988	0.971584649	-1.007808578	0.413787073	0.573495356	-0.530522985
WBGene00000820	WBGene00000820	ensembl	csp-2	protein_coding	NA	0.655269198	1.271277888	0.099573702	0.316937156	0.837436996	1.367128938	1.869883322	0.63942531	1.715252161	0.860550761	1.130536545	0.796010541	0.208255429	1.102282967	1.254654316	1.287901461	0.910447234	0.381223859	0.481419484	4.311076696	0.074679385	0.133446413	0.977086105	0.657865801	0.777880628	1.034071544	0.535198713	0.633807118	-0.713159851	0.691150525	0.798441614	0.18041993	0.862230375	0.999978788	1.421902573	0.512098285	0.92370967	1.058355082	0.664260916	0.932291419	0.652283077	0.767686393	0.860462828	0.240823851
WBGene00000822	WBGene00000822	ensembl	csq-1	protein_coding	NA	88.93843937	21.41213655	178.5873141	116.7781611	29.55262641	30.83565579	34.19345422	23.91229945	15.68447661	11.8583159	64.50446785	45.84610807	147.6827376	30.1941411	29.05287684	13.77139626	-2.008137649	3.41E-06	1.56E-05	-2.395199011	4.43E-11	4.45E-10	-0.971836152	0.231918071	0.370779558	-2.319465932	0.001162334	0.00403578	-1.441116664	0.045366026	0.103416102	0.458410132	0.289043631	0.999978788	0.360600844	0.640043908	0.955048282	0.439384135	0.67050562	0.933999296	-0.74071248	0.456777177	0.614836421	-0.750149882
WBGene00000829	WBGene00000829	ensembl	ctb-1	protein_coding	NA	4353.218158	12264.9807	7733.13073	5911.743918	1826.431852	1941.566134	17882.38354	24679.3914	2936.880763	3561.267095	7594.706722	9023.492137	6822.437324	1883.998993	21280.88747	3249.073929	1.535824746	0.000187697	0.000625279	1.2143913	2.23E-05	0.000101569	0.610576426	0.105499519	0.210571781	2.066094058	0.000228709	0.000961959	0.808761499	0.0045861	0.015079016	-0.143329292	0.727414311	0.999978788	-0.588565372	0.258663328	0.807446349	-0.213660484	0.5676195	0.903589069	-2.56359665	6.09E-06	5.54E-05	-2.307485538
WBGene00000830	WBGene00000830	ensembl	ctl-1	protein_coding	NA	0.85471083	1.031961861	0.593005383	0.73973336	0.565774132	1.520330445	0	0	1.85907869	2.268768752	0.754464551	1.132208139	0.666369371	1.043052289	0	2.063923721	0.420587526	0.634532589	0.718439931	-5.508793765	0.023902149	0.050889323	1.673925999	0.215531339	0.353671223	-5.443181678	0.003227277	0.009805795	0.510804159	0.637697845	0.756849233	-0.632952852	0.474366209	0.999978788	NA	NA	NA	-0.234503672	0.869935523	0.980200588	7.280375577	0.000112037	0.000726051	7.551052577
WBGene00000831	WBGene00000831	ensembl	ctl-2	protein_coding	NA	20.01785722	14.93917043	15.39671651	20.84622983	17.51796278	26.31051975	0.933636987	4.926603158	15.44921786	38.44722371	12.32438353	22.63264411	18.12147317	21.91424126	2.930120072	26.94822078	-0.522380071	0.376227612	0.47645241	-4.073421886	0.000304463	0.001091751	-0.249563427	0.678199017	0.792128539	-2.07607612	0.055128151	0.107042416	0.489325072	0.449087741	0.597457257	-0.986643763	0.094662989	0.999978788	-2.634482004	0.148926574	0.683380222	-1.251649854	0.104982372	0.571120721	3.217683967	0.006253211	0.02222981	4.39835595
WBGene00000832	WBGene00000832	ensembl	ctn-1	protein_coding	NA	22.19812653	173.7651096	26.59051326	17.48805219	22.55065734	22.16328334	159.0784136	198.7593983	152.9081985	184.3144279	90.28194569	105.6812904	22.03928273	22.35697034	178.9189059	168.6113132	3.001697704	4.28E-64	2.21E-61	2.598663278	2.46E-15	3.77E-14	2.702554708	3.90E-15	1.90E-13	3.497299611	3.16E-10	3.73E-09	2.988059899	8.10E-41	1.45E-38	-0.023220326	0.89594996	0.999978788	-0.451414806	0.297638154	0.835331588	-0.219311664	0.43332224	0.858788185	0.150524127	0.726929038	0.832201395	0.274959339
WBGene00000833	WBGene00000833	ensembl	cts-1	protein_coding	NA	174.0699769	192.9473313	248.0560566	227.5520472	123.5830364	97.08876744	192.5358405	168.0366085	217.0232974	194.1935788	195.2995577	171.7177505	237.8040519	110.3359019	180.2862245	205.6084381	0.190619371	0.345439773	0.444468625	-0.378254371	0.221370758	0.315523758	0.740600272	0.014369886	0.043511355	-0.460703755	0.350248496	0.458124957	0.938841229	0.001375057	0.005247986	0.152934729	0.449084172	0.999978788	0.079937574	0.858062581	0.984826027	0.224990797	0.531456621	0.894232803	0.465956173	0.382345558	0.542020914	0.492015737
WBGene00000834	WBGene00000834	ensembl	cua-1	protein_coding	NA	74.14907259	139.4244178	77.22882283	70.52951432	77.37629261	71.4616606	103.4259958	234.4844878	98.48346774	121.3037198	89.12864474	124.4448456	73.87916858	74.41897661	168.9552418	109.8935938	0.884208915	5.53E-07	2.90E-06	0.433064221	0.203948734	0.295458375	0.278763023	0.296429614	0.445618145	1.719715318	2.25E-07	1.73E-06	0.700520331	0.031037504	0.076101246	-0.371511252	0.03540957	0.907864548	-1.287076221	0.001239496	0.059697979	-0.238109129	0.480508451	0.881285954	-0.691104013	0.145429929	0.262377334	0.238183216
WBGene00000835	WBGene00000835	ensembl	cuc-1	protein_coding	NA	0.065903491	0.337494039	0.028843016	0.167699539	0	0.067071408	0.257610492	0.308746902	0.414846826	0.368771936	0.175325083	0.228072447	0.098271278	0.033535704	0.283178697	0.391809381	2.488839664	0.001453605	0.003985073	2.83473865	0.111333716	0.184902478	3.956324887	0.203405098	NA	0.874840066	0.659206794	0.741834195	2.310351067	0.27823558	0.419738781	-0.75384861	0.31708386	0.999978788	-0.406465256	0.781167688	NA	0.254068356	0.877701851	NA	0.487609627	0.743772206	0.84415357	1.0675223
WBGene00000836	WBGene00000836	ensembl	cul-1	protein_coding	NA	85.5225388	91.22546992	98.04109167	90.46509347	76.63788134	76.9460887	87.76625488	108.1482824	85.93702017	83.05032224	87.09556202	89.6524467	94.25309257	76.79198502	97.95726864	84.49367121	0.125283364	0.388653843	0.488519986	-0.156532359	0.612393195	0.701772537	0.098327442	0.711104394	0.816349374	0.242636007	0.61141345	0.701507998	0.046345584	0.86900957	0.922226353	-0.067929879	0.640205952	0.999978788	-0.409822222	0.383596808	0.877798405	0.102071264	0.740004854	0.954604651	-0.128451708	0.8120818	0.890242375	0.288794896
WBGene00000837	WBGene00000837	ensembl	cul-2	protein_coding	NA	163.725922	138.030727	157.2683663	147.6727065	173.177208	176.7854075	171.7633172	179.7321999	74.47780884	126.1495823	144.1716751	157.584974	152.4705364	174.9813077	175.7477585	100.3136956	-0.231393659	0.180909899	0.265685421	0.12325333	0.691572665	0.767400754	-1.282307578	6.14E-06	5.52E-05	0.277484753	0.293973269	0.400342995	-0.543562427	0.094445984	0.186085684	-0.18767799	0.277845689	0.999978788	-0.199390169	0.420090115	0.896698502	-0.715283662	0.061837583	0.467222165	-0.25733645	0.543948441	0.691370503	-0.877967718
WBGene00000838	WBGene00000838	ensembl	cul-3	protein_coding	NA	135.1347517	93.09185677	122.3795071	140.0112291	145.4784026	132.6698681	128.3237205	104.9823771	64.1090925	74.95223697	115.0726807	113.1539278	131.1953681	139.0741354	116.6530488	69.53066474	-0.512295927	0.000749415	0.002196658	0.064794068	0.832099211	0.877441706	-1.245443324	1.75E-06	1.80E-05	-0.42420005	0.142134787	0.2283407	-0.887325768	0.002699148	0.009491439	0.004121013	0.978367846	0.999978788	0.168047603	0.535176469	0.931744078	-0.170748473	0.599314391	0.913408495	-0.237565602	0.538265313	0.686750364	-0.665484902
WBGene00000839	WBGene00000839	ensembl	cul-4	protein_coding	NA	25.860552	13.11925512	22.66154394	25.13633966	29.70386133	25.94046309	22.96930373	13.01666457	6.277298055	10.2137541	20.40300176	18.57680536	23.8989418	27.82216221	17.99298415	8.24552608	-0.968969763	0.000560694	0.001688783	0.03314093	0.937735018	0.955144176	-2.312767169	2.13E-07	2.64E-06	-0.954027824	0.112019074	0.189654573	-1.41519197	0.010401891	0.030320454	0.151962266	0.588471766	0.999978788	0.706771119	0.268822679	0.815015239	-0.653455736	0.315804199	0.787435828	-0.119868914	0.878195193	0.930322383	-1.563220174
WBGene00000840	WBGene00000840	ensembl	cul-5	protein_coding	NA	49.07597535	56.44034041	43.65496733	56.72879805	43.13850396	52.78163207	56.57870184	101.4377248	37.37471615	30.37021891	45.18672232	60.32959345	50.19188269	47.96006801	79.0082133	33.87246753	0.21576606	0.351056816	0.450165682	0.374036452	0.288445858	0.390345325	-0.263748585	0.559908	0.70164689	0.826616111	0.064146842	0.121141119	-0.856719056	0.001492535	0.005637207	-0.44158549	0.056324351	0.987307656	-0.937259517	0.054923535	0.468226684	0.349083825	0.410055373	0.84953269	-1.496186274	0.00140004	0.006374261	-0.245715726
WBGene00000841	WBGene00000841	ensembl	cul-6	protein_coding	NA	1.616911688	8.517365061	0.780887658	0.838087264	2.006370233	2.842301598	1.92613983	1.081826551	14.93363607	16.12785779	4.911758448	5.222518301	0.809487461	2.424335915	1.50398319	15.53074693	2.451273875	0.000119223	0.000413337	1.308980888	0.418368623	0.524466458	2.807160387	2.06E-05	0.000160374	0.354427093	0.755044802	0.81907716	2.444497154	0.000185046	0.000871555	-0.239279387	0.707166662	0.999978788	0.710393114	0.672028883	0.964348065	-0.057362192	0.925238651	0.990408354	4.160657866	7.61E-05	0.000514513	3.277231813
WBGene00000843	WBGene00000843	ensembl	cup-2	protein_coding	NA	55.83621306	27.60521681	56.29096432	57.75467265	55.25524855	54.04396673	25.01840047	40.668633	24.15448673	20.57934703	40.17977502	43.26165485	57.02281848	54.64960764	32.84351674	22.36691688	-0.986452037	2.06E-06	9.78E-06	-1.160559643	1.79E-05	8.32E-05	-1.26004883	0.00044492	0.002370565	-0.506768451	0.390903332	0.49918879	-1.449646815	0.000202096	0.000942296	-0.187925545	0.365725401	0.999978788	-0.851693272	0.165376915	0.70833891	0.283262217	0.55906624	0.899485985	-0.716333016	0.30089212	0.456276789	0.279826164
WBGene00000845	WBGene00000845	ensembl	cup-4	protein_coding	NA	4.307696634	0.013513439	7.680563316	4.68375022	3.060639094	1.805833906	0.027051887	0	0	0.02700187	2.692063574	1.629146499	6.182156768	2.4332365	0.013525943	0.013500935	-7.639833136	3.40E-34	2.64E-32	-8.494134692	2.19E-13	2.86E-12	-7.37100713	7.62E-07	8.49E-06	-8.118274864	1.16E-11	1.65E-10	-6.282146196	4.13E-05	0.000225049	0.576742459	0.232585861	0.999978788	0.261745149	0.940826768	NA	-0.276100306	0.937638059	NA	0.770163039	0.827296959	NA	0.142129255
WBGene00000846	WBGene00000846	ensembl	cup-5	protein_coding	NA	57.70751324	21.52804328	54.16943561	54.3700465	63.31013768	58.9804332	21.02612176	30.33202133	12.48959646	22.26443356	37.74882287	41.48673365	54.26974105	61.14528544	25.67907154	17.37701501	-1.439109692	2.02E-11	1.91E-10	-1.343941373	0.000134999	0.000523566	-2.416819725	1.71E-07	2.15E-06	-0.862255135	0.140418798	0.226262789	-1.468156638	2.02E-06	1.43E-05	-0.317973255	0.138520357	0.999978788	-0.65515285	0.302370538	0.836566043	-0.781633855	0.11031291	0.583645625	-0.166534778	0.795389363	0.878266299	-0.469129927
WBGene00000851	WBGene00000851	ensembl	cut-1	protein_coding	NA	0.110656616	1.855582745	0	0.057447903	0.265197158	0.119981405	0	0	6.958140467	0.464190511	1.805834406	0.160404955	0.028723952	0.192589281	0	3.711165489	0.763016064	0.603065121	0.691019724	NA	NA	NA	4.633747961	NA	NA	-1.787561275	0.610565607	NA	1.868826563	0.378757759	0.527115393	-0.179093488	0.902807511	0.999978788	NA	NA	NA	3.96328643	NA	NA	5.05303163	0.099153264	NA	24.24264194
WBGene00000853	WBGene00000853	ensembl	cut-6	protein_coding	NA	0.72795626	0.998388389	0.130731636	0.293671103	1.033242833	1.454179469	1.159306079	0	2.399250269	0.434997208	1.180632704	0.545711945	0.21220137	1.243711151	0.579653039	1.417123739	-0.160976925	0.882892428	0.915908809	3.104876969	0.157223213	0.242447162	1.120229484	NA	NA	-4.13280033	0.080910679	0.146366746	-1.752134322	0.432751822	0.581538612	1.129055525	0.301561473	0.999978788	5.889609965	0.075716838	0.534063078	2.498608677	NA	NA	4.991133134	0.141820292	NA	1.300681559
WBGene00000854	WBGene00000854	ensembl	cux-7	protein_coding	NA	42.07959765	33.1719902	39.80692783	45.59201459	41.95693376	40.9625144	39.72298197	43.57788496	16.60600013	32.78109374	34.52321092	40.72837693	42.69947121	41.45972408	41.65043346	24.69354694	-0.345400569	0.138377361	0.213185744	-0.022197033	0.956381109	0.967951671	-1.407051758	4.62E-07	5.38E-06	-0.075731442	0.878284707	0.911682053	-0.381885502	0.486197146	0.632447695	-0.301335621	0.196080927	0.999978788	-0.263970853	0.644782962	0.956224977	-0.933117495	0.121215857	0.601621161	-0.16357704	0.824117022	0.897698899	-0.918752352
WBGene00000857	WBGene00000857	ensembl	cwn-1	protein_coding	NA	15.71299227	44.22367098	25.69477274	15.91119852	11.84476446	9.401233354	55.39097297	62.97372772	28.48043286	30.04955037	30.35273576	29.58392749	20.80298563	10.62299891	59.18235034	29.26499162	1.537066589	0.000319822	0.001014438	1.096178761	0.099775887	0.169131194	1.2079637	0.029231366	0.076866554	1.969053917	NA	NA	1.61785097	2.34E-05	0.000134325	0.202910234	0.634735946	0.999978788	-0.353441715	0.77666065	0.976502341	-0.023106701	0.963877856	0.995819562	-0.753002564	NA	NA	-0.587252095
WBGene00000858	WBGene00000858	ensembl	cwn-2	protein_coding	NA	5.031276833	24.65138803	8.099780575	4.918127282	4.324768955	2.782430521	28.58763168	56.23844001	6.788618167	6.990862262	11.95019984	17.73246502	6.508953929	3.553599738	42.41303584	6.889740214	2.270947997	3.77E-05	0.000143974	1.793981112	0.029011936	0.060012021	0.594850618	0.441999602	0.594310903	3.500323638	0.006666129	0.018341076	1.278075428	0.065253541	0.139248242	-0.083865543	0.879037828	0.999978788	-1.129209923	NA	NA	-0.01375351	0.987456534	0.997871049	-2.685784452	0.041481781	0.102314932	-1.686064801
WBGene00000860	WBGene00000860	ensembl	cwp-2	protein_coding	NA	0.010315279	0.420988109	0	0	0.041261116	0	0	0	1.400068529	0.283883908	0.360332411	0.070970977	0	0.020630558	0	0.841976219	3.904989971	0.08388831	0.140498484	NA	NA	NA	4.998801535	0.013366534	0.041133229	NA	NA	NA	3.404823806	0.317551504	NA	1.33048957	0.555543603	0.999978788	NA	NA	NA	2.363239339	0.340246217	0.805365214	4.226470341	0.214827553	NA	7.134257531
WBGene00000862	WBGene00000862	ensembl	cwp-4	protein_coding	NA	0.196721791	1.883167577	0.259453677	0.142276847	0.082522231	0.302634408	0.504716801	5.428992325	1.315077272	0.283883908	0.540442495	1.539446872	0.200865262	0.19257832	2.966854563	0.79948059	3.085749479	0.001480127	0.004047359	0.926662092	0.596329884	0.687804482	4.105434356	0.065642542	0.146311277	5.30313952	0.000104942	0.000478861	-0.196268428	0.95131718	0.971746893	-1.076323855	0.266392643	0.999978788	-3.651124467	0.009638778	0.198865637	2.265599917	0.384394127	0.83872816	-4.108103942	0.023529197	0.065151645	1.809513409
WBGene00000863	WBGene00000863	ensembl	cya-1	protein_coding	NA	55.43120121	17.5712187	49.00991782	58.92605979	62.26027852	51.52854871	22.59756399	10.50780156	25.37574925	11.80375998	39.8108774	33.19154251	53.96798881	56.89441362	16.55268278	18.58975461	-1.718563837	6.53E-09	4.46E-08	-1.098786779	0.074855855	0.13366607	-1.377773354	0.04284067	0.104923612	-2.486019324	9.39E-06	5.38E-05	-2.188466997	8.51E-09	9.11E-08	0.527085244	0.075132155	0.999978788	1.005424418	0.203746178	0.758606354	1.177883472	0.118956297	0.597922244	0.400510719	0.559818143	0.703559886	0.447423463
WBGene00000864	WBGene00000864	ensembl	cya-2	protein_coding	NA	0.251434956	0.104013972	0.441753183	0.22109538	0.156226721	0.186664541	0	0.064531139	0.177525865	0.173998883	0.193876442	0.161572486	0.331424282	0.171445631	0.03226557	0.175762374	-1.181773524	0.346972424	0.44615941	-5.094865276	0.069476867	0.125785629	0.090008994	0.978522423	NA	-1.709867776	0.501373364	0.605311207	-0.114546924	0.968390045	NA	0.003134259	0.998008868	0.999978788	-2.461516651	0.480904522	NA	0.029041861	0.993003491	NA	1.677938213	0.61880126	NA	4.139835852
WBGene00000865	WBGene00000865	ensembl	cyb-1	protein_coding	NA	147.3091133	30.40945421	138.8792966	137.285892	155.6272904	157.4439744	25.18752243	26.66127314	30.16560943	39.62341185	87.46492973	90.25363782	138.0825943	156.5356324	25.92439778	34.89451064	-2.249499414	1.35E-25	5.50E-24	-2.439324724	1.07E-10	1.04E-09	-2.447375596	4.38E-06	4.09E-05	-2.364500616	4.98E-06	3.01E-05	-2.054804577	5.52E-10	7.07E-09	-0.167988682	0.434818719	0.999978788	-0.201741835	0.728396476	0.969410016	-0.32897696	0.581933378	0.908344325	0.820314948	0.167327801	0.292877397	0.508104381
WBGene00000866	WBGene00000866	ensembl	cyb-2.1	protein_coding	NA	108.3509641	12.34499945	87.09546141	115.2063705	118.6728588	112.4291656	8.235543895	8.728238784	24.82765303	7.588562103	59.70787929	60.98808424	101.1509159	115.5510122	8.48189134	16.20810757	-3.190831494	1.03E-12	1.13E-11	-3.34635218	1.96E-07	1.27E-06	-2.347303705	0.020132049	0.05690979	-3.726211213	NA	NA	-3.970028052	7.62E-24	4.05E-22	0.38797822	0.386233448	0.999978788	-0.173037892	0.880232442	0.985994102	1.781015993	0.108279144	0.5788105	0.033849906	0.975080455	0.986668437	1.760014247
WBGene00000867	WBGene00000867	ensembl	cyb-2.2	protein_coding	NA	164.957188	18.94179374	145.6865313	164.1685461	179.0505527	170.9231221	6.963661557	41.13164086	20.37054029	7.301332257	88.01782146	95.88116032	154.9275387	174.9868374	24.04765121	13.83593627	-3.178404839	7.83E-13	8.69E-12	-4.361242851	1.92E-15	2.98E-14	-3.225198646	NA	NA	-2.024488575	0.002976395	0.009149343	-4.617860805	3.69E-12	6.21E-11	-0.455970111	0.304069137	0.999978788	-2.649367809	0.001115274	0.056123779	1.535003639	0.19006747	0.676027646	-2.243679044	0.02033753	0.057909534	1.74037907
WBGene00000868	WBGene00000868	ensembl	cyb-3	protein_coding	NA	539.297125	105.1106128	513.3545747	500.487084	578.8245938	564.5222474	66.00201717	83.16014558	151.3451998	119.9350889	327.3815964	317.0261415	506.9208294	571.6734206	74.58108137	135.6401443	-2.325937043	8.54E-30	4.91E-28	-2.928195845	4.02E-18	7.65E-17	-2.013092861	5.60E-05	0.000387969	-2.600545284	9.48E-13	1.51E-11	-2.295028436	3.88E-24	2.16E-22	0.032353635	0.874689218	0.999978788	-0.434248186	0.334990213	0.854634407	0.393428014	0.438261654	0.860855282	0.788041964	0.051066315	0.12020044	1.44643185
WBGene00000869	WBGene00000869	ensembl	cyc-1	protein_coding	NA	43.41736112	46.50335768	56.70899502	50.28306522	35.74945681	30.92792742	38.62954679	37.52935599	49.11638337	60.73814459	45.0510955	44.8696233	53.49603012	33.33869211	38.07945139	54.92726398	0.150507488	0.466383044	0.564674398	-0.57069948	0.10724661	0.17939912	0.395487756	0.32950846	0.482165286	-0.417083178	0.363236819	0.471249929	0.907720257	0.012343964	0.035121982	-0.02447073	0.905731424	0.999978788	-0.109245395	0.82314569	0.981539233	-0.244710022	0.59454556	0.913377707	0.919398807	0.103747503	0.204115555	0.714045474
WBGene00000870	WBGene00000870	ensembl	cyd-1	protein_coding	NA	10.3277854	6.444522293	14.5329272	7.69020737	8.057059659	11.03094735	2.822789186	2.552038672	8.938202249	11.46505907	8.587744574	8.184563115	11.11156729	9.544003505	2.687413929	10.20163066	-0.638321247	0.233717137	0.327000493	-2.422410709	0.078291749	0.138660732	0.079887427	0.870895274	0.92427133	-1.614678018	0.178929829	0.272634462	0.001088787	0.997967856	0.99905898	-0.02484358	0.963033035	0.999978788	0.024906864	0.990726709	0.999577136	-0.293276252	0.598608636	0.913377707	2.456088577	0.04937148	0.117223804	2.0249372
WBGene00000871	WBGene00000871	ensembl	cye-1	protein_coding	NA	131.6107102	21.50695969	95.42261766	123.845795	168.0448851	139.1295428	7.904238534	38.39015932	23.3872229	16.34621802	73.68974106	79.42792879	109.6342063	153.587214	23.14719893	19.86672046	-2.661013284	9.98E-13	1.09E-11	-3.547502782	1.28E-08	9.63E-08	-2.920153475	0.000311298	0.001732957	-1.716806537	NA	NA	-3.145980834	1.98E-50	8.07E-48	-0.4042	0.278745413	0.999978788	-2.416265001	0.008740951	0.191583886	0.579957869	0.497620368	0.885403942	-0.949940444	0.214417714	0.354021786	1.793663579
WBGene00000872	WBGene00000872	ensembl	cyk-1	protein_coding	NA	58.82770363	34.81411398	49.26358252	71.33285762	59.62400734	55.09036704	28.57707972	62.5017042	24.1230337	24.05463831	40.39692582	53.24489179	60.29822007	57.35718719	45.53939196	24.088836	-0.767743129	0.001148064	0.003215748	-0.776199655	0.051509283	0.097857184	-1.379906477	0.00274553	0.011082432	-0.197860852	0.698421747	0.774528243	-1.25351104	0.000243156	0.001111418	-0.493834486	0.036489808	0.91236486	-1.245971632	0.024869172	0.326411513	0.059574537	0.907973618	0.989135	-1.144030727	0.042372712	0.103947943	0.058071388
WBGene00000874	WBGene00000874	ensembl	cyk-3	protein_coding	NA	54.67493193	89.88657898	56.78759559	50.97240714	61.48325991	49.45646509	48.24288004	44.885145	124.8784685	141.5398224	72.848051	71.71345991	53.88000137	55.4698625	46.56401252	133.2091454	0.758454179	0.019891425	0.040813562	-0.24982446	0.508557937	0.610399934	0.952875211	0.001080468	0.005045598	-0.219314025	0.813797537	0.864698113	1.452866606	2.70E-14	5.85E-13	0.045069292	0.889957098	0.999978788	-0.030034744	0.974800512	0.99779831	-0.121430026	0.63403453	0.926043521	1.936771025	0.042175236	0.103525639	1.701394284
WBGene00000875	WBGene00000875	ensembl	cyk-4	protein_coding	NA	186.2765004	45.00836948	138.0617734	188.3426894	214.015841	204.6856977	24.08402631	43.814638	83.86984163	28.26497197	115.0078706	116.2769993	163.2022314	209.3507694	33.94933215	56.0674068	-2.04739582	2.89E-14	3.76E-13	-2.515496958	1.90E-11	1.99E-10	-1.427908033	0.000738961	0.003653183	-2.118676546	1.61E-06	1.07E-05	-2.929444409	2.22E-12	3.82E-11	0.19385275	0.471598876	0.999978788	-0.986258595	0.077496847	0.5368331	1.625928635	0.003718479	0.124538	-0.396719822	0.507326103	0.659601105	2.098788871
WBGene00000876	WBGene00000876	ensembl	cyl-1	protein_coding	NA	61.33677225	75.53110068	55.06234403	57.87736377	71.43177898	60.97560224	72.22273308	68.43595359	87.94962402	73.51609201	71.66662003	65.2012529	56.4698539	66.20369061	70.32934333	80.73285802	0.334096622	0.006426283	0.01503556	0.409297982	0.173170488	0.260992913	0.228004611	0.463005524	0.614941209	0.240761922	0.32717132	0.434542942	0.206757866	0.443852606	0.592669371	0.105128511	0.39115795	0.999978788	-0.027245128	0.938996501	0.994426841	0.322715494	0.318021286	0.788898478	0.348313622	0.325590207	0.482657663	0.584824601
WBGene00000877	WBGene00000877	ensembl	cyn-1	protein_coding	NA	8.528733313	3.399205349	9.526376733	12.79274902	6.26096161	5.534845886	4.092430095	3.994097881	3.892981742	1.617311679	5.943187545	5.984751117	11.15956288	5.897903748	4.043263988	2.75514671	-1.319086771	0.000203851	0.000673559	-1.241877311	0.025533249	0.053834037	-0.749719266	0.166297817	0.292832242	-1.71000003	0.072020863	0.132982436	-1.855231678	0.005825541	0.018468584	0.131014858	0.712174394	0.999978788	-0.157974354	0.885381467	0.987017636	1.33150929	0.111333282	0.585962552	-1.051271903	0.366009419	0.524870349	0.296357562
WBGene00000878	WBGene00000878	ensembl	cyn-2	protein_coding	NA	0.544980727	0.499375283	0.799052129	0.713252074	0.176793628	0.490825078	1.534756045	0.177460633	0.064958534	0.220325921	0.643890084	0.400465926	0.756152101	0.333809353	0.856108339	0.142642227	-0.365474423	0.637643447	0.721180666	0.918832368	0.44188088	0.547163676	-1.447744287	0.55926555	NA	-1.962381161	0.270350713	0.374211833	-1.180565775	0.559267262	0.696612993	0.763171608	0.325511114	0.999978788	3.021333589	0.126787745	0.646438927	-1.661074314	0.610097021	NA	0.562807929	0.864496428	NA	-4.114144776
WBGene00000879	WBGene00000879	ensembl	cyn-3	protein_coding	NA	25.58415958	68.6619358	27.47904889	26.78072769	23.55392342	24.52293832	85.51932971	82.13133841	56.45396393	50.54311117	48.25156649	45.9945289	27.12988829	24.03843087	83.82533406	53.49853755	1.459068121	8.64E-25	3.34E-23	1.650095553	1.74E-09	1.46E-08	1.196427506	6.45E-06	5.76E-05	1.612754905	0.000158158	0.000694596	0.977902695	1.26E-06	9.40E-06	0.010911591	0.938706143	0.999978788	-0.054527391	0.893764514	0.987017636	0.215674911	0.365427043	0.825579269	-0.470591275	0.287630482	0.440995041	-0.270299177
WBGene00000880	WBGene00000880	ensembl	cyn-4	protein_coding	NA	19.23619246	13.20039022	16.55934217	18.96511463	20.64340325	20.77690978	14.54017937	15.05349241	11.39159677	11.81629234	15.78363039	16.65295229	17.7622284	20.71015652	14.79683589	11.60394455	-0.513859016	0.0115592	0.025326453	-0.185801035	0.592462976	0.684507237	-0.920368353	0.057457203	0.131730491	-0.339613491	0.527474487	0.627238861	-0.888093705	0.042321675	0.098003107	-0.098137958	0.629601298	0.999978788	-0.156713074	0.768464761	0.976125444	-0.004448462	0.994046025	0.999576274	-0.115201919	0.860628952	0.919499092	-0.00716342
WBGene00000881	WBGene00000881	ensembl	cyn-5	protein_coding	NA	64.15051678	173.7878521	76.41133415	57.24927128	59.38966239	63.5517993	72.95724024	91.10241513	257.2788294	273.8129236	116.5092666	121.4291023	66.83030272	61.47073084	82.02982768	265.5458765	1.49183962	3.63E-09	2.57E-08	-0.057742022	0.822729785	0.87087256	2.052480211	2.80E-17	1.80E-15	0.659234178	0.100485943	0.173849298	2.045549414	7.17E-24	3.83E-22	-0.008871569	0.972009834	0.999978788	-0.432772069	0.298829666	0.835331588	-0.035929399	0.84079287	0.976088913	1.844732281	5.30E-06	4.93E-05	2.146688949
WBGene00000882	WBGene00000882	ensembl	cyn-6	protein_coding	NA	12.62749544	40.50399261	20.60107972	12.47366513	8.614952504	8.820284415	17.61582572	14.4006571	59.67784371	70.3216439	26.62742541	26.50406264	16.53737242	8.71761846	16.00824141	64.99974381	1.75804572	7.08E-06	3.09E-05	-0.216696353	0.633884608	0.719757688	2.733670879	1.54E-06	1.61E-05	0.18972055	0.828813698	0.876471273	2.926550326	7.03E-15	1.63E-13	0.136769541	0.726772768	0.999978788	0.190106459	0.825776207	0.981558891	-0.174381193	0.680882003	0.935589949	2.54986919	0.003796282	0.014796497	2.084373883
WBGene00000883	WBGene00000883	ensembl	cyn-7	protein_coding	NA	151.765605	192.0542776	156.1246474	168.8962053	151.181161	130.8604063	121.5687677	124.5836155	263.1435726	258.9211546	173.0045372	170.8153454	162.5104263	141.0207836	123.0761916	261.0323636	0.385044073	0.034186307	0.065257802	-0.355823246	0.174973606	0.262784987	0.728682278	0.006153242	0.021757075	-0.443335948	0.220526301	0.319542794	0.920091823	1.09E-08	1.15E-07	-0.009790107	0.957056199	0.999978788	-0.161015843	0.615973281	0.952562665	0.082546723	0.726406133	0.950591802	1.290503622	0.000275517	0.001588208	1.424156207
WBGene00000884	WBGene00000884	ensembl	cyn-8	protein_coding	NA	17.75401519	26.97732377	18.96911855	12.92942964	21.64632551	17.47118707	11.97985861	12.49565275	30.78539995	52.64838377	20.84517566	23.88616331	15.9492741	19.55875629	12.23775568	41.71689186	0.64247248	0.05963805	0.105648976	-0.628485387	0.295409183	0.397934953	0.446490396	0.201392332	0.337162443	-0.043667538	0.950657932	0.964564591	1.531300468	3.14E-05	0.000175466	-0.126592992	0.710549122	0.999978788	-0.1413061	0.864642719	0.98568277	-0.732467629	0.088138076	0.534231575	2.320130038	0.002002733	0.008619924	1.66884584
WBGene00000885	WBGene00000885	ensembl	cyn-9	protein_coding	NA	14.2869234	4.532411275	13.76145074	17.71215877	13.33156116	12.34252294	1.952245383	9.359389108	2.709673401	4.10833721	7.938732671	10.88060201	15.73680475	12.83704205	5.655817245	3.409005306	-1.829190825	0.019214135	0.039616797	-2.897960314	NA	NA	-2.399766611	0.105072599	0.209948587	-0.916815148	NA	NA	-1.65412507	0.17534126	0.297782036	-0.923846891	0.236995462	0.999978788	-2.524116915	NA	NA	-0.541549214	0.806204323	0.965941142	-0.919732662	NA	NA	0.779502627
WBGene00000886	WBGene00000886	ensembl	cyn-10	protein_coding	NA	8.718367848	3.132111705	8.201197443	8.079019799	9.200006481	9.39324767	2.976031502	1.229468896	6.33841923	1.984527192	6.678913664	5.171565889	8.140108621	9.296627075	2.102750199	4.161473211	-2.062810771	2.10E-06	9.96E-06	-1.437192763	0.012282929	0.028727937	-0.632431009	NA	NA	-2.748606645	0.035852141	0.075340806	-2.294691046	0.008127699	0.024563754	0.307047507	0.480020048	0.999978788	1.098610005	0.47776477	0.915481277	1.757335403	0.242833013	0.727726212	0.986115865	0.617104293	0.753789159	1.28548784
WBGene00000887	WBGene00000887	ensembl	cyn-11	protein_coding	NA	5.935257444	2.419874958	6.849432556	6.061673859	6.17682585	4.653097513	1.309073817	0.431420336	3.915459558	4.023546121	4.562697945	3.792434457	6.455553207	5.414961682	0.870247076	3.969502839	-1.241817784	0.011015372	0.024300587	-2.444937078	0.055386094	0.103878401	-0.721471238	0.213377356	0.351125908	-3.762536985	9.28E-05	0.000428717	-0.269640353	0.586690404	0.717999575	0.226289857	0.643168121	0.999978788	1.529075969	NA	NA	0.021238655	0.973061819	0.996323065	3.42755287	0.002171064	0.009206831	1.956461862
WBGene00000888	WBGene00000888	ensembl	cyn-12	protein_coding	NA	2.409425531	1.233074392	1.97797588	2.810683099	2.327631629	2.521411517	3.193528693	0.145743324	1.496749837	0.096275712	2.24897151	1.393528413	2.394329489	2.424521573	1.669636009	0.796512775	-1.975359469	0.001573487	0.004276078	0.665157957	0.548952142	0.647519702	-0.717812442	0.550101264	0.693298452	-4.50130745	5.27E-06	3.17E-05	-4.987742434	3.83E-05	0.000210005	1.774458499	0.004524765	0.636099751	4.469094366	0.004420018	0.130530108	4.105414658	0.039615878	0.391049041	-0.42916432	0.872899845	NA	-0.804826097
WBGene00000889	WBGene00000889	ensembl	cyn-13	protein_coding	NA	27.16186268	33.02954378	25.41963819	29.88498635	29.38838488	23.95444128	29.26229692	21.43926618	36.02329956	45.39331247	30.02340489	30.16800157	27.65231227	26.67141308	25.35078155	40.70830601	0.32279196	0.113998267	0.181499074	0.186553888	0.573167381	0.668033697	0.226368236	0.418245218	0.570694731	-0.485306583	0.353564459	0.461453492	0.867047579	0.028292759	0.070658409	-0.041781927	0.837904049	0.999978788	0.337192063	0.530240203	0.929888352	-0.288731986	0.503362465	0.887771303	1.328343544	0.035007853	0.089479109	0.638425967
WBGene00000890	WBGene00000890	ensembl	sig-7	protein_coding	NA	15.25432379	13.89448297	13.03352472	16.38110709	15.74373473	15.85892863	16.51869506	9.366553762	12.04465096	17.64803208	14.33515137	14.81365539	14.70731591	15.80133168	12.94262441	14.84634152	-0.10695226	0.714969124	0.785479172	0.407959318	0.4915423	0.595079258	-0.472341729	0.509564805	0.657956813	-0.825482148	0.196490375	0.293198177	0.084468278	0.831130343	0.897108937	-0.068559443	0.814910046	0.999978788	0.747772245	0.347645284	0.860633743	-0.477978897	0.517659951	0.890260317	1.165242843	0.089886742	0.183928795	-0.250611352
WBGene00000891	WBGene00000891	ensembl	cyn-15	protein_coding	NA	20.59020606	12.46226802	19.93556468	22.6882359	18.3175388	21.41948486	13.14556947	5.937167557	15.03599282	15.73034222	16.60866644	16.44380763	21.31190029	19.86851183	9.541368513	15.38316752	-0.684724818	0.006631313	0.015464287	-0.567133622	0.264600939	0.364913417	-0.349840779	0.523753949	0.670105313	-1.942282401	0.000204597	0.000872402	-0.506563797	0.109119493	0.208491709	0.053487923	0.832052716	0.999978788	1.043073748	0.126286149	0.645053783	-0.005374435	0.992505065	0.998876286	1.65553393	0.005320568	0.019555001	0.485436212
WBGene00000892	WBGene00000892	ensembl	cyn-16	protein_coding	NA	20.0690555	22.23403235	16.74959168	20.17716318	21.38658914	21.96287803	27.24047938	25.9376235	19.07583273	16.68219381	21.11312323	21.18996463	18.46337743	21.67473358	26.58905144	17.87901327	0.191341081	0.444483767	0.542949799	0.745315114	0.085049805	0.148245779	-0.225698479	0.753837155	0.847785616	0.355745694	0.281125581	0.386703917	-0.463035311	0.283995789	0.426754557	-0.031606669	0.899488644	0.999978788	-0.02904566	0.952948025	0.994983732	0.235232247	0.763516446	0.959114388	-0.398596724	0.417565451	0.576493854	-0.190377257
WBGene00000893	WBGene00000893	ensembl	cyn-17	protein_coding	NA	0.315381453	0.679124391	0.154248905	0.084766019	0.955439481	0.067071408	0.447936181	0.290522956	0	1.978038427	0.389406142	0.605099703	0.119507462	0.511255445	0.369229568	0.989019214	1.219203848	0.375794583	0.4760456	1.500638777	NA	NA	-5.672838004	0.02027398	0.057210513	1.733625398	0.572347228	0.667019765	4.764736514	0.02292439	0.059274917	0.123806158	0.928326629	0.999978788	0.466384251	NA	NA	-6.628670667	0.009505463	0.203115806	3.098142524	0.182502611	0.313091438	-4.155928302
WBGene00000894	WBGene00000894	ensembl	dab-1	protein_coding	NA	201.4882008	249.1585063	171.0407202	177.6239106	236.1412125	221.1469598	166.2743736	99.49349062	330.0085551	400.8576058	225.8662153	224.7804917	174.3323154	228.6440861	132.8839321	365.4330805	0.348758675	0.144189901	0.220426008	-0.028487018	0.909540496	0.934048513	0.419484963	0.064026553	0.143357723	-0.84312588	0.010921863	0.027787678	0.799322009	0.001598114	0.00599059	-0.01519904	0.949254702	0.999978788	0.607625732	0.0679171	0.508110462	-0.228558423	0.332512032	0.799606554	2.269174495	5.75E-10	1.38E-08	1.314347629
WBGene00000895	WBGene00000895	ensembl	dac-1	protein_coding	NA	0.887974592	13.04614481	1.014087372	0.492159455	0.870226477	1.175425065	10.39967851	35.78110608	4.177093692	1.826700944	4.115271513	9.818847886	0.753123413	1.022825771	23.0903923	3.001897318	3.750600875	1.36E-09	1.02E-08	3.407235783	4.26E-06	2.22E-05	2.195577754	0.082708189	0.174744062	6.19834651	2.40E-06	1.55E-05	0.571714649	0.484229499	0.630605544	-0.683538079	0.268980613	0.999978788	-1.867760605	0.139363814	0.669936605	1.242985101	0.285229774	0.761224265	-4.059549298	0.001534197	0.006897978	-1.011177253
WBGene00000896	WBGene00000896	ensembl	dad-1	protein_coding	NA	1.41913768	3.010383817	2.264718883	0.988628196	1.16183121	1.26137243	1.415034421	2.926676289	2.323539433	5.376285127	1.791280987	2.638240511	1.62667354	1.21160182	2.170855355	3.84991228	1.025807821	0.021609164	0.043911822	-0.708186524	0.41222659	0.518024152	0.922454963	0.338728664	0.492116678	1.564899297	0.004641588	0.013433904	2.008641979	NA	NA	-0.34087804	0.445046038	0.999978788	-1.223272081	0.185758418	0.734463477	-1.114175811	NA	NA	1.117857724	NA	NA	1.074219324
WBGene00000897	WBGene00000897	ensembl	daf-1	protein_coding	NA	24.88539528	43.67171662	27.18072487	22.60692727	28.73811963	21.01580935	89.1232665	34.9867685	22.17695888	28.39987261	41.80476747	26.75234443	24.89382607	24.87696449	62.0550175	25.28841574	0.786579461	0.001400159	0.003853435	1.706123993	6.59E-06	3.32E-05	-0.440359638	0.375751546	0.529398605	0.62285962	0.17007372	0.26250181	0.371378707	0.151399896	0.267137763	0.543083976	0.027405839	0.878071253	1.20305685	0.012019276	0.225901178	-0.300200575	0.530275323	0.893655582	-0.049308884	0.917319721	0.955018859	-1.683422873
WBGene00000898	WBGene00000898	ensembl	daf-2	protein_coding	NA	266.0958056	449.9443019	232.8273731	237.6773759	315.5903101	278.2881633	630.7550625	671.840195	284.7703914	212.4115587	365.9857843	350.0543232	235.2523745	296.9392367	651.2976287	248.5909751	0.774935924	0.000365197	0.00114472	1.4329585	3.23E-10	2.95E-09	-0.208770994	0.497892843	0.646921258	1.496391526	0.000126113	0.000566005	-0.452399055	0.014401281	0.03995376	0.038236045	0.860410993	0.999978788	-0.203921835	0.534789258	0.931744078	0.474119696	0.089881978	0.538596535	-1.412884399	0.000302408	0.001725932	-0.80114349
WBGene00000899	WBGene00000899	ensembl	daf-3	protein_coding	NA	22.65520638	96.34437613	30.30869918	23.73058455	16.25184492	20.32969686	170.9653549	158.0042287	25.4641386	30.94378234	60.7475094	58.2520731	27.01964186	18.29077089	164.4847918	28.20396047	2.112260727	1.38E-09	1.03E-08	2.502412325	7.23E-12	8.04E-11	0.579541594	0.1887427	0.321316455	2.735681875	1.02E-16	2.34E-15	0.534479256	0.243430401	0.38022936	0.016303452	0.962707489	0.999978788	-0.001455708	0.99692725	0.99976195	-0.225849818	0.672192696	0.933999296	-2.134199019	3.38E-05	0.000253206	-2.440016275
WBGene00000900	WBGene00000900	ensembl	daf-4	protein_coding	NA	28.39763191	178.9538731	34.36162301	24.09620237	28.11388294	27.01881933	268.5530254	365.7966118	45.68680276	35.77905233	94.17883353	113.1726714	29.22891269	27.56635113	317.1748186	40.73292754	2.656277683	9.19E-12	9.05E-11	2.973505435	5.67E-28	2.07E-26	0.643363663	0.229686632	0.368437694	3.901065818	7.07E-11	9.06E-10	0.345683847	0.228412216	0.363262859	-0.057685572	0.882280096	0.999978788	-0.544966804	0.330924799	0.852338329	0.400787178	0.433100337	0.858550147	-3.094771647	3.28E-07	4.17E-06	-2.207996889
WBGene00000901	WBGene00000901	ensembl	daf-5	protein_coding	NA	49.01961374	658.8060261	55.59665353	45.7444705	49.00804975	45.72928117	1510.271111	886.8537176	153.7378228	84.36145273	442.1534094	265.6722305	50.67056202	47.36866546	1198.562414	119.0496377	3.7200977	2.51E-20	6.29E-19	4.774775556	3.18E-51	4.37E-49	1.593785495	0.00024565	0.001419827	4.276595268	1.29E-33	1.33E-31	0.827789713	0.019401702	0.051390458	0.44039154	0.274126951	0.999978788	0.647289678	0.065972385	0.500736007	0.916061623	0.035352419	0.375361341	-3.14045222	1.60E-11	5.20E-10	-2.954929863
WBGene00000902	WBGene00000902	ensembl	daf-6	protein_coding	NA	2.408611744	10.99254265	2.416341749	0.411315656	4.42152842	2.38526115	3.923611854	5.329677837	19.15612363	15.56075729	7.479401413	5.921752983	1.413828703	3.403394785	4.626644845	17.35844046	2.378631491	8.60E-05	0.000306195	0.746679006	0.484380407	0.587881836	2.063165597	0.011477774	0.036243517	3.728580154	NA	NA	2.640708226	3.33E-05	0.00018537	0.680926728	0.260868431	0.999978788	-0.51767672	0.72308223	0.968336996	0.345622609	0.648498394	0.929501072	1.746233334	NA	NA	2.610341353
WBGene00000903	WBGene00000903	ensembl	daf-7	protein_coding	NA	6.873935744	954.1409545	6.962399178	5.534260179	6.120956158	8.878127459	1524.420322	1956.349741	230.9589745	104.8347811	442.1156629	518.8992273	6.248329678	7.499541809	1740.385031	167.8968778	7.134650075	2.43E-54	8.29E-52	7.794770764	1.04E-42	8.92E-41	5.185123738	1.97E-24	2.97E-22	8.474166086	1.03E-36	1.31E-34	3.494933306	1.10E-18	3.86E-17	-0.243127426	0.596808551	0.999978788	-0.457877104	0.546049768	0.933215735	1.200584029	0.001627221	0.082000576	-4.007576838	1.35E-08	2.43E-07	-2.391742221
WBGene00000904	WBGene00000904	ensembl	daf-8	protein_coding	NA	7.855315218	113.6462026	9.161202194	6.6611978	6.830558678	8.768302203	153.536526	201.7419002	49.0780695	50.22831467	54.65158909	66.84992872	7.911199997	7.79943044	177.6392131	49.65319209	3.87959811	1.17E-30	7.08E-29	4.098766725	1.90E-12	2.28E-11	2.786246541	1.93E-12	6.67E-11	4.932158089	5.06E-13	8.20E-12	2.448663651	1.65E-09	1.95E-08	-0.184113675	0.584845567	0.999978788	-0.493658215	0.524374753	0.926523859	0.030071149	0.934180618	0.990546967	-1.778070786	0.014555421	0.044328814	-1.318063787
WBGene00000905	WBGene00000905	ensembl	daf-9	protein_coding	NA	0.562749635	2.011134965	1.146824366	0.561532448	0.225252961	0.317388764	0.656550211	6.19782307	0.026242556	1.163924024	0.513717524	2.060167077	0.854178407	0.271320863	3.427186641	0.59508329	-0.275817858	0.825467331	0.872617702	-0.880422072	0.686630824	0.763387506	-2.863650105	0.403960806	NA	3.414851137	NA	NA	1.814297225	NA	NA	-0.184062846	0.883004888	0.999978788	-3.540423581	NA	NA	-5.131648664	NA	NA	-2.181378003	NA	NA	-3.922771878
WBGene00000906	WBGene00000906	ensembl	daf-10	protein_coding	NA	0.333814022	10.43406319	0.150962544	0.244135786	0.589997083	0.350160676	12.67958407	14.02278031	6.147715005	8.886173381	4.892064677	5.875812539	0.197549165	0.470078879	13.35118219	7.516944193	5.072753249	2.28E-33	1.67E-31	6.602512705	5.33E-11	5.32E-10	3.35040177	1.91E-05	0.000150333	5.843678894	7.83E-13	1.25E-11	4.5633243	3.22E-09	3.63E-08	-0.167734965	0.681159256	0.999978788	-0.261559946	0.692644694	0.966368866	-0.46318299	0.429972931	0.858159703	-0.428137435	0.542877428	0.690702795	-0.731433959
WBGene00000907	WBGene00000907	ensembl	daf-11	protein_coding	NA	1.280061199	28.40091417	1.290637575	1.175326822	1.910964592	0.743315808	46.2354684	50.44995486	10.50163639	6.416597026	14.98467674	14.69629863	1.232982198	1.3271402	48.34271163	8.459116707	4.530095185	9.31E-16	1.45E-14	5.160355219	1.02E-08	7.77E-08	2.403953673	0.008893761	0.029341029	5.432353535	1.67E-08	1.55E-07	3.055538884	0.003782606	0.012783745	0.305123262	0.588099621	0.999978788	-0.257027215	0.757330161	0.972804615	0.76055926	0.391978408	0.842485708	-2.749047173	0.00133801	0.006146624	-1.776468299
WBGene00000908	WBGene00000908	ensembl	daf-12	protein_coding	NA	21.85478823	125.7698355	24.26490344	19.85175479	18.20640929	25.0960854	162.7190978	153.1358423	88.18266285	99.04173916	73.34326835	74.28135542	22.05832911	21.65124735	157.9274701	93.61220101	2.561111775	5.89E-37	6.01E-35	2.760450527	1.91E-16	3.23E-15	2.217187158	7.01E-10	1.50E-08	2.94313697	1.83E-08	1.68E-07	1.922765568	3.19E-09	3.60E-08	-0.089586983	0.656830503	0.999978788	-0.015900455	0.975819545	0.99779831	-0.119195046	0.707613236	0.943690857	-0.38911131	0.464690398	0.621704338	-0.547279225
WBGene00000910	WBGene00000910	ensembl	daf-14	protein_coding	NA	4.188936617	20.02721919	5.528468221	3.038729965	3.1086952	5.07985308	28.08983272	41.45433734	6.164534347	4.400172359	10.72288262	13.49327319	4.283599093	4.09427414	34.77208503	5.282353353	2.257116967	1.22E-06	6.05E-06	2.334459505	2.31E-08	1.68E-07	0.937805716	0.322056697	0.474121893	3.769497207	8.27E-14	1.45E-12	-0.296463298	0.741525424	0.835625863	-0.225676262	0.627548231	0.999978788	-0.690113229	0.075447079	0.533138669	0.534348214	0.637594333	0.92655813	-3.042583277	0.000216248	0.0012896	-1.809574677
WBGene00000911	WBGene00000911	ensembl	daf-15	protein_coding	NA	336.6570069	383.3747533	315.0615073	349.7609952	350.0451456	331.7603794	394.6371277	458.5042281	378.635693	301.7219644	359.5948684	360.4368918	332.4112513	340.9027625	426.5706779	340.1788287	0.215025102	0.016424268	0.03454613	0.329704409	0.092260892	0.158291367	0.043094811	0.860833456	0.918231024	0.383202201	0.145273684	0.23225772	-0.203249898	0.214898904	0.346562135	-0.031503471	0.725197837	0.999978788	-0.349176497	0.207720385	0.760534472	0.38642365	0.096245059	0.556537283	-0.353653558	0.19645887	0.331559835	0.250430616
WBGene00000912	WBGene00000912	ensembl	daf-16	protein_coding	NA	128.4813271	220.1668455	111.9049635	136.3568449	123.558611	142.1048889	345.0519382	317.7891474	120.3208758	97.50542072	175.2090971	173.4390755	124.1309042	132.8317499	331.4205428	108.9131483	0.805674957	0.000546365	0.001648592	1.639204745	3.84E-07	2.38E-06	-0.100657406	0.730700812	0.830732078	1.218195222	0.000193688	0.000830958	-0.607833043	0.000458082	0.001973827	-0.072430089	0.755971531	0.999978788	0.010664931	0.975479706	0.99779831	0.358516344	0.171220921	0.658169943	-1.465541997	2.72E-05	0.00020964	-1.192885448
WBGene00000913	WBGene00000913	ensembl	daf-18	protein_coding	NA	289.2077135	54.38861666	251.9368606	248.3124015	345.2584437	311.3231483	59.95198126	59.38667176	57.68792932	40.52788428	178.7088037	164.8875265	250.124631	328.290796	59.66932651	49.1079068	-2.395420807	2.34E-38	2.65E-36	-2.082706377	2.31E-12	2.74E-11	-2.657191595	7.47E-10	1.58E-08	-2.063429747	3.83E-09	3.94E-08	-3.006838348	3.45E-13	6.57E-12	0.123366143	0.504798047	0.999978788	-0.122760628	0.74015657	0.971210693	0.566524654	0.314916358	0.787239844	-0.313178349	0.570783108	0.712737721	0.244459896
WBGene00000914	WBGene00000914	ensembl	daf-19	protein_coding	NA	25.80576072	258.5481609	25.19961408	21.24261506	30.07520406	26.7056097	478.6277453	443.1952718	62.74421017	49.62541625	149.1616934	135.1922282	23.22111457	28.39040688	460.9115086	56.18481321	3.334240988	5.79E-19	1.23E-17	4.252645299	1.04E-32	5.19E-31	0.99634995	0.000421897	0.002260113	4.383949727	1.42E-31	1.18E-29	0.838841735	0.022781345	0.05898436	0.12259931	0.74359071	0.999978788	-0.009999662	0.98010772	0.998767875	0.392521075	0.296597635	0.770329475	-2.906851733	9.91E-09	1.85E-07	-2.589058231
WBGene00000915	WBGene00000915	ensembl	daf-21	protein_coding	NA	2742.384203	4147.400316	2792.367608	3514.106606	2402.10125	2260.961348	3546.820892	3277.983882	4961.334885	4803.461604	3425.656159	3464.12836	3153.237107	2331.531299	3412.402387	4882.398245	0.65107208	3.14E-06	1.45E-05	0.35605539	0.176852341	0.265101518	0.984249418	0.000267905	0.001523719	-0.103968061	0.77032552	0.831246793	1.023049196	7.74E-13	1.41E-11	-0.065395141	0.639625913	0.999978788	-0.002056485	0.994952614	0.99976195	0.099596963	0.671915351	0.933999296	0.789276447	0.026844545	0.072545948	0.813540072
WBGene00000917	WBGene00000917	ensembl	daf-25	protein_coding	NA	11.25136349	138.7832066	12.97031439	13.34424926	10.01584093	8.675049361	171.7747811	296.1991915	49.97374281	37.18511112	61.1836698	88.8509003	13.15728183	9.345445147	233.9869863	43.57942696	3.639050616	1.07E-23	3.70E-22	3.758244876	1.38E-23	3.78E-22	2.264270065	8.61E-05	0.000571267	4.485035601	2.99E-17	7.17E-16	2.028116233	2.24E-07	1.91E-06	-0.305675636	0.399259174	0.999978788	-0.892602248	0.089642267	0.572071127	0.484740483	0.402058802	0.847839932	-2.7673476	3.12E-06	3.10E-05	-1.455505323
WBGene00000920	WBGene00000920	ensembl	daf-28	protein_coding	NA	2.167119712	559.1614729	3.202034105	1.92954406	1.597137818	1.939762865	834.149406	1147.726994	178.3062597	76.46323156	254.3137094	307.0148832	2.565789083	1.768450341	990.9382001	127.3847456	8.043378876	4.39E-67	2.88E-64	8.048914526	6.82E-43	5.97E-41	6.734292228	1.11E-45	8.38E-43	9.226994494	3.58E-29	2.42E-27	5.253068695	2.74E-30	2.29E-28	-0.055456989	0.904984494	0.999978788	-0.575778606	0.49186694	0.917247033	1.277694388	1.11E-05	0.002966774	-3.684325089	2.84E-06	2.87E-05	-1.884800363
WBGene00000928	WBGene00000928	ensembl	dao-2	protein_coding	NA	7.810202406	86.54709084	13.99987333	5.987670363	4.607653056	6.645612875	3.057618123	1.477009289	164.887354	176.766382	46.63812462	47.71916863	9.993771846	5.626632965	2.267313706	170.826868	3.583637653	4.31E-08	2.65E-07	-2.219855279	0.004211853	0.011295459	5.08609106	1.47E-39	7.87E-37	-1.98050346	0.03773978	0.0784433	4.678093059	1.30E-39	2.08E-37	0.211170024	0.746869282	0.999978788	0.906722734	0.386676766	0.880179851	-0.04599541	0.819577802	0.970247338	7.144695097	1.34E-25	4.20E-23	6.114442314
WBGene00000929	WBGene00000929	ensembl	dao-3	protein_coding	NA	29.40276629	182.0283256	33.83497254	20.55504942	26.51704602	36.70399715	12.98454575	6.523908531	307.7774598	400.8273882	95.27850602	116.1525858	27.19501098	31.61052159	9.754227143	354.302424	2.678760204	1.23E-06	6.09E-06	-1.383020297	0.00071276	0.00235148	3.478636233	2.68E-22	3.31E-20	-1.657982823	0.007102919	0.019362999	3.390235683	6.74E-27	4.65E-25	-0.159640258	0.772535595	0.999978788	0.894540386	0.191222465	0.741755447	-0.326815262	0.231330917	0.718087912	6.173372358	5.35E-23	1.26E-20	4.916395494
WBGene00000930	WBGene00000930	ensembl	dao-4	protein_coding	NA	0.081311201	0.031028001	0.134017996	0.191226808	0	0	0.046338226	0	0	0.07777378	0.045089055	0.067250147	0.162622402	0	0.023169113	0.03888689	-1.021471648	0.72963216	NA	-1.493151873	0.65943841	NA	NA	NA	NA	-3.525820736	0.302901611	NA	1.607996607	0.642355447	NA	-0.484812998	0.869700998	0.999978788	1.428671776	0.682374711	NA	-1.95057199	0.573408575	NA	2.490532586	0.471895036	NA	-0.974457946
WBGene00000931	WBGene00000931	ensembl	dao-5	protein_coding	NA	152.8691984	126.7457508	141.4263919	202.2404482	134.7064487	133.1035049	40.69224224	44.21181032	175.6195479	246.4594026	123.1111577	156.5037915	171.83342	133.9049768	42.45202628	211.0394752	-0.221863423	0.484506828	0.581989055	-1.802029834	4.51E-11	4.52E-10	0.3163474	0.224533425	0.363241972	-2.210679872	1.01E-05	5.77E-05	0.82418681	4.69E-05	0.000251875	-0.368127935	0.246075483	0.999978788	-0.272028197	0.616305952	0.952562665	-0.431805039	0.05432645	0.442441208	2.748148474	1.01E-07	1.46E-06	2.44313559
WBGene00000932	WBGene00000932	ensembl	dao-6	protein_coding	NA	0.107896766	0.094365192	0.026495417	0	0.197487836	0.20760381	0.301325997	0	0.019357989	0.056776782	0.13616681	0.066095148	0.013247708	0.202545823	0.150662998	0.038067385	-0.377877322	0.801562868	0.85456067	3.725425959	0.218056358	0.311573977	-2.70651017	0.430978452	NA	NA	NA	NA	-2.088971037	0.489790161	NA	1.507096684	0.317069626	0.999978788	4.095209599	0.228665205	NA	-0.62701103	0.857788302	NA	1.826997023	0.601763185	NA	-2.935921615
WBGene00000933	WBGene00000933	ensembl	dap-3	protein_coding	NA	14.5315428	11.81043519	13.55274284	17.65108933	14.20359338	12.71874564	4.814002987	8.45243111	18.62106865	15.35423801	12.79785196	13.54412602	15.60191609	13.46116951	6.633217049	16.98765333	-0.25428957	0.538579293	0.63200972	-1.470572287	0.010018352	0.024066539	0.311888779	0.58754358	0.723017712	-1.053582243	NA	NA	0.192167437	0.792708502	0.871500257	-0.10342215	0.802501155	0.999978788	-0.914417066	0.426875984	0.8985871	0.372164239	0.654881116	0.930276662	1.093117937	0.364410572	0.523189463	2.216348561
WBGene00000934	WBGene00000934	ensembl	dat-1	protein_coding	NA	1.439984483	23.73305364	2.487749733	0.908598089	1.404295289	0.95929482	51.13454553	38.2082201	2.268735756	3.320713176	14.32383158	10.84920655	1.698173911	1.181795055	44.67138281	2.794724466	4.137113196	2.12E-08	1.35E-07	4.322634517	3.02E-08	2.17E-07	0.652782743	0.674194046	0.789226718	5.399727458	3.50E-09	3.62E-08	1.703266233	0.322118966	0.467195711	0.635595089	0.389318422	0.999978788	0.288937257	0.671658844	0.964265895	-0.514696903	0.804422185	0.965542099	-3.345984833	0.034356248	0.088255176	-4.121094618
WBGene00000935	WBGene00000935	ensembl	daz-1	protein_coding	NA	276.5423758	35.450534	214.4610599	314.5203584	288.2567658	288.931319	26.31448839	47.53601896	45.22284207	22.72878661	143.563789	168.4291207	264.4907092	288.5940424	36.92525367	33.97581434	-2.935406126	1.52E-17	2.76E-16	-3.007885503	2.84E-11	2.92E-10	-2.762408019	NA	NA	-2.73136072	5.00E-14	8.99E-13	-3.731324112	1.29E-07	1.13E-06	-0.158771185	0.644709133	0.999978788	-0.98601511	0.058699652	0.476993115	1.044748072	0.321309749	0.790559405	-0.82425707	0.340317091	0.498784364	0.986916895
WBGene00000936	WBGene00000936	ensembl	dbl-1	protein_coding	NA	6.320031758	9.266169428	4.804583686	5.98373467	7.395711248	7.09609743	3.441279497	18.79405772	8.101120012	6.728220487	5.935673611	9.650527576	5.394159178	7.245904339	11.11766861	7.414670249	0.47049179	0.335486262	0.434517337	-0.513623418	0.531472029	0.631726692	0.066996101	0.943259373	0.966734034	1.635145727	0.017848073	0.041980212	-0.116701254	0.914877484	0.948910179	-0.638652159	0.191089837	0.999978788	-2.564839026	0.004637143	0.134813525	0.306783214	0.802797271	0.965406084	-1.206668712	0.311988796	0.468734704	1.633276831
WBGene00000937	WBGene00000937	ensembl	dbr-1	protein_coding	NA	28.95387505	14.29680741	31.10518687	31.84135931	26.67926771	26.18968631	24.24247937	12.0482453	12.50121081	8.395294166	23.63203619	19.61864627	31.47327309	26.43447701	18.14536233	10.44825249	-1.027506182	0.002584505	0.006689238	-0.302924101	0.615585345	0.704323013	-1.154202325	0.120016402	0.231028961	-1.386396254	0.059995049	0.114637808	-1.722293954	0.00197109	0.00720414	0.385499863	0.258258223	0.999978788	0.934623602	0.276352349	0.822868729	0.623930999	0.492273188	0.882335606	-0.339519742	0.709050578	0.820899692	-0.689660631
WBGene00000938	WBGene00000938	ensembl	dcp-66	protein_coding	NA	100.0124937	263.5452225	91.53687676	104.5105222	105.8170919	98.18548387	323.8769967	309.6611322	188.2801424	232.3626186	177.3777769	186.1799392	98.0236995	102.0012879	316.7690645	210.3213805	1.424250035	6.35E-20	1.50E-18	1.824006829	9.84E-09	7.54E-08	0.762497531	0.014037185	0.042728553	1.575487745	6.70E-05	0.000321455	1.174033211	3.06E-05	0.00017147	-0.096830282	0.534416244	0.999978788	-0.076710441	0.846850279	0.983797539	-0.238064069	0.410561162	0.84953269	-0.181203092	0.677507784	0.799264786	-0.450816792
WBGene00000939	WBGene00000939	ensembl	dcr-1	protein_coding	NA	122.9999461	62.83514686	97.2229293	131.975166	142.5945255	120.2071635	66.85525306	39.65303916	66.15921998	78.67307524	93.20798197	92.62711098	114.5990477	131.4008445	53.25414611	72.41614761	-0.948919639	7.50E-07	3.84E-06	-0.556749522	0.086380759	0.15014634	-1.183564016	0.004005122	0.015228971	-1.742835134	3.20E-06	2.02E-05	-0.679708379	0.055503066	0.121900273	0.018616136	0.922672293	0.999978788	0.602791793	0.161305063	0.705283948	-0.177364631	0.716225894	0.94745821	1.240878894	0.014311053	0.043768476	0.295336691
WBGene00000940	WBGene00000940	ensembl	dcs-1	protein_coding	NA	27.74301659	23.25489048	26.60140321	30.80626858	27.00741527	26.55697928	20.17134803	21.97123777	22.57207671	28.3048994	24.0880608	26.90984626	28.70383589	26.78219728	21.0712929	25.43848805	-0.208409961	0.481340582	0.578961523	-0.408963515	0.419401786	0.525440694	-0.313629332	0.667275575	0.783943268	-0.476227434	0.438044456	0.546603471	0.041881065	0.937492592	0.963474407	-0.202396506	0.494084433	0.999978788	-0.278186733	0.699766156	0.966368866	-0.291666716	0.72239375	0.948803717	0.610756891	0.430249421	0.589483534	0.542966887
WBGene00000941	WBGene00000941	ensembl	ddp-1	protein_coding	NA	0.777538104	0.961927457	0.945433039	0.810010099	0.676465051	0.678244226	0.492062978	0.296905228	1.124500639	1.934240983	0.809615427	0.929850134	0.877721569	0.677354639	0.394484103	1.529370811	0.341108458	0.456453125	0.555102533	-0.932588476	0.240410518	0.337254729	0.647788714	0.538716445	0.683100862	-1.418618102	0.294675839	0.401014476	1.452820865	0.129049771	0.23653853	-0.22738176	0.619433436	0.999978788	0.585340684	0.707929802	NA	-0.731531362	0.478744652	0.880685624	2.9207743	0.034898916	0.089293743	1.516256815
WBGene00000942	WBGene00000942	ensembl	deb-1	protein_coding	NA	126.5384022	295.8123077	234.914928	145.460566	52.15509132	73.62302347	377.7704006	499.7107163	151.305356	154.462758	204.036444	218.3142659	190.187747	62.8890574	438.7405584	152.884057	1.245637346	0.002425352	0.006324405	0.659671578	0.325208887	0.429273704	1.475253535	0.002537373	0.010401118	1.744457807	NA	NA	1.004088205	1.93E-05	0.00011259	0.022048101	0.957193267	0.999978788	-0.551680776	NA	NA	0.02864078	0.949309177	0.993598142	-1.400690993	NA	NA	-0.949218345
WBGene00000950	WBGene00000950	ensembl	deg-1	protein_coding	NA	5.858936288	128.6710008	4.302214646	2.888402177	9.436346156	6.808782173	149.6762494	324.0714157	21.35838934	19.57794877	46.19329987	88.3366372	3.595308412	8.122564164	236.8738325	20.46816905	4.382288077	3.07E-15	4.52E-14	5.134609073	6.10E-16	9.95E-15	1.133431671	0.174167131	0.302204146	6.798521681	2.63E-32	2.30E-30	1.469432435	0.133442805	0.242502419	-0.283382021	0.609982978	0.999978788	-1.219925123	0.048798179	0.444130714	0.156495869	0.888002303	0.984709023	-3.768331193	0.000474276	0.002539347	-2.460520538
WBGene00000951	WBGene00000951	ensembl	deg-3	protein_coding	NA	1.377616363	7.811994306	1.608270003	0.921515857	1.843048856	1.137630736	16.12220913	11.60478919	1.471532469	2.049446437	5.261265113	3.928345556	1.26489293	1.490339796	13.86349916	1.760489453	2.578271214	2.73E-05	0.00010699	3.343272045	9.53E-05	0.000381186	-0.370689	0.814700284	0.889609666	3.660756394	1.40E-05	7.77E-05	0.777180567	0.511301157	0.654804172	0.506540981	0.409708319	0.999978788	0.345216214	0.683043881	0.966368866	-0.419189222	0.836527872	0.976088913	-2.265761301	0.064770342	0.14423341	-3.129005358
WBGene00000952	WBGene00000952	ensembl	del-1	protein_coding	NA	0.99444212	6.43780346	1.305240003	0.674502712	0.851898257	1.146127509	12.75971855	8.069496038	1.993318624	2.928680623	4.22754386	3.20470172	0.989871357	0.999012883	10.4146073	2.460999624	2.702979328	0.000182591	0.000610179	3.259564836	0.007185286	0.017972845	1.175815271	0.387551639	0.540516502	3.568326237	0.00019293	0.000828236	1.307950999	0.509229336	0.65314303	0.283378391	0.694739591	0.999978788	0.523240355	0.657572973	0.958850162	-0.525427944	0.80569339	0.965941142	-1.1706623	0.508820768	0.660594181	-2.311087074
WBGene00000953	WBGene00000953	ensembl	del-2	protein_coding	NA	0.398611467	18.29633963	0.317561585	0.335729972	0.590229842	0.350924468	19.72705978	34.79758575	7.248264754	11.41244824	6.97077899	11.72417211	0.326645778	0.470577155	27.26232276	9.330356497	5.540213417	3.24E-19	7.05E-18	6.062268251	7.38E-12	8.18E-11	3.581495272	0.011556576	0.036456415	6.695551855	3.04E-10	3.60E-09	5.097626758	9.30E-07	7.07E-06	-0.282657003	0.646065915	0.999978788	-0.907920671	0.274979519	0.82151002	-0.59534184	0.609221707	0.917360539	-1.374328262	0.137777624	0.251644786	-1.094388522
WBGene00000955	WBGene00000955	ensembl	des-2	protein_coding	NA	3.47513492	12.61385688	3.448340722	2.231587255	3.90694269	4.313669015	18.44367414	19.78259294	7.116281412	5.112879004	8.228809742	7.860182053	2.839963989	4.110305852	19.11313354	6.114580208	1.876664136	0.000638201	0.001896818	2.427874891	4.48E-06	2.32E-05	0.827699307	0.52219439	0.669072983	3.131724649	0.00012108	0.000545351	0.185043742	NA	NA	0.074492572	0.892170947	0.999978788	-0.231760306	0.782001905	0.976868927	0.507049831	0.769383714	0.960069952	-1.65792352	0.252824807	0.401525525	-1.023274374
WBGene00000958	WBGene00000958	ensembl	dgk-1	protein_coding	NA	9.578081734	309.879249	11.59169484	9.547416331	9.653164908	7.520050854	553.2755488	583.0074142	48.10876138	55.12527169	155.6572925	163.8000383	10.56955559	8.586607881	568.1414815	51.61701653	5.039262921	4.81E-28	2.44E-26	5.579470342	9.72E-59	1.97E-56	2.262124225	0.001635996	0.007159718	5.928504322	2.26E-32	2.02E-30	2.817377913	2.39E-06	1.67E-05	0.063824601	0.889402647	0.999978788	-0.194824966	0.665794135	0.961411603	-0.132994833	0.82420566	0.971584649	-3.159705928	4.74E-07	5.76E-06	-3.163250168
WBGene00000959	WBGene00000959	ensembl	dgk-2	protein_coding	NA	15.47387893	70.06323808	18.5181146	14.18975135	15.30822682	13.87942294	98.80139506	102.4991827	47.06630534	31.8860692	44.92351046	40.61360655	16.35393298	14.59382488	100.6502889	39.47618727	2.21304898	1.44E-16	2.43E-15	2.41730291	8.34E-09	6.45E-08	1.560353034	0.001165737	0.005373292	2.852935066	1.24E-09	1.35E-08	1.149799956	0.010144615	0.02967417	0.150682777	0.573743982	0.999978788	-0.16794249	0.718877991	0.968336996	0.609114301	0.198623335	0.687391062	-1.429686497	0.017010028	0.050303896	-0.714465764
WBGene00000960	WBGene00000960	ensembl	dgk-3	protein_coding	NA	1.25188542	77.64543051	1.75781524	0.80200999	1.419773735	1.027942713	178.2959635	114.0928962	11.36511601	6.827746304	48.20966711	30.68764881	1.279912615	1.223858224	146.1944299	9.096431156	6.006311361	3.08E-23	1.02E-21	6.725555936	5.25E-38	3.59E-36	2.925831563	0.004416322	0.016455584	7.150470727	1.79E-19	5.23E-18	2.702709874	0.023422988	0.060297733	0.667892663	0.269232207	0.999978788	0.551795663	0.404957641	0.890205908	0.770578486	0.465686949	0.871303713	-3.796180983	0.000108164	0.000703924	-3.628426787
[truncated: 19,449 more rows]
[truncated: 17 more columns]
