# Supplementary material for: High neural activity accelerates the decline of cognitive plasticity with age in Caenorhabditis elegans
Source: eLife. 2020 Nov 24;9:e59711. doi: 10.7554/eLife.59711 (PMC7685709; doi:10.7554/eLife.59711)
Supplement: Supplementary file 2. [file elife-59711-supp2.zip]

Archive with 66 entries (55 files):
- Supplementary file 8. DrEdGe/
- Supplementary file 8. DrEdGe/.DS_Store
- __MACOSX/
- __MACOSX/Supplementary file 8. DrEdGe/
- __MACOSX/Supplementary file 8. DrEdGe/._.DS_Store
- Supplementary file 8. DrEdGe/how to access DrEdGE transcriptomics data.docx
- __MACOSX/Supplementary file 8. DrEdGe/._how to access DrEdGE transcriptomics data.docx
- Supplementary file 8. DrEdGe/dredge-7.4.0-DESeq2/
- Supplementary file 8. DrEdGe/dredge-7.4.0-DESeq2/dredge-7.4.0.min.js
- __MACOSX/Supplementary file 8. DrEdGe/dredge-7.4.0-DESeq2/
- __MACOSX/Supplementary file 8. DrEdGe/dredge-7.4.0-DESeq2/._dredge-7.4.0.min.js
- Supplementary file 8. DrEdGe/dredge-7.4.0-DESeq2/treatments.json
- __MACOSX/Supplementary file 8. DrEdGe/dredge-7.4.0-DESeq2/._treatments.json
- Supplementary file 8. DrEdGe/dredge-7.4.0-DESeq2/favicon.ico
- __MACOSX/Supplementary file 8. DrEdGe/dredge-7.4.0-DESeq2/._favicon.ico
- Supplementary file 8. DrEdGe/dredge-7.4.0-DESeq2/index.html
- __MACOSX/Supplementary file 8. DrEdGe/dredge-7.4.0-DESeq2/._index.html
- Supplementary file 8. DrEdGe/dredge-7.4.0-DESeq2/.DS_Store
- __MACOSX/Supplementary file 8. DrEdGe/dredge-7.4.0-DESeq2/._.DS_Store
- Supplementary file 8. DrEdGe/dredge-7.4.0-DESeq2/project.json
- __MACOSX/Supplementary file 8. DrEdGe/dredge-7.4.0-DESeq2/._project.json
- Supplementary file 8. DrEdGe/dredge-7.4.0-DESeq2/r-scripts/
- Supplementary file 8. DrEdGe/dredge-7.4.0-DESeq2/r-scripts/JSON_treatments.R
- __MACOSX/Supplementary file 8. DrEdGe/dredge-7.4.0-DESeq2/r-scripts/
- __MACOSX/Supplementary file 8. DrEdGe/dredge-7.4.0-DESeq2/r-scripts/._JSON_treatments.R
- Supplementary file 8. DrEdGe/dredge-7.4.0-DESeq2/r-scripts/pairwise_comparisons.R
- __MACOSX/Supplementary file 8. DrEdGe/dredge-7.4.0-DESeq2/r-scripts/._pairwise_comparisons.R
- __MACOSX/Supplementary file 8. DrEdGe/dredge-7.4.0-DESeq2/._r-scripts
- Supplementary file 8. DrEdGe/dredge-7.4.0-DESeq2/expression_matrix.tsv
- __MACOSX/Supplementary file 8. DrEdGe/dredge-7.4.0-DESeq2/._expression_matrix.tsv
- Supplementary file 8. DrEdGe/dredge-7.4.0-DESeq2/pairwise_files/
- Supplementary file 8. DrEdGe/dredge-7.4.0-DESeq2/pairwise_files/D1-21-WW_vs_D1-7-WW.tsv
- __MACOSX/Supplementary file 8. DrEdGe/dredge-7.4.0-DESeq2/pairwise_files/
- __MACOSX/Supplementary file 8. DrEdGe/dredge-7.4.0-DESeq2/pairwise_files/._D1-21-WW_vs_D1-7-WW.tsv
- Supplementary file 8. DrEdGe/dredge-7.4.0-DESeq2/pairwise_files/D7-21-GFP_vs_D7-7-GFP.tsv
- __MACOSX/Supplementary file 8. DrEdGe/dredge-7.4.0-DESeq2/pairwise_files/._D7-21-GFP_vs_D7-7-GFP.tsv
- Supplementary file 8. DrEdGe/dredge-7.4.0-DESeq2/pairwise_files/D1-7-GFP_vs_D1-7-WW.tsv
- __MACOSX/Supplementary file 8. DrEdGe/dredge-7.4.0-DESeq2/pairwise_files/._D1-7-GFP_vs_D1-7-WW.tsv
- Supplementary file 8. DrEdGe/dredge-7.4.0-DESeq2/pairwise_files/D7-21-GFP_vs_D1-21-GFP.tsv
- __MACOSX/Supplementary file 8. DrEdGe/dredge-7.4.0-DESeq2/pairwise_files/._D7-21-GFP_vs_D1-21-GFP.tsv
- Supplementary file 8. DrEdGe/dredge-7.4.0-DESeq2/pairwise_files/D7-21-WW_vs_D1-21-WW.tsv
- __MACOSX/Supplementary file 8. DrEdGe/dredge-7.4.0-DESeq2/pairwise_files/._D7-21-WW_vs_D1-21-WW.tsv
- Supplementary file 8. DrEdGe/dredge-7.4.0-DESeq2/pairwise_files/D7-7-GFP_vs_D1-7-GFP.tsv
- __MACOSX/Supplementary file 8. DrEdGe/dredge-7.4.0-DESeq2/pairwise_files/._D7-7-GFP_vs_D1-7-GFP.tsv
- Supplementary file 8. DrEdGe/dredge-7.4.0-DESeq2/pairwise_files/D1-21-GFP_vs_D1-7-GFP.tsv
- __MACOSX/Supplementary file 8. DrEdGe/dredge-7.4.0-DESeq2/pairwise_files/._D1-21-GFP_vs_D1-7-GFP.tsv
- Supplementary file 8. DrEdGe/dredge-7.4.0-DESeq2/pairwise_files/D7-7-WW_vs_D1-7-WW.tsv
- __MACOSX/Supplementary file 8. DrEdGe/dredge-7.4.0-DESeq2/pairwise_files/._D7-7-WW_vs_D1-7-WW.tsv
- Supplementary file 8. DrEdGe/dredge-7.4.0-DESeq2/pairwise_files/D7-21-WW_vs_D7-7-WW.tsv
- __MACOSX/Supplementary file 8. DrEdGe/dredge-7.4.0-DESeq2/pairwise_files/._D7-21-WW_vs_D7-7-WW.tsv
- Supplementary file 8. DrEdGe/dredge-7.4.0-DESeq2/pairwise_files/D1-21-GFP_vs_D1-21-WW.tsv
- __MACOSX/Supplementary file 8. DrEdGe/dredge-7.4.0-DESeq2/pairwise_files/._D1-21-GFP_vs_D1-21-WW.tsv
- Supplementary file 8. DrEdGe/dredge-7.4.0-DESeq2/pairwise_files/D7-7-GFP_vs_D7-7-WW.tsv
- __MACOSX/Supplementary file 8. DrEdGe/dredge-7.4.0-DESeq2/pairwise_files/._D7-7-GFP_vs_D7-7-WW.tsv
- Supplementary file 8. DrEdGe/dredge-7.4.0-DESeq2/pairwise_files/D7-21-GFP_vs_D7-21-WW.tsv
- __MACOSX/Supplementary file 8. DrEdGe/dredge-7.4.0-DESeq2/pairwise_files/._D7-21-GFP_vs_D7-21-WW.tsv
- Supplementary file 8. DrEdGe/dredge-7.4.0-DESeq2/lib/
- Supplementary file 8. DrEdGe/dredge-7.4.0-DESeq2/lib/SourceSansPro-Regular.otf
- __MACOSX/Supplementary file 8. DrEdGe/dredge-7.4.0-DESeq2/lib/
- __MACOSX/Supplementary file 8. DrEdGe/dredge-7.4.0-DESeq2/lib/._SourceSansPro-Regular.otf
- Supplementary file 8. DrEdGe/dredge-7.4.0-DESeq2/lib/SIL_Open_Font_License.txt
- __MACOSX/Supplementary file 8. DrEdGe/dredge-7.4.0-DESeq2/lib/._SIL_Open_Font_License.txt
- __MACOSX/Supplementary file 8. DrEdGe/dredge-7.4.0-DESeq2/._lib
- Supplementary file 8. DrEdGe/dredge-7.4.0-DESeq2/dredge-7.4.0.js
- __MACOSX/Supplementary file 8. DrEdGe/dredge-7.4.0-DESeq2/._dredge-7.4.0.js
- __MACOSX/Supplementary file 8. DrEdGe/._dredge-7.4.0-DESeq2
