# Supplementary material for: High neural activity accelerates the decline of cognitive plasticity with age in Caenorhabditis elegans
Source: eLife. 2020 Nov 24;9:e59711. doi: 10.7554/eLife.59711 (PMC7685709; doi:10.7554/eLife.59711)
Supplement: Supplementary file 2. [file elife-59711-supp2.zip › Supplementary file 8. DrEdGe/dredge-7.4.0-DESeq2/dredge-7.4.0.min.js]

!function(){return function r(e,n,t){function o(i,f){if(!n[i]){if(!e[i]){var c="function"==typeof require&&require;if(!f&&c)return c(i,!0);if(u)return u(i,!0);var a=new Error("Cannot find module '"+i+"'");throw a.code="MODULE_NOT_FOUND",a}var p=n[i]={exports:{}};e[i][0].call(p.exports,function(r){return o(e[i][1][r]||r)},p,p.exports,r,e,n,t)}return n[i].exports}for(var u="function"==typeof require&&require,i=0;i<t.length;i++)o(t[i]);return o}}()({1:[function(require,module,exports){module.exports=function(self){if(void 0===self)throw new ReferenceError("this hasn't been initialised - super() hasn't been called");return self}},{}],2:[function(require,module,exports){function _extends(){return module.exports=_extends=Object.assign||function(target){for(var i=1;i<arguments.length;i++){var source=arguments[i];for(var key in source)Object.prototype.hasOwnProperty.call(source,key)&&(target[key]=source[key])}return target},_extends.apply(this,arguments)}module.exports=_extends},{}],3:[function(require,module,exports){module.exports=function(subClass,superClass){subClass.prototype=Object.create(superClass.prototype),subClass.prototype.constructor=subClass,subClass.__proto__=superClass}},{}],4:[function(require,module,exports){module.exports=function(obj){return obj&&obj.__esModule?obj:{default:obj}}},{}],5:[function(require,module,exports){function _getRequireWildcardCache(){if("function"!=typeof WeakMap)return null;var cache=new WeakMap;return _getRequireWildcardCache=function(){return cache},cache}module.exports=function(obj){if(obj&&obj.__esModule)return obj;var cache=_getRequireWildcardCache();if(cache&&cache.has(obj))return cache.get(obj);var newObj={};if(null!=obj){var hasPropertyDescriptor=Object.defineProperty&&Object.getOwnPropertyDescriptor;for(var key in obj)if(Object.prototype.hasOwnProperty.call(obj,key)){var desc=hasPropertyDescriptor?Object.getOwnPropertyDescriptor(obj,key):null;desc&&(desc.get||desc.set)?Object.defineProperty(newObj,key,desc):newObj[key]=obj[key]}}return newObj.default=obj,cache&&cache.set(obj,newObj),newObj}},{}],6:[function(require,module,exports){module.exports=function(source,excluded){if(null==source)return{};var key,i,target={},sourceKeys=Object.keys(source);for(i=0;i<sourceKeys.length;i++)key=sourceKeys[i],excluded.indexOf(key)>=0||(target[key]=source[key]);return target}},{}],7:[function(require,module,exports){"use strict";Object.defineProperty(exports,"__esModule",{value:!0});var ex,memoize=(ex=require("@emotion/memoize"))&&"object"==typeof ex&&"default"in ex?ex.default:ex,reactPropsRegex=/^((children|dangerouslySetInnerHTML|key|ref|autoFocus|defaultValue|defaultChecked|innerHTML|suppressContentEditableWarning|suppressHydrationWarning|valueLink|accept|acceptCharset|accessKey|action|allow|allowUserMedia|allowPaymentRequest|allowFullScreen|allowTransparency|alt|async|autoComplete|autoPlay|capture|cellPadding|cellSpacing|challenge|charSet|checked|cite|classID|className|cols|colSpan|content|contentEditable|contextMenu|controls|controlsList|coords|crossOrigin|data|dateTime|decoding|default|defer|dir|disabled|download|draggable|encType|form|formAction|formEncType|formMethod|formNoValidate|formTarget|frameBorder|headers|height|hidden|high|href|hrefLang|htmlFor|httpEquiv|id|inputMode|integrity|is|keyParams|keyType|kind|label|lang|list|loading|loop|low|marginHeight|marginWidth|max|maxLength|media|mediaGroup|method|min|minLength|multiple|muted|name|nonce|noValidate|open|optimum|pattern|placeholder|playsInline|poster|preload|profile|radioGroup|readOnly|referrerPolicy|rel|required|reversed|role|rows|rowSpan|sandbox|scope|scoped|scrolling|seamless|selected|shape|size|sizes|slot|span|spellCheck|src|srcDoc|srcLang|srcSet|start|step|style|summary|tabIndex|target|title|type|useMap|value|width|wmode|wrap|about|datatype|inlist|prefix|property|resource|typeof|vocab|autoCapitalize|autoCorrect|autoSave|color|itemProp|itemScope|itemType|itemID|itemRef|on|results|security|unselectable|accentHeight|accumulate|additive|alignmentBaseline|allowReorder|alphabetic|amplitude|arabicForm|ascent|attributeName|attributeType|autoReverse|azimuth|baseFrequency|baselineShift|baseProfile|bbox|begin|bias|by|calcMode|capHeight|clip|clipPathUnits|clipPath|clipRule|colorInterpolation|colorInterpolationFilters|colorProfile|colorRendering|contentScriptType|contentStyleType|cursor|cx|cy|d|decelerate|descent|diffuseConstant|direction|display|divisor|dominantBaseline|dur|dx|dy|edgeMode|elevation|enableBackground|end|exponent|externalResourcesRequired|fill|fillOpacity|fillRule|filter|filterRes|filterUnits|floodColor|floodOpacity|focusable|fontFamily|fontSize|fontSizeAdjust|fontStretch|fontStyle|fontVariant|fontWeight|format|from|fr|fx|fy|g1|g2|glyphName|glyphOrientationHorizontal|glyphOrientationVertical|glyphRef|gradientTransform|gradientUnits|hanging|horizAdvX|horizOriginX|ideographic|imageRendering|in|in2|intercept|k|k1|k2|k3|k4|kernelMatrix|kernelUnitLength|kerning|keyPoints|keySplines|keyTimes|lengthAdjust|letterSpacing|lightingColor|limitingConeAngle|local|markerEnd|markerMid|markerStart|markerHeight|markerUnits|markerWidth|mask|maskContentUnits|maskUnits|mathematical|mode|numOctaves|offset|opacity|operator|order|orient|orientation|origin|overflow|overlinePosition|overlineThickness|panose1|paintOrder|pathLength|patternContentUnits|patternTransform|patternUnits|pointerEvents|points|pointsAtX|pointsAtY|pointsAtZ|preserveAlpha|preserveAspectRatio|primitiveUnits|r|radius|refX|refY|renderingIntent|repeatCount|repeatDur|requiredExtensions|requiredFeatures|restart|result|rotate|rx|ry|scale|seed|shapeRendering|slope|spacing|specularConstant|specularExponent|speed|spreadMethod|startOffset|stdDeviation|stemh|stemv|stitchTiles|stopColor|stopOpacity|strikethroughPosition|strikethroughThickness|string|stroke|strokeDasharray|strokeDashoffset|strokeLinecap|strokeLinejoin|strokeMiterlimit|strokeOpacity|strokeWidth|surfaceScale|systemLanguage|tableValues|targetX|targetY|textAnchor|textDecoration|textRendering|textLength|to|transform|u1|u2|underlinePosition|underlineThickness|unicode|unicodeBidi|unicodeRange|unitsPerEm|vAlphabetic|vHanging|vIdeographic|vMathematical|values|vectorEffect|version|vertAdvY|vertOriginX|vertOriginY|viewBox|viewTarget|visibility|widths|wordSpacing|writingMode|x|xHeight|x1|x2|xChannelSelector|xlinkActuate|xlinkArcrole|xlinkHref|xlinkRole|xlinkShow|xlinkTitle|xlinkType|xmlBase|xmlns|xmlnsXlink|xmlLang|xmlSpace|y|y1|y2|yChannelSelector|z|zoomAndPan|for|class|autofocus)|(([Dd][Aa][Tt][Aa]|[Aa][Rr][Ii][Aa]|x)-.*))$/,index=memoize(function(prop){return reactPropsRegex.test(prop)||111===prop.charCodeAt(0)&&110===prop.charCodeAt(1)&&prop.charCodeAt(2)<91});exports.default=index},{"@emotion/memoize":8}],8:[function(require,module,exports){"use strict";Object.defineProperty(exports,"__esModule",{value:!0}),exports.default=function(fn){var cache={};return function(arg){return void 0===cache[arg]&&(cache[arg]=fn(arg)),cache[arg]}}},{}],9:[function(require,module,exports){"use strict";Object.defineProperty(exports,"__esModule",{value:!0});exports.default={animationIterationCount:1,borderImageOutset:1,borderImageSlice:1,borderImageWidth:1,boxFlex:1,boxFlexGroup:1,boxOrdinalGroup:1,columnCount:1,columns:1,flex:1,flexGrow:1,flexPositive:1,flexShrink:1,flexNegative:1,flexOrder:1,gridRow:1,gridRowEnd:1,gridRowSpan:1,gridRowStart:1,gridColumn:1,gridColumnEnd:1,gridColumnSpan:1,gridColumnStart:1,msGridRow:1,msGridRowSpan:1,msGridColumn:1,msGridColumnSpan:1,fontWeight:1,lineHeight:1,opacity:1,order:1,orphans:1,tabSize:1,widows:1,zIndex:1,zoom:1,WebkitLineClamp:1,fillOpacity:1,floodOpacity:1,stopOpacity:1,strokeDasharray:1,strokeDashoffset:1,strokeMiterlimit:1,strokeOpacity:1,strokeWidth:1}},{}],10:[function(require,module,exports){"use strict";exports.__esModule=!0,exports.default=exports.background=void 0;var _core=require("@styled-system/core"),config={background:!0,backgroundImage:!0,backgroundSize:!0,backgroundPosition:!0,backgroundRepeat:!0};config.bgImage=config.backgroundImage,config.bgSize=config.backgroundSize,config.bgPosition=config.backgroundPosition,config.bgRepeat=config.backgroundRepeat;var background=(0,_core.system)(config);exports.background=background;var _default=background;exports.default=_default},{"@styled-system/core":13}],11:[function(require,module,exports){"use strict";exports.__esModule=!0,exports.default=exports.border=void 0;var _config,_core=require("@styled-system/core"),config=((_config={border:{property:"border",scale:"borders"},borderWidth:{property:"borderWidth",scale:"borderWidths"},borderStyle:{property:"borderStyle",scale:"borderStyles"},borderColor:{property:"borderColor",scale:"colors"},borderRadius:{property:"borderRadius",scale:"radii"},borderTop:{property:"borderTop",scale:"borders"},borderTopLeftRadius:{property:"borderTopLeftRadius",scale:"radii"},borderTopRightRadius:{property:"borderTopRightRadius",scale:"radii"},borderRight:{property:"borderRight",scale:"borders"},borderBottom:{property:"borderBottom",scale:"borders"},borderBottomLeftRadius:{property:"borderBottomLeftRadius",scale:"radii"},borderBottomRightRadius:{property:"borderBottomRightRadius",scale:"radii"},borderLeft:{property:"borderLeft",scale:"borders"},borderX:{properties:["borderLeft","borderRight"],scale:"borders"},borderY:{properties:["borderTop","borderBottom"],scale:"borders"},borderTopWidth:{property:"borderTopWidth",scale:"borderWidths"},borderTopColor:{property:"borderTopColor",scale:"colors"},borderTopStyle:{property:"borderTopStyle",scale:"borderStyles"}}).borderTopLeftRadius={property:"borderTopLeftRadius",scale:"radii"},_config.borderTopRightRadius={property:"borderTopRightRadius",scale:"radii"},_config.borderBottomWidth={property:"borderBottomWidth",scale:"borderWidths"},_config.borderBottomColor={property:"borderBottomColor",scale:"colors"},_config.borderBottomStyle={property:"borderBottomStyle",scale:"borderStyles"},_config.borderBottomLeftRadius={property:"borderBottomLeftRadius",scale:"radii"},_config.borderBottomRightRadius={property:"borderBottomRightRadius",scale:"radii"},_config.borderLeftWidth={property:"borderLeftWidth",scale:"borderWidths"},_config.borderLeftColor={property:"borderLeftColor",scale:"colors"},_config.borderLeftStyle={property:"borderLeftStyle",scale:"borderStyles"},_config.borderRightWidth={property:"borderRightWidth",scale:"borderWidths"},_config.borderRightColor={property:"borderRightColor",scale:"colors"},_config.borderRightStyle={property:"borderRightStyle",scale:"borderStyles"},_config),border=(0,_core.system)(config);exports.border=border;var _default=border;exports.default=_default},{"@styled-system/core":13}],12:[function(require,module,exports){"use strict";exports.__esModule=!0,exports.default=exports.color=void 0;var _core=require("@styled-system/core"),config={color:{property:"color",scale:"colors"},backgroundColor:{property:"backgroundColor",scale:"colors"},opacity:!0};config.bg=config.backgroundColor;var color=(0,_core.system)(config);exports.color=color;var _default=color;exports.default=_default},{"@styled-system/core":13}],13:[function(require,module,exports){"use strict";exports.__esModule=!0,exports.compose=exports.system=exports.createStyleFunction=exports.createParser=exports.get=exports.merge=void 0;var obj,_objectAssign=(obj=require("object-assign"))&&obj.__esModule?obj:{default:obj};var merge=function(a,b){var result=(0,_objectAssign.default)({},a,b);for(var key in a){var _assign;a[key]&&"object"==typeof b[key]&&(0,_objectAssign.default)(result,((_assign={})[key]=(0,_objectAssign.default)(a[key],b[key]),_assign))}return result};exports.merge=merge;var defaults={breakpoints:[40,52,64].map(function(n){return n+"em"})},createMediaQuery=function(n){return"@media screen and (min-width: "+n+")"},getValue=function(n,scale){return get(scale,n,n)},get=function(obj,key,def,p,undef){for(key=key&&key.split?key.split("."):[key],p=0;p<key.length;p++)obj=obj?obj[key[p]]:undef;return obj===undef?def:obj};exports.get=get;var createParser=function createParser(config){var cache={},parse=function(props){var obj,next,styles={},shouldSort=!1,isCacheDisabled=props.theme&&props.theme.disableStyledSystemCache;for(var key in props)if(config[key]){var sx=config[key],raw=props[key],scale=get(props.theme,sx.scale,sx.defaults);if("object"!=typeof raw)(0,_objectAssign.default)(styles,sx(raw,scale,props));else{if(cache.breakpoints=!isCacheDisabled&&cache.breakpoints||get(props.theme,"breakpoints",defaults.breakpoints),Array.isArray(raw)){cache.media=!isCacheDisabled&&cache.media||[null].concat(cache.breakpoints.map(createMediaQuery)),styles=merge(styles,parseResponsiveStyle(cache.media,sx,scale,raw,props));continue}null!==raw&&(styles=merge(styles,parseResponsiveObject(cache.breakpoints,sx,scale,raw,props)),shouldSort=!0)}}return shouldSort&&(obj=styles,next={},Object.keys(obj).sort(function(a,b){return a.localeCompare(b,void 0,{numeric:!0,sensitivity:"base"})}).forEach(function(key){next[key]=obj[key]}),styles=next),styles};parse.config=config,parse.propNames=Object.keys(config),parse.cache=cache;var keys=Object.keys(config).filter(function(k){return"config"!==k});return keys.length>1&&keys.forEach(function(key){var _createParser;parse[key]=createParser(((_createParser={})[key]=config[key],_createParser))}),parse};exports.createParser=createParser;var parseResponsiveStyle=function(mediaQueries,sx,scale,raw,_props){var styles={};return raw.slice(0,mediaQueries.length).forEach(function(value,i){var _assign2,media=mediaQueries[i],style=sx(value,scale,_props);media?(0,_objectAssign.default)(styles,((_assign2={})[media]=(0,_objectAssign.default)({},styles[media],style),_assign2)):(0,_objectAssign.default)(styles,style)}),styles},parseResponsiveObject=function(breakpoints,sx,scale,raw,_props){var styles={};for(var key in raw){var breakpoint=breakpoints[key],style=sx(raw[key],scale,_props);if(breakpoint){var _assign3,media=createMediaQuery(breakpoint);(0,_objectAssign.default)(styles,((_assign3={})[media]=(0,_objectAssign.default)({},styles[media],style),_assign3))}else(0,_objectAssign.default)(styles,style)}return styles},createStyleFunction=function(_ref){var properties=_ref.properties,property=_ref.property,scale=_ref.scale,_ref$transform=_ref.transform,transform=void 0===_ref$transform?getValue:_ref$transform,defaultScale=_ref.defaultScale;properties=properties||[property];var sx=function(value,scale,_props){var result={},n=transform(value,scale,_props);if(null!==n)return properties.forEach(function(prop){result[prop]=n}),result};return sx.scale=scale,sx.defaults=defaultScale,sx};exports.createStyleFunction=createStyleFunction;exports.system=function(args){void 0===args&&(args={});var config={};return Object.keys(args).forEach(function(key){var conf=args[key];config[key]=!0!==conf?"function"!=typeof conf?createStyleFunction(conf):conf:createStyleFunction({property:key,scale:key})}),createParser(config)};exports.compose=function(){for(var config={},_len=arguments.length,parsers=new Array(_len),_key=0;_key<_len;_key++)parsers[_key]=arguments[_key];return parsers.forEach(function(parser){parser&&parser.config&&(0,_objectAssign.default)(config,parser.config)}),createParser(config)}},{"object-assign":127}],14:[function(require,module,exports){"use strict";var _scales;function _extends(){return(_extends=Object.assign||function(target){for(var i=1;i<arguments.length;i++){var source=arguments[i];for(var key in source)Object.prototype.hasOwnProperty.call(source,key)&&(target[key]=source[key])}return target}).apply(this,arguments)}exports.__esModule=!0,exports.default=exports.css=exports.responsive=exports.get=void 0;var get=function(obj,key,def,p,undef){for(key=key&&key.split?key.split("."):[key],p=0;p<key.length;p++)obj=obj?obj[key[p]]:undef;return obj===undef?def:obj};exports.get=get;var defaultBreakpoints=[40,52,64].map(function(n){return n+"em"}),defaultTheme={space:[0,4,8,16,32,64,128,256,512],fontSizes:[12,14,16,20,24,32,48,64,72]},aliases={bg:"backgroundColor",m:"margin",mt:"marginTop",mr:"marginRight",mb:"marginBottom",ml:"marginLeft",mx:"marginX",my:"marginY",p:"padding",pt:"paddingTop",pr:"paddingRight",pb:"paddingBottom",pl:"paddingLeft",px:"paddingX",py:"paddingY"},multiples={marginX:["marginLeft","marginRight"],marginY:["marginTop","marginBottom"],paddingX:["paddingLeft","paddingRight"],paddingY:["paddingTop","paddingBottom"],size:["width","height"]},scales=((_scales={color:"colors",backgroundColor:"colors",borderColor:"colors",margin:"space",marginTop:"space",marginRight:"space",marginBottom:"space",marginLeft:"space",marginX:"space",marginY:"space",padding:"space",paddingTop:"space",paddingRight:"space",paddingBottom:"space",paddingLeft:"space",paddingX:"space",paddingY:"space",top:"space",right:"space",bottom:"space",left:"space",gridGap:"space",gridColumnGap:"space",gridRowGap:"space",gap:"space",columnGap:"space",rowGap:"space",fontFamily:"fonts",fontSize:"fontSizes",fontWeight:"fontWeights",lineHeight:"lineHeights",letterSpacing:"letterSpacings",border:"borders",borderTop:"borders",borderRight:"borders",borderBottom:"borders",borderLeft:"borders",borderWidth:"borderWidths",borderStyle:"borderStyles",borderRadius:"radii",borderTopRightRadius:"radii",borderTopLeftRadius:"radii",borderBottomRightRadius:"radii",borderBottomLeftRadius:"radii",borderTopWidth:"borderWidths",borderTopColor:"colors",borderTopStyle:"borderStyles"}).borderTopLeftRadius="radii",_scales.borderTopRightRadius="radii",_scales.borderBottomWidth="borderWidths",_scales.borderBottomColor="colors",_scales.borderBottomStyle="borderStyles",_scales.borderBottomLeftRadius="radii",_scales.borderBottomRightRadius="radii",_scales.borderLeftWidth="borderWidths",_scales.borderLeftColor="colors",_scales.borderLeftStyle="borderStyles",_scales.borderRightWidth="borderWidths",_scales.borderRightColor="colors",_scales.borderRightStyle="borderStyles",_scales.boxShadow="shadows",_scales.textShadow="shadows",_scales.zIndex="zIndices",_scales.width="sizes",_scales.minWidth="sizes",_scales.maxWidth="sizes",_scales.height="sizes",_scales.minHeight="sizes",_scales.maxHeight="sizes",_scales.flexBasis="sizes",_scales.size="sizes",_scales.fill="colors",_scales.stroke="colors",_scales),positiveOrNegative=function(scale,value){if("number"!=typeof value||value>=0)return get(scale,value,value);var absolute=Math.abs(value),n=get(scale,absolute,absolute);return"string"==typeof n?"-"+n:-1*n},transforms=["margin","marginTop","marginRight","marginBottom","marginLeft","marginX","marginY","top","bottom","left","right"].reduce(function(acc,curr){var _extends2;return _extends({},acc,((_extends2={})[curr]=positiveOrNegative,_extends2))},{}),responsive=function(styles){return function(theme){var next={},breakpoints=get(theme,"breakpoints",defaultBreakpoints),mediaQueries=[null].concat(breakpoints.map(function(n){return"@media screen and (min-width: "+n+")"}));for(var key in styles){var value="function"==typeof styles[key]?styles[key](theme):styles[key];if(null!=value)if(Array.isArray(value))for(var i=0;i<value.slice(0,mediaQueries.length).length;i++){var media=mediaQueries[i];null!=value[i]&&(media?(next[media]=next[media]||{},next[media][key]=value[i]):next[key]=value[i])}else next[key]=value}return next}};exports.responsive=responsive;var css=function css(args){return function(props){void 0===props&&(props={});var theme=_extends({},defaultTheme,{},props.theme||props),result={},obj="function"==typeof args?args(theme):args,styles=responsive(obj)(theme);for(var key in styles){var x=styles[key],val="function"==typeof x?x(theme):x;if("variant"!==key)if(val&&"object"==typeof val)result[key]=css(val)(theme);else{var prop=get(aliases,key,key),scaleName=get(scales,prop),scale=get(theme,scaleName,get(theme,prop,{})),value=get(transforms,prop,get)(scale,val,val);if(multiples[prop])for(var dirs=multiples[prop],i=0;i<dirs.length;i++)result[dirs[i]]=value;else result[prop]=value}else result=_extends({},result,{},css(get(theme,val))(theme))}return result}};exports.css=css;var _default=css;exports.default=_default},{}],15:[function(require,module,exports){"use strict";exports.__esModule=!0,exports.default=exports.flexbox=void 0;var flexbox=(0,require("@styled-system/core").system)({alignItems:!0,alignContent:!0,justifyItems:!0,justifyContent:!0,flexWrap:!0,flexDirection:!0,flex:!0,flexGrow:!0,flexShrink:!0,flexBasis:!0,justifySelf:!0,alignSelf:!0,order:!0});exports.flexbox=flexbox;var _default=flexbox;exports.default=_default},{"@styled-system/core":13}],16:[function(require,module,exports){"use strict";exports.__esModule=!0,exports.default=exports.grid=void 0;var _core=require("@styled-system/core"),defaults={space:[0,4,8,16,32,64,128,256,512]},config={gridGap:{property:"gridGap",scale:"space",defaultScale:defaults.space},gridColumnGap:{property:"gridColumnGap",scale:"space",defaultScale:defaults.space},gridRowGap:{property:"gridRowGap",scale:"space",defaultScale:defaults.space},gridColumn:!0,gridRow:!0,gridAutoFlow:!0,gridAutoColumns:!0,gridAutoRows:!0,gridTemplateColumns:!0,gridTemplateRows:!0,gridTemplateAreas:!0,gridArea:!0},grid=(0,_core.system)(config);exports.grid=grid;var _default=grid;exports.default=_default},{"@styled-system/core":13}],17:[function(require,module,exports){"use strict";exports.__esModule=!0,exports.default=exports.layout=void 0;var _core=require("@styled-system/core"),config={width:{property:"width",scale:"sizes",transform:function(n,scale){return(0,_core.get)(scale,n,!function(n){return"number"==typeof n&&!isNaN(n)}(n)||n>1?n:100*n+"%")}},height:{property:"height",scale:"sizes"},minWidth:{property:"minWidth",scale:"sizes"},minHeight:{property:"minHeight",scale:"sizes"},maxWidth:{property:"maxWidth",scale:"sizes"},maxHeight:{property:"maxHeight",scale:"sizes"},size:{properties:["width","height"],scale:"sizes"},overflow:!0,overflowX:!0,overflowY:!0,display:!0,verticalAlign:!0},layout=(0,_core.system)(config);exports.layout=layout;var _default=layout;exports.default=_default},{"@styled-system/core":13}],18:[function(require,module,exports){"use strict";exports.__esModule=!0,exports.default=exports.position=void 0;var _core=require("@styled-system/core"),defaults={space:[0,4,8,16,32,64,128,256,512]},config={position:!0,zIndex:{property:"zIndex",scale:"zIndices"},top:{property:"top",scale:"space",defaultScale:defaults.space},right:{property:"right",scale:"space",defaultScale:defaults.space},bottom:{property:"bottom",scale:"space",defaultScale:defaults.space},left:{property:"left",scale:"space",defaultScale:defaults.space}},position=(0,_core.system)(config);exports.position=position;var _default=position;exports.default=_default},{"@styled-system/core":13}],19:[function(require,module,exports){"use strict";exports.__esModule=!0,exports.default=exports.shadow=void 0;var shadow=(0,require("@styled-system/core").system)({boxShadow:{property:"boxShadow",scale:"shadows"},textShadow:{property:"textShadow",scale:"shadows"}});exports.shadow=shadow;var _default=shadow;exports.default=_default},{"@styled-system/core":13}],20:[function(require,module,exports){"use strict";exports.__esModule=!0,exports.default=exports.space=exports.padding=exports.margin=void 0;var _core=require("@styled-system/core"),defaults={space:[0,4,8,16,32,64,128,256,512]},isNumber=function(n){return"number"==typeof n&&!isNaN(n)},getMargin=function(n,scale){if(!isNumber(n))return(0,_core.get)(scale,n,n);var isNegative=n<0,absolute=Math.abs(n),value=(0,_core.get)(scale,absolute,absolute);return isNumber(value)?value*(isNegative?-1:1):isNegative?"-"+value:value},configs={};configs.margin={margin:{property:"margin",scale:"space",transform:getMargin,defaultScale:defaults.space},marginTop:{property:"marginTop",scale:"space",transform:getMargin,defaultScale:defaults.space},marginRight:{property:"marginRight",scale:"space",transform:getMargin,defaultScale:defaults.space},marginBottom:{property:"marginBottom",scale:"space",transform:getMargin,defaultScale:defaults.space},marginLeft:{property:"marginLeft",scale:"space",transform:getMargin,defaultScale:defaults.space},marginX:{properties:["marginLeft","marginRight"],scale:"space",transform:getMargin,defaultScale:defaults.space},marginY:{properties:["marginTop","marginBottom"],scale:"space",transform:getMargin,defaultScale:defaults.space}},configs.margin.m=configs.margin.margin,configs.margin.mt=configs.margin.marginTop,configs.margin.mr=configs.margin.marginRight,configs.margin.mb=configs.margin.marginBottom,configs.margin.ml=configs.margin.marginLeft,configs.margin.mx=configs.margin.marginX,configs.margin.my=configs.margin.marginY,configs.padding={padding:{property:"padding",scale:"space",defaultScale:defaults.space},paddingTop:{property:"paddingTop",scale:"space",defaultScale:defaults.space},paddingRight:{property:"paddingRight",scale:"space",defaultScale:defaults.space},paddingBottom:{property:"paddingBottom",scale:"space",defaultScale:defaults.space},paddingLeft:{property:"paddingLeft",scale:"space",defaultScale:defaults.space},paddingX:{properties:["paddingLeft","paddingRight"],scale:"space",defaultScale:defaults.space},paddingY:{properties:["paddingTop","paddingBottom"],scale:"space",defaultScale:defaults.space}},configs.padding.p=configs.padding.padding,configs.padding.pt=configs.padding.paddingTop,configs.padding.pr=configs.padding.paddingRight,configs.padding.pb=configs.padding.paddingBottom,configs.padding.pl=configs.padding.paddingLeft,configs.padding.px=configs.padding.paddingX,configs.padding.py=configs.padding.paddingY;var margin=(0,_core.system)(configs.margin);exports.margin=margin;var padding=(0,_core.system)(configs.padding);exports.padding=padding;var space=(0,_core.compose)(margin,padding);exports.space=space;var _default=space;exports.default=_default},{"@styled-system/core":13}],21:[function(require,module,exports){"use strict";exports.__esModule=!0,exports.default=exports.typography=void 0;var config={fontFamily:{property:"fontFamily",scale:"fonts"},fontSize:{property:"fontSize",scale:"fontSizes",defaultScale:[12,14,16,20,24,32,48,64,72]},fontWeight:{property:"fontWeight",scale:"fontWeights"},lineHeight:{property:"lineHeight",scale:"lineHeights"},letterSpacing:{property:"letterSpacing",scale:"letterSpacings"},textAlign:!0,fontStyle:!0},typography=(0,require("@styled-system/core").system)(config);exports.typography=typography;var _default=typography;exports.default=_default},{"@styled-system/core":13}],22:[function(require,module,exports){"use strict";exports.__esModule=!0,exports.colorStyle=exports.textStyle=exports.buttonStyle=exports.default=exports.variant=void 0;var obj,_core=require("@styled-system/core"),_css=(obj=require("@styled-system/css"))&&obj.__esModule?obj:{default:obj};var variant=function(_ref){var _config,sx,scale=_ref.scale,_ref$prop=_ref.prop,prop=void 0===_ref$prop?"variant":_ref$prop,_ref$variants=_ref.variants,variants=void 0===_ref$variants?{}:_ref$variants,key=_ref.key;(sx=Object.keys(variants).length?function(value,scale,props){return(0,_css.default)((0,_core.get)(scale,value,null))(props.theme)}:function(value,scale){return(0,_core.get)(scale,value,null)}).scale=scale||key,sx.defaults=variants;var config=((_config={})[prop]=sx,_config);return(0,_core.createParser)(config)};exports.variant=variant;var _default=variant;exports.default=_default;var buttonStyle=variant({key:"buttons"});exports.buttonStyle=buttonStyle;var textStyle=variant({key:"textStyles",prop:"textStyle"});exports.textStyle=textStyle;var colorStyle=variant({key:"colorStyles",prop:"colors"});exports.colorStyle=colorStyle},{"@styled-system/core":13,"@styled-system/css":14}],23:[function(require,module,exports){"use strict";exports.byteLength=function(b64){var lens=getLens(b64),validLen=lens[0],placeHoldersLen=lens[1];return 3*(validLen+placeHoldersLen)/4-placeHoldersLen},exports.toByteArray=function(b64){var tmp,i,lens=getLens(b64),validLen=lens[0],placeHoldersLen=lens[1],arr=new Arr(function(b64,validLen,placeHoldersLen){return 3*(validLen+placeHoldersLen)/4-placeHoldersLen}(0,validLen,placeHoldersLen)),curByte=0,len=placeHoldersLen>0?validLen-4:validLen;for(i=0;i<len;i+=4)tmp=revLookup[b64.charCodeAt(i)]<<18|revLookup[b64.charCodeAt(i+1)]<<12|revLookup[b64.charCodeAt(i+2)]<<6|revLookup[b64.charCodeAt(i+3)],arr[curByte++]=tmp>>16&255,arr[curByte++]=tmp>>8&255,arr[curByte++]=255&tmp;2===placeHoldersLen&&(tmp=revLookup[b64.charCodeAt(i)]<<2|revLookup[b64.charCodeAt(i+1)]>>4,arr[curByte++]=255&tmp);1===placeHoldersLen&&(tmp=revLookup[b64.charCodeAt(i)]<<10|revLookup[b64.charCodeAt(i+1)]<<4|revLookup[b64.charCodeAt(i+2)]>>2,arr[curByte++]=tmp>>8&255,arr[curByte++]=255&tmp);return arr},exports.fromByteArray=function(uint8){for(var tmp,len=uint8.length,extraBytes=len%3,parts=[],i=0,len2=len-extraBytes;i<len2;i+=16383)parts.push(encodeChunk(uint8,i,i+16383>len2?len2:i+16383));1===extraBytes?(tmp=uint8[len-1],parts.push(lookup[tmp>>2]+lookup[tmp<<4&63]+"==")):2===extraBytes&&(tmp=(uint8[len-2]<<8)+uint8[len-1],parts.push(lookup[tmp>>10]+lookup[tmp>>4&63]+lookup[tmp<<2&63]+"="));return parts.join("")};for(var lookup=[],revLookup=[],Arr="undefined"!=typeof Uint8Array?Uint8Array:Array,code="ABCDEFGHIJKLMNOPQRSTUVWXYZabcdefghijklmnopqrstuvwxyz0123456789+/",i=0,len=code.length;i<len;++i)lookup[i]=code[i],revLookup[code.charCodeAt(i)]=i;function getLens(b64){var len=b64.length;if(len%4>0)throw new Error("Invalid string. Length must be a multiple of 4");var validLen=b64.indexOf("=");return-1===validLen&&(validLen=len),[validLen,validLen===len?0:4-validLen%4]}function encodeChunk(uint8,start,end){for(var tmp,num,output=[],i=start;i<end;i+=3)tmp=(uint8[i]<<16&16711680)+(uint8[i+1]<<8&65280)+(255&uint8[i+2]),output.push(lookup[(num=tmp)>>18&63]+lookup[num>>12&63]+lookup[num>>6&63]+lookup[63&num]);return output.join("")}revLookup["-".charCodeAt(0)]=62,revLookup["_".charCodeAt(0)]=63},{}],24:[function(require,module,exports){(function(Buffer){"use strict";var base64=require("base64-js"),ieee754=require("ieee754"),customInspectSymbol="function"==typeof Symbol&&"function"==typeof Symbol.for?Symbol.for("nodejs.util.inspect.custom"):null;exports.Buffer=Buffer,exports.SlowBuffer=function(length){+length!=length&&(length=0);return Buffer.alloc(+length)},exports.INSPECT_MAX_BYTES=50;var K_MAX_LENGTH=2147483647;function createBuffer(length){if(length>K_MAX_LENGTH)throw new RangeError('The value "'+length+'" is invalid for option "size"');var buf=new Uint8Array(length);return Object.setPrototypeOf(buf,Buffer.prototype),buf}function Buffer(arg,encodingOrOffset,length){if("number"==typeof arg){if("string"==typeof encodingOrOffset)throw new TypeError('The "string" argument must be of type string. Received type number');return allocUnsafe(arg)}return from(arg,encodingOrOffset,length)}function from(value,encodingOrOffset,length){if("string"==typeof value)return function(string,encoding){"string"==typeof encoding&&""!==encoding||(encoding="utf8");if(!Buffer.isEncoding(encoding))throw new TypeError("Unknown encoding: "+encoding);var length=0|byteLength(string,encoding),buf=createBuffer(length),actual=buf.write(string,encoding);actual!==length&&(buf=buf.slice(0,actual));return buf}(value,encodingOrOffset);if(ArrayBuffer.isView(value))return fromArrayLike(value);if(null==value)throw new TypeError("The first argument must be one of type string, Buffer, ArrayBuffer, Array, or Array-like Object. Received type "+typeof value);if(isInstance(value,ArrayBuffer)||value&&isInstance(value.buffer,ArrayBuffer))return function(array,byteOffset,length){if(byteOffset<0||array.byteLength<byteOffset)throw new RangeError('"offset" is outside of buffer bounds');if(array.byteLength<byteOffset+(length||0))throw new RangeError('"length" is outside of buffer bounds');var buf;buf=void 0===byteOffset&&void 0===length?new Uint8Array(array):void 0===length?new Uint8Array(array,byteOffset):new Uint8Array(array,byteOffset,length);return Object.setPrototypeOf(buf,Buffer.prototype),buf}(value,encodingOrOffset,length);if("number"==typeof value)throw new TypeError('The "value" argument must not be of type number. Received type number');var valueOf=value.valueOf&&value.valueOf();if(null!=valueOf&&valueOf!==value)return Buffer.from(valueOf,encodingOrOffset,length);var b=function(obj){if(Buffer.isBuffer(obj)){var len=0|checked(obj.length),buf=createBuffer(len);return 0===buf.length?buf:(obj.copy(buf,0,0,len),buf)}if(void 0!==obj.length)return"number"!=typeof obj.length||numberIsNaN(obj.length)?createBuffer(0):fromArrayLike(obj);if("Buffer"===obj.type&&Array.isArray(obj.data))return fromArrayLike(obj.data)}(value);if(b)return b;if("undefined"!=typeof Symbol&&null!=Symbol.toPrimitive&&"function"==typeof value[Symbol.toPrimitive])return Buffer.from(value[Symbol.toPrimitive]("string"),encodingOrOffset,length);throw new TypeError("The first argument must be one of type string, Buffer, ArrayBuffer, Array, or Array-like Object. Received type "+typeof value)}function assertSize(size){if("number"!=typeof size)throw new TypeError('"size" argument must be of type number');if(size<0)throw new RangeError('The value "'+size+'" is invalid for option "size"')}function allocUnsafe(size){return assertSize(size),createBuffer(size<0?0:0|checked(size))}function fromArrayLike(array){for(var length=array.length<0?0:0|checked(array.length),buf=createBuffer(length),i=0;i<length;i+=1)buf[i]=255&array[i];return buf}function checked(length){if(length>=K_MAX_LENGTH)throw new RangeError("Attempt to allocate Buffer larger than maximum size: 0x"+K_MAX_LENGTH.toString(16)+" bytes");return 0|length}function byteLength(string,encoding){if(Buffer.isBuffer(string))return string.length;if(ArrayBuffer.isView(string)||isInstance(string,ArrayBuffer))return string.byteLength;if("string"!=typeof string)throw new TypeError('The "string" argument must be one of type string, Buffer, or ArrayBuffer. Received type '+typeof string);var len=string.length,mustMatch=arguments.length>2&&!0===arguments[2];if(!mustMatch&&0===len)return 0;for(var loweredCase=!1;;)switch(encoding){case"ascii":case"latin1":case"binary":return len;case"utf8":case"utf-8":return utf8ToBytes(string).length;case"ucs2":case"ucs-2":case"utf16le":case"utf-16le":return 2*len;case"hex":return len>>>1;case"base64":return base64ToBytes(string).length;default:if(loweredCase)return mustMatch?-1:utf8ToBytes(string).length;encoding=(""+encoding).toLowerCase(),loweredCase=!0}}function swap(b,n,m){var i=b[n];b[n]=b[m],b[m]=i}function bidirectionalIndexOf(buffer,val,byteOffset,encoding,dir){if(0===buffer.length)return-1;if("string"==typeof byteOffset?(encoding=byteOffset,byteOffset=0):byteOffset>2147483647?byteOffset=2147483647:byteOffset<-2147483648&&(byteOffset=-2147483648),numberIsNaN(byteOffset=+byteOffset)&&(byteOffset=dir?0:buffer.length-1),byteOffset<0&&(byteOffset=buffer.length+byteOffset),byteOffset>=buffer.length){if(dir)return-1;byteOffset=buffer.length-1}else if(byteOffset<0){if(!dir)return-1;byteOffset=0}if("string"==typeof val&&(val=Buffer.from(val,encoding)),Buffer.isBuffer(val))return 0===val.length?-1:arrayIndexOf(buffer,val,byteOffset,encoding,dir);if("number"==typeof val)return val&=255,"function"==typeof Uint8Array.prototype.indexOf?dir?Uint8Array.prototype.indexOf.call(buffer,val,byteOffset):Uint8Array.prototype.lastIndexOf.call(buffer,val,byteOffset):arrayIndexOf(buffer,[val],byteOffset,encoding,dir);throw new TypeError("val must be string, number or Buffer")}function arrayIndexOf(arr,val,byteOffset,encoding,dir){var i,indexSize=1,arrLength=arr.length,valLength=val.length;if(void 0!==encoding&&("ucs2"===(encoding=String(encoding).toLowerCase())||"ucs-2"===encoding||"utf16le"===encoding||"utf-16le"===encoding)){if(arr.length<2||val.length<2)return-1;indexSize=2,arrLength/=2,valLength/=2,byteOffset/=2}function read(buf,i){return 1===indexSize?buf[i]:buf.readUInt16BE(i*indexSize)}if(dir){var foundIndex=-1;for(i=byteOffset;i<arrLength;i++)if(read(arr,i)===read(val,-1===foundIndex?0:i-foundIndex)){if(-1===foundIndex&&(foundIndex=i),i-foundIndex+1===valLength)return foundIndex*indexSize}else-1!==foundIndex&&(i-=i-foundIndex),foundIndex=-1}else for(byteOffset+valLength>arrLength&&(byteOffset=arrLength-valLength),i=byteOffset;i>=0;i--){for(var found=!0,j=0;j<valLength;j++)if(read(arr,i+j)!==read(val,j)){found=!1;break}if(found)return i}return-1}function hexWrite(buf,string,offset,length){offset=Number(offset)||0;var remaining=buf.length-offset;length?(length=Number(length))>remaining&&(length=remaining):length=remaining;var strLen=string.length;length>strLen/2&&(length=strLen/2);for(var i=0;i<length;++i){var parsed=parseInt(string.substr(2*i,2),16);if(numberIsNaN(parsed))return i;buf[offset+i]=parsed}return i}function utf8Write(buf,string,offset,length){return blitBuffer(utf8ToBytes(string,buf.length-offset),buf,offset,length)}function asciiWrite(buf,string,offset,length){return blitBuffer(function(str){for(var byteArray=[],i=0;i<str.length;++i)byteArray.push(255&str.charCodeAt(i));return byteArray}(string),buf,offset,length)}function latin1Write(buf,string,offset,length){return asciiWrite(buf,string,offset,length)}function base64Write(buf,string,offset,length){return blitBuffer(base64ToBytes(string),buf,offset,length)}function ucs2Write(buf,string,offset,length){return blitBuffer(function(str,units){for(var c,hi,lo,byteArray=[],i=0;i<str.length&&!((units-=2)<0);++i)c=str.charCodeAt(i),hi=c>>8,lo=c%256,byteArray.push(lo),byteArray.push(hi);return byteArray}(string,buf.length-offset),buf,offset,length)}function base64Slice(buf,start,end){return 0===start&&end===buf.length?base64.fromByteArray(buf):base64.fromByteArray(buf.slice(start,end))}function utf8Slice(buf,start,end){end=Math.min(buf.length,end);for(var res=[],i=start;i<end;){var secondByte,thirdByte,fourthByte,tempCodePoint,firstByte=buf[i],codePoint=null,bytesPerSequence=firstByte>239?4:firstByte>223?3:firstByte>191?2:1;if(i+bytesPerSequence<=end)switch(bytesPerSequence){case 1:firstByte<128&&(codePoint=firstByte);break;case 2:128==(192&(secondByte=buf[i+1]))&&(tempCodePoint=(31&firstByte)<<6|63&secondByte)>127&&(codePoint=tempCodePoint);break;case 3:secondByte=buf[i+1],thirdByte=buf[i+2],128==(192&secondByte)&&128==(192&thirdByte)&&(tempCodePoint=(15&firstByte)<<12|(63&secondByte)<<6|63&thirdByte)>2047&&(tempCodePoint<55296||tempCodePoint>57343)&&(codePoint=tempCodePoint);break;case 4:secondByte=buf[i+1],thirdByte=buf[i+2],fourthByte=buf[i+3],128==(192&secondByte)&&128==(192&thirdByte)&&128==(192&fourthByte)&&(tempCodePoint=(15&firstByte)<<18|(63&secondByte)<<12|(63&thirdByte)<<6|63&fourthByte)>65535&&tempCodePoint<1114112&&(codePoint=tempCodePoint)}null===codePoint?(codePoint=65533,bytesPerSequence=1):codePoint>65535&&(codePoint-=65536,res.push(codePoint>>>10&1023|55296),codePoint=56320|1023&codePoint),res.push(codePoint),i+=bytesPerSequence}return function(codePoints){var len=codePoints.length;if(len<=MAX_ARGUMENTS_LENGTH)return String.fromCharCode.apply(String,codePoints);var res="",i=0;for(;i<len;)res+=String.fromCharCode.apply(String,codePoints.slice(i,i+=MAX_ARGUMENTS_LENGTH));return res}(res)}exports.kMaxLength=K_MAX_LENGTH,Buffer.TYPED_ARRAY_SUPPORT=function(){try{var arr=new Uint8Array(1),proto={foo:function(){return 42}};return Object.setPrototypeOf(proto,Uint8Array.prototype),Object.setPrototypeOf(arr,proto),42===arr.foo()}catch(e){return!1}}(),Buffer.TYPED_ARRAY_SUPPORT||"undefined"==typeof console||"function"!=typeof console.error||console.error("This browser lacks typed array (Uint8Array) support which is required by `buffer` v5.x. Use `buffer` v4.x if you require old browser support."),Object.defineProperty(Buffer.prototype,"parent",{enumerable:!0,get:function(){if(Buffer.isBuffer(this))return this.buffer}}),Object.defineProperty(Buffer.prototype,"offset",{enumerable:!0,get:function(){if(Buffer.isBuffer(this))return this.byteOffset}}),"undefined"!=typeof Symbol&&null!=Symbol.species&&Buffer[Symbol.species]===Buffer&&Object.defineProperty(Buffer,Symbol.species,{value:null,configurable:!0,enumerable:!1,writable:!1}),Buffer.poolSize=8192,Buffer.from=function(value,encodingOrOffset,length){return from(value,encodingOrOffset,length)},Object.setPrototypeOf(Buffer.prototype,Uint8Array.prototype),Object.setPrototypeOf(Buffer,Uint8Array),Buffer.alloc=function(size,fill,encoding){return function(size,fill,encoding){return assertSize(size),size<=0?createBuffer(size):void 0!==fill?"string"==typeof encoding?createBuffer(size).fill(fill,encoding):createBuffer(size).fill(fill):createBuffer(size)}(size,fill,encoding)},Buffer.allocUnsafe=function(size){return allocUnsafe(size)},Buffer.allocUnsafeSlow=function(size){return allocUnsafe(size)},Buffer.isBuffer=function(b){return null!=b&&!0===b._isBuffer&&b!==Buffer.prototype},Buffer.compare=function(a,b){if(isInstance(a,Uint8Array)&&(a=Buffer.from(a,a.offset,a.byteLength)),isInstance(b,Uint8Array)&&(b=Buffer.from(b,b.offset,b.byteLength)),!Buffer.isBuffer(a)||!Buffer.isBuffer(b))throw new TypeError('The "buf1", "buf2" arguments must be one of type Buffer or Uint8Array');if(a===b)return 0;for(var x=a.length,y=b.length,i=0,len=Math.min(x,y);i<len;++i)if(a[i]!==b[i]){x=a[i],y=b[i];break}return x<y?-1:y<x?1:0},Buffer.isEncoding=function(encoding){switch(String(encoding).toLowerCase()){case"hex":case"utf8":case"utf-8":case"ascii":case"latin1":case"binary":case"base64":case"ucs2":case"ucs-2":case"utf16le":case"utf-16le":return!0;default:return!1}},Buffer.concat=function(list,length){if(!Array.isArray(list))throw new TypeError('"list" argument must be an Array of Buffers');if(0===list.length)return Buffer.alloc(0);var i;if(void 0===length)for(length=0,i=0;i<list.length;++i)length+=list[i].length;var buffer=Buffer.allocUnsafe(length),pos=0;for(i=0;i<list.length;++i){var buf=list[i];if(isInstance(buf,Uint8Array)&&(buf=Buffer.from(buf)),!Buffer.isBuffer(buf))throw new TypeError('"list" argument must be an Array of Buffers');buf.copy(buffer,pos),pos+=buf.length}return buffer},Buffer.byteLength=byteLength,Buffer.prototype._isBuffer=!0,Buffer.prototype.swap16=function(){var len=this.length;if(len%2!=0)throw new RangeError("Buffer size must be a multiple of 16-bits");for(var i=0;i<len;i+=2)swap(this,i,i+1);return this},Buffer.prototype.swap32=function(){var len=this.length;if(len%4!=0)throw new RangeError("Buffer size must be a multiple of 32-bits");for(var i=0;i<len;i+=4)swap(this,i,i+3),swap(this,i+1,i+2);return this},Buffer.prototype.swap64=function(){var len=this.length;if(len%8!=0)throw new RangeError("Buffer size must be a multiple of 64-bits");for(var i=0;i<len;i+=8)swap(this,i,i+7),swap(this,i+1,i+6),swap(this,i+2,i+5),swap(this,i+3,i+4);return this},Buffer.prototype.toString=function(){var length=this.length;return 0===length?"":0===arguments.length?utf8Slice(this,0,length):function(encoding,start,end){var loweredCase=!1;if((void 0===start||start<0)&&(start=0),start>this.length)return"";if((void 0===end||end>this.length)&&(end=this.length),end<=0)return"";if((end>>>=0)<=(start>>>=0))return"";for(encoding||(encoding="utf8");;)switch(encoding){case"hex":return hexSlice(this,start,end);case"utf8":case"utf-8":return utf8Slice(this,start,end);case"ascii":return asciiSlice(this,start,end);case"latin1":case"binary":return latin1Slice(this,start,end);case"base64":return base64Slice(this,start,end);case"ucs2":case"ucs-2":case"utf16le":case"utf-16le":return utf16leSlice(this,start,end);default:if(loweredCase)throw new TypeError("Unknown encoding: "+encoding);encoding=(encoding+"").toLowerCase(),loweredCase=!0}}.apply(this,arguments)},Buffer.prototype.toLocaleString=Buffer.prototype.toString,Buffer.prototype.equals=function(b){if(!Buffer.isBuffer(b))throw new TypeError("Argument must be a Buffer");return this===b||0===Buffer.compare(this,b)},Buffer.prototype.inspect=function(){var str="",max=exports.INSPECT_MAX_BYTES;return str=this.toString("hex",0,max).replace(/(.{2})/g,"$1 ").trim(),this.length>max&&(str+=" ... "),"<Buffer "+str+">"},customInspectSymbol&&(Buffer.prototype[customInspectSymbol]=Buffer.prototype.inspect),Buffer.prototype.compare=function(target,start,end,thisStart,thisEnd){if(isInstance(target,Uint8Array)&&(target=Buffer.from(target,target.offset,target.byteLength)),!Buffer.isBuffer(target))throw new TypeError('The "target" argument must be one of type Buffer or Uint8Array. Received type '+typeof target);if(void 0===start&&(start=0),void 0===end&&(end=target?target.length:0),void 0===thisStart&&(thisStart=0),void 0===thisEnd&&(thisEnd=this.length),start<0||end>target.length||thisStart<0||thisEnd>this.length)throw new RangeError("out of range index");if(thisStart>=thisEnd&&start>=end)return 0;if(thisStart>=thisEnd)return-1;if(start>=end)return 1;if(this===target)return 0;for(var x=(thisEnd>>>=0)-(thisStart>>>=0),y=(end>>>=0)-(start>>>=0),len=Math.min(x,y),thisCopy=this.slice(thisStart,thisEnd),targetCopy=target.slice(start,end),i=0;i<len;++i)if(thisCopy[i]!==targetCopy[i]){x=thisCopy[i],y=targetCopy[i];break}return x<y?-1:y<x?1:0},Buffer.prototype.includes=function(val,byteOffset,encoding){return-1!==this.indexOf(val,byteOffset,encoding)},Buffer.prototype.indexOf=function(val,byteOffset,encoding){return bidirectionalIndexOf(this,val,byteOffset,encoding,!0)},Buffer.prototype.lastIndexOf=function(val,byteOffset,encoding){return bidirectionalIndexOf(this,val,byteOffset,encoding,!1)},Buffer.prototype.write=function(string,offset,length,encoding){if(void 0===offset)encoding="utf8",length=this.length,offset=0;else if(void 0===length&&"string"==typeof offset)encoding=offset,length=this.length,offset=0;else{if(!isFinite(offset))throw new Error("Buffer.write(string, encoding, offset[, length]) is no longer supported");offset>>>=0,isFinite(length)?(length>>>=0,void 0===encoding&&(encoding="utf8")):(encoding=length,length=void 0)}var remaining=this.length-offset;if((void 0===length||length>remaining)&&(length=remaining),string.length>0&&(length<0||offset<0)||offset>this.length)throw new RangeError("Attempt to write outside buffer bounds");encoding||(encoding="utf8");for(var loweredCase=!1;;)switch(encoding){case"hex":return hexWrite(this,string,offset,length);case"utf8":case"utf-8":return utf8Write(this,string,offset,length);case"ascii":return asciiWrite(this,string,offset,length);case"latin1":case"binary":return latin1Write(this,string,offset,length);case"base64":return base64Write(this,string,offset,length);case"ucs2":case"ucs-2":case"utf16le":case"utf-16le":return ucs2Write(this,string,offset,length);default:if(loweredCase)throw new TypeError("Unknown encoding: "+encoding);encoding=(""+encoding).toLowerCase(),loweredCase=!0}},Buffer.prototype.toJSON=function(){return{type:"Buffer",data:Array.prototype.slice.call(this._arr||this,0)}};var MAX_ARGUMENTS_LENGTH=4096;function asciiSlice(buf,start,end){var ret="";end=Math.min(buf.length,end);for(var i=start;i<end;++i)ret+=String.fromCharCode(127&buf[i]);return ret}function latin1Slice(buf,start,end){var ret="";end=Math.min(buf.length,end);for(var i=start;i<end;++i)ret+=String.fromCharCode(buf[i]);return ret}function hexSlice(buf,start,end){var len=buf.length;(!start||start<0)&&(start=0),(!end||end<0||end>len)&&(end=len);for(var out="",i=start;i<end;++i)out+=hexSliceLookupTable[buf[i]];return out}function utf16leSlice(buf,start,end){for(var bytes=buf.slice(start,end),res="",i=0;i<bytes.length;i+=2)res+=String.fromCharCode(bytes[i]+256*bytes[i+1]);return res}function checkOffset(offset,ext,length){if(offset%1!=0||offset<0)throw new RangeError("offset is not uint");if(offset+ext>length)throw new RangeError("Trying to access beyond buffer length")}function checkInt(buf,value,offset,ext,max,min){if(!Buffer.isBuffer(buf))throw new TypeError('"buffer" argument must be a Buffer instance');if(value>max||value<min)throw new RangeError('"value" argument is out of bounds');if(offset+ext>buf.length)throw new RangeError("Index out of range")}function checkIEEE754(buf,value,offset,ext,max,min){if(offset+ext>buf.length)throw new RangeError("Index out of range");if(offset<0)throw new RangeError("Index out of range")}function writeFloat(buf,value,offset,littleEndian,noAssert){return value=+value,offset>>>=0,noAssert||checkIEEE754(buf,0,offset,4),ieee754.write(buf,value,offset,littleEndian,23,4),offset+4}function writeDouble(buf,value,offset,littleEndian,noAssert){return value=+value,offset>>>=0,noAssert||checkIEEE754(buf,0,offset,8),ieee754.write(buf,value,offset,littleEndian,52,8),offset+8}Buffer.prototype.slice=function(start,end){var len=this.length;(start=~~start)<0?(start+=len)<0&&(start=0):start>len&&(start=len),(end=void 0===end?len:~~end)<0?(end+=len)<0&&(end=0):end>len&&(end=len),end<start&&(end=start);var newBuf=this.subarray(start,end);return Object.setPrototypeOf(newBuf,Buffer.prototype),newBuf},Buffer.prototype.readUIntLE=function(offset,byteLength,noAssert){offset>>>=0,byteLength>>>=0,noAssert||checkOffset(offset,byteLength,this.length);for(var val=this[offset],mul=1,i=0;++i<byteLength&&(mul*=256);)val+=this[offset+i]*mul;return val},Buffer.prototype.readUIntBE=function(offset,byteLength,noAssert){offset>>>=0,byteLength>>>=0,noAssert||checkOffset(offset,byteLength,this.length);for(var val=this[offset+--byteLength],mul=1;byteLength>0&&(mul*=256);)val+=this[offset+--byteLength]*mul;return val},Buffer.prototype.readUInt8=function(offset,noAssert){return offset>>>=0,noAssert||checkOffset(offset,1,this.length),this[offset]},Buffer.prototype.readUInt16LE=function(offset,noAssert){return offset>>>=0,noAssert||checkOffset(offset,2,this.length),this[offset]|this[offset+1]<<8},Buffer.prototype.readUInt16BE=function(offset,noAssert){return offset>>>=0,noAssert||checkOffset(offset,2,this.length),this[offset]<<8|this[offset+1]},Buffer.prototype.readUInt32LE=function(offset,noAssert){return offset>>>=0,noAssert||checkOffset(offset,4,this.length),(this[offset]|this[offset+1]<<8|this[offset+2]<<16)+16777216*this[offset+3]},Buffer.prototype.readUInt32BE=function(offset,noAssert){return offset>>>=0,noAssert||checkOffset(offset,4,this.length),16777216*this[offset]+(this[offset+1]<<16|this[offset+2]<<8|this[offset+3])},Buffer.prototype.readIntLE=function(offset,byteLength,noAssert){offset>>>=0,byteLength>>>=0,noAssert||checkOffset(offset,byteLength,this.length);for(var val=this[offset],mul=1,i=0;++i<byteLength&&(mul*=256);)val+=this[offset+i]*mul;return val>=(mul*=128)&&(val-=Math.pow(2,8*byteLength)),val},Buffer.prototype.readIntBE=function(offset,byteLength,noAssert){offset>>>=0,byteLength>>>=0,noAssert||checkOffset(offset,byteLength,this.length);for(var i=byteLength,mul=1,val=this[offset+--i];i>0&&(mul*=256);)val+=this[offset+--i]*mul;return val>=(mul*=128)&&(val-=Math.pow(2,8*byteLength)),val},Buffer.prototype.readInt8=function(offset,noAssert){return offset>>>=0,noAssert||checkOffset(offset,1,this.length),128&this[offset]?-1*(255-this[offset]+1):this[offset]},Buffer.prototype.readInt16LE=function(offset,noAssert){offset>>>=0,noAssert||checkOffset(offset,2,this.length);var val=this[offset]|this[offset+1]<<8;return 32768&val?4294901760|val:val},Buffer.prototype.readInt16BE=function(offset,noAssert){offset>>>=0,noAssert||checkOffset(offset,2,this.length);var val=this[offset+1]|this[offset]<<8;return 32768&val?4294901760|val:val},Buffer.prototype.readInt32LE=function(offset,noAssert){return offset>>>=0,noAssert||checkOffset(offset,4,this.length),this[offset]|this[offset+1]<<8|this[offset+2]<<16|this[offset+3]<<24},Buffer.prototype.readInt32BE=function(offset,noAssert){return offset>>>=0,noAssert||checkOffset(offset,4,this.length),this[offset]<<24|this[offset+1]<<16|this[offset+2]<<8|this[offset+3]},Buffer.prototype.readFloatLE=function(offset,noAssert){return offset>>>=0,noAssert||checkOffset(offset,4,this.length),ieee754.read(this,offset,!0,23,4)},Buffer.prototype.readFloatBE=function(offset,noAssert){return offset>>>=0,noAssert||checkOffset(offset,4,this.length),ieee754.read(this,offset,!1,23,4)},Buffer.prototype.readDoubleLE=function(offset,noAssert){return offset>>>=0,noAssert||checkOffset(offset,8,this.length),ieee754.read(this,offset,!0,52,8)},Buffer.prototype.readDoubleBE=function(offset,noAssert){return offset>>>=0,noAssert||checkOffset(offset,8,this.length),ieee754.read(this,offset,!1,52,8)},Buffer.prototype.writeUIntLE=function(value,offset,byteLength,noAssert){(value=+value,offset>>>=0,byteLength>>>=0,noAssert)||checkInt(this,value,offset,byteLength,Math.pow(2,8*byteLength)-1,0);var mul=1,i=0;for(this[offset]=255&value;++i<byteLength&&(mul*=256);)this[offset+i]=value/mul&255;return offset+byteLength},Buffer.prototype.writeUIntBE=function(value,offset,byteLength,noAssert){(value=+value,offset>>>=0,byteLength>>>=0,noAssert)||checkInt(this,value,offset,byteLength,Math.pow(2,8*byteLength)-1,0);var i=byteLength-1,mul=1;for(this[offset+i]=255&value;--i>=0&&(mul*=256);)this[offset+i]=value/mul&255;return offset+byteLength},Buffer.prototype.writeUInt8=function(value,offset,noAssert){return value=+value,offset>>>=0,noAssert||checkInt(this,value,offset,1,255,0),this[offset]=255&value,offset+1},Buffer.prototype.writeUInt16LE=function(value,offset,noAssert){return value=+value,offset>>>=0,noAssert||checkInt(this,value,offset,2,65535,0),this[offset]=255&value,this[offset+1]=value>>>8,offset+2},Buffer.prototype.writeUInt16BE=function(value,offset,noAssert){return value=+value,offset>>>=0,noAssert||checkInt(this,value,offset,2,65535,0),this[offset]=value>>>8,this[offset+1]=255&value,offset+2},Buffer.prototype.writeUInt32LE=function(value,offset,noAssert){return value=+value,offset>>>=0,noAssert||checkInt(this,value,offset,4,4294967295,0),this[offset+3]=value>>>24,this[offset+2]=value>>>16,this[offset+1]=value>>>8,this[offset]=255&value,offset+4},Buffer.prototype.writeUInt32BE=function(value,offset,noAssert){return value=+value,offset>>>=0,noAssert||checkInt(this,value,offset,4,4294967295,0),this[offset]=value>>>24,this[offset+1]=value>>>16,this[offset+2]=value>>>8,this[offset+3]=255&value,offset+4},Buffer.prototype.writeIntLE=function(value,offset,byteLength,noAssert){if(value=+value,offset>>>=0,!noAssert){var limit=Math.pow(2,8*byteLength-1);checkInt(this,value,offset,byteLength,limit-1,-limit)}var i=0,mul=1,sub=0;for(this[offset]=255&value;++i<byteLength&&(mul*=256);)value<0&&0===sub&&0!==this[offset+i-1]&&(sub=1),this[offset+i]=(value/mul>>0)-sub&255;return offset+byteLength},Buffer.prototype.writeIntBE=function(value,offset,byteLength,noAssert){if(value=+value,offset>>>=0,!noAssert){var limit=Math.pow(2,8*byteLength-1);checkInt(this,value,offset,byteLength,limit-1,-limit)}var i=byteLength-1,mul=1,sub=0;for(this[offset+i]=255&value;--i>=0&&(mul*=256);)value<0&&0===sub&&0!==this[offset+i+1]&&(sub=1),this[offset+i]=(value/mul>>0)-sub&255;return offset+byteLength},Buffer.prototype.writeInt8=function(value,offset,noAssert){return value=+value,offset>>>=0,noAssert||checkInt(this,value,offset,1,127,-128),value<0&&(value=255+value+1),this[offset]=255&value,offset+1},Buffer.prototype.writeInt16LE=function(value,offset,noAssert){return value=+value,offset>>>=0,noAssert||checkInt(this,value,offset,2,32767,-32768),this[offset]=255&value,this[offset+1]=value>>>8,offset+2},Buffer.prototype.writeInt16BE=function(value,offset,noAssert){return value=+value,offset>>>=0,noAssert||checkInt(this,value,offset,2,32767,-32768),this[offset]=value>>>8,this[offset+1]=255&value,offset+2},Buffer.prototype.writeInt32LE=function(value,offset,noAssert){return value=+value,offset>>>=0,noAssert||checkInt(this,value,offset,4,2147483647,-2147483648),this[offset]=255&value,this[offset+1]=value>>>8,this[offset+2]=value>>>16,this[offset+3]=value>>>24,offset+4},Buffer.prototype.writeInt32BE=function(value,offset,noAssert){return value=+value,offset>>>=0,noAssert||checkInt(this,value,offset,4,2147483647,-2147483648),value<0&&(value=4294967295+value+1),this[offset]=value>>>24,this[offset+1]=value>>>16,this[offset+2]=value>>>8,this[offset+3]=255&value,offset+4},Buffer.prototype.writeFloatLE=function(value,offset,noAssert){return writeFloat(this,value,offset,!0,noAssert)},Buffer.prototype.writeFloatBE=function(value,offset,noAssert){return writeFloat(this,value,offset,!1,noAssert)},Buffer.prototype.writeDoubleLE=function(value,offset,noAssert){return writeDouble(this,value,offset,!0,noAssert)},Buffer.prototype.writeDoubleBE=function(value,offset,noAssert){return writeDouble(this,value,offset,!1,noAssert)},Buffer.prototype.copy=function(target,targetStart,start,end){if(!Buffer.isBuffer(target))throw new TypeError("argument should be a Buffer");if(start||(start=0),end||0===end||(end=this.length),targetStart>=target.length&&(targetStart=target.length),targetStart||(targetStart=0),end>0&&end<start&&(end=start),end===start)return 0;if(0===target.length||0===this.length)return 0;if(targetStart<0)throw new RangeError("targetStart out of bounds");if(start<0||start>=this.length)throw new RangeError("Index out of range");if(end<0)throw new RangeError("sourceEnd out of bounds");end>this.length&&(end=this.length),target.length-targetStart<end-start&&(end=target.length-targetStart+start);var len=end-start;if(this===target&&"function"==typeof Uint8Array.prototype.copyWithin)this.copyWithin(targetStart,start,end);else if(this===target&&start<targetStart&&targetStart<end)for(var i=len-1;i>=0;--i)target[i+targetStart]=this[i+start];else Uint8Array.prototype.set.call(target,this.subarray(start,end),targetStart);return len},Buffer.prototype.fill=function(val,start,end,encoding){if("string"==typeof val){if("string"==typeof start?(encoding=start,start=0,end=this.length):"string"==typeof end&&(encoding=end,end=this.length),void 0!==encoding&&"string"!=typeof encoding)throw new TypeError("encoding must be a string");if("string"==typeof encoding&&!Buffer.isEncoding(encoding))throw new TypeError("Unknown encoding: "+encoding);if(1===val.length){var code=val.charCodeAt(0);("utf8"===encoding&&code<128||"latin1"===encoding)&&(val=code)}}else"number"==typeof val?val&=255:"boolean"==typeof val&&(val=Number(val));if(start<0||this.length<start||this.length<end)throw new RangeError("Out of range index");if(end<=start)return this;var i;if(start>>>=0,end=void 0===end?this.length:end>>>0,val||(val=0),"number"==typeof val)for(i=start;i<end;++i)this[i]=val;else{var bytes=Buffer.isBuffer(val)?val:Buffer.from(val,encoding),len=bytes.length;if(0===len)throw new TypeError('The value "'+val+'" is invalid for argument "value"');for(i=0;i<end-start;++i)this[i+start]=bytes[i%len]}return this};var INVALID_BASE64_RE=/[^+/0-9A-Za-z-_]/g;function utf8ToBytes(string,units){var codePoint;units=units||1/0;for(var length=string.length,leadSurrogate=null,bytes=[],i=0;i<length;++i){if((codePoint=string.charCodeAt(i))>55295&&codePoint<57344){if(!leadSurrogate){if(codePoint>56319){(units-=3)>-1&&bytes.push(239,191,189);continue}if(i+1===length){(units-=3)>-1&&bytes.push(239,191,189);continue}leadSurrogate=codePoint;continue}if(codePoint<56320){(units-=3)>-1&&bytes.push(239,191,189),leadSurrogate=codePoint;continue}codePoint=65536+(leadSurrogate-55296<<10|codePoint-56320)}else leadSurrogate&&(units-=3)>-1&&bytes.push(239,191,189);if(leadSurrogate=null,codePoint<128){if((units-=1)<0)break;bytes.push(codePoint)}else if(codePoint<2048){if((units-=2)<0)break;bytes.push(codePoint>>6|192,63&codePoint|128)}else if(codePoint<65536){if((units-=3)<0)break;bytes.push(codePoint>>12|224,codePoint>>6&63|128,63&codePoint|128)}else{if(!(codePoint<1114112))throw new Error("Invalid code point");if((units-=4)<0)break;bytes.push(codePoint>>18|240,codePoint>>12&63|128,codePoint>>6&63|128,63&codePoint|128)}}return bytes}function base64ToBytes(str){return base64.toByteArray(function(str){if((str=(str=str.split("=")[0]).trim().replace(INVALID_BASE64_RE,"")).length<2)return"";for(;str.length%4!=0;)str+="=";return str}(str))}function blitBuffer(src,dst,offset,length){for(var i=0;i<length&&!(i+offset>=dst.length||i>=src.length);++i)dst[i+offset]=src[i];return i}function isInstance(obj,type){return obj instanceof type||null!=obj&&null!=obj.constructor&&null!=obj.constructor.name&&obj.constructor.name===type.name}function numberIsNaN(obj){return obj!=obj}var hexSliceLookupTable=function(){for(var table=new Array(256),i=0;i<16;++i)for(var i16=16*i,j=0;j<16;++j)table[i16+j]="0123456789abcdef"[i]+"0123456789abcdef"[j];return table}()}).call(this,require("buffer").Buffer)},{"base64-js":23,buffer:24,ieee754:62}],25:[function(require,module,exports){var global,factory;global=this,factory=function(exports){"use strict";function ascending(a,b){return a<b?-1:a>b?1:a>=b?0:NaN}function bisector(compare){var f;return 1===compare.length&&(f=compare,compare=function(d,x){return ascending(f(d),x)}),{left:function(a,x,lo,hi){for(null==lo&&(lo=0),null==hi&&(hi=a.length);lo<hi;){var mid=lo+hi>>>1;compare(a[mid],x)<0?lo=mid+1:hi=mid}return lo},right:function(a,x,lo,hi){for(null==lo&&(lo=0),null==hi&&(hi=a.length);lo<hi;){var mid=lo+hi>>>1;compare(a[mid],x)>0?hi=mid:lo=mid+1}return lo}}}var ascendingBisect=bisector(ascending),bisectRight=ascendingBisect.right,bisectLeft=ascendingBisect.left;function pair(a,b){return[a,b]}function number(x){return null===x?NaN:+x}function variance(values,valueof){var value,delta,n=values.length,m=0,i=-1,mean=0,sum=0;if(null==valueof)for(;++i<n;)isNaN(value=number(values[i]))||(sum+=(delta=value-mean)*(value-(mean+=delta/++m)));else for(;++i<n;)isNaN(value=number(valueof(values[i],i,values)))||(sum+=(delta=value-mean)*(value-(mean+=delta/++m)));if(m>1)return sum/(m-1)}function deviation(array,f){var v=variance(array,f);return v?Math.sqrt(v):v}function extent(values,valueof){var value,min,max,n=values.length,i=-1;if(null==valueof){for(;++i<n;)if(null!=(value=values[i])&&value>=value)for(min=max=value;++i<n;)null!=(value=values[i])&&(min>value&&(min=value),max<value&&(max=value))}else for(;++i<n;)if(null!=(value=valueof(values[i],i,values))&&value>=value)for(min=max=value;++i<n;)null!=(value=valueof(values[i],i,values))&&(min>value&&(min=value),max<value&&(max=value));return[min,max]}var array=Array.prototype,slice=array.slice,map=array.map;function constant(x){return function(){return x}}function identity(x){return x}function range(start,stop,step){start=+start,stop=+stop,step=(n=arguments.length)<2?(stop=start,start=0,1):n<3?1:+step;for(var i=-1,n=0|Math.max(0,Math.ceil((stop-start)/step)),range=new Array(n);++i<n;)range[i]=start+i*step;return range}var e10=Math.sqrt(50),e5=Math.sqrt(10),e2=Math.sqrt(2);function tickIncrement(start,stop,count){var step=(stop-start)/Math.max(0,count),power=Math.floor(Math.log(step)/Math.LN10),error=step/Math.pow(10,power);return power>=0?(error>=e10?10:error>=e5?5:error>=e2?2:1)*Math.pow(10,power):-Math.pow(10,-power)/(error>=e10?10:error>=e5?5:error>=e2?2:1)}function tickStep(start,stop,count){var step0=Math.abs(stop-start)/Math.max(0,count),step1=Math.pow(10,Math.floor(Math.log(step0)/Math.LN10)),error=step0/step1;return error>=e10?step1*=10:error>=e5?step1*=5:error>=e2&&(step1*=2),stop<start?-step1:step1}function sturges(values){return Math.ceil(Math.log(values.length)/Math.LN2)+1}function quantile(values,p,valueof){if(null==valueof&&(valueof=number),n=values.length){if((p=+p)<=0||n<2)return+valueof(values[0],0,values);if(p>=1)return+valueof(values[n-1],n-1,values);var n,i=(n-1)*p,i0=Math.floor(i),value0=+valueof(values[i0],i0,values);return value0+(+valueof(values[i0+1],i0+1,values)-value0)*(i-i0)}}function min(values,valueof){var value,min,n=values.length,i=-1;if(null==valueof){for(;++i<n;)if(null!=(value=values[i])&&value>=value)for(min=value;++i<n;)null!=(value=values[i])&&min>value&&(min=value)}else for(;++i<n;)if(null!=(value=valueof(values[i],i,values))&&value>=value)for(min=value;++i<n;)null!=(value=valueof(values[i],i,values))&&min>value&&(min=value);return min}function transpose(matrix){if(!(n=matrix.length))return[];for(var i=-1,m=min(matrix,length),transpose=new Array(m);++i<m;)for(var n,j=-1,row=transpose[i]=new Array(n);++j<n;)row[j]=matrix[j][i];return transpose}function length(d){return d.length}exports.bisect=bisectRight,exports.bisectRight=bisectRight,exports.bisectLeft=bisectLeft,exports.ascending=ascending,exports.bisector=bisector,exports.cross=function(values0,values1,reduce){var i0,i1,i,value0,n0=values0.length,n1=values1.length,values=new Array(n0*n1);for(null==reduce&&(reduce=pair),i0=i=0;i0<n0;++i0)for(value0=values0[i0],i1=0;i1<n1;++i1,++i)values[i]=reduce(value0,values1[i1]);return values},exports.descending=function(a,b){return b<a?-1:b>a?1:b>=a?0:NaN},exports.deviation=deviation,exports.extent=extent,exports.histogram=function(){var value=identity,domain=extent,threshold=sturges;function histogram(data){var i,x,n=data.length,values=new Array(n);for(i=0;i<n;++i)values[i]=value(data[i],i,data);var xz=domain(values),x0=xz[0],x1=xz[1],tz=threshold(values,x0,x1);Array.isArray(tz)||(tz=tickStep(x0,x1,tz),tz=range(Math.ceil(x0/tz)*tz,x1,tz));for(var m=tz.length;tz[0]<=x0;)tz.shift(),--m;for(;tz[m-1]>x1;)tz.pop(),--m;var bin,bins=new Array(m+1);for(i=0;i<=m;++i)(bin=bins[i]=[]).x0=i>0?tz[i-1]:x0,bin.x1=i<m?tz[i]:x1;for(i=0;i<n;++i)x0<=(x=values[i])&&x<=x1&&bins[bisectRight(tz,x,0,m)].push(data[i]);return bins}return histogram.value=function(_){return arguments.length?(value="function"==typeof _?_:constant(_),histogram):value},histogram.domain=function(_){return arguments.length?(domain="function"==typeof _?_:constant([_[0],_[1]]),histogram):domain},histogram.thresholds=function(_){return arguments.length?(threshold="function"==typeof _?_:Array.isArray(_)?constant(slice.call(_)):constant(_),histogram):threshold},histogram},exports.thresholdFreedmanDiaconis=function(values,min,max){return values=map.call(values,number).sort(ascending),Math.ceil((max-min)/(2*(quantile(values,.75)-quantile(values,.25))*Math.pow(values.length,-1/3)))},exports.thresholdScott=function(values,min,max){return Math.ceil((max-min)/(3.5*deviation(values)*Math.pow(values.length,-1/3)))},exports.thresholdSturges=sturges,exports.max=function(values,valueof){var value,max,n=values.length,i=-1;if(null==valueof){for(;++i<n;)if(null!=(value=values[i])&&value>=value)for(max=value;++i<n;)null!=(value=values[i])&&value>max&&(max=value)}else for(;++i<n;)if(null!=(value=valueof(values[i],i,values))&&value>=value)for(max=value;++i<n;)null!=(value=valueof(values[i],i,values))&&value>max&&(max=value);return max},exports.mean=function(values,valueof){var value,n=values.length,m=n,i=-1,sum=0;if(null==valueof)for(;++i<n;)isNaN(value=number(values[i]))?--m:sum+=value;else for(;++i<n;)isNaN(value=number(valueof(values[i],i,values)))?--m:sum+=value;if(m)return sum/m},exports.median=function(values,valueof){var value,n=values.length,i=-1,numbers=[];if(null==valueof)for(;++i<n;)isNaN(value=number(values[i]))||numbers.push(value);else for(;++i<n;)isNaN(value=number(valueof(values[i],i,values)))||numbers.push(value);return quantile(numbers.sort(ascending),.5)},exports.merge=function(arrays){for(var m,merged,array,n=arrays.length,i=-1,j=0;++i<n;)j+=arrays[i].length;for(merged=new Array(j);--n>=0;)for(m=(array=arrays[n]).length;--m>=0;)merged[--j]=array[m];return merged},exports.min=min,exports.pairs=function(array,f){null==f&&(f=pair);for(var i=0,n=array.length-1,p=array[0],pairs=new Array(n<0?0:n);i<n;)pairs[i]=f(p,p=array[++i]);return pairs},exports.permute=function(array,indexes){for(var i=indexes.length,permutes=new Array(i);i--;)permutes[i]=array[indexes[i]];return permutes},exports.quantile=quantile,exports.range=range,exports.scan=function(values,compare){if(n=values.length){var n,xi,i=0,j=0,xj=values[j];for(null==compare&&(compare=ascending);++i<n;)(compare(xi=values[i],xj)<0||0!==compare(xj,xj))&&(xj=xi,j=i);return 0===compare(xj,xj)?j:void 0}},exports.shuffle=function(array,i0,i1){for(var t,i,m=(null==i1?array.length:i1)-(i0=null==i0?0:+i0);m;)i=Math.random()*m--|0,t=array[m+i0],array[m+i0]=array[i+i0],array[i+i0]=t;return array},exports.sum=function(values,valueof){var value,n=values.length,i=-1,sum=0;if(null==valueof)for(;++i<n;)(value=+values[i])&&(sum+=value);else for(;++i<n;)(value=+valueof(values[i],i,values))&&(sum+=value);return sum},exports.ticks=function(start,stop,count){var reverse,n,ticks,step,i=-1;if(count=+count,(start=+start)==(stop=+stop)&&count>0)return[start];if((reverse=stop<start)&&(n=start,start=stop,stop=n),0===(step=tickIncrement(start,stop,count))||!isFinite(step))return[];if(step>0)for(start=Math.ceil(start/step),stop=Math.floor(stop/step),ticks=new Array(n=Math.ceil(stop-start+1));++i<n;)ticks[i]=(start+i)*step;else for(start=Math.floor(start*step),stop=Math.ceil(stop*step),ticks=new Array(n=Math.ceil(start-stop+1));++i<n;)ticks[i]=(start-i)/step;return reverse&&ticks.reverse(),ticks},exports.tickIncrement=tickIncrement,exports.tickStep=tickStep,exports.transpose=transpose,exports.variance=variance,exports.zip=function(){return transpose(arguments)},Object.defineProperty(exports,"__esModule",{value:!0})},"object"==typeof exports&&void 0!==module?factory(exports):"function"==typeof define&&define.amd?define(["exports"],factory):factory(global.d3=global.d3||{})},{}],26:[function(require,module,exports){var global,factory;global=this,factory=function(exports){"use strict";var slice=Array.prototype.slice;function identity(x){return x}var top=1,right=2,bottom=3,left=4,epsilon=1e-6;function translateX(x){return"translate("+(x+.5)+",0)"}function translateY(y){return"translate(0,"+(y+.5)+")"}function entering(){return!this.__axis}function axis(orient,scale){var tickArguments=[],tickValues=null,tickFormat=null,tickSizeInner=6,tickSizeOuter=6,tickPadding=3,k=orient===top||orient===left?-1:1,x=orient===left||orient===right?"x":"y",transform=orient===top||orient===bottom?translateX:translateY;function axis(context){var values=null==tickValues?scale.ticks?scale.ticks.apply(scale,tickArguments):scale.domain():tickValues,format=null==tickFormat?scale.tickFormat?scale.tickFormat.apply(scale,tickArguments):identity:tickFormat,spacing=Math.max(tickSizeInner,0)+tickPadding,range=scale.range(),range0=+range[0]+.5,range1=+range[range.length-1]+.5,position=(scale.bandwidth?function(scale){var offset=Math.max(0,scale.bandwidth()-1)/2;return scale.round()&&(offset=Math.round(offset)),function(d){return+scale(d)+offset}}:function(scale){return function(d){return+scale(d)}})(scale.copy()),selection=context.selection?context.selection():context,path=selection.selectAll(".domain").data([null]),tick=selection.selectAll(".tick").data(values,scale).order(),tickExit=tick.exit(),tickEnter=tick.enter().append("g").attr("class","tick"),line=tick.select("line"),text=tick.select("text");path=path.merge(path.enter().insert("path",".tick").attr("class","domain").attr("stroke","currentColor")),tick=tick.merge(tickEnter),line=line.merge(tickEnter.append("line").attr("stroke","currentColor").attr(x+"2",k*tickSizeInner)),text=text.merge(tickEnter.append("text").attr("fill","currentColor").attr(x,k*spacing).attr("dy",orient===top?"0em":orient===bottom?"0.71em":"0.32em")),context!==selection&&(path=path.transition(context),tick=tick.transition(context),line=line.transition(context),text=text.transition(context),tickExit=tickExit.transition(context).attr("opacity",epsilon).attr("transform",function(d){return isFinite(d=position(d))?transform(d):this.getAttribute("transform")}),tickEnter.attr("opacity",epsilon).attr("transform",function(d){var p=this.parentNode.__axis;return transform(p&&isFinite(p=p(d))?p:position(d))})),tickExit.remove(),path.attr("d",orient===left||orient==right?tickSizeOuter?"M"+k*tickSizeOuter+","+range0+"H0.5V"+range1+"H"+k*tickSizeOuter:"M0.5,"+range0+"V"+range1:tickSizeOuter?"M"+range0+","+k*tickSizeOuter+"V0.5H"+range1+"V"+k*tickSizeOuter:"M"+range0+",0.5H"+range1),tick.attr("opacity",1).attr("transform",function(d){return transform(position(d))}),line.attr(x+"2",k*tickSizeInner),text.attr(x,k*spacing).text(format),selection.filter(entering).attr("fill","none").attr("font-size",10).attr("font-family","sans-serif").attr("text-anchor",orient===right?"start":orient===left?"end":"middle"),selection.each(function(){this.__axis=position})}return axis.scale=function(_){return arguments.length?(scale=_,axis):scale},axis.ticks=function(){return tickArguments=slice.call(arguments),axis},axis.tickArguments=function(_){return arguments.length?(tickArguments=null==_?[]:slice.call(_),axis):tickArguments.slice()},axis.tickValues=function(_){return arguments.length?(tickValues=null==_?null:slice.call(_),axis):tickValues&&tickValues.slice()},axis.tickFormat=function(_){return arguments.length?(tickFormat=_,axis):tickFormat},axis.tickSize=function(_){return arguments.length?(tickSizeInner=tickSizeOuter=+_,axis):tickSizeInner},axis.tickSizeInner=function(_){return arguments.length?(tickSizeInner=+_,axis):tickSizeInner},axis.tickSizeOuter=function(_){return arguments.length?(tickSizeOuter=+_,axis):tickSizeOuter},axis.tickPadding=function(_){return arguments.length?(tickPadding=+_,axis):tickPadding},axis}exports.axisTop=function(scale){return axis(top,scale)},exports.axisRight=function(scale){return axis(right,scale)},exports.axisBottom=function(scale){return axis(bottom,scale)},exports.axisLeft=function(scale){return axis(left,scale)},Object.defineProperty(exports,"__esModule",{value:!0})},"object"==typeof exports&&void 0!==module?factory(exports):"function"==typeof define&&define.amd?define(["exports"],factory):factory(global.d3=global.d3||{})},{}],27:[function(require,module,exports){var global,factory;global=this,factory=function(exports,d3Dispatch,d3Drag,d3Interpolate,d3Selection,d3Transition){"use strict";function constant(x){return function(){return x}}function BrushEvent(target,type,selection){this.target=target,this.type=type,this.selection=selection}function nopropagation(){d3Selection.event.stopImmediatePropagation()}function noevent(){d3Selection.event.preventDefault(),d3Selection.event.stopImmediatePropagation()}var MODE_DRAG={name:"drag"},MODE_SPACE={name:"space"},MODE_HANDLE={name:"handle"},MODE_CENTER={name:"center"};function number1(e){return[+e[0],+e[1]]}function number2(e){return[number1(e[0]),number1(e[1])]}var X={name:"x",handles:["w","e"].map(type),input:function(x,e){return null==x?null:[[+x[0],e[0][1]],[+x[1],e[1][1]]]},output:function(xy){return xy&&[xy[0][0],xy[1][0]]}},Y={name:"y",handles:["n","s"].map(type),input:function(y,e){return null==y?null:[[e[0][0],+y[0]],[e[1][0],+y[1]]]},output:function(xy){return xy&&[xy[0][1],xy[1][1]]}},XY={name:"xy",handles:["n","w","e","s","nw","ne","sw","se"].map(type),input:function(xy){return null==xy?null:number2(xy)},output:function(xy){return xy}},cursors={overlay:"crosshair",selection:"move",n:"ns-resize",e:"ew-resize",s:"ns-resize",w:"ew-resize",nw:"nwse-resize",ne:"nesw-resize",se:"nwse-resize",sw:"nesw-resize"},flipX={e:"w",w:"e",nw:"ne",ne:"nw",se:"sw",sw:"se"},flipY={n:"s",s:"n",nw:"sw",ne:"se",se:"ne",sw:"nw"},signsX={overlay:1,selection:1,n:null,e:1,s:null,w:-1,nw:-1,ne:1,se:1,sw:-1},signsY={overlay:1,selection:1,n:-1,e:null,s:1,w:null,nw:-1,ne:-1,se:1,sw:1};function type(t){return{type:t}}function defaultFilter(){return!d3Selection.event.ctrlKey&&!d3Selection.event.button}function defaultExtent(){var svg=this.ownerSVGElement||this;return svg.hasAttribute("viewBox")?[[(svg=svg.viewBox.baseVal).x,svg.y],[svg.x+svg.width,svg.y+svg.height]]:[[0,0],[svg.width.baseVal.value,svg.height.baseVal.value]]}function defaultTouchable(){return navigator.maxTouchPoints||"ontouchstart"in this}function local(node){for(;!node.__brush;)if(!(node=node.parentNode))return;return node.__brush}function brush$1(dim){var touchending,extent=defaultExtent,filter=defaultFilter,touchable=defaultTouchable,keys=!0,listeners=d3Dispatch.dispatch(brush,"start","brush","end"),handleSize=6;function brush(group){var overlay=group.property("__brush",initialize).selectAll(".overlay").data([type("overlay")]);overlay.enter().append("rect").attr("class","overlay").attr("pointer-events","all").attr("cursor",cursors.overlay).merge(overlay).each(function(){var extent=local(this).extent;d3Selection.select(this).attr("x",extent[0][0]).attr("y",extent[0][1]).attr("width",extent[1][0]-extent[0][0]).attr("height",extent[1][1]-extent[0][1])}),group.selectAll(".selection").data([type("selection")]).enter().append("rect").attr("class","selection").attr("cursor",cursors.selection).attr("fill","#777").attr("fill-opacity",.3).attr("stroke","#fff").attr("shape-rendering","crispEdges");var handle=group.selectAll(".handle").data(dim.handles,function(d){return d.type});handle.exit().remove(),handle.enter().append("rect").attr("class",function(d){return"handle handle--"+d.type}).attr("cursor",function(d){return cursors[d.type]}),group.each(redraw).attr("fill","none").attr("pointer-events","all").on("mousedown.brush",started).filter(touchable).on("touchstart.brush",started).on("touchmove.brush",touchmoved).on("touchend.brush touchcancel.brush",touchended).style("touch-action","none").style("-webkit-tap-highlight-color","rgba(0,0,0,0)")}function redraw(){var group=d3Selection.select(this),selection=local(this).selection;selection?(group.selectAll(".selection").style("display",null).attr("x",selection[0][0]).attr("y",selection[0][1]).attr("width",selection[1][0]-selection[0][0]).attr("height",selection[1][1]-selection[0][1]),group.selectAll(".handle").style("display",null).attr("x",function(d){return"e"===d.type[d.type.length-1]?selection[1][0]-handleSize/2:selection[0][0]-handleSize/2}).attr("y",function(d){return"s"===d.type[0]?selection[1][1]-handleSize/2:selection[0][1]-handleSize/2}).attr("width",function(d){return"n"===d.type||"s"===d.type?selection[1][0]-selection[0][0]+handleSize:handleSize}).attr("height",function(d){return"e"===d.type||"w"===d.type?selection[1][1]-selection[0][1]+handleSize:handleSize})):group.selectAll(".selection,.handle").style("display","none").attr("x",null).attr("y",null).attr("width",null).attr("height",null)}function emitter(that,args,clean){return!clean&&that.__brush.emitter||new Emitter(that,args)}function Emitter(that,args){this.that=that,this.args=args,this.state=that.__brush,this.active=0}function started(){if((!touchending||d3Selection.event.touches)&&filter.apply(this,arguments)){var w0,w1,n0,n1,e0,e1,s0,s1,moving,lockX,lockY,identifier,that=this,type=d3Selection.event.target.__data__.type,mode="selection"===(keys&&d3Selection.event.metaKey?type="overlay":type)?MODE_DRAG:keys&&d3Selection.event.altKey?MODE_CENTER:MODE_HANDLE,signX=dim===Y?null:signsX[type],signY=dim===X?null:signsY[type],state=local(that),extent=state.extent,selection=state.selection,W=extent[0][0],N=extent[0][1],E=extent[1][0],S=extent[1][1],dx=0,dy=0,shifting=signX&&signY&&keys&&d3Selection.event.shiftKey,pointer=d3Selection.event.touches?(identifier=d3Selection.event.changedTouches[0].identifier,function(target){return d3Selection.touch(target,d3Selection.event.touches,identifier)}):d3Selection.mouse,point0=pointer(that),point=point0,emit=emitter(that,arguments,!0).beforestart();"overlay"===type?(selection&&(moving=!0),state.selection=selection=[[w0=dim===Y?W:point0[0],n0=dim===X?N:point0[1]],[e0=dim===Y?E:w0,s0=dim===X?S:n0]]):(w0=selection[0][0],n0=selection[0][1],e0=selection[1][0],s0=selection[1][1]),w1=w0,n1=n0,e1=e0,s1=s0;var group=d3Selection.select(that).attr("pointer-events","none"),overlay=group.selectAll(".overlay").attr("cursor",cursors[type]);if(d3Selection.event.touches)emit.moved=moved,emit.ended=ended;else{var view=d3Selection.select(d3Selection.event.view).on("mousemove.brush",moved,!0).on("mouseup.brush",ended,!0);keys&&view.on("keydown.brush",function(){switch(d3Selection.event.keyCode){case 16:shifting=signX&&signY;break;case 18:mode===MODE_HANDLE&&(signX&&(e0=e1-dx*signX,w0=w1+dx*signX),signY&&(s0=s1-dy*signY,n0=n1+dy*signY),mode=MODE_CENTER,move());break;case 32:mode!==MODE_HANDLE&&mode!==MODE_CENTER||(signX<0?e0=e1-dx:signX>0&&(w0=w1-dx),signY<0?s0=s1-dy:signY>0&&(n0=n1-dy),mode=MODE_SPACE,overlay.attr("cursor",cursors.selection),move());break;default:return}noevent()},!0).on("keyup.brush",function(){switch(d3Selection.event.keyCode){case 16:shifting&&(lockX=lockY=shifting=!1,move());break;case 18:mode===MODE_CENTER&&(signX<0?e0=e1:signX>0&&(w0=w1),signY<0?s0=s1:signY>0&&(n0=n1),mode=MODE_HANDLE,move());break;case 32:mode===MODE_SPACE&&(d3Selection.event.altKey?(signX&&(e0=e1-dx*signX,w0=w1+dx*signX),signY&&(s0=s1-dy*signY,n0=n1+dy*signY),mode=MODE_CENTER):(signX<0?e0=e1:signX>0&&(w0=w1),signY<0?s0=s1:signY>0&&(n0=n1),mode=MODE_HANDLE),overlay.attr("cursor",cursors[type]),move());break;default:return}noevent()},!0),d3Drag.dragDisable(d3Selection.event.view)}nopropagation(),d3Transition.interrupt(that),redraw.call(that),emit.start()}function moved(){var point1=pointer(that);!shifting||lockX||lockY||(Math.abs(point1[0]-point[0])>Math.abs(point1[1]-point[1])?lockY=!0:lockX=!0),point=point1,moving=!0,noevent(),move()}function move(){var t;switch(dx=point[0]-point0[0],dy=point[1]-point0[1],mode){case MODE_SPACE:case MODE_DRAG:signX&&(dx=Math.max(W-w0,Math.min(E-e0,dx)),w1=w0+dx,e1=e0+dx),signY&&(dy=Math.max(N-n0,Math.min(S-s0,dy)),n1=n0+dy,s1=s0+dy);break;case MODE_HANDLE:signX<0?(dx=Math.max(W-w0,Math.min(E-w0,dx)),w1=w0+dx,e1=e0):signX>0&&(dx=Math.max(W-e0,Math.min(E-e0,dx)),w1=w0,e1=e0+dx),signY<0?(dy=Math.max(N-n0,Math.min(S-n0,dy)),n1=n0+dy,s1=s0):signY>0&&(dy=Math.max(N-s0,Math.min(S-s0,dy)),n1=n0,s1=s0+dy);break;case MODE_CENTER:signX&&(w1=Math.max(W,Math.min(E,w0-dx*signX)),e1=Math.max(W,Math.min(E,e0+dx*signX))),signY&&(n1=Math.max(N,Math.min(S,n0-dy*signY)),s1=Math.max(N,Math.min(S,s0+dy*signY)))}e1<w1&&(signX*=-1,t=w0,w0=e0,e0=t,t=w1,w1=e1,e1=t,type in flipX&&overlay.attr("cursor",cursors[type=flipX[type]])),s1<n1&&(signY*=-1,t=n0,n0=s0,s0=t,t=n1,n1=s1,s1=t,type in flipY&&overlay.attr("cursor",cursors[type=flipY[type]])),state.selection&&(selection=state.selection),lockX&&(w1=selection[0][0],e1=selection[1][0]),lockY&&(n1=selection[0][1],s1=selection[1][1]),selection[0][0]===w1&&selection[0][1]===n1&&selection[1][0]===e1&&selection[1][1]===s1||(state.selection=[[w1,n1],[e1,s1]],redraw.call(that),emit.brush())}function ended(){if(nopropagation(),d3Selection.event.touches){if(d3Selection.event.touches.length)return;touchending&&clearTimeout(touchending),touchending=setTimeout(function(){touchending=null},500)}else d3Drag.dragEnable(d3Selection.event.view,moving),view.on("keydown.brush keyup.brush mousemove.brush mouseup.brush",null);var extent;group.attr("pointer-events","all"),overlay.attr("cursor",cursors.overlay),state.selection&&(selection=state.selection),((extent=selection)[0][0]===extent[1][0]||extent[0][1]===extent[1][1])&&(state.selection=null,redraw.call(that)),emit.end()}}function touchmoved(){emitter(this,arguments).moved()}function touchended(){emitter(this,arguments).ended()}function initialize(){var state=this.__brush||{selection:null};return state.extent=number2(extent.apply(this,arguments)),state.dim=dim,state}return brush.move=function(group,selection){group.selection?group.on("start.brush",function(){emitter(this,arguments).beforestart().start()}).on("interrupt.brush end.brush",function(){emitter(this,arguments).end()}).tween("brush",function(){var that=this,state=that.__brush,emit=emitter(that,arguments),selection0=state.selection,selection1=dim.input("function"==typeof selection?selection.apply(this,arguments):selection,state.extent),i=d3Interpolate.interpolate(selection0,selection1);function tween(t){state.selection=1===t&&null===selection1?null:i(t),redraw.call(that),emit.brush()}return null!==selection0&&null!==selection1?tween:tween(1)}):group.each(function(){var args=arguments,state=this.__brush,selection1=dim.input("function"==typeof selection?selection.apply(this,args):selection,state.extent),emit=emitter(this,args).beforestart();d3Transition.interrupt(this),state.selection=null===selection1?null:selection1,redraw.call(this),emit.start().brush().end()})},brush.clear=function(group){brush.move(group,null)},Emitter.prototype={beforestart:function(){return 1==++this.active&&(this.state.emitter=this,this.starting=!0),this},start:function(){return this.starting?(this.starting=!1,this.emit("start")):this.emit("brush"),this},brush:function(){return this.emit("brush"),this},end:function(){return 0==--this.active&&(delete this.state.emitter,this.emit("end")),this},emit:function(type){d3Selection.customEvent(new BrushEvent(brush,type,dim.output(this.state.selection)),listeners.apply,listeners,[type,this.that,this.args])}},brush.extent=function(_){return arguments.length?(extent="function"==typeof _?_:constant(number2(_)),brush):extent},brush.filter=function(_){return arguments.length?(filter="function"==typeof _?_:constant(!!_),brush):filter},brush.handleSize=function(_){return arguments.length?(handleSize=+_,brush):handleSize},brush.keyModifiers=function(_){return arguments.length?(keys=!!_,brush):keys},brush.on=function(){var value=listeners.on.apply(listeners,arguments);return value===listeners?brush:value},brush}exports.brush=function(){return brush$1(XY)},exports.brushSelection=function(node){var state=node.__brush;return state?state.dim.output(state.selection):null},exports.brushX=function(){return brush$1(X)},exports.brushY=function(){return brush$1(Y)},Object.defineProperty(exports,"__esModule",{value:!0})},"object"==typeof exports&&void 0!==module?factory(exports,require("d3-dispatch"),require("d3-drag"),require("d3-interpolate"),require("d3-selection"),require("d3-transition")):"function"==typeof define&&define.amd?define(["exports","d3-dispatch","d3-drag","d3-interpolate","d3-selection","d3-transition"],factory):factory((global=global||self).d3=global.d3||{},global.d3,global.d3,global.d3,global.d3,global.d3)},{"d3-dispatch":32,"d3-drag":33,"d3-interpolate":41,"d3-selection":48,"d3-transition":53}],28:[function(require,module,exports){var global,factory;global=this,factory=function(exports,d3Array,d3Path){"use strict";var cos=Math.cos,sin=Math.sin,pi=Math.PI,halfPi=pi/2,tau=2*pi,max=Math.max,slice=Array.prototype.slice;function constant(x){return function(){return x}}function defaultSource(d){return d.source}function defaultTarget(d){return d.target}function defaultRadius(d){return d.radius}function defaultStartAngle(d){return d.startAngle}function defaultEndAngle(d){return d.endAngle}exports.chord=function(){var padAngle=0,sortGroups=null,sortSubgroups=null,sortChords=null;function chord(matrix){var k,x,x0,dx,i,j,n=matrix.length,groupSums=[],groupIndex=d3Array.range(n),subgroupIndex=[],chords=[],groups=chords.groups=new Array(n),subgroups=new Array(n*n);for(k=0,i=-1;++i<n;){for(x=0,j=-1;++j<n;)x+=matrix[i][j];groupSums.push(x),subgroupIndex.push(d3Array.range(n)),k+=x}for(sortGroups&&groupIndex.sort(function(a,b){return sortGroups(groupSums[a],groupSums[b])}),sortSubgroups&&subgroupIndex.forEach(function(d,i){d.sort(function(a,b){return sortSubgroups(matrix[i][a],matrix[i][b])})}),dx=(k=max(0,tau-padAngle*n)/k)?padAngle:tau/n,x=0,i=-1;++i<n;){for(x0=x,j=-1;++j<n;){var di=groupIndex[i],dj=subgroupIndex[di][j],v=matrix[di][dj],a0=x,a1=x+=v*k;subgroups[dj*n+di]={index:di,subindex:dj,startAngle:a0,endAngle:a1,value:v}}groups[di]={index:di,startAngle:x0,endAngle:x,value:groupSums[di]},x+=dx}for(i=-1;++i<n;)for(j=i-1;++j<n;){var source=subgroups[j*n+i],target=subgroups[i*n+j];(source.value||target.value)&&chords.push(source.value<target.value?{source:target,target:source}:{source:source,target:target})}return sortChords?chords.sort(sortChords):chords}return chord.padAngle=function(_){return arguments.length?(padAngle=max(0,_),chord):padAngle},chord.sortGroups=function(_){return arguments.length?(sortGroups=_,chord):sortGroups},chord.sortSubgroups=function(_){return arguments.length?(sortSubgroups=_,chord):sortSubgroups},chord.sortChords=function(_){return arguments.length?(null==_?sortChords=null:(compare=_,sortChords=function(a,b){return compare(a.source.value+a.target.value,b.source.value+b.target.value)})._=_,chord):sortChords&&sortChords._;var compare},chord},exports.ribbon=function(){var source=defaultSource,target=defaultTarget,radius=defaultRadius,startAngle=defaultStartAngle,endAngle=defaultEndAngle,context=null;function ribbon(){var buffer,argv=slice.call(arguments),s=source.apply(this,argv),t=target.apply(this,argv),sr=+radius.apply(this,(argv[0]=s,argv)),sa0=startAngle.apply(this,argv)-halfPi,sa1=endAngle.apply(this,argv)-halfPi,sx0=sr*cos(sa0),sy0=sr*sin(sa0),tr=+radius.apply(this,(argv[0]=t,argv)),ta0=startAngle.apply(this,argv)-halfPi,ta1=endAngle.apply(this,argv)-halfPi;if(context||(context=buffer=d3Path.path()),context.moveTo(sx0,sy0),context.arc(0,0,sr,sa0,sa1),sa0===ta0&&sa1===ta1||(context.quadraticCurveTo(0,0,tr*cos(ta0),tr*sin(ta0)),context.arc(0,0,tr,ta0,ta1)),context.quadraticCurveTo(0,0,sx0,sy0),context.closePath(),buffer)return context=null,buffer+""||null}return ribbon.radius=function(_){return arguments.length?(radius="function"==typeof _?_:constant(+_),ribbon):radius},ribbon.startAngle=function(_){return arguments.length?(startAngle="function"==typeof _?_:constant(+_),ribbon):startAngle},ribbon.endAngle=function(_){return arguments.length?(endAngle="function"==typeof _?_:constant(+_),ribbon):endAngle},ribbon.source=function(_){return arguments.length?(source=_,ribbon):source},ribbon.target=function(_){return arguments.length?(target=_,ribbon):target},ribbon.context=function(_){return arguments.length?(context=null==_?null:_,ribbon):context},ribbon},Object.defineProperty(exports,"__esModule",{value:!0})},"object"==typeof exports&&void 0!==module?factory(exports,require("d3-array"),require("d3-path")):"function"==typeof define&&define.amd?define(["exports","d3-array","d3-path"],factory):factory(global.d3=global.d3||{},global.d3,global.d3)},{"d3-array":25,"d3-path":42}],29:[function(require,module,exports){var global,factory;global=this,factory=function(exports){"use strict";function Map(){}function map(object,f){var map=new Map;if(object instanceof Map)object.each(function(value,key){map.set(key,value)});else if(Array.isArray(object)){var o,i=-1,n=object.length;if(null==f)for(;++i<n;)map.set(i,object[i]);else for(;++i<n;)map.set(f(o=object[i],i,object),o)}else if(object)for(var key in object)map.set(key,object[key]);return map}function createObject(){return{}}function setObject(object,key,value){object[key]=value}function createMap(){return map()}function setMap(map$$1,key,value){map$$1.set(key,value)}function Set(){}Map.prototype=map.prototype={constructor:Map,has:function(key){return"$"+key in this},get:function(key){return this["$"+key]},set:function(key,value){return this["$"+key]=value,this},remove:function(key){var property="$"+key;return property in this&&delete this[property]},clear:function(){for(var property in this)"$"===property[0]&&delete this[property]},keys:function(){var keys=[];for(var property in this)"$"===property[0]&&keys.push(property.slice(1));return keys},values:function(){var values=[];for(var property in this)"$"===property[0]&&values.push(this[property]);return values},entries:function(){var entries=[];for(var property in this)"$"===property[0]&&entries.push({key:property.slice(1),value:this[property]});return entries},size:function(){var size=0;for(var property in this)"$"===property[0]&&++size;return size},empty:function(){for(var property in this)if("$"===property[0])return!1;return!0},each:function(f){for(var property in this)"$"===property[0]&&f(this[property],property.slice(1),this)}};var proto=map.prototype;function set(object,f){var set=new Set;if(object instanceof Set)object.each(function(value){set.add(value)});else if(object){var i=-1,n=object.length;if(null==f)for(;++i<n;)set.add(object[i]);else for(;++i<n;)set.add(f(object[i],i,object))}return set}Set.prototype=set.prototype={constructor:Set,has:proto.has,add:function(value){return this["$"+(value+="")]=value,this},remove:proto.remove,clear:proto.clear,values:proto.keys,size:proto.size,empty:proto.empty,each:proto.each},exports.nest=function(){var sortValues,rollup,nest,keys=[],sortKeys=[];function apply(array,depth,createResult,setResult){if(depth>=keys.length)return null!=sortValues&&array.sort(sortValues),null!=rollup?rollup(array):array;for(var keyValue,value,values,i=-1,n=array.length,key=keys[depth++],valuesByKey=map(),result=createResult();++i<n;)(values=valuesByKey.get(keyValue=key(value=array[i])+""))?values.push(value):valuesByKey.set(keyValue,[value]);return valuesByKey.each(function(values,key){setResult(result,key,apply(values,depth,createResult,setResult))}),result}return nest={object:function(array){return apply(array,0,createObject,setObject)},map:function(array){return apply(array,0,createMap,setMap)},entries:function(array){return function entries(map$$1,depth){if(++depth>keys.length)return map$$1;var array,sortKey=sortKeys[depth-1];return null!=rollup&&depth>=keys.length?array=map$$1.entries():(array=[],map$$1.each(function(v,k){array.push({key:k,values:entries(v,depth)})})),null!=sortKey?array.sort(function(a,b){return sortKey(a.key,b.key)}):array}(apply(array,0,createMap,setMap),0)},key:function(d){return keys.push(d),nest},sortKeys:function(order){return sortKeys[keys.length-1]=order,nest},sortValues:function(order){return sortValues=order,nest},rollup:function(f){return rollup=f,nest}}},exports.set=set,exports.map=map,exports.keys=function(map){var keys=[];for(var key in map)keys.push(key);return keys},exports.values=function(map){var values=[];for(var key in map)values.push(map[key]);return values},exports.entries=function(map){var entries=[];for(var key in map)entries.push({key:key,value:map[key]});return entries},Object.defineProperty(exports,"__esModule",{value:!0})},"object"==typeof exports&&void 0!==module?factory(exports):"function"==typeof define&&define.amd?define(["exports"],factory):factory(global.d3=global.d3||{})},{}],30:[function(require,module,exports){var global,factory;global=this,factory=function(exports){"use strict";function define(constructor,factory,prototype){constructor.prototype=factory.prototype=prototype,prototype.constructor=constructor}function extend(parent,definition){var prototype=Object.create(parent.prototype);for(var key in definition)prototype[key]=definition[key];return prototype}function Color(){}var reI="\\s*([+-]?\\d+)\\s*",reN="\\s*([+-]?\\d*\\.?\\d+(?:[eE][+-]?\\d+)?)\\s*",reP="\\s*([+-]?\\d*\\.?\\d+(?:[eE][+-]?\\d+)?)%\\s*",reHex=/^#([0-9a-f]{3,8})$/,reRgbInteger=new RegExp("^rgb\\("+[reI,reI,reI]+"\\)$"),reRgbPercent=new RegExp("^rgb\\("+[reP,reP,reP]+"\\)$"),reRgbaInteger=new RegExp("^rgba\\("+[reI,reI,reI,reN]+"\\)$"),reRgbaPercent=new RegExp("^rgba\\("+[reP,reP,reP,reN]+"\\)$"),reHslPercent=new RegExp("^hsl\\("+[reN,reP,reP]+"\\)$"),reHslaPercent=new RegExp("^hsla\\("+[reN,reP,reP,reN]+"\\)$"),named={aliceblue:15792383,antiquewhite:16444375,aqua:65535,aquamarine:8388564,azure:15794175,beige:16119260,bisque:16770244,black:0,blanchedalmond:16772045,blue:255,blueviolet:9055202,brown:10824234,burlywood:14596231,cadetblue:6266528,chartreuse:8388352,chocolate:13789470,coral:16744272,cornflowerblue:6591981,cornsilk:16775388,crimson:14423100,cyan:65535,darkblue:139,darkcyan:35723,darkgoldenrod:12092939,darkgray:11119017,darkgreen:25600,darkgrey:11119017,darkkhaki:12433259,darkmagenta:9109643,darkolivegreen:5597999,darkorange:16747520,darkorchid:10040012,darkred:9109504,darksalmon:15308410,darkseagreen:9419919,darkslateblue:4734347,darkslategray:3100495,darkslategrey:3100495,darkturquoise:52945,darkviolet:9699539,deeppink:16716947,deepskyblue:49151,dimgray:6908265,dimgrey:6908265,dodgerblue:2003199,firebrick:11674146,floralwhite:16775920,forestgreen:2263842,fuchsia:16711935,gainsboro:14474460,ghostwhite:16316671,gold:16766720,goldenrod:14329120,gray:8421504,green:32768,greenyellow:11403055,grey:8421504,honeydew:15794160,hotpink:16738740,indianred:13458524,indigo:4915330,ivory:16777200,khaki:15787660,lavender:15132410,lavenderblush:16773365,lawngreen:8190976,lemonchiffon:16775885,lightblue:11393254,lightcoral:15761536,lightcyan:14745599,lightgoldenrodyellow:16448210,lightgray:13882323,lightgreen:9498256,lightgrey:13882323,lightpink:16758465,lightsalmon:16752762,lightseagreen:2142890,lightskyblue:8900346,lightslategray:7833753,lightslategrey:7833753,lightsteelblue:11584734,lightyellow:16777184,lime:65280,limegreen:3329330,linen:16445670,magenta:16711935,maroon:8388608,mediumaquamarine:6737322,mediumblue:205,mediumorchid:12211667,mediumpurple:9662683,mediumseagreen:3978097,mediumslateblue:8087790,mediumspringgreen:64154,mediumturquoise:4772300,mediumvioletred:13047173,midnightblue:1644912,mintcream:16121850,mistyrose:16770273,moccasin:16770229,navajowhite:16768685,navy:128,oldlace:16643558,olive:8421376,olivedrab:7048739,orange:16753920,orangered:16729344,orchid:14315734,palegoldenrod:15657130,palegreen:10025880,paleturquoise:11529966,palevioletred:14381203,papayawhip:16773077,peachpuff:16767673,peru:13468991,pink:16761035,plum:14524637,powderblue:11591910,purple:8388736,rebeccapurple:6697881,red:16711680,rosybrown:12357519,royalblue:4286945,saddlebrown:9127187,salmon:16416882,sandybrown:16032864,seagreen:3050327,seashell:16774638,sienna:10506797,silver:12632256,skyblue:8900331,slateblue:6970061,slategray:7372944,slategrey:7372944,snow:16775930,springgreen:65407,steelblue:4620980,tan:13808780,teal:32896,thistle:14204888,tomato:16737095,turquoise:4251856,violet:15631086,wheat:16113331,white:16777215,whitesmoke:16119285,yellow:16776960,yellowgreen:10145074};function color_formatHex(){return this.rgb().formatHex()}function color_formatRgb(){return this.rgb().formatRgb()}function color(format){var m,l;return format=(format+"").trim().toLowerCase(),(m=reHex.exec(format))?(l=m[1].length,m=parseInt(m[1],16),6===l?rgbn(m):3===l?new Rgb(m>>8&15|m>>4&240,m>>4&15|240&m,(15&m)<<4|15&m,1):8===l?new Rgb(m>>24&255,m>>16&255,m>>8&255,(255&m)/255):4===l?new Rgb(m>>12&15|m>>8&240,m>>8&15|m>>4&240,m>>4&15|240&m,((15&m)<<4|15&m)/255):null):(m=reRgbInteger.exec(format))?new Rgb(m[1],m[2],m[3],1):(m=reRgbPercent.exec(format))?new Rgb(255*m[1]/100,255*m[2]/100,255*m[3]/100,1):(m=reRgbaInteger.exec(format))?rgba(m[1],m[2],m[3],m[4]):(m=reRgbaPercent.exec(format))?rgba(255*m[1]/100,255*m[2]/100,255*m[3]/100,m[4]):(m=reHslPercent.exec(format))?hsla(m[1],m[2]/100,m[3]/100,1):(m=reHslaPercent.exec(format))?hsla(m[1],m[2]/100,m[3]/100,m[4]):named.hasOwnProperty(format)?rgbn(named[format]):"transparent"===format?new Rgb(NaN,NaN,NaN,0):null}function rgbn(n){return new Rgb(n>>16&255,n>>8&255,255&n,1)}function rgba(r,g,b,a){return a<=0&&(r=g=b=NaN),new Rgb(r,g,b,a)}function rgbConvert(o){return o instanceof Color||(o=color(o)),o?new Rgb((o=o.rgb()).r,o.g,o.b,o.opacity):new Rgb}function rgb(r,g,b,opacity){return 1===arguments.length?rgbConvert(r):new Rgb(r,g,b,null==opacity?1:opacity)}function Rgb(r,g,b,opacity){this.r=+r,this.g=+g,this.b=+b,this.opacity=+opacity}function rgb_formatHex(){return"#"+hex(this.r)+hex(this.g)+hex(this.b)}function rgb_formatRgb(){var a=this.opacity;return(1===(a=isNaN(a)?1:Math.max(0,Math.min(1,a)))?"rgb(":"rgba(")+Math.max(0,Math.min(255,Math.round(this.r)||0))+", "+Math.max(0,Math.min(255,Math.round(this.g)||0))+", "+Math.max(0,Math.min(255,Math.round(this.b)||0))+(1===a?")":", "+a+")")}function hex(value){return((value=Math.max(0,Math.min(255,Math.round(value)||0)))<16?"0":"")+value.toString(16)}function hsla(h,s,l,a){return a<=0?h=s=l=NaN:l<=0||l>=1?h=s=NaN:s<=0&&(h=NaN),new Hsl(h,s,l,a)}function hslConvert(o){if(o instanceof Hsl)return new Hsl(o.h,o.s,o.l,o.opacity);if(o instanceof Color||(o=color(o)),!o)return new Hsl;if(o instanceof Hsl)return o;var r=(o=o.rgb()).r/255,g=o.g/255,b=o.b/255,min=Math.min(r,g,b),max=Math.max(r,g,b),h=NaN,s=max-min,l=(max+min)/2;return s?(h=r===max?(g-b)/s+6*(g<b):g===max?(b-r)/s+2:(r-g)/s+4,s/=l<.5?max+min:2-max-min,h*=60):s=l>0&&l<1?0:h,new Hsl(h,s,l,o.opacity)}function hsl(h,s,l,opacity){return 1===arguments.length?hslConvert(h):new Hsl(h,s,l,null==opacity?1:opacity)}function Hsl(h,s,l,opacity){this.h=+h,this.s=+s,this.l=+l,this.opacity=+opacity}function hsl2rgb(h,m1,m2){return 255*(h<60?m1+(m2-m1)*h/60:h<180?m2:h<240?m1+(m2-m1)*(240-h)/60:m1)}define(Color,color,{copy:function(channels){return Object.assign(new this.constructor,this,channels)},displayable:function(){return this.rgb().displayable()},hex:color_formatHex,formatHex:color_formatHex,formatHsl:function(){return hslConvert(this).formatHsl()},formatRgb:color_formatRgb,toString:color_formatRgb}),define(Rgb,rgb,extend(Color,{brighter:function(k){return k=null==k?1/.7:Math.pow(1/.7,k),new Rgb(this.r*k,this.g*k,this.b*k,this.opacity)},darker:function(k){return k=null==k?.7:Math.pow(.7,k),new Rgb(this.r*k,this.g*k,this.b*k,this.opacity)},rgb:function(){return this},displayable:function(){return-.5<=this.r&&this.r<255.5&&-.5<=this.g&&this.g<255.5&&-.5<=this.b&&this.b<255.5&&0<=this.opacity&&this.opacity<=1},hex:rgb_formatHex,formatHex:rgb_formatHex,formatRgb:rgb_formatRgb,toString:rgb_formatRgb})),define(Hsl,hsl,extend(Color,{brighter:function(k){return k=null==k?1/.7:Math.pow(1/.7,k),new Hsl(this.h,this.s,this.l*k,this.opacity)},darker:function(k){return k=null==k?.7:Math.pow(.7,k),new Hsl(this.h,this.s,this.l*k,this.opacity)},rgb:function(){var h=this.h%360+360*(this.h<0),s=isNaN(h)||isNaN(this.s)?0:this.s,l=this.l,m2=l+(l<.5?l:1-l)*s,m1=2*l-m2;return new Rgb(hsl2rgb(h>=240?h-240:h+120,m1,m2),hsl2rgb(h,m1,m2),hsl2rgb(h<120?h+240:h-120,m1,m2),this.opacity)},displayable:function(){return(0<=this.s&&this.s<=1||isNaN(this.s))&&0<=this.l&&this.l<=1&&0<=this.opacity&&this.opacity<=1},formatHsl:function(){var a=this.opacity;return(1===(a=isNaN(a)?1:Math.max(0,Math.min(1,a)))?"hsl(":"hsla(")+(this.h||0)+", "+100*(this.s||0)+"%, "+100*(this.l||0)+"%"+(1===a?")":", "+a+")")}}));var deg2rad=Math.PI/180,rad2deg=180/Math.PI,Xn=.96422,Yn=1,Zn=.82521,t0=4/29,t1=6/29,t2=3*t1*t1,t3=t1*t1*t1;function labConvert(o){if(o instanceof Lab)return new Lab(o.l,o.a,o.b,o.opacity);if(o instanceof Hcl)return hcl2lab(o);o instanceof Rgb||(o=rgbConvert(o));var x,z,r=rgb2lrgb(o.r),g=rgb2lrgb(o.g),b=rgb2lrgb(o.b),y=xyz2lab((.2225045*r+.7168786*g+.0606169*b)/Yn);return r===g&&g===b?x=z=y:(x=xyz2lab((.4360747*r+.3850649*g+.1430804*b)/Xn),z=xyz2lab((.0139322*r+.0971045*g+.7141733*b)/Zn)),new Lab(116*y-16,500*(x-y),200*(y-z),o.opacity)}function lab(l,a,b,opacity){return 1===arguments.length?labConvert(l):new Lab(l,a,b,null==opacity?1:opacity)}function Lab(l,a,b,opacity){this.l=+l,this.a=+a,this.b=+b,this.opacity=+opacity}function xyz2lab(t){return t>t3?Math.pow(t,1/3):t/t2+t0}function lab2xyz(t){return t>t1?t*t*t:t2*(t-t0)}function lrgb2rgb(x){return 255*(x<=.0031308?12.92*x:1.055*Math.pow(x,1/2.4)-.055)}function rgb2lrgb(x){return(x/=255)<=.04045?x/12.92:Math.pow((x+.055)/1.055,2.4)}function hclConvert(o){if(o instanceof Hcl)return new Hcl(o.h,o.c,o.l,o.opacity);if(o instanceof Lab||(o=labConvert(o)),0===o.a&&0===o.b)return new Hcl(NaN,0<o.l&&o.l<100?0:NaN,o.l,o.opacity);var h=Math.atan2(o.b,o.a)*rad2deg;return new Hcl(h<0?h+360:h,Math.sqrt(o.a*o.a+o.b*o.b),o.l,o.opacity)}function hcl(h,c,l,opacity){return 1===arguments.length?hclConvert(h):new Hcl(h,c,l,null==opacity?1:opacity)}function Hcl(h,c,l,opacity){this.h=+h,this.c=+c,this.l=+l,this.opacity=+opacity}function hcl2lab(o){if(isNaN(o.h))return new Lab(o.l,0,0,o.opacity);var h=o.h*deg2rad;return new Lab(o.l,Math.cos(h)*o.c,Math.sin(h)*o.c,o.opacity)}define(Lab,lab,extend(Color,{brighter:function(k){return new Lab(this.l+18*(null==k?1:k),this.a,this.b,this.opacity)},darker:function(k){return new Lab(this.l-18*(null==k?1:k),this.a,this.b,this.opacity)},rgb:function(){var y=(this.l+16)/116,x=isNaN(this.a)?y:y+this.a/500,z=isNaN(this.b)?y:y-this.b/200;return new Rgb(lrgb2rgb(3.1338561*(x=Xn*lab2xyz(x))-1.6168667*(y=Yn*lab2xyz(y))-.4906146*(z=Zn*lab2xyz(z))),lrgb2rgb(-.9787684*x+1.9161415*y+.033454*z),lrgb2rgb(.0719453*x-.2289914*y+1.4052427*z),this.opacity)}})),define(Hcl,hcl,extend(Color,{brighter:function(k){return new Hcl(this.h,this.c,this.l+18*(null==k?1:k),this.opacity)},darker:function(k){return new Hcl(this.h,this.c,this.l-18*(null==k?1:k),this.opacity)},rgb:function(){return hcl2lab(this).rgb()}}));var A=-.14861,B=1.78277,C=-.29227,D=-.90649,E=1.97294,ED=E*D,EB=E*B,BC_DA=B*C-D*A;function cubehelix(h,s,l,opacity){return 1===arguments.length?function(o){if(o instanceof Cubehelix)return new Cubehelix(o.h,o.s,o.l,o.opacity);o instanceof Rgb||(o=rgbConvert(o));var r=o.r/255,g=o.g/255,b=o.b/255,l=(BC_DA*b+ED*r-EB*g)/(BC_DA+ED-EB),bl=b-l,k=(E*(g-l)-C*bl)/D,s=Math.sqrt(k*k+bl*bl)/(E*l*(1-l)),h=s?Math.atan2(k,bl)*rad2deg-120:NaN;return new Cubehelix(h<0?h+360:h,s,l,o.opacity)}(h):new Cubehelix(h,s,l,null==opacity?1:opacity)}function Cubehelix(h,s,l,opacity){this.h=+h,this.s=+s,this.l=+l,this.opacity=+opacity}define(Cubehelix,cubehelix,extend(Color,{brighter:function(k){return k=null==k?1/.7:Math.pow(1/.7,k),new Cubehelix(this.h,this.s,this.l*k,this.opacity)},darker:function(k){return k=null==k?.7:Math.pow(.7,k),new Cubehelix(this.h,this.s,this.l*k,this.opacity)},rgb:function(){var h=isNaN(this.h)?0:(this.h+120)*deg2rad,l=+this.l,a=isNaN(this.s)?0:this.s*l*(1-l),cosh=Math.cos(h),sinh=Math.sin(h);return new Rgb(255*(l+a*(A*cosh+B*sinh)),255*(l+a*(C*cosh+D*sinh)),255*(l+a*(E*cosh)),this.opacity)}})),exports.color=color,exports.cubehelix=cubehelix,exports.gray=function(l,opacity){return new Lab(l,0,0,null==opacity?1:opacity)},exports.hcl=hcl,exports.hsl=hsl,exports.lab=lab,exports.lch=function(l,c,h,opacity){return 1===arguments.length?hclConvert(l):new Hcl(h,c,l,null==opacity?1:opacity)},exports.rgb=rgb,Object.defineProperty(exports,"__esModule",{value:!0})},"object"==typeof exports&&void 0!==module?factory(exports):"function"==typeof define&&define.amd?define(["exports"],factory):factory((global=global||self).d3=global.d3||{})},{}],31:[function(require,module,exports){var global,factory;global=this,factory=function(exports,d3Array){"use strict";var slice=Array.prototype.slice;function ascending(a,b){return a-b}function constant(x){return function(){return x}}function contains(ring,hole){for(var c,i=-1,n=hole.length;++i<n;)if(c=ringContains(ring,hole[i]))return c;return 0}function ringContains(ring,point){for(var x=point[0],y=point[1],contains=-1,i=0,n=ring.length,j=n-1;i<n;j=i++){var pi=ring[i],xi=pi[0],yi=pi[1],pj=ring[j],xj=pj[0],yj=pj[1];if(segmentContains(pi,pj,point))return 0;yi>y!=yj>y&&x<(xj-xi)*(y-yi)/(yj-yi)+xi&&(contains=-contains)}return contains}function segmentContains(a,b,c){var i,p,q,r;return function(a,b,c){return(b[0]-a[0])*(c[1]-a[1])==(c[0]-a[0])*(b[1]-a[1])}(a,b,c)&&(p=a[i=+(a[0]===b[0])],q=c[i],r=b[i],p<=q&&q<=r||r<=q&&q<=p)}function noop(){}var cases=[[],[[[1,1.5],[.5,1]]],[[[1.5,1],[1,1.5]]],[[[1.5,1],[.5,1]]],[[[1,.5],[1.5,1]]],[[[1,1.5],[.5,1]],[[1,.5],[1.5,1]]],[[[1,.5],[1,1.5]]],[[[1,.5],[.5,1]]],[[[.5,1],[1,.5]]],[[[1,1.5],[1,.5]]],[[[.5,1],[1,.5]],[[1.5,1],[1,1.5]]],[[[1.5,1],[1,.5]]],[[[.5,1],[1.5,1]]],[[[1,1.5],[1.5,1]]],[[[.5,1],[1,1.5]]],[]];function contours(){var dx=1,dy=1,threshold=d3Array.thresholdSturges,smooth=smoothLinear;function contours(values){var tz=threshold(values);if(Array.isArray(tz))tz=tz.slice().sort(ascending);else{var domain=d3Array.extent(values),start=domain[0],stop=domain[1];tz=d3Array.tickStep(start,stop,tz),tz=d3Array.range(Math.floor(start/tz)*tz,Math.floor(stop/tz)*tz,tz)}return tz.map(function(value){return contour(values,value)})}function contour(values,value){var polygons=[],holes=[];return function(values,value,callback){var x,y,t0,t1,t2,t3,fragmentByStart=new Array,fragmentByEnd=new Array;x=y=-1,t1=values[0]>=value,cases[t1<<1].forEach(stitch);for(;++x<dx-1;)t0=t1,t1=values[x+1]>=value,cases[t0|t1<<1].forEach(stitch);cases[t1<<0].forEach(stitch);for(;++y<dy-1;){for(x=-1,t1=values[y*dx+dx]>=value,t2=values[y*dx]>=value,cases[t1<<1|t2<<2].forEach(stitch);++x<dx-1;)t0=t1,t1=values[y*dx+dx+x+1]>=value,t3=t2,t2=values[y*dx+x+1]>=value,cases[t0|t1<<1|t2<<2|t3<<3].forEach(stitch);cases[t1|t2<<3].forEach(stitch)}x=-1,t2=values[y*dx]>=value,cases[t2<<2].forEach(stitch);for(;++x<dx-1;)t3=t2,t2=values[y*dx+x+1]>=value,cases[t2<<2|t3<<3].forEach(stitch);function stitch(line){var f,g,start=[line[0][0]+x,line[0][1]+y],end=[line[1][0]+x,line[1][1]+y],startIndex=index(start),endIndex=index(end);(f=fragmentByEnd[startIndex])?(g=fragmentByStart[endIndex])?(delete fragmentByEnd[f.end],delete fragmentByStart[g.start],f===g?(f.ring.push(end),callback(f.ring)):fragmentByStart[f.start]=fragmentByEnd[g.end]={start:f.start,end:g.end,ring:f.ring.concat(g.ring)}):(delete fragmentByEnd[f.end],f.ring.push(end),fragmentByEnd[f.end=endIndex]=f):(f=fragmentByStart[endIndex])?(g=fragmentByEnd[startIndex])?(delete fragmentByStart[f.start],delete fragmentByEnd[g.end],f===g?(f.ring.push(end),callback(f.ring)):fragmentByStart[g.start]=fragmentByEnd[f.end]={start:g.start,end:f.end,ring:g.ring.concat(f.ring)}):(delete fragmentByStart[f.start],f.ring.unshift(start),fragmentByStart[f.start=startIndex]=f):fragmentByStart[startIndex]=fragmentByEnd[endIndex]={start:startIndex,end:endIndex,ring:[start,end]}}cases[t2<<3].forEach(stitch)}(values,value,function(ring){smooth(ring,values,value),function(ring){for(var i=0,n=ring.length,area=ring[n-1][1]*ring[0][0]-ring[n-1][0]*ring[0][1];++i<n;)area+=ring[i-1][1]*ring[i][0]-ring[i-1][0]*ring[i][1];return area}(ring)>0?polygons.push([ring]):holes.push(ring)}),holes.forEach(function(hole){for(var polygon,i=0,n=polygons.length;i<n;++i)if(-1!==contains((polygon=polygons[i])[0],hole))return void polygon.push(hole)}),{type:"MultiPolygon",value:value,coordinates:polygons}}function index(point){return 2*point[0]+point[1]*(dx+1)*4}function smoothLinear(ring,values,value){ring.forEach(function(point){var v0,x=point[0],y=point[1],xt=0|x,yt=0|y,v1=values[yt*dx+xt];x>0&&x<dx&&xt===x&&(v0=values[yt*dx+xt-1],point[0]=x+(value-v0)/(v1-v0)-.5),y>0&&y<dy&&yt===y&&(v0=values[(yt-1)*dx+xt],point[1]=y+(value-v0)/(v1-v0)-.5)})}return contours.contour=contour,contours.size=function(_){if(!arguments.length)return[dx,dy];var _0=Math.ceil(_[0]),_1=Math.ceil(_[1]);if(!(_0>0&&_1>0))throw new Error("invalid size");return dx=_0,dy=_1,contours},contours.thresholds=function(_){return arguments.length?(threshold="function"==typeof _?_:Array.isArray(_)?constant(slice.call(_)):constant(_),contours):threshold},contours.smooth=function(_){return arguments.length?(smooth=_?smoothLinear:noop,contours):smooth===smoothLinear},contours}function blurX(source,target,r){for(var n=source.width,m=source.height,w=1+(r<<1),j=0;j<m;++j)for(var i=0,sr=0;i<n+r;++i)i<n&&(sr+=source.data[i+j*n]),i>=r&&(i>=w&&(sr-=source.data[i-w+j*n]),target.data[i-r+j*n]=sr/Math.min(i+1,n-1+w-i,w))}function blurY(source,target,r){for(var n=source.width,m=source.height,w=1+(r<<1),i=0;i<n;++i)for(var j=0,sr=0;j<m+r;++j)j<m&&(sr+=source.data[i+j*n]),j>=r&&(j>=w&&(sr-=source.data[i+(j-w)*n]),target.data[i+(j-r)*n]=sr/Math.min(j+1,m-1+w-j,w))}function defaultX(d){return d[0]}function defaultY(d){return d[1]}function defaultWeight(){return 1}exports.contours=contours,exports.contourDensity=function(){var x=defaultX,y=defaultY,weight=defaultWeight,dx=960,dy=500,r=20,k=2,o=3*r,n=dx+2*o>>k,m=dy+2*o>>k,threshold=constant(20);function density(data){var values0=new Float32Array(n*m),values1=new Float32Array(n*m);data.forEach(function(d,i,data){var xi=+x(d,i,data)+o>>k,yi=+y(d,i,data)+o>>k,wi=+weight(d,i,data);xi>=0&&xi<n&&yi>=0&&yi<m&&(values0[xi+yi*n]+=wi)}),blurX({width:n,height:m,data:values0},{width:n,height:m,data:values1},r>>k),blurY({width:n,height:m,data:values1},{width:n,height:m,data:values0},r>>k),blurX({width:n,height:m,data:values0},{width:n,height:m,data:values1},r>>k),blurY({width:n,height:m,data:values1},{width:n,height:m,data:values0},r>>k),blurX({width:n,height:m,data:values0},{width:n,height:m,data:values1},r>>k),blurY({width:n,height:m,data:values1},{width:n,height:m,data:values0},r>>k);var tz=threshold(values0);if(!Array.isArray(tz)){var stop=d3Array.max(values0);tz=d3Array.tickStep(0,stop,tz),(tz=d3Array.range(0,Math.floor(stop/tz)*tz,tz)).shift()}return contours().thresholds(tz).size([n,m])(values0).map(transform)}function transform(geometry){return geometry.value*=Math.pow(2,-2*k),geometry.coordinates.forEach(transformPolygon),geometry}function transformPolygon(coordinates){coordinates.forEach(transformRing)}function transformRing(coordinates){coordinates.forEach(transformPoint)}function transformPoint(coordinates){coordinates[0]=coordinates[0]*Math.pow(2,k)-o,coordinates[1]=coordinates[1]*Math.pow(2,k)-o}function resize(){return n=dx+2*(o=3*r)>>k,m=dy+2*o>>k,density}return density.x=function(_){return arguments.length?(x="function"==typeof _?_:constant(+_),density):x},density.y=function(_){return arguments.length?(y="function"==typeof _?_:constant(+_),density):y},density.weight=function(_){return arguments.length?(weight="function"==typeof _?_:constant(+_),density):weight},density.size=function(_){if(!arguments.length)return[dx,dy];var _0=Math.ceil(_[0]),_1=Math.ceil(_[1]);if(!(_0>=0||_0>=0))throw new Error("invalid size");return dx=_0,dy=_1,resize()},density.cellSize=function(_){if(!arguments.length)return 1<<k;if(!((_=+_)>=1))throw new Error("invalid cell size");return k=Math.floor(Math.log(_)/Math.LN2),resize()},density.thresholds=function(_){return arguments.length?(threshold="function"==typeof _?_:Array.isArray(_)?constant(slice.call(_)):constant(_),density):threshold},density.bandwidth=function(_){if(!arguments.length)return Math.sqrt(r*(r+1));if(!((_=+_)>=0))throw new Error("invalid bandwidth");return r=Math.round((Math.sqrt(4*_*_+1)-1)/2),resize()},density},Object.defineProperty(exports,"__esModule",{value:!0})},"object"==typeof exports&&void 0!==module?factory(exports,require("d3-array")):"function"==typeof define&&define.amd?define(["exports","d3-array"],factory):factory(global.d3=global.d3||{},global.d3)},{"d3-array":25}],32:[function(require,module,exports){var global,factory;global=this,factory=function(exports){"use strict";var noop={value:function(){}};function dispatch(){for(var t,i=0,n=arguments.length,_={};i<n;++i){if(!(t=arguments[i]+"")||t in _)throw new Error("illegal type: "+t);_[t]=[]}return new Dispatch(_)}function Dispatch(_){this._=_}function get(type,name){for(var c,i=0,n=type.length;i<n;++i)if((c=type[i]).name===name)return c.value}function set(type,name,callback){for(var i=0,n=type.length;i<n;++i)if(type[i].name===name){type[i]=noop,type=type.slice(0,i).concat(type.slice(i+1));break}return null!=callback&&type.push({name:name,value:callback}),type}Dispatch.prototype=dispatch.prototype={constructor:Dispatch,on:function(typename,callback){var t,types,_=this._,T=(types=_,(typename+"").trim().split(/^|\s+/).map(function(t){var name="",i=t.indexOf(".");if(i>=0&&(name=t.slice(i+1),t=t.slice(0,i)),t&&!types.hasOwnProperty(t))throw new Error("unknown type: "+t);return{type:t,name:name}})),i=-1,n=T.length;if(!(arguments.length<2)){if(null!=callback&&"function"!=typeof callback)throw new Error("invalid callback: "+callback);for(;++i<n;)if(t=(typename=T[i]).type)_[t]=set(_[t],typename.name,callback);else if(null==callback)for(t in _)_[t]=set(_[t],typename.name,null);return this}for(;++i<n;)if((t=(typename=T[i]).type)&&(t=get(_[t],typename.name)))return t},copy:function(){var copy={},_=this._;for(var t in _)copy[t]=_[t].slice();return new Dispatch(copy)},call:function(type,that){if((n=arguments.length-2)>0)for(var n,t,args=new Array(n),i=0;i<n;++i)args[i]=arguments[i+2];if(!this._.hasOwnProperty(type))throw new Error("unknown type: "+type);for(i=0,n=(t=this._[type]).length;i<n;++i)t[i].value.apply(that,args)},apply:function(type,that,args){if(!this._.hasOwnProperty(type))throw new Error("unknown type: "+type);for(var t=this._[type],i=0,n=t.length;i<n;++i)t[i].value.apply(that,args)}},exports.dispatch=dispatch,Object.defineProperty(exports,"__esModule",{value:!0})},"object"==typeof exports&&void 0!==module?factory(exports):"function"==typeof define&&define.amd?define(["exports"],factory):factory(global.d3=global.d3||{})},{}],33:[function(require,module,exports){var global,factory;global=this,factory=function(exports,d3Dispatch,d3Selection){"use strict";function nopropagation(){d3Selection.event.stopImmediatePropagation()}function noevent(){d3Selection.event.preventDefault(),d3Selection.event.stopImmediatePropagation()}function nodrag(view){var root=view.document.documentElement,selection=d3Selection.select(view).on("dragstart.drag",noevent,!0);"onselectstart"in root?selection.on("selectstart.drag",noevent,!0):(root.__noselect=root.style.MozUserSelect,root.style.MozUserSelect="none")}function yesdrag(view,noclick){var root=view.document.documentElement,selection=d3Selection.select(view).on("dragstart.drag",null);noclick&&(selection.on("click.drag",noevent,!0),setTimeout(function(){selection.on("click.drag",null)},0)),"onselectstart"in root?selection.on("selectstart.drag",null):(root.style.MozUserSelect=root.__noselect,delete root.__noselect)}function constant(x){return function(){return x}}function DragEvent(target,type,subject,id,active,x,y,dx,dy,dispatch){this.target=target,this.type=type,this.subject=subject,this.identifier=id,this.active=active,this.x=x,this.y=y,this.dx=dx,this.dy=dy,this._=dispatch}function defaultFilter(){return!d3Selection.event.ctrlKey&&!d3Selection.event.button}function defaultContainer(){return this.parentNode}function defaultSubject(d){return null==d?{x:d3Selection.event.x,y:d3Selection.event.y}:d}function defaultTouchable(){return navigator.maxTouchPoints||"ontouchstart"in this}DragEvent.prototype.on=function(){var value=this._.on.apply(this._,arguments);return value===this._?this:value},exports.drag=function(){var mousedownx,mousedowny,mousemoving,touchending,filter=defaultFilter,container=defaultContainer,subject=defaultSubject,touchable=defaultTouchable,gestures={},listeners=d3Dispatch.dispatch("start","drag","end"),active=0,clickDistance2=0;function drag(selection){selection.on("mousedown.drag",mousedowned).filter(touchable).on("touchstart.drag",touchstarted).on("touchmove.drag",touchmoved).on("touchend.drag touchcancel.drag",touchended).style("touch-action","none").style("-webkit-tap-highlight-color","rgba(0,0,0,0)")}function mousedowned(){if(!touchending&&filter.apply(this,arguments)){var gesture=beforestart("mouse",container.apply(this,arguments),d3Selection.mouse,this,arguments);gesture&&(d3Selection.select(d3Selection.event.view).on("mousemove.drag",mousemoved,!0).on("mouseup.drag",mouseupped,!0),nodrag(d3Selection.event.view),nopropagation(),mousemoving=!1,mousedownx=d3Selection.event.clientX,mousedowny=d3Selection.event.clientY,gesture("start"))}}function mousemoved(){if(noevent(),!mousemoving){var dx=d3Selection.event.clientX-mousedownx,dy=d3Selection.event.clientY-mousedowny;mousemoving=dx*dx+dy*dy>clickDistance2}gestures.mouse("drag")}function mouseupped(){d3Selection.select(d3Selection.event.view).on("mousemove.drag mouseup.drag",null),yesdrag(d3Selection.event.view,mousemoving),noevent(),gestures.mouse("end")}function touchstarted(){if(filter.apply(this,arguments)){var i,gesture,touches=d3Selection.event.changedTouches,c=container.apply(this,arguments),n=touches.length;for(i=0;i<n;++i)(gesture=beforestart(touches[i].identifier,c,d3Selection.touch,this,arguments))&&(nopropagation(),gesture("start"))}}function touchmoved(){var i,gesture,touches=d3Selection.event.changedTouches,n=touches.length;for(i=0;i<n;++i)(gesture=gestures[touches[i].identifier])&&(noevent(),gesture("drag"))}function touchended(){var i,gesture,touches=d3Selection.event.changedTouches,n=touches.length;for(touchending&&clearTimeout(touchending),touchending=setTimeout(function(){touchending=null},500),i=0;i<n;++i)(gesture=gestures[touches[i].identifier])&&(nopropagation(),gesture("end"))}function beforestart(id,container,point,that,args){var s,dx,dy,p=point(container,id),sublisteners=listeners.copy();if(d3Selection.customEvent(new DragEvent(drag,"beforestart",s,id,active,p[0],p[1],0,0,sublisteners),function(){return null!=(d3Selection.event.subject=s=subject.apply(that,args))&&(dx=s.x-p[0]||0,dy=s.y-p[1]||0,!0)}))return function gesture(type){var n,p0=p;switch(type){case"start":gestures[id]=gesture,n=active++;break;case"end":delete gestures[id],--active;case"drag":p=point(container,id),n=active}d3Selection.customEvent(new DragEvent(drag,type,s,id,n,p[0]+dx,p[1]+dy,p[0]-p0[0],p[1]-p0[1],sublisteners),sublisteners.apply,sublisteners,[type,that,args])}}return drag.filter=function(_){return arguments.length?(filter="function"==typeof _?_:constant(!!_),drag):filter},drag.container=function(_){return arguments.length?(container="function"==typeof _?_:constant(_),drag):container},drag.subject=function(_){return arguments.length?(subject="function"==typeof _?_:constant(_),drag):subject},drag.touchable=function(_){return arguments.length?(touchable="function"==typeof _?_:constant(!!_),drag):touchable},drag.on=function(){var value=listeners.on.apply(listeners,arguments);return value===listeners?drag:value},drag.clickDistance=function(_){return arguments.length?(clickDistance2=(_=+_)*_,drag):Math.sqrt(clickDistance2)},drag},exports.dragDisable=nodrag,exports.dragEnable=yesdrag,Object.defineProperty(exports,"__esModule",{value:!0})},"object"==typeof exports&&void 0!==module?factory(exports,require("d3-dispatch"),require("d3-selection")):"function"==typeof define&&define.amd?define(["exports","d3-dispatch","d3-selection"],factory):factory((global=global||self).d3=global.d3||{},global.d3,global.d3)},{"d3-dispatch":32,"d3-selection":48}],34:[function(require,module,exports){var global,factory;global=this,factory=function(exports){"use strict";var EOL={},EOF={},QUOTE=34,NEWLINE=10,RETURN=13;function objectConverter(columns){return new Function("d","return {"+columns.map(function(name,i){return JSON.stringify(name)+": d["+i+"]"}).join(",")+"}")}function inferColumns(rows){var columnSet=Object.create(null),columns=[];return rows.forEach(function(row){for(var column in row)column in columnSet||columns.push(columnSet[column]=column)}),columns}function pad(value,width){var s=value+"",length=s.length;return length<width?new Array(width-length+1).join(0)+s:s}function formatDate(date){var year,hours=date.getUTCHours(),minutes=date.getUTCMinutes(),seconds=date.getUTCSeconds(),milliseconds=date.getUTCMilliseconds();return isNaN(date)?"Invalid Date":((year=date.getUTCFullYear())<0?"-"+pad(-year,6):year>9999?"+"+pad(year,6):pad(year,4))+"-"+pad(date.getUTCMonth()+1,2)+"-"+pad(date.getUTCDate(),2)+(milliseconds?"T"+pad(hours,2)+":"+pad(minutes,2)+":"+pad(seconds,2)+"."+pad(milliseconds,3)+"Z":seconds?"T"+pad(hours,2)+":"+pad(minutes,2)+":"+pad(seconds,2)+"Z":minutes||hours?"T"+pad(hours,2)+":"+pad(minutes,2)+"Z":"")}function dsv(delimiter){var reFormat=new RegExp('["'+delimiter+"\n\r]"),DELIMITER=delimiter.charCodeAt(0);function parseRows(text,f){var t,rows=[],N=text.length,I=0,n=0,eof=N<=0,eol=!1;function token(){if(eof)return EOF;if(eol)return eol=!1,EOL;var i,c,j=I;if(text.charCodeAt(j)===QUOTE){for(;I++<N&&text.charCodeAt(I)!==QUOTE||text.charCodeAt(++I)===QUOTE;);return(i=I)>=N?eof=!0:(c=text.charCodeAt(I++))===NEWLINE?eol=!0:c===RETURN&&(eol=!0,text.charCodeAt(I)===NEWLINE&&++I),text.slice(j+1,i-1).replace(/""/g,'"')}for(;I<N;){if((c=text.charCodeAt(i=I++))===NEWLINE)eol=!0;else if(c===RETURN)eol=!0,text.charCodeAt(I)===NEWLINE&&++I;else if(c!==DELIMITER)continue;return text.slice(j,i)}return eof=!0,text.slice(j,N)}for(text.charCodeAt(N-1)===NEWLINE&&--N,text.charCodeAt(N-1)===RETURN&&--N;(t=token())!==EOF;){for(var row=[];t!==EOL&&t!==EOF;)row.push(t),t=token();f&&null==(row=f(row,n++))||rows.push(row)}return rows}function preformatBody(rows,columns){return rows.map(function(row){return columns.map(function(column){return formatValue(row[column])}).join(delimiter)})}function formatRow(row){return row.map(formatValue).join(delimiter)}function formatValue(value){return null==value?"":value instanceof Date?formatDate(value):reFormat.test(value+="")?'"'+value.replace(/"/g,'""')+'"':value}return{parse:function(text,f){var convert,columns,rows=parseRows(text,function(row,i){if(convert)return convert(row,i-1);columns=row,convert=f?function(columns,f){var object=objectConverter(columns);return function(row,i){return f(object(row),i,columns)}}(row,f):objectConverter(row)});return rows.columns=columns||[],rows},parseRows:parseRows,format:function(rows,columns){return null==columns&&(columns=inferColumns(rows)),[columns.map(formatValue).join(delimiter)].concat(preformatBody(rows,columns)).join("\n")},formatBody:function(rows,columns){return null==columns&&(columns=inferColumns(rows)),preformatBody(rows,columns).join("\n")},formatRows:function(rows){return rows.map(formatRow).join("\n")}}}var csv=dsv(","),csvParse=csv.parse,csvParseRows=csv.parseRows,csvFormat=csv.format,csvFormatBody=csv.formatBody,csvFormatRows=csv.formatRows,tsv=dsv("\t"),tsvParse=tsv.parse,tsvParseRows=tsv.parseRows,tsvFormat=tsv.format,tsvFormatBody=tsv.formatBody,tsvFormatRows=tsv.formatRows;exports.dsvFormat=dsv,exports.csvParse=csvParse,exports.csvParseRows=csvParseRows,exports.csvFormat=csvFormat,exports.csvFormatBody=csvFormatBody,exports.csvFormatRows=csvFormatRows,exports.tsvParse=tsvParse,exports.tsvParseRows=tsvParseRows,exports.tsvFormat=tsvFormat,exports.tsvFormatBody=tsvFormatBody,exports.tsvFormatRows=tsvFormatRows,exports.autoType=function(object){for(var key in object){var number,value=object[key].trim();if(value)if("true"===value)value=!0;else if("false"===value)value=!1;else if("NaN"===value)value=NaN;else if(isNaN(number=+value)){if(!/^([-+]\d{2})?\d{4}(-\d{2}(-\d{2})?)?(T\d{2}:\d{2}(:\d{2}(\.\d{3})?)?(Z|[-+]\d{2}:\d{2})?)?$/.test(value))continue;value=new Date(value)}else value=number;else value=null;object[key]=value}return object},Object.defineProperty(exports,"__esModule",{value:!0})},"object"==typeof exports&&void 0!==module?factory(exports):"function"==typeof define&&define.amd?define(["exports"],factory):factory(global.d3=global.d3||{})},{}],35:[function(require,module,exports){var global,factory;global=this,factory=function(exports){"use strict";function quadInOut(t){return((t*=2)<=1?t*t:--t*(2-t)+1)/2}function cubicInOut(t){return((t*=2)<=1?t*t*t:(t-=2)*t*t+2)/2}var polyIn=function custom(e){function polyIn(t){return Math.pow(t,e)}return e=+e,polyIn.exponent=custom,polyIn}(3),polyOut=function custom(e){function polyOut(t){return 1-Math.pow(1-t,e)}return e=+e,polyOut.exponent=custom,polyOut}(3),polyInOut=function custom(e){function polyInOut(t){return((t*=2)<=1?Math.pow(t,e):2-Math.pow(2-t,e))/2}return e=+e,polyInOut.exponent=custom,polyInOut}(3),pi=Math.PI,halfPi=pi/2;function sinInOut(t){return(1-Math.cos(pi*t))/2}function expInOut(t){return((t*=2)<=1?Math.pow(2,10*t-10):2-Math.pow(2,10-10*t))/2}function circleInOut(t){return((t*=2)<=1?1-Math.sqrt(1-t*t):Math.sqrt(1-(t-=2)*t)+1)/2}var b1=4/11,b2=6/11,b3=8/11,b4=.75,b5=9/11,b6=10/11,b7=.9375,b8=21/22,b9=63/64,b0=1/b1/b1;function bounceOut(t){return(t=+t)<b1?b0*t*t:t<b3?b0*(t-=b2)*t+b4:t<b6?b0*(t-=b5)*t+b7:b0*(t-=b8)*t+b9}var backIn=function custom(s){function backIn(t){return t*t*((s+1)*t-s)}return s=+s,backIn.overshoot=custom,backIn}(1.70158),backOut=function custom(s){function backOut(t){return--t*t*((s+1)*t+s)+1}return s=+s,backOut.overshoot=custom,backOut}(1.70158),backInOut=function custom(s){function backInOut(t){return((t*=2)<1?t*t*((s+1)*t-s):(t-=2)*t*((s+1)*t+s)+2)/2}return s=+s,backInOut.overshoot=custom,backInOut}(1.70158),tau=2*Math.PI,elasticIn=function custom(a,p){var s=Math.asin(1/(a=Math.max(1,a)))*(p/=tau);function elasticIn(t){return a*Math.pow(2,10*--t)*Math.sin((s-t)/p)}return elasticIn.amplitude=function(a){return custom(a,p*tau)},elasticIn.period=function(p){return custom(a,p)},elasticIn}(1,.3),elasticOut=function custom(a,p){var s=Math.asin(1/(a=Math.max(1,a)))*(p/=tau);function elasticOut(t){return 1-a*Math.pow(2,-10*(t=+t))*Math.sin((t+s)/p)}return elasticOut.amplitude=function(a){return custom(a,p*tau)},elasticOut.period=function(p){return custom(a,p)},elasticOut}(1,.3),elasticInOut=function custom(a,p){var s=Math.asin(1/(a=Math.max(1,a)))*(p/=tau);function elasticInOut(t){return((t=2*t-1)<0?a*Math.pow(2,10*t)*Math.sin((s-t)/p):2-a*Math.pow(2,-10*t)*Math.sin((s+t)/p))/2}return elasticInOut.amplitude=function(a){return custom(a,p*tau)},elasticInOut.period=function(p){return custom(a,p)},elasticInOut}(1,.3);exports.easeLinear=function(t){return+t},exports.easeQuad=quadInOut,exports.easeQuadIn=function(t){return t*t},exports.easeQuadOut=function(t){return t*(2-t)},exports.easeQuadInOut=quadInOut,exports.easeCubic=cubicInOut,exports.easeCubicIn=function(t){return t*t*t},exports.easeCubicOut=function(t){return--t*t*t+1},exports.easeCubicInOut=cubicInOut,exports.easePoly=polyInOut,exports.easePolyIn=polyIn,exports.easePolyOut=polyOut,exports.easePolyInOut=polyInOut,exports.easeSin=sinInOut,exports.easeSinIn=function(t){return 1-Math.cos(t*halfPi)},exports.easeSinOut=function(t){return Math.sin(t*halfPi)},exports.easeSinInOut=sinInOut,exports.easeExp=expInOut,exports.easeExpIn=function(t){return Math.pow(2,10*t-10)},exports.easeExpOut=function(t){return 1-Math.pow(2,-10*t)},exports.easeExpInOut=expInOut,exports.easeCircle=circleInOut,exports.easeCircleIn=function(t){return 1-Math.sqrt(1-t*t)},exports.easeCircleOut=function(t){return Math.sqrt(1- --t*t)},exports.easeCircleInOut=circleInOut,exports.easeBounce=bounceOut,exports.easeBounceIn=function(t){return 1-bounceOut(1-t)},exports.easeBounceOut=bounceOut,exports.easeBounceInOut=function(t){return((t*=2)<=1?1-bounceOut(1-t):bounceOut(t-1)+1)/2},exports.easeBack=backInOut,exports.easeBackIn=backIn,exports.easeBackOut=backOut,exports.easeBackInOut=backInOut,exports.easeElastic=elasticOut,exports.easeElasticIn=elasticIn,exports.easeElasticOut=elasticOut,exports.easeElasticInOut=elasticInOut,Object.defineProperty(exports,"__esModule",{value:!0})},"object"==typeof exports&&void 0!==module?factory(exports):"function"==typeof define&&define.amd?define(["exports"],factory):factory(global.d3=global.d3||{})},{}],36:[function(require,module,exports){var global,factory;global=this,factory=function(exports,d3Dsv){"use strict";function responseBlob(response){if(!response.ok)throw new Error(response.status+" "+response.statusText);return response.blob()}function responseArrayBuffer(response){if(!response.ok)throw new Error(response.status+" "+response.statusText);return response.arrayBuffer()}function responseText(response){if(!response.ok)throw new Error(response.status+" "+response.statusText);return response.text()}function text(input,init){return fetch(input,init).then(responseText)}function dsvParse(parse){return function(input,init,row){return 2===arguments.length&&"function"==typeof init&&(row=init,init=void 0),text(input,init).then(function(response){return parse(response,row)})}}var csv=dsvParse(d3Dsv.csvParse),tsv=dsvParse(d3Dsv.tsvParse);function responseJson(response){if(!response.ok)throw new Error(response.status+" "+response.statusText);return response.json()}function parser(type){return function(input,init){return text(input,init).then(function(text$$1){return(new DOMParser).parseFromString(text$$1,type)})}}var xml=parser("application/xml"),html=parser("text/html"),svg=parser("image/svg+xml");exports.blob=function(input,init){return fetch(input,init).then(responseBlob)},exports.buffer=function(input,init){return fetch(input,init).then(responseArrayBuffer)},exports.dsv=function(delimiter,input,init,row){3===arguments.length&&"function"==typeof init&&(row=init,init=void 0);var format=d3Dsv.dsvFormat(delimiter);return text(input,init).then(function(response){return format.parse(response,row)})},exports.csv=csv,exports.tsv=tsv,exports.image=function(input,init){return new Promise(function(resolve,reject){var image=new Image;for(var key in init)image[key]=init[key];image.onerror=reject,image.onload=function(){resolve(image)},image.src=input})},exports.json=function(input,init){return fetch(input,init).then(responseJson)},exports.text=text,exports.xml=xml,exports.html=html,exports.svg=svg,Object.defineProperty(exports,"__esModule",{value:!0})},"object"==typeof exports&&void 0!==module?factory(exports,require("d3-dsv")):"function"==typeof define&&define.amd?define(["exports","d3-dsv"],factory):factory(global.d3=global.d3||{},global.d3)},{"d3-dsv":34}],37:[function(require,module,exports){var global,factory;global=this,factory=function(exports,d3Quadtree,d3Collection,d3Dispatch,d3Timer){"use strict";function constant(x){return function(){return x}}function jiggle(){return 1e-6*(Math.random()-.5)}function x(d){return d.x+d.vx}function y(d){return d.y+d.vy}function index(d){return d.index}function find(nodeById,nodeId){var node=nodeById.get(nodeId);if(!node)throw new Error("missing: "+nodeId);return node}function x$1(d){return d.x}function y$1(d){return d.y}var initialRadius=10,initialAngle=Math.PI*(3-Math.sqrt(5));exports.forceCenter=function(x,y){var nodes;function force(){var i,node,n=nodes.length,sx=0,sy=0;for(i=0;i<n;++i)sx+=(node=nodes[i]).x,sy+=node.y;for(sx=sx/n-x,sy=sy/n-y,i=0;i<n;++i)(node=nodes[i]).x-=sx,node.y-=sy}return null==x&&(x=0),null==y&&(y=0),force.initialize=function(_){nodes=_},force.x=function(_){return arguments.length?(x=+_,force):x},force.y=function(_){return arguments.length?(y=+_,force):y},force},exports.forceCollide=function(radius){var nodes,radii,strength=1,iterations=1;function force(){for(var i,tree,node,xi,yi,ri,ri2,n=nodes.length,k=0;k<iterations;++k)for(tree=d3Quadtree.quadtree(nodes,x,y).visitAfter(prepare),i=0;i<n;++i)node=nodes[i],ri=radii[node.index],ri2=ri*ri,xi=node.x+node.vx,yi=node.y+node.vy,tree.visit(apply);function apply(quad,x0,y0,x1,y1){var data=quad.data,rj=quad.r,r=ri+rj;if(!data)return x0>xi+r||x1<xi-r||y0>yi+r||y1<yi-r;if(data.index>node.index){var x=xi-data.x-data.vx,y=yi-data.y-data.vy,l=x*x+y*y;l<r*r&&(0===x&&(l+=(x=jiggle())*x),0===y&&(l+=(y=jiggle())*y),l=(r-(l=Math.sqrt(l)))/l*strength,node.vx+=(x*=l)*(r=(rj*=rj)/(ri2+rj)),node.vy+=(y*=l)*r,data.vx-=x*(r=1-r),data.vy-=y*r)}}}function prepare(quad){if(quad.data)return quad.r=radii[quad.data.index];for(var i=quad.r=0;i<4;++i)quad[i]&&quad[i].r>quad.r&&(quad.r=quad[i].r)}function initialize(){if(nodes){var i,node,n=nodes.length;for(radii=new Array(n),i=0;i<n;++i)node=nodes[i],radii[node.index]=+radius(node,i,nodes)}}return"function"!=typeof radius&&(radius=constant(null==radius?1:+radius)),force.initialize=function(_){nodes=_,initialize()},force.iterations=function(_){return arguments.length?(iterations=+_,force):iterations},force.strength=function(_){return arguments.length?(strength=+_,force):strength},force.radius=function(_){return arguments.length?(radius="function"==typeof _?_:constant(+_),initialize(),force):radius},force},exports.forceLink=function(links){var strengths,distances,nodes,count,bias,id=index,strength=function(link){return 1/Math.min(count[link.source.index],count[link.target.index])},distance=constant(30),iterations=1;function force(alpha){for(var k=0,n=links.length;k<iterations;++k)for(var link,source,target,x,y,l,b,i=0;i<n;++i)source=(link=links[i]).source,x=(target=link.target).x+target.vx-source.x-source.vx||jiggle(),y=target.y+target.vy-source.y-source.vy||jiggle(),x*=l=((l=Math.sqrt(x*x+y*y))-distances[i])/l*alpha*strengths[i],y*=l,target.vx-=x*(b=bias[i]),target.vy-=y*b,source.vx+=x*(b=1-b),source.vy+=y*b}function initialize(){if(nodes){var i,link,n=nodes.length,m=links.length,nodeById=d3Collection.map(nodes,id);for(i=0,count=new Array(n);i<m;++i)(link=links[i]).index=i,"object"!=typeof link.source&&(link.source=find(nodeById,link.source)),"object"!=typeof link.target&&(link.target=find(nodeById,link.target)),count[link.source.index]=(count[link.source.index]||0)+1,count[link.target.index]=(count[link.target.index]||0)+1;for(i=0,bias=new Array(m);i<m;++i)link=links[i],bias[i]=count[link.source.index]/(count[link.source.index]+count[link.target.index]);strengths=new Array(m),initializeStrength(),distances=new Array(m),initializeDistance()}}function initializeStrength(){if(nodes)for(var i=0,n=links.length;i<n;++i)strengths[i]=+strength(links[i],i,links)}function initializeDistance(){if(nodes)for(var i=0,n=links.length;i<n;++i)distances[i]=+distance(links[i],i,links)}return null==links&&(links=[]),force.initialize=function(_){nodes=_,initialize()},force.links=function(_){return arguments.length?(links=_,initialize(),force):links},force.id=function(_){return arguments.length?(id=_,force):id},force.iterations=function(_){return arguments.length?(iterations=+_,force):iterations},force.strength=function(_){return arguments.length?(strength="function"==typeof _?_:constant(+_),initializeStrength(),force):strength},force.distance=function(_){return arguments.length?(distance="function"==typeof _?_:constant(+_),initializeDistance(),force):distance},force},exports.forceManyBody=function(){var nodes,node,alpha,strengths,strength=constant(-30),distanceMin2=1,distanceMax2=1/0,theta2=.81;function force(_){var i,n=nodes.length,tree=d3Quadtree.quadtree(nodes,x$1,y$1).visitAfter(accumulate);for(alpha=_,i=0;i<n;++i)node=nodes[i],tree.visit(apply)}function initialize(){if(nodes){var i,node,n=nodes.length;for(strengths=new Array(n),i=0;i<n;++i)node=nodes[i],strengths[node.index]=+strength(node,i,nodes)}}function accumulate(quad){var q,c,x,y,i,strength=0,weight=0;if(quad.length){for(x=y=i=0;i<4;++i)(q=quad[i])&&(c=Math.abs(q.value))&&(strength+=q.value,weight+=c,x+=c*q.x,y+=c*q.y);quad.x=x/weight,quad.y=y/weight}else{(q=quad).x=q.data.x,q.y=q.data.y;do{strength+=strengths[q.data.index]}while(q=q.next)}quad.value=strength}function apply(quad,x1,_,x2){if(!quad.value)return!0;var x=quad.x-node.x,y=quad.y-node.y,w=x2-x1,l=x*x+y*y;if(w*w/theta2<l)return l<distanceMax2&&(0===x&&(l+=(x=jiggle())*x),0===y&&(l+=(y=jiggle())*y),l<distanceMin2&&(l=Math.sqrt(distanceMin2*l)),node.vx+=x*quad.value*alpha/l,node.vy+=y*quad.value*alpha/l),!0;if(!(quad.length||l>=distanceMax2)){(quad.data!==node||quad.next)&&(0===x&&(l+=(x=jiggle())*x),0===y&&(l+=(y=jiggle())*y),l<distanceMin2&&(l=Math.sqrt(distanceMin2*l)));do{quad.data!==node&&(w=strengths[quad.data.index]*alpha/l,node.vx+=x*w,node.vy+=y*w)}while(quad=quad.next)}}return force.initialize=function(_){nodes=_,initialize()},force.strength=function(_){return arguments.length?(strength="function"==typeof _?_:constant(+_),initialize(),force):strength},force.distanceMin=function(_){return arguments.length?(distanceMin2=_*_,force):Math.sqrt(distanceMin2)},force.distanceMax=function(_){return arguments.length?(distanceMax2=_*_,force):Math.sqrt(distanceMax2)},force.theta=function(_){return arguments.length?(theta2=_*_,force):Math.sqrt(theta2)},force},exports.forceRadial=function(radius,x,y){var nodes,strengths,radiuses,strength=constant(.1);function force(alpha){for(var i=0,n=nodes.length;i<n;++i){var node=nodes[i],dx=node.x-x||1e-6,dy=node.y-y||1e-6,r=Math.sqrt(dx*dx+dy*dy),k=(radiuses[i]-r)*strengths[i]*alpha/r;node.vx+=dx*k,node.vy+=dy*k}}function initialize(){if(nodes){var i,n=nodes.length;for(strengths=new Array(n),radiuses=new Array(n),i=0;i<n;++i)radiuses[i]=+radius(nodes[i],i,nodes),strengths[i]=isNaN(radiuses[i])?0:+strength(nodes[i],i,nodes)}}return"function"!=typeof radius&&(radius=constant(+radius)),null==x&&(x=0),null==y&&(y=0),force.initialize=function(_){nodes=_,initialize()},force.strength=function(_){return arguments.length?(strength="function"==typeof _?_:constant(+_),initialize(),force):strength},force.radius=function(_){return arguments.length?(radius="function"==typeof _?_:constant(+_),initialize(),force):radius},force.x=function(_){return arguments.length?(x=+_,force):x},force.y=function(_){return arguments.length?(y=+_,force):y},force},exports.forceSimulation=function(nodes){var simulation,alpha=1,alphaMin=.001,alphaDecay=1-Math.pow(alphaMin,1/300),alphaTarget=0,velocityDecay=.6,forces=d3Collection.map(),stepper=d3Timer.timer(step),event=d3Dispatch.dispatch("tick","end");function step(){tick(),event.call("tick",simulation),alpha<alphaMin&&(stepper.stop(),event.call("end",simulation))}function tick(iterations){var i,node,n=nodes.length;void 0===iterations&&(iterations=1);for(var k=0;k<iterations;++k)for(alpha+=(alphaTarget-alpha)*alphaDecay,forces.each(function(force){force(alpha)}),i=0;i<n;++i)null==(node=nodes[i]).fx?node.x+=node.vx*=velocityDecay:(node.x=node.fx,node.vx=0),null==node.fy?node.y+=node.vy*=velocityDecay:(node.y=node.fy,node.vy=0);return simulation}function initializeNodes(){for(var node,i=0,n=nodes.length;i<n;++i){if((node=nodes[i]).index=i,null!=node.fx&&(node.x=node.fx),null!=node.fy&&(node.y=node.fy),isNaN(node.x)||isNaN(node.y)){var radius=initialRadius*Math.sqrt(i),angle=i*initialAngle;node.x=radius*Math.cos(angle),node.y=radius*Math.sin(angle)}(isNaN(node.vx)||isNaN(node.vy))&&(node.vx=node.vy=0)}}function initializeForce(force){return force.initialize&&force.initialize(nodes),force}return null==nodes&&(nodes=[]),initializeNodes(),simulation={tick:tick,restart:function(){return stepper.restart(step),simulation},stop:function(){return stepper.stop(),simulation},nodes:function(_){return arguments.length?(nodes=_,initializeNodes(),forces.each(initializeForce),simulation):nodes},alpha:function(_){return arguments.length?(alpha=+_,simulation):alpha},alphaMin:function(_){return arguments.length?(alphaMin=+_,simulation):alphaMin},alphaDecay:function(_){return arguments.length?(alphaDecay=+_,simulation):+alphaDecay},alphaTarget:function(_){return arguments.length?(alphaTarget=+_,simulation):alphaTarget},velocityDecay:function(_){return arguments.length?(velocityDecay=1-_,simulation):1-velocityDecay},force:function(name,_){return arguments.length>1?(null==_?forces.remove(name):forces.set(name,initializeForce(_)),simulation):forces.get(name)},find:function(x,y,radius){var dx,dy,d2,node,closest,i=0,n=nodes.length;for(null==radius?radius=1/0:radius*=radius,i=0;i<n;++i)(d2=(dx=x-(node=nodes[i]).x)*dx+(dy=y-node.y)*dy)<radius&&(closest=node,radius=d2);return closest},on:function(name,_){return arguments.length>1?(event.on(name,_),simulation):event.on(name)}}},exports.forceX=function(x){var nodes,strengths,xz,strength=constant(.1);function force(alpha){for(var node,i=0,n=nodes.length;i<n;++i)(node=nodes[i]).vx+=(xz[i]-node.x)*strengths[i]*alpha}function initialize(){if(nodes){var i,n=nodes.length;for(strengths=new Array(n),xz=new Array(n),i=0;i<n;++i)strengths[i]=isNaN(xz[i]=+x(nodes[i],i,nodes))?0:+strength(nodes[i],i,nodes)}}return"function"!=typeof x&&(x=constant(null==x?0:+x)),force.initialize=function(_){nodes=_,initialize()},force.strength=function(_){return arguments.length?(strength="function"==typeof _?_:constant(+_),initialize(),force):strength},force.x=function(_){return arguments.length?(x="function"==typeof _?_:constant(+_),initialize(),force):x},force},exports.forceY=function(y){var nodes,strengths,yz,strength=constant(.1);function force(alpha){for(var node,i=0,n=nodes.length;i<n;++i)(node=nodes[i]).vy+=(yz[i]-node.y)*strengths[i]*alpha}function initialize(){if(nodes){var i,n=nodes.length;for(strengths=new Array(n),yz=new Array(n),i=0;i<n;++i)strengths[i]=isNaN(yz[i]=+y(nodes[i],i,nodes))?0:+strength(nodes[i],i,nodes)}}return"function"!=typeof y&&(y=constant(null==y?0:+y)),force.initialize=function(_){nodes=_,initialize()},force.strength=function(_){return arguments.length?(strength="function"==typeof _?_:constant(+_),initialize(),force):strength},force.y=function(_){return arguments.length?(y="function"==typeof _?_:constant(+_),initialize(),force):y},force},Object.defineProperty(exports,"__esModule",{value:!0})},"object"==typeof exports&&void 0!==module?factory(exports,require("d3-quadtree"),require("d3-collection"),require("d3-dispatch"),require("d3-timer")):"function"==typeof define&&define.amd?define(["exports","d3-quadtree","d3-collection","d3-dispatch","d3-timer"],factory):factory(global.d3=global.d3||{},global.d3,global.d3,global.d3,global.d3)},{"d3-collection":29,"d3-dispatch":32,"d3-quadtree":44,"d3-timer":52}],38:[function(require,module,exports){var global,factory;global=this,factory=function(exports){"use strict";function formatDecimal(x,p){if((i=(x=p?x.toExponential(p-1):x.toExponential()).indexOf("e"))<0)return null;var i,coefficient=x.slice(0,i);return[coefficient.length>1?coefficient[0]+coefficient.slice(2):coefficient,+x.slice(i+1)]}function exponent(x){return(x=formatDecimal(Math.abs(x)))?x[1]:NaN}var prefixExponent,re=/^(?:(.)?([<>=^]))?([+\-( ])?([$#])?(0)?(\d+)?(,)?(\.\d+)?(~)?([a-z%])?$/i;function formatSpecifier(specifier){if(!(match=re.exec(specifier)))throw new Error("invalid format: "+specifier);var match;return new FormatSpecifier({fill:match[1],align:match[2],sign:match[3],symbol:match[4],zero:match[5],width:match[6],comma:match[7],precision:match[8]&&match[8].slice(1),trim:match[9],type:match[10]})}function FormatSpecifier(specifier){this.fill=void 0===specifier.fill?" ":specifier.fill+"",this.align=void 0===specifier.align?">":specifier.align+"",this.sign=void 0===specifier.sign?"-":specifier.sign+"",this.symbol=void 0===specifier.symbol?"":specifier.symbol+"",this.zero=!!specifier.zero,this.width=void 0===specifier.width?void 0:+specifier.width,this.comma=!!specifier.comma,this.precision=void 0===specifier.precision?void 0:+specifier.precision,this.trim=!!specifier.trim,this.type=void 0===specifier.type?"":specifier.type+""}function formatRounded(x,p){var d=formatDecimal(x,p);if(!d)return x+"";var coefficient=d[0],exponent=d[1];return exponent<0?"0."+new Array(-exponent).join("0")+coefficient:coefficient.length>exponent+1?coefficient.slice(0,exponent+1)+"."+coefficient.slice(exponent+1):coefficient+new Array(exponent-coefficient.length+2).join("0")}formatSpecifier.prototype=FormatSpecifier.prototype,FormatSpecifier.prototype.toString=function(){return this.fill+this.align+this.sign+this.symbol+(this.zero?"0":"")+(void 0===this.width?"":Math.max(1,0|this.width))+(this.comma?",":"")+(void 0===this.precision?"":"."+Math.max(0,0|this.precision))+(this.trim?"~":"")+this.type};var formatTypes={"%":function(x,p){return(100*x).toFixed(p)},b:function(x){return Math.round(x).toString(2)},c:function(x){return x+""},d:function(x){return Math.round(x).toString(10)},e:function(x,p){return x.toExponential(p)},f:function(x,p){return x.toFixed(p)},g:function(x,p){return x.toPrecision(p)},o:function(x){return Math.round(x).toString(8)},p:function(x,p){return formatRounded(100*x,p)},r:formatRounded,s:function(x,p){var d=formatDecimal(x,p);if(!d)return x+"";var coefficient=d[0],exponent=d[1],i=exponent-(prefixExponent=3*Math.max(-8,Math.min(8,Math.floor(exponent/3))))+1,n=coefficient.length;return i===n?coefficient:i>n?coefficient+new Array(i-n+1).join("0"):i>0?coefficient.slice(0,i)+"."+coefficient.slice(i):"0."+new Array(1-i).join("0")+formatDecimal(x,Math.max(0,p+i-1))[0]},X:function(x){return Math.round(x).toString(16).toUpperCase()},x:function(x){return Math.round(x).toString(16)}};function identity(x){return x}var locale,map=Array.prototype.map,prefixes=["y","z","a","f","p","n","µ","m","","k","M","G","T","P","E","Z","Y"];function formatLocale(locale){var grouping,thousands,group=void 0===locale.grouping||void 0===locale.thousands?identity:(grouping=map.call(locale.grouping,Number),thousands=locale.thousands+"",function(value,width){for(var i=value.length,t=[],j=0,g=grouping[0],length=0;i>0&&g>0&&(length+g+1>width&&(g=Math.max(1,width-length)),t.push(value.substring(i-=g,i+g)),!((length+=g+1)>width));)g=grouping[j=(j+1)%grouping.length];return t.reverse().join(thousands)}),currencyPrefix=void 0===locale.currency?"":locale.currency[0]+"",currencySuffix=void 0===locale.currency?"":locale.currency[1]+"",decimal=void 0===locale.decimal?".":locale.decimal+"",numerals=void 0===locale.numerals?identity:function(numerals){return function(value){return value.replace(/[0-9]/g,function(i){return numerals[+i]})}}(map.call(locale.numerals,String)),percent=void 0===locale.percent?"%":locale.percent+"",minus=void 0===locale.minus?"-":locale.minus+"",nan=void 0===locale.nan?"NaN":locale.nan+"";function newFormat(specifier){var fill=(specifier=formatSpecifier(specifier)).fill,align=specifier.align,sign=specifier.sign,symbol=specifier.symbol,zero=specifier.zero,width=specifier.width,comma=specifier.comma,precision=specifier.precision,trim=specifier.trim,type=specifier.type;"n"===type?(comma=!0,type="g"):formatTypes[type]||(void 0===precision&&(precision=12),trim=!0,type="g"),(zero||"0"===fill&&"="===align)&&(zero=!0,fill="0",align="=");var prefix="$"===symbol?currencyPrefix:"#"===symbol&&/[boxX]/.test(type)?"0"+type.toLowerCase():"",suffix="$"===symbol?currencySuffix:/[%p]/.test(type)?percent:"",formatType=formatTypes[type],maybeSuffix=/[defgprs%]/.test(type);function format(value){var i,n,c,valuePrefix=prefix,valueSuffix=suffix;if("c"===type)valueSuffix=formatType(value)+valueSuffix,value="";else{var valueNegative=(value=+value)<0;if(value=isNaN(value)?nan:formatType(Math.abs(value),precision),trim&&(value=function(s){out:for(var i1,n=s.length,i=1,i0=-1;i<n;++i)switch(s[i]){case".":i0=i1=i;break;case"0":0===i0&&(i0=i),i1=i;break;default:if(i0>0){if(!+s[i])break out;i0=0}}return i0>0?s.slice(0,i0)+s.slice(i1+1):s}(value)),valueNegative&&0==+value&&(valueNegative=!1),valuePrefix=(valueNegative?"("===sign?sign:minus:"-"===sign||"("===sign?"":sign)+valuePrefix,valueSuffix=("s"===type?prefixes[8+prefixExponent/3]:"")+valueSuffix+(valueNegative&&"("===sign?")":""),maybeSuffix)for(i=-1,n=value.length;++i<n;)if(48>(c=value.charCodeAt(i))||c>57){valueSuffix=(46===c?decimal+value.slice(i+1):value.slice(i))+valueSuffix,value=value.slice(0,i);break}}comma&&!zero&&(value=group(value,1/0));var length=valuePrefix.length+value.length+valueSuffix.length,padding=length<width?new Array(width-length+1).join(fill):"";switch(comma&&zero&&(value=group(padding+value,padding.length?width-valueSuffix.length:1/0),padding=""),align){case"<":value=valuePrefix+value+valueSuffix+padding;break;case"=":value=valuePrefix+padding+value+valueSuffix;break;case"^":value=padding.slice(0,length=padding.length>>1)+valuePrefix+value+valueSuffix+padding.slice(length);break;default:value=padding+valuePrefix+value+valueSuffix}return numerals(value)}return precision=void 0===precision?6:/[gprs]/.test(type)?Math.max(1,Math.min(21,precision)):Math.max(0,Math.min(20,precision)),format.toString=function(){return specifier+""},format}return{format:newFormat,formatPrefix:function(specifier,value){var f=newFormat(((specifier=formatSpecifier(specifier)).type="f",specifier)),e=3*Math.max(-8,Math.min(8,Math.floor(exponent(value)/3))),k=Math.pow(10,-e),prefix=prefixes[8+e/3];return function(value){return f(k*value)+prefix}}}}function defaultLocale(definition){return locale=formatLocale(definition),exports.format=locale.format,exports.formatPrefix=locale.formatPrefix,locale}defaultLocale({decimal:".",thousands:",",grouping:[3],currency:["$",""],minus:"-"}),exports.FormatSpecifier=FormatSpecifier,exports.formatDefaultLocale=defaultLocale,exports.formatLocale=formatLocale,exports.formatSpecifier=formatSpecifier,exports.precisionFixed=function(step){return Math.max(0,-exponent(Math.abs(step)))},exports.precisionPrefix=function(step,value){return Math.max(0,3*Math.max(-8,Math.min(8,Math.floor(exponent(value)/3)))-exponent(Math.abs(step)))},exports.precisionRound=function(step,max){return step=Math.abs(step),max=Math.abs(max)-step,Math.max(0,exponent(max)-exponent(step))+1},Object.defineProperty(exports,"__esModule",{value:!0})},"object"==typeof exports&&void 0!==module?factory(exports):"function"==typeof define&&define.amd?define(["exports"],factory):factory((global=global||self).d3=global.d3||{})},{}],39:[function(require,module,exports){var global,factory;global=this,factory=function(exports,d3Array){"use strict";function adder(){return new Adder}function Adder(){this.reset()}Adder.prototype={constructor:Adder,reset:function(){this.s=this.t=0},add:function(y){add(temp,y,this.t),add(this,temp.s,this.s),this.s?this.t+=temp.t:this.s=temp.t},valueOf:function(){return this.s}};var temp=new Adder;function add(adder,a,b){var x=adder.s=a+b,bv=x-a,av=x-bv;adder.t=a-av+(b-bv)}var epsilon=1e-6,epsilon2=1e-12,pi=Math.PI,halfPi=pi/2,quarterPi=pi/4,tau=2*pi,degrees=180/pi,radians=pi/180,abs=Math.abs,atan=Math.atan,atan2=Math.atan2,cos=Math.cos,ceil=Math.ceil,exp=Math.exp,log=Math.log,pow=Math.pow,sin=Math.sin,sign=Math.sign||function(x){return x>0?1:x<0?-1:0},sqrt=Math.sqrt,tan=Math.tan;function acos(x){return x>1?0:x<-1?pi:Math.acos(x)}function asin(x){return x>1?halfPi:x<-1?-halfPi:Math.asin(x)}function haversin(x){return(x=sin(x/2))*x}function noop(){}function streamGeometry(geometry,stream){geometry&&streamGeometryType.hasOwnProperty(geometry.type)&&streamGeometryType[geometry.type](geometry,stream)}var streamObjectType={Feature:function(object,stream){streamGeometry(object.geometry,stream)},FeatureCollection:function(object,stream){for(var features=object.features,i=-1,n=features.length;++i<n;)streamGeometry(features[i].geometry,stream)}},streamGeometryType={Sphere:function(object,stream){stream.sphere()},Point:function(object,stream){object=object.coordinates,stream.point(object[0],object[1],object[2])},MultiPoint:function(object,stream){for(var coordinates=object.coordinates,i=-1,n=coordinates.length;++i<n;)object=coordinates[i],stream.point(object[0],object[1],object[2])},LineString:function(object,stream){streamLine(object.coordinates,stream,0)},MultiLineString:function(object,stream){for(var coordinates=object.coordinates,i=-1,n=coordinates.length;++i<n;)streamLine(coordinates[i],stream,0)},Polygon:function(object,stream){streamPolygon(object.coordinates,stream)},MultiPolygon:function(object,stream){for(var coordinates=object.coordinates,i=-1,n=coordinates.length;++i<n;)streamPolygon(coordinates[i],stream)},GeometryCollection:function(object,stream){for(var geometries=object.geometries,i=-1,n=geometries.length;++i<n;)streamGeometry(geometries[i],stream)}};function streamLine(coordinates,stream,closed){var coordinate,i=-1,n=coordinates.length-closed;for(stream.lineStart();++i<n;)coordinate=coordinates[i],stream.point(coordinate[0],coordinate[1],coordinate[2]);stream.lineEnd()}function streamPolygon(coordinates,stream){var i=-1,n=coordinates.length;for(stream.polygonStart();++i<n;)streamLine(coordinates[i],stream,1);stream.polygonEnd()}function geoStream(object,stream){object&&streamObjectType.hasOwnProperty(object.type)?streamObjectType[object.type](object,stream):streamGeometry(object,stream)}var lambda00,phi00,lambda0,cosPhi0,sinPhi0,areaRingSum=adder(),areaSum=adder(),areaStream={point:noop,lineStart:noop,lineEnd:noop,polygonStart:function(){areaRingSum.reset(),areaStream.lineStart=areaRingStart,areaStream.lineEnd=areaRingEnd},polygonEnd:function(){var areaRing=+areaRingSum;areaSum.add(areaRing<0?tau+areaRing:areaRing),this.lineStart=this.lineEnd=this.point=noop},sphere:function(){areaSum.add(tau)}};function areaRingStart(){areaStream.point=areaPointFirst}function areaRingEnd(){areaPoint(lambda00,phi00)}function areaPointFirst(lambda,phi){areaStream.point=areaPoint,lambda00=lambda,phi00=phi,lambda0=lambda*=radians,cosPhi0=cos(phi=(phi*=radians)/2+quarterPi),sinPhi0=sin(phi)}function areaPoint(lambda,phi){var dLambda=(lambda*=radians)-lambda0,sdLambda=dLambda>=0?1:-1,adLambda=sdLambda*dLambda,cosPhi=cos(phi=(phi*=radians)/2+quarterPi),sinPhi=sin(phi),k=sinPhi0*sinPhi,u=cosPhi0*cosPhi+k*cos(adLambda),v=k*sdLambda*sin(adLambda);areaRingSum.add(atan2(v,u)),lambda0=lambda,cosPhi0=cosPhi,sinPhi0=sinPhi}function spherical(cartesian){return[atan2(cartesian[1],cartesian[0]),asin(cartesian[2])]}function cartesian(spherical){var lambda=spherical[0],phi=spherical[1],cosPhi=cos(phi);return[cosPhi*cos(lambda),cosPhi*sin(lambda),sin(phi)]}function cartesianDot(a,b){return a[0]*b[0]+a[1]*b[1]+a[2]*b[2]}function cartesianCross(a,b){return[a[1]*b[2]-a[2]*b[1],a[2]*b[0]-a[0]*b[2],a[0]*b[1]-a[1]*b[0]]}function cartesianAddInPlace(a,b){a[0]+=b[0],a[1]+=b[1],a[2]+=b[2]}function cartesianScale(vector,k){return[vector[0]*k,vector[1]*k,vector[2]*k]}function cartesianNormalizeInPlace(d){var l=sqrt(d[0]*d[0]+d[1]*d[1]+d[2]*d[2]);d[0]/=l,d[1]/=l,d[2]/=l}var lambda0$1,phi0,lambda1,phi1,lambda2,lambda00$1,phi00$1,p0,ranges,range,W0,W1,X0,Y0,Z0,X1,Y1,Z1,X2,Y2,Z2,lambda00$2,phi00$2,x0,y0,z0,deltaSum=adder(),boundsStream={point:boundsPoint,lineStart:boundsLineStart,lineEnd:boundsLineEnd,polygonStart:function(){boundsStream.point=boundsRingPoint,boundsStream.lineStart=boundsRingStart,boundsStream.lineEnd=boundsRingEnd,deltaSum.reset(),areaStream.polygonStart()},polygonEnd:function(){areaStream.polygonEnd(),boundsStream.point=boundsPoint,boundsStream.lineStart=boundsLineStart,boundsStream.lineEnd=boundsLineEnd,areaRingSum<0?(lambda0$1=-(lambda1=180),phi0=-(phi1=90)):deltaSum>epsilon?phi1=90:deltaSum<-epsilon&&(phi0=-90),range[0]=lambda0$1,range[1]=lambda1},sphere:function(){lambda0$1=-(lambda1=180),phi0=-(phi1=90)}};function boundsPoint(lambda,phi){ranges.push(range=[lambda0$1=lambda,lambda1=lambda]),phi<phi0&&(phi0=phi),phi>phi1&&(phi1=phi)}function linePoint(lambda,phi){var p=cartesian([lambda*radians,phi*radians]);if(p0){var normal=cartesianCross(p0,p),inflection=cartesianCross([normal[1],-normal[0],0],normal);cartesianNormalizeInPlace(inflection),inflection=spherical(inflection);var phii,delta=lambda-lambda2,sign$$1=delta>0?1:-1,lambdai=inflection[0]*degrees*sign$$1,antimeridian=abs(delta)>180;antimeridian^(sign$$1*lambda2<lambdai&&lambdai<sign$$1*lambda)?(phii=inflection[1]*degrees)>phi1&&(phi1=phii):antimeridian^(sign$$1*lambda2<(lambdai=(lambdai+360)%360-180)&&lambdai<sign$$1*lambda)?(phii=-inflection[1]*degrees)<phi0&&(phi0=phii):(phi<phi0&&(phi0=phi),phi>phi1&&(phi1=phi)),antimeridian?lambda<lambda2?angle(lambda0$1,lambda)>angle(lambda0$1,lambda1)&&(lambda1=lambda):angle(lambda,lambda1)>angle(lambda0$1,lambda1)&&(lambda0$1=lambda):lambda1>=lambda0$1?(lambda<lambda0$1&&(lambda0$1=lambda),lambda>lambda1&&(lambda1=lambda)):lambda>lambda2?angle(lambda0$1,lambda)>angle(lambda0$1,lambda1)&&(lambda1=lambda):angle(lambda,lambda1)>angle(lambda0$1,lambda1)&&(lambda0$1=lambda)}else ranges.push(range=[lambda0$1=lambda,lambda1=lambda]);phi<phi0&&(phi0=phi),phi>phi1&&(phi1=phi),p0=p,lambda2=lambda}function boundsLineStart(){boundsStream.point=linePoint}function boundsLineEnd(){range[0]=lambda0$1,range[1]=lambda1,boundsStream.point=boundsPoint,p0=null}function boundsRingPoint(lambda,phi){if(p0){var delta=lambda-lambda2;deltaSum.add(abs(delta)>180?delta+(delta>0?360:-360):delta)}else lambda00$1=lambda,phi00$1=phi;areaStream.point(lambda,phi),linePoint(lambda,phi)}function boundsRingStart(){areaStream.lineStart()}function boundsRingEnd(){boundsRingPoint(lambda00$1,phi00$1),areaStream.lineEnd(),abs(deltaSum)>epsilon&&(lambda0$1=-(lambda1=180)),range[0]=lambda0$1,range[1]=lambda1,p0=null}function angle(lambda0,lambda1){return(lambda1-=lambda0)<0?lambda1+360:lambda1}function rangeCompare(a,b){return a[0]-b[0]}function rangeContains(range,x){return range[0]<=range[1]?range[0]<=x&&x<=range[1]:x<range[0]||range[1]<x}var centroidStream={sphere:noop,point:centroidPoint,lineStart:centroidLineStart,lineEnd:centroidLineEnd,polygonStart:function(){centroidStream.lineStart=centroidRingStart,centroidStream.lineEnd=centroidRingEnd},polygonEnd:function(){centroidStream.lineStart=centroidLineStart,centroidStream.lineEnd=centroidLineEnd}};function centroidPoint(lambda,phi){lambda*=radians;var cosPhi=cos(phi*=radians);centroidPointCartesian(cosPhi*cos(lambda),cosPhi*sin(lambda),sin(phi))}function centroidPointCartesian(x,y,z){X0+=(x-X0)/++W0,Y0+=(y-Y0)/W0,Z0+=(z-Z0)/W0}function centroidLineStart(){centroidStream.point=centroidLinePointFirst}function centroidLinePointFirst(lambda,phi){lambda*=radians;var cosPhi=cos(phi*=radians);x0=cosPhi*cos(lambda),y0=cosPhi*sin(lambda),z0=sin(phi),centroidStream.point=centroidLinePoint,centroidPointCartesian(x0,y0,z0)}function centroidLinePoint(lambda,phi){lambda*=radians;var cosPhi=cos(phi*=radians),x=cosPhi*cos(lambda),y=cosPhi*sin(lambda),z=sin(phi),w=atan2(sqrt((w=y0*z-z0*y)*w+(w=z0*x-x0*z)*w+(w=x0*y-y0*x)*w),x0*x+y0*y+z0*z);W1+=w,X1+=w*(x0+(x0=x)),Y1+=w*(y0+(y0=y)),Z1+=w*(z0+(z0=z)),centroidPointCartesian(x0,y0,z0)}function centroidLineEnd(){centroidStream.point=centroidPoint}function centroidRingStart(){centroidStream.point=centroidRingPointFirst}function centroidRingEnd(){centroidRingPoint(lambda00$2,phi00$2),centroidStream.point=centroidPoint}function centroidRingPointFirst(lambda,phi){lambda00$2=lambda,phi00$2=phi,lambda*=radians,phi*=radians,centroidStream.point=centroidRingPoint;var cosPhi=cos(phi);x0=cosPhi*cos(lambda),y0=cosPhi*sin(lambda),z0=sin(phi),centroidPointCartesian(x0,y0,z0)}function centroidRingPoint(lambda,phi){lambda*=radians;var cosPhi=cos(phi*=radians),x=cosPhi*cos(lambda),y=cosPhi*sin(lambda),z=sin(phi),cx=y0*z-z0*y,cy=z0*x-x0*z,cz=x0*y-y0*x,m=sqrt(cx*cx+cy*cy+cz*cz),w=asin(m),v=m&&-w/m;X2+=v*cx,Y2+=v*cy,Z2+=v*cz,W1+=w,X1+=w*(x0+(x0=x)),Y1+=w*(y0+(y0=y)),Z1+=w*(z0+(z0=z)),centroidPointCartesian(x0,y0,z0)}function constant(x){return function(){return x}}function compose(a,b){function compose(x,y){return x=a(x,y),b(x[0],x[1])}return a.invert&&b.invert&&(compose.invert=function(x,y){return(x=b.invert(x,y))&&a.invert(x[0],x[1])}),compose}function rotationIdentity(lambda,phi){return[abs(lambda)>pi?lambda+Math.round(-lambda/tau)*tau:lambda,phi]}function rotateRadians(deltaLambda,deltaPhi,deltaGamma){return(deltaLambda%=tau)?deltaPhi||deltaGamma?compose(rotationLambda(deltaLambda),rotationPhiGamma(deltaPhi,deltaGamma)):rotationLambda(deltaLambda):deltaPhi||deltaGamma?rotationPhiGamma(deltaPhi,deltaGamma):rotationIdentity}function forwardRotationLambda(deltaLambda){return function(lambda,phi){return[(lambda+=deltaLambda)>pi?lambda-tau:lambda<-pi?lambda+tau:lambda,phi]}}function rotationLambda(deltaLambda){var rotation=forwardRotationLambda(deltaLambda);return rotation.invert=forwardRotationLambda(-deltaLambda),rotation}function rotationPhiGamma(deltaPhi,deltaGamma){var cosDeltaPhi=cos(deltaPhi),sinDeltaPhi=sin(deltaPhi),cosDeltaGamma=cos(deltaGamma),sinDeltaGamma=sin(deltaGamma);function rotation(lambda,phi){var cosPhi=cos(phi),x=cos(lambda)*cosPhi,y=sin(lambda)*cosPhi,z=sin(phi),k=z*cosDeltaPhi+x*sinDeltaPhi;return[atan2(y*cosDeltaGamma-k*sinDeltaGamma,x*cosDeltaPhi-z*sinDeltaPhi),asin(k*cosDeltaGamma+y*sinDeltaGamma)]}return rotation.invert=function(lambda,phi){var cosPhi=cos(phi),x=cos(lambda)*cosPhi,y=sin(lambda)*cosPhi,z=sin(phi),k=z*cosDeltaGamma-y*sinDeltaGamma;return[atan2(y*cosDeltaGamma+z*sinDeltaGamma,x*cosDeltaPhi+k*sinDeltaPhi),asin(k*cosDeltaPhi-x*sinDeltaPhi)]},rotation}function rotation(rotate){function forward(coordinates){return(coordinates=rotate(coordinates[0]*radians,coordinates[1]*radians))[0]*=degrees,coordinates[1]*=degrees,coordinates}return rotate=rotateRadians(rotate[0]*radians,rotate[1]*radians,rotate.length>2?rotate[2]*radians:0),forward.invert=function(coordinates){return(coordinates=rotate.invert(coordinates[0]*radians,coordinates[1]*radians))[0]*=degrees,coordinates[1]*=degrees,coordinates},forward}function circleStream(stream,radius,delta,direction,t0,t1){if(delta){var cosRadius=cos(radius),sinRadius=sin(radius),step=direction*delta;null==t0?(t0=radius+direction*tau,t1=radius-step/2):(t0=circleRadius(cosRadius,t0),t1=circleRadius(cosRadius,t1),(direction>0?t0<t1:t0>t1)&&(t0+=direction*tau));for(var point,t=t0;direction>0?t>t1:t<t1;t-=step)point=spherical([cosRadius,-sinRadius*cos(t),-sinRadius*sin(t)]),stream.point(point[0],point[1])}}function circleRadius(cosRadius,point){(point=cartesian(point))[0]-=cosRadius,cartesianNormalizeInPlace(point);var radius=acos(-point[1]);return((-point[2]<0?-radius:radius)+tau-epsilon)%tau}function clipBuffer(){var line,lines=[];return{point:function(x,y){line.push([x,y])},lineStart:function(){lines.push(line=[])},lineEnd:noop,rejoin:function(){lines.length>1&&lines.push(lines.pop().concat(lines.shift()))},result:function(){var result=lines;return lines=[],line=null,result}}}function pointEqual(a,b){return abs(a[0]-b[0])<epsilon&&abs(a[1]-b[1])<epsilon}function Intersection(point,points,other,entry){this.x=point,this.z=points,this.o=other,this.e=entry,this.v=!1,this.n=this.p=null}function clipRejoin(segments,compareIntersection,startInside,interpolate,stream){var i,n,subject=[],clip=[];if(segments.forEach(function(segment){if(!((n=segment.length-1)<=0)){var n,x,p0=segment[0],p1=segment[n];if(pointEqual(p0,p1)){for(stream.lineStart(),i=0;i<n;++i)stream.point((p0=segment[i])[0],p0[1]);stream.lineEnd()}else subject.push(x=new Intersection(p0,segment,null,!0)),clip.push(x.o=new Intersection(p0,null,x,!1)),subject.push(x=new Intersection(p1,segment,null,!1)),clip.push(x.o=new Intersection(p1,null,x,!0))}}),subject.length){for(clip.sort(compareIntersection),link(subject),link(clip),i=0,n=clip.length;i<n;++i)clip[i].e=startInside=!startInside;for(var points,point,start=subject[0];;){for(var current=start,isSubject=!0;current.v;)if((current=current.n)===start)return;points=current.z,stream.lineStart();do{if(current.v=current.o.v=!0,current.e){if(isSubject)for(i=0,n=points.length;i<n;++i)stream.point((point=points[i])[0],point[1]);else interpolate(current.x,current.n.x,1,stream);current=current.n}else{if(isSubject)for(points=current.p.z,i=points.length-1;i>=0;--i)stream.point((point=points[i])[0],point[1]);else interpolate(current.x,current.p.x,-1,stream);current=current.p}points=(current=current.o).z,isSubject=!isSubject}while(!current.v);stream.lineEnd()}}}function link(array){if(n=array.length){for(var n,b,i=0,a=array[0];++i<n;)a.n=b=array[i],b.p=a,a=b;a.n=b=array[0],b.p=a}}rotationIdentity.invert=rotationIdentity;var sum=adder();function longitude(point){return abs(point[0])<=pi?point[0]:sign(point[0])*((abs(point[0])+pi)%tau-pi)}function polygonContains(polygon,point){var lambda=longitude(point),phi=point[1],sinPhi=sin(phi),normal=[sin(lambda),-cos(lambda),0],angle=0,winding=0;sum.reset(),1===sinPhi?phi=halfPi+epsilon:-1===sinPhi&&(phi=-halfPi-epsilon);for(var i=0,n=polygon.length;i<n;++i)if(m=(ring=polygon[i]).length)for(var ring,m,point0=ring[m-1],lambda0=longitude(point0),phi0=point0[1]/2+quarterPi,sinPhi0=sin(phi0),cosPhi0=cos(phi0),j=0;j<m;++j,lambda0=lambda1,sinPhi0=sinPhi1,cosPhi0=cosPhi1,point0=point1){var point1=ring[j],lambda1=longitude(point1),phi1=point1[1]/2+quarterPi,sinPhi1=sin(phi1),cosPhi1=cos(phi1),delta=lambda1-lambda0,sign$$1=delta>=0?1:-1,absDelta=sign$$1*delta,antimeridian=absDelta>pi,k=sinPhi0*sinPhi1;if(sum.add(atan2(k*sign$$1*sin(absDelta),cosPhi0*cosPhi1+k*cos(absDelta))),angle+=antimeridian?delta+sign$$1*tau:delta,antimeridian^lambda0>=lambda^lambda1>=lambda){var arc=cartesianCross(cartesian(point0),cartesian(point1));cartesianNormalizeInPlace(arc);var intersection=cartesianCross(normal,arc);cartesianNormalizeInPlace(intersection);var phiArc=(antimeridian^delta>=0?-1:1)*asin(intersection[2]);(phi>phiArc||phi===phiArc&&(arc[0]||arc[1]))&&(winding+=antimeridian^delta>=0?1:-1)}}return(angle<-epsilon||angle<epsilon&&sum<-epsilon)^1&winding}function clip(pointVisible,clipLine,interpolate,start){return function(sink){var polygon,segments,ring,line=clipLine(sink),ringBuffer=clipBuffer(),ringSink=clipLine(ringBuffer),polygonStarted=!1,clip={point:point,lineStart:lineStart,lineEnd:lineEnd,polygonStart:function(){clip.point=pointRing,clip.lineStart=ringStart,clip.lineEnd=ringEnd,segments=[],polygon=[]},polygonEnd:function(){clip.point=point,clip.lineStart=lineStart,clip.lineEnd=lineEnd,segments=d3Array.merge(segments);var startInside=polygonContains(polygon,start);segments.length?(polygonStarted||(sink.polygonStart(),polygonStarted=!0),clipRejoin(segments,compareIntersection,startInside,interpolate,sink)):startInside&&(polygonStarted||(sink.polygonStart(),polygonStarted=!0),sink.lineStart(),interpolate(null,null,1,sink),sink.lineEnd()),polygonStarted&&(sink.polygonEnd(),polygonStarted=!1),segments=polygon=null},sphere:function(){sink.polygonStart(),sink.lineStart(),interpolate(null,null,1,sink),sink.lineEnd(),sink.polygonEnd()}};function point(lambda,phi){pointVisible(lambda,phi)&&sink.point(lambda,phi)}function pointLine(lambda,phi){line.point(lambda,phi)}function lineStart(){clip.point=pointLine,line.lineStart()}function lineEnd(){clip.point=point,line.lineEnd()}function pointRing(lambda,phi){ring.push([lambda,phi]),ringSink.point(lambda,phi)}function ringStart(){ringSink.lineStart(),ring=[]}function ringEnd(){pointRing(ring[0][0],ring[0][1]),ringSink.lineEnd();var i,m,segment,point,clean=ringSink.clean(),ringSegments=ringBuffer.result(),n=ringSegments.length;if(ring.pop(),polygon.push(ring),ring=null,n)if(1&clean){if((m=(segment=ringSegments[0]).length-1)>0){for(polygonStarted||(sink.polygonStart(),polygonStarted=!0),sink.lineStart(),i=0;i<m;++i)sink.point((point=segment[i])[0],point[1]);sink.lineEnd()}}else n>1&&2&clean&&ringSegments.push(ringSegments.pop().concat(ringSegments.shift())),segments.push(ringSegments.filter(validSegment))}return clip}}function validSegment(segment){return segment.length>1}function compareIntersection(a,b){return((a=a.x)[0]<0?a[1]-halfPi-epsilon:halfPi-a[1])-((b=b.x)[0]<0?b[1]-halfPi-epsilon:halfPi-b[1])}var clipAntimeridian=clip(function(){return!0},function(stream){var clean,lambda0=NaN,phi0=NaN,sign0=NaN;return{lineStart:function(){stream.lineStart(),clean=1},point:function(lambda1,phi1){var sign1=lambda1>0?pi:-pi,delta=abs(lambda1-lambda0);abs(delta-pi)<epsilon?(stream.point(lambda0,phi0=(phi0+phi1)/2>0?halfPi:-halfPi),stream.point(sign0,phi0),stream.lineEnd(),stream.lineStart(),stream.point(sign1,phi0),stream.point(lambda1,phi0),clean=0):sign0!==sign1&&delta>=pi&&(abs(lambda0-sign0)<epsilon&&(lambda0-=sign0*epsilon),abs(lambda1-sign1)<epsilon&&(lambda1-=sign1*epsilon),phi0=function(lambda0,phi0,lambda1,phi1){var cosPhi0,cosPhi1,sinLambda0Lambda1=sin(lambda0-lambda1);return abs(sinLambda0Lambda1)>epsilon?atan((sin(phi0)*(cosPhi1=cos(phi1))*sin(lambda1)-sin(phi1)*(cosPhi0=cos(phi0))*sin(lambda0))/(cosPhi0*cosPhi1*sinLambda0Lambda1)):(phi0+phi1)/2}(lambda0,phi0,lambda1,phi1),stream.point(sign0,phi0),stream.lineEnd(),stream.lineStart(),stream.point(sign1,phi0),clean=0),stream.point(lambda0=lambda1,phi0=phi1),sign0=sign1},lineEnd:function(){stream.lineEnd(),lambda0=phi0=NaN},clean:function(){return 2-clean}}},function(from,to,direction,stream){var phi;if(null==from)phi=direction*halfPi,stream.point(-pi,phi),stream.point(0,phi),stream.point(pi,phi),stream.point(pi,0),stream.point(pi,-phi),stream.point(0,-phi),stream.point(-pi,-phi),stream.point(-pi,0),stream.point(-pi,phi);else if(abs(from[0]-to[0])>epsilon){var lambda=from[0]<to[0]?pi:-pi;phi=direction*lambda/2,stream.point(-lambda,phi),stream.point(0,phi),stream.point(lambda,phi)}else stream.point(to[0],to[1])},[-pi,-halfPi]);function clipCircle(radius){var cr=cos(radius),delta=6*radians,smallRadius=cr>0,notHemisphere=abs(cr)>epsilon;function visible(lambda,phi){return cos(lambda)*cos(phi)>cr}function intersect(a,b,two){var n1=[1,0,0],n2=cartesianCross(cartesian(a),cartesian(b)),n2n2=cartesianDot(n2,n2),n1n2=n2[0],determinant=n2n2-n1n2*n1n2;if(!determinant)return!two&&a;var c1=cr*n2n2/determinant,c2=-cr*n1n2/determinant,n1xn2=cartesianCross(n1,n2),A=cartesianScale(n1,c1);cartesianAddInPlace(A,cartesianScale(n2,c2));var u=n1xn2,w=cartesianDot(A,u),uu=cartesianDot(u,u),t2=w*w-uu*(cartesianDot(A,A)-1);if(!(t2<0)){var t=sqrt(t2),q=cartesianScale(u,(-w-t)/uu);if(cartesianAddInPlace(q,A),q=spherical(q),!two)return q;var z,lambda0=a[0],lambda1=b[0],phi0=a[1],phi1=b[1];lambda1<lambda0&&(z=lambda0,lambda0=lambda1,lambda1=z);var delta=lambda1-lambda0,polar=abs(delta-pi)<epsilon;if(!polar&&phi1<phi0&&(z=phi0,phi0=phi1,phi1=z),polar||delta<epsilon?polar?phi0+phi1>0^q[1]<(abs(q[0]-lambda0)<epsilon?phi0:phi1):phi0<=q[1]&&q[1]<=phi1:delta>pi^(lambda0<=q[0]&&q[0]<=lambda1)){var q1=cartesianScale(u,(-w+t)/uu);return cartesianAddInPlace(q1,A),[q,spherical(q1)]}}}function code(lambda,phi){var r=smallRadius?radius:pi-radius,code=0;return lambda<-r?code|=1:lambda>r&&(code|=2),phi<-r?code|=4:phi>r&&(code|=8),code}return clip(visible,function(stream){var point0,c0,v0,v00,clean;return{lineStart:function(){v00=v0=!1,clean=1},point:function(lambda,phi){var point2,point1=[lambda,phi],v=visible(lambda,phi),c=smallRadius?v?0:code(lambda,phi):v?code(lambda+(lambda<0?pi:-pi),phi):0;if(!point0&&(v00=v0=v)&&stream.lineStart(),v!==v0&&(!(point2=intersect(point0,point1))||pointEqual(point0,point2)||pointEqual(point1,point2))&&(point1[0]+=epsilon,point1[1]+=epsilon,v=visible(point1[0],point1[1])),v!==v0)clean=0,v?(stream.lineStart(),point2=intersect(point1,point0),stream.point(point2[0],point2[1])):(point2=intersect(point0,point1),stream.point(point2[0],point2[1]),stream.lineEnd()),point0=point2;else if(notHemisphere&&point0&&smallRadius^v){var t;c&c0||!(t=intersect(point1,point0,!0))||(clean=0,smallRadius?(stream.lineStart(),stream.point(t[0][0],t[0][1]),stream.point(t[1][0],t[1][1]),stream.lineEnd()):(stream.point(t[1][0],t[1][1]),stream.lineEnd(),stream.lineStart(),stream.point(t[0][0],t[0][1])))}!v||point0&&pointEqual(point0,point1)||stream.point(point1[0],point1[1]),point0=point1,v0=v,c0=c},lineEnd:function(){v0&&stream.lineEnd(),point0=null},clean:function(){return clean|(v00&&v0)<<1}}},function(from,to,direction,stream){circleStream(stream,radius,delta,direction,from,to)},smallRadius?[0,-radius]:[-pi,radius-pi])}var clipMax=1e9,clipMin=-clipMax;function clipRectangle(x0,y0,x1,y1){function visible(x,y){return x0<=x&&x<=x1&&y0<=y&&y<=y1}function interpolate(from,to,direction,stream){var a=0,a1=0;if(null==from||(a=corner(from,direction))!==(a1=corner(to,direction))||comparePoint(from,to)<0^direction>0)do{stream.point(0===a||3===a?x0:x1,a>1?y1:y0)}while((a=(a+direction+4)%4)!==a1);else stream.point(to[0],to[1])}function corner(p,direction){return abs(p[0]-x0)<epsilon?direction>0?0:3:abs(p[0]-x1)<epsilon?direction>0?2:1:abs(p[1]-y0)<epsilon?direction>0?1:0:direction>0?3:2}function compareIntersection(a,b){return comparePoint(a.x,b.x)}function comparePoint(a,b){var ca=corner(a,1),cb=corner(b,1);return ca!==cb?ca-cb:0===ca?b[1]-a[1]:1===ca?a[0]-b[0]:2===ca?a[1]-b[1]:b[0]-a[0]}return function(stream){var segments,polygon,ring,x__,y__,v__,x_,y_,v_,first,clean,activeStream=stream,bufferStream=clipBuffer(),clipStream={point:point,lineStart:function(){clipStream.point=linePoint,polygon&&polygon.push(ring=[]);first=!0,v_=!1,x_=y_=NaN},lineEnd:function(){segments&&(linePoint(x__,y__),v__&&v_&&bufferStream.rejoin(),segments.push(bufferStream.result()));clipStream.point=point,v_&&activeStream.lineEnd()},polygonStart:function(){activeStream=bufferStream,segments=[],polygon=[],clean=!0},polygonEnd:function(){var startInside=function(){for(var winding=0,i=0,n=polygon.length;i<n;++i)for(var a0,a1,ring=polygon[i],j=1,m=ring.length,point=ring[0],b0=point[0],b1=point[1];j<m;++j)a0=b0,a1=b1,point=ring[j],b0=point[0],b1=point[1],a1<=y1?b1>y1&&(b0-a0)*(y1-a1)>(b1-a1)*(x0-a0)&&++winding:b1<=y1&&(b0-a0)*(y1-a1)<(b1-a1)*(x0-a0)&&--winding;return winding}(),cleanInside=clean&&startInside,visible=(segments=d3Array.merge(segments)).length;(cleanInside||visible)&&(stream.polygonStart(),cleanInside&&(stream.lineStart(),interpolate(null,null,1,stream),stream.lineEnd()),visible&&clipRejoin(segments,compareIntersection,startInside,interpolate,stream),stream.polygonEnd());activeStream=stream,segments=polygon=ring=null}};function point(x,y){visible(x,y)&&activeStream.point(x,y)}function linePoint(x,y){var v=visible(x,y);if(polygon&&ring.push([x,y]),first)x__=x,y__=y,v__=v,first=!1,v&&(activeStream.lineStart(),activeStream.point(x,y));else if(v&&v_)activeStream.point(x,y);else{var a=[x_=Math.max(clipMin,Math.min(clipMax,x_)),y_=Math.max(clipMin,Math.min(clipMax,y_))],b=[x=Math.max(clipMin,Math.min(clipMax,x)),y=Math.max(clipMin,Math.min(clipMax,y))];!function(a,b,x0,y0,x1,y1){var r,ax=a[0],ay=a[1],t0=0,t1=1,dx=b[0]-ax,dy=b[1]-ay;if(r=x0-ax,dx||!(r>0)){if(r/=dx,dx<0){if(r<t0)return;r<t1&&(t1=r)}else if(dx>0){if(r>t1)return;r>t0&&(t0=r)}if(r=x1-ax,dx||!(r<0)){if(r/=dx,dx<0){if(r>t1)return;r>t0&&(t0=r)}else if(dx>0){if(r<t0)return;r<t1&&(t1=r)}if(r=y0-ay,dy||!(r>0)){if(r/=dy,dy<0){if(r<t0)return;r<t1&&(t1=r)}else if(dy>0){if(r>t1)return;r>t0&&(t0=r)}if(r=y1-ay,dy||!(r<0)){if(r/=dy,dy<0){if(r>t1)return;r>t0&&(t0=r)}else if(dy>0){if(r<t0)return;r<t1&&(t1=r)}return t0>0&&(a[0]=ax+t0*dx,a[1]=ay+t0*dy),t1<1&&(b[0]=ax+t1*dx,b[1]=ay+t1*dy),!0}}}}}(a,b,x0,y0,x1,y1)?v&&(activeStream.lineStart(),activeStream.point(x,y),clean=!1):(v_||(activeStream.lineStart(),activeStream.point(a[0],a[1])),activeStream.point(b[0],b[1]),v||activeStream.lineEnd(),clean=!1)}x_=x,y_=y,v_=v}return clipStream}}var lambda0$2,sinPhi0$1,cosPhi0$1,lengthSum=adder(),lengthStream={sphere:noop,point:noop,lineStart:function(){lengthStream.point=lengthPointFirst,lengthStream.lineEnd=lengthLineEnd},lineEnd:noop,polygonStart:noop,polygonEnd:noop};function lengthLineEnd(){lengthStream.point=lengthStream.lineEnd=noop}function lengthPointFirst(lambda,phi){lambda0$2=lambda*=radians,sinPhi0$1=sin(phi*=radians),cosPhi0$1=cos(phi),lengthStream.point=lengthPoint}function lengthPoint(lambda,phi){lambda*=radians;var sinPhi=sin(phi*=radians),cosPhi=cos(phi),delta=abs(lambda-lambda0$2),cosDelta=cos(delta),x=cosPhi*sin(delta),y=cosPhi0$1*sinPhi-sinPhi0$1*cosPhi*cosDelta,z=sinPhi0$1*sinPhi+cosPhi0$1*cosPhi*cosDelta;lengthSum.add(atan2(sqrt(x*x+y*y),z)),lambda0$2=lambda,sinPhi0$1=sinPhi,cosPhi0$1=cosPhi}function length(object){return lengthSum.reset(),geoStream(object,lengthStream),+lengthSum}var coordinates=[null,null],object={type:"LineString",coordinates:coordinates};function distance(a,b){return coordinates[0]=a,coordinates[1]=b,length(object)}var containsObjectType={Feature:function(object,point){return containsGeometry(object.geometry,point)},FeatureCollection:function(object,point){for(var features=object.features,i=-1,n=features.length;++i<n;)if(containsGeometry(features[i].geometry,point))return!0;return!1}},containsGeometryType={Sphere:function(){return!0},Point:function(object,point){return containsPoint(object.coordinates,point)},MultiPoint:function(object,point){for(var coordinates=object.coordinates,i=-1,n=coordinates.length;++i<n;)if(containsPoint(coordinates[i],point))return!0;return!1},LineString:function(object,point){return containsLine(object.coordinates,point)},MultiLineString:function(object,point){for(var coordinates=object.coordinates,i=-1,n=coordinates.length;++i<n;)if(containsLine(coordinates[i],point))return!0;return!1},Polygon:function(object,point){return containsPolygon(object.coordinates,point)},MultiPolygon:function(object,point){for(var coordinates=object.coordinates,i=-1,n=coordinates.length;++i<n;)if(containsPolygon(coordinates[i],point))return!0;return!1},GeometryCollection:function(object,point){for(var geometries=object.geometries,i=-1,n=geometries.length;++i<n;)if(containsGeometry(geometries[i],point))return!0;return!1}};function containsGeometry(geometry,point){return!(!geometry||!containsGeometryType.hasOwnProperty(geometry.type))&&containsGeometryType[geometry.type](geometry,point)}function containsPoint(coordinates,point){return 0===distance(coordinates,point)}function containsLine(coordinates,point){for(var ao,bo,ab,i=0,n=coordinates.length;i<n;i++){if(0===(bo=distance(coordinates[i],point)))return!0;if(i>0&&(ab=distance(coordinates[i],coordinates[i-1]))>0&&ao<=ab&&bo<=ab&&(ao+bo-ab)*(1-Math.pow((ao-bo)/ab,2))<epsilon2*ab)return!0;ao=bo}return!1}function containsPolygon(coordinates,point){return!!polygonContains(coordinates.map(ringRadians),pointRadians(point))}function ringRadians(ring){return(ring=ring.map(pointRadians)).pop(),ring}function pointRadians(point){return[point[0]*radians,point[1]*radians]}function graticuleX(y0,y1,dy){var y=d3Array.range(y0,y1-epsilon,dy).concat(y1);return function(x){return y.map(function(y){return[x,y]})}}function graticuleY(x0,x1,dx){var x=d3Array.range(x0,x1-epsilon,dx).concat(x1);return function(y){return x.map(function(x){return[x,y]})}}function graticule(){var x1,x0,X1,X0,y1,y0,Y1,Y0,x,y,X,Y,dx=10,dy=dx,DX=90,DY=360,precision=2.5;function graticule(){return{type:"MultiLineString",coordinates:lines()}}function lines(){return d3Array.range(ceil(X0/DX)*DX,X1,DX).map(X).concat(d3Array.range(ceil(Y0/DY)*DY,Y1,DY).map(Y)).concat(d3Array.range(ceil(x0/dx)*dx,x1,dx).filter(function(x){return abs(x%DX)>epsilon}).map(x)).concat(d3Array.range(ceil(y0/dy)*dy,y1,dy).filter(function(y){return abs(y%DY)>epsilon}).map(y))}return graticule.lines=function(){return lines().map(function(coordinates){return{type:"LineString",coordinates:coordinates}})},graticule.outline=function(){return{type:"Polygon",coordinates:[X(X0).concat(Y(Y1).slice(1),X(X1).reverse().slice(1),Y(Y0).reverse().slice(1))]}},graticule.extent=function(_){return arguments.length?graticule.extentMajor(_).extentMinor(_):graticule.extentMinor()},graticule.extentMajor=function(_){return arguments.length?(X0=+_[0][0],X1=+_[1][0],Y0=+_[0][1],Y1=+_[1][1],X0>X1&&(_=X0,X0=X1,X1=_),Y0>Y1&&(_=Y0,Y0=Y1,Y1=_),graticule.precision(precision)):[[X0,Y0],[X1,Y1]]},graticule.extentMinor=function(_){return arguments.length?(x0=+_[0][0],x1=+_[1][0],y0=+_[0][1],y1=+_[1][1],x0>x1&&(_=x0,x0=x1,x1=_),y0>y1&&(_=y0,y0=y1,y1=_),graticule.precision(precision)):[[x0,y0],[x1,y1]]},graticule.step=function(_){return arguments.length?graticule.stepMajor(_).stepMinor(_):graticule.stepMinor()},graticule.stepMajor=function(_){return arguments.length?(DX=+_[0],DY=+_[1],graticule):[DX,DY]},graticule.stepMinor=function(_){return arguments.length?(dx=+_[0],dy=+_[1],graticule):[dx,dy]},graticule.precision=function(_){return arguments.length?(precision=+_,x=graticuleX(y0,y1,90),y=graticuleY(x0,x1,precision),X=graticuleX(Y0,Y1,90),Y=graticuleY(X0,X1,precision),graticule):precision},graticule.extentMajor([[-180,-90+epsilon],[180,90-epsilon]]).extentMinor([[-180,-80-epsilon],[180,80+epsilon]])}function identity(x){return x}var x00,y00,x0$1,y0$1,areaSum$1=adder(),areaRingSum$1=adder(),areaStream$1={point:noop,lineStart:noop,lineEnd:noop,polygonStart:function(){areaStream$1.lineStart=areaRingStart$1,areaStream$1.lineEnd=areaRingEnd$1},polygonEnd:function(){areaStream$1.lineStart=areaStream$1.lineEnd=areaStream$1.point=noop,areaSum$1.add(abs(areaRingSum$1)),areaRingSum$1.reset()},result:function(){var area=areaSum$1/2;return areaSum$1.reset(),area}};function areaRingStart$1(){areaStream$1.point=areaPointFirst$1}function areaPointFirst$1(x,y){areaStream$1.point=areaPoint$1,x00=x0$1=x,y00=y0$1=y}function areaPoint$1(x,y){areaRingSum$1.add(y0$1*x-x0$1*y),x0$1=x,y0$1=y}function areaRingEnd$1(){areaPoint$1(x00,y00)}var x00$1,y00$1,x0$3,y0$3,x0$2=1/0,y0$2=x0$2,x1=-x0$2,y1=x1,boundsStream$1={point:function(x,y){x<x0$2&&(x0$2=x);x>x1&&(x1=x);y<y0$2&&(y0$2=y);y>y1&&(y1=y)},lineStart:noop,lineEnd:noop,polygonStart:noop,polygonEnd:noop,result:function(){var bounds=[[x0$2,y0$2],[x1,y1]];return x1=y1=-(y0$2=x0$2=1/0),bounds}},X0$1=0,Y0$1=0,Z0$1=0,X1$1=0,Y1$1=0,Z1$1=0,X2$1=0,Y2$1=0,Z2$1=0,centroidStream$1={point:centroidPoint$1,lineStart:centroidLineStart$1,lineEnd:centroidLineEnd$1,polygonStart:function(){centroidStream$1.lineStart=centroidRingStart$1,centroidStream$1.lineEnd=centroidRingEnd$1},polygonEnd:function(){centroidStream$1.point=centroidPoint$1,centroidStream$1.lineStart=centroidLineStart$1,centroidStream$1.lineEnd=centroidLineEnd$1},result:function(){var centroid=Z2$1?[X2$1/Z2$1,Y2$1/Z2$1]:Z1$1?[X1$1/Z1$1,Y1$1/Z1$1]:Z0$1?[X0$1/Z0$1,Y0$1/Z0$1]:[NaN,NaN];return X0$1=Y0$1=Z0$1=X1$1=Y1$1=Z1$1=X2$1=Y2$1=Z2$1=0,centroid}};function centroidPoint$1(x,y){X0$1+=x,Y0$1+=y,++Z0$1}function centroidLineStart$1(){centroidStream$1.point=centroidPointFirstLine}function centroidPointFirstLine(x,y){centroidStream$1.point=centroidPointLine,centroidPoint$1(x0$3=x,y0$3=y)}function centroidPointLine(x,y){var dx=x-x0$3,dy=y-y0$3,z=sqrt(dx*dx+dy*dy);X1$1+=z*(x0$3+x)/2,Y1$1+=z*(y0$3+y)/2,Z1$1+=z,centroidPoint$1(x0$3=x,y0$3=y)}function centroidLineEnd$1(){centroidStream$1.point=centroidPoint$1}function centroidRingStart$1(){centroidStream$1.point=centroidPointFirstRing}function centroidRingEnd$1(){centroidPointRing(x00$1,y00$1)}function centroidPointFirstRing(x,y){centroidStream$1.point=centroidPointRing,centroidPoint$1(x00$1=x0$3=x,y00$1=y0$3=y)}function centroidPointRing(x,y){var dx=x-x0$3,dy=y-y0$3,z=sqrt(dx*dx+dy*dy);X1$1+=z*(x0$3+x)/2,Y1$1+=z*(y0$3+y)/2,Z1$1+=z,X2$1+=(z=y0$3*x-x0$3*y)*(x0$3+x),Y2$1+=z*(y0$3+y),Z2$1+=3*z,centroidPoint$1(x0$3=x,y0$3=y)}function PathContext(context){this._context=context}PathContext.prototype={_radius:4.5,pointRadius:function(_){return this._radius=_,this},polygonStart:function(){this._line=0},polygonEnd:function(){this._line=NaN},lineStart:function(){this._point=0},lineEnd:function(){0===this._line&&this._context.closePath(),this._point=NaN},point:function(x,y){switch(this._point){case 0:this._context.moveTo(x,y),this._point=1;break;case 1:this._context.lineTo(x,y);break;default:this._context.moveTo(x+this._radius,y),this._context.arc(x,y,this._radius,0,tau)}},result:noop};var lengthRing,x00$2,y00$2,x0$4,y0$4,lengthSum$1=adder(),lengthStream$1={point:noop,lineStart:function(){lengthStream$1.point=lengthPointFirst$1},lineEnd:function(){lengthRing&&lengthPoint$1(x00$2,y00$2),lengthStream$1.point=noop},polygonStart:function(){lengthRing=!0},polygonEnd:function(){lengthRing=null},result:function(){var length=+lengthSum$1;return lengthSum$1.reset(),length}};function lengthPointFirst$1(x,y){lengthStream$1.point=lengthPoint$1,x00$2=x0$4=x,y00$2=y0$4=y}function lengthPoint$1(x,y){x0$4-=x,y0$4-=y,lengthSum$1.add(sqrt(x0$4*x0$4+y0$4*y0$4)),x0$4=x,y0$4=y}function PathString(){this._string=[]}function circle$1(radius){return"m0,"+radius+"a"+radius+","+radius+" 0 1,1 0,"+-2*radius+"a"+radius+","+radius+" 0 1,1 0,"+2*radius+"z"}function transformer(methods){return function(stream){var s=new TransformStream;for(var key in methods)s[key]=methods[key];return s.stream=stream,s}}function TransformStream(){}function fit(projection,fitBounds,object){var clip=projection.clipExtent&&projection.clipExtent();return projection.scale(150).translate([0,0]),null!=clip&&projection.clipExtent(null),geoStream(object,projection.stream(boundsStream$1)),fitBounds(boundsStream$1.result()),null!=clip&&projection.clipExtent(clip),projection}function fitExtent(projection,extent,object){return fit(projection,function(b){var w=extent[1][0]-extent[0][0],h=extent[1][1]-extent[0][1],k=Math.min(w/(b[1][0]-b[0][0]),h/(b[1][1]-b[0][1])),x=+extent[0][0]+(w-k*(b[1][0]+b[0][0]))/2,y=+extent[0][1]+(h-k*(b[1][1]+b[0][1]))/2;projection.scale(150*k).translate([x,y])},object)}function fitSize(projection,size,object){return fitExtent(projection,[[0,0],size],object)}function fitWidth(projection,width,object){return fit(projection,function(b){var w=+width,k=w/(b[1][0]-b[0][0]),x=(w-k*(b[1][0]+b[0][0]))/2,y=-k*b[0][1];projection.scale(150*k).translate([x,y])},object)}function fitHeight(projection,height,object){return fit(projection,function(b){var h=+height,k=h/(b[1][1]-b[0][1]),x=-k*b[0][0],y=(h-k*(b[1][1]+b[0][1]))/2;projection.scale(150*k).translate([x,y])},object)}PathString.prototype={_radius:4.5,_circle:circle$1(4.5),pointRadius:function(_){return(_=+_)!==this._radius&&(this._radius=_,this._circle=null),this},polygonStart:function(){this._line=0},polygonEnd:function(){this._line=NaN},lineStart:function(){this._point=0},lineEnd:function(){0===this._line&&this._string.push("Z"),this._point=NaN},point:function(x,y){switch(this._point){case 0:this._string.push("M",x,",",y),this._point=1;break;case 1:this._string.push("L",x,",",y);break;default:null==this._circle&&(this._circle=circle$1(this._radius)),this._string.push("M",x,",",y,this._circle)}},result:function(){if(this._string.length){var result=this._string.join("");return this._string=[],result}return null}},TransformStream.prototype={constructor:TransformStream,point:function(x,y){this.stream.point(x,y)},sphere:function(){this.stream.sphere()},lineStart:function(){this.stream.lineStart()},lineEnd:function(){this.stream.lineEnd()},polygonStart:function(){this.stream.polygonStart()},polygonEnd:function(){this.stream.polygonEnd()}};var maxDepth=16,cosMinDistance=cos(30*radians);function resample(project,delta2){return+delta2?function(project,delta2){function resampleLineTo(x0,y0,lambda0,a0,b0,c0,x1,y1,lambda1,a1,b1,c1,depth,stream){var dx=x1-x0,dy=y1-y0,d2=dx*dx+dy*dy;if(d2>4*delta2&&depth--){var a=a0+a1,b=b0+b1,c=c0+c1,m=sqrt(a*a+b*b+c*c),phi2=asin(c/=m),lambda2=abs(abs(c)-1)<epsilon||abs(lambda0-lambda1)<epsilon?(lambda0+lambda1)/2:atan2(b,a),p=project(lambda2,phi2),x2=p[0],y2=p[1],dx2=x2-x0,dy2=y2-y0,dz=dy*dx2-dx*dy2;(dz*dz/d2>delta2||abs((dx*dx2+dy*dy2)/d2-.5)>.3||a0*a1+b0*b1+c0*c1<cosMinDistance)&&(resampleLineTo(x0,y0,lambda0,a0,b0,c0,x2,y2,lambda2,a/=m,b/=m,c,depth,stream),stream.point(x2,y2),resampleLineTo(x2,y2,lambda2,a,b,c,x1,y1,lambda1,a1,b1,c1,depth,stream))}}return function(stream){var lambda00,x00,y00,a00,b00,c00,lambda0,x0,y0,a0,b0,c0,resampleStream={point:point,lineStart:lineStart,lineEnd:lineEnd,polygonStart:function(){stream.polygonStart(),resampleStream.lineStart=ringStart},polygonEnd:function(){stream.polygonEnd(),resampleStream.lineStart=lineStart}};function point(x,y){x=project(x,y),stream.point(x[0],x[1])}function lineStart(){x0=NaN,resampleStream.point=linePoint,stream.lineStart()}function linePoint(lambda,phi){var c=cartesian([lambda,phi]),p=project(lambda,phi);resampleLineTo(x0,y0,lambda0,a0,b0,c0,x0=p[0],y0=p[1],lambda0=lambda,a0=c[0],b0=c[1],c0=c[2],maxDepth,stream),stream.point(x0,y0)}function lineEnd(){resampleStream.point=point,stream.lineEnd()}function ringStart(){lineStart(),resampleStream.point=ringPoint,resampleStream.lineEnd=ringEnd}function ringPoint(lambda,phi){linePoint(lambda00=lambda,phi),x00=x0,y00=y0,a00=a0,b00=b0,c00=c0,resampleStream.point=linePoint}function ringEnd(){resampleLineTo(x0,y0,lambda0,a0,b0,c0,x00,y00,lambda00,a00,b00,c00,maxDepth,stream),resampleStream.lineEnd=lineEnd,lineEnd()}return resampleStream}}(project,delta2):function(project){return transformer({point:function(x,y){x=project(x,y),this.stream.point(x[0],x[1])}})}(project)}var transformRadians=transformer({point:function(x,y){this.stream.point(x*radians,y*radians)}});function scaleTranslateRotate(k,dx,dy,alpha){var cosAlpha=cos(alpha),sinAlpha=sin(alpha),a=cosAlpha*k,b=sinAlpha*k,ai=cosAlpha/k,bi=sinAlpha/k,ci=(sinAlpha*dy-cosAlpha*dx)/k,fi=(sinAlpha*dx+cosAlpha*dy)/k;function transform$$1(x,y){return[a*x-b*y+dx,dy-b*x-a*y]}return transform$$1.invert=function(x,y){return[ai*x-bi*y+ci,fi-bi*x-ai*y]},transform$$1}function projection(project){return projectionMutator(function(){return project})()}function projectionMutator(projectAt){var project,rotate,y0,x1,y1,projectResample,projectTransform,projectRotateTransform,cache,cacheStream,k=150,x=480,y=250,lambda=0,phi=0,deltaLambda=0,deltaPhi=0,deltaGamma=0,alpha=0,theta=null,preclip=clipAntimeridian,x0=null,postclip=identity,delta2=.5;function projection(point){return projectRotateTransform(point[0]*radians,point[1]*radians)}function invert(point){return(point=projectRotateTransform.invert(point[0],point[1]))&&[point[0]*degrees,point[1]*degrees]}function recenter(){var center=scaleTranslateRotate(k,0,0,alpha).apply(null,project(lambda,phi)),transform$$1=(alpha?scaleTranslateRotate:function(k,dx,dy){function transform$$1(x,y){return[dx+k*x,dy-k*y]}return transform$$1.invert=function(x,y){return[(x-dx)/k,(dy-y)/k]},transform$$1})(k,x-center[0],y-center[1],alpha);return rotate=rotateRadians(deltaLambda,deltaPhi,deltaGamma),projectTransform=compose(project,transform$$1),projectRotateTransform=compose(rotate,projectTransform),projectResample=resample(projectTransform,delta2),reset()}function reset(){return cache=cacheStream=null,projection}return projection.stream=function(stream){return cache&&cacheStream===stream?cache:cache=transformRadians(function(rotate){return transformer({point:function(x,y){var r=rotate(x,y);return this.stream.point(r[0],r[1])}})}(rotate)(preclip(projectResample(postclip(cacheStream=stream)))))},projection.preclip=function(_){return arguments.length?(preclip=_,theta=void 0,reset()):preclip},projection.postclip=function(_){return arguments.length?(postclip=_,x0=y0=x1=y1=null,reset()):postclip},projection.clipAngle=function(_){return arguments.length?(preclip=+_?clipCircle(theta=_*radians):(theta=null,clipAntimeridian),reset()):theta*degrees},projection.clipExtent=function(_){return arguments.length?(postclip=null==_?(x0=y0=x1=y1=null,identity):clipRectangle(x0=+_[0][0],y0=+_[0][1],x1=+_[1][0],y1=+_[1][1]),reset()):null==x0?null:[[x0,y0],[x1,y1]]},projection.scale=function(_){return arguments.length?(k=+_,recenter()):k},projection.translate=function(_){return arguments.length?(x=+_[0],y=+_[1],recenter()):[x,y]},projection.center=function(_){return arguments.length?(lambda=_[0]%360*radians,phi=_[1]%360*radians,recenter()):[lambda*degrees,phi*degrees]},projection.rotate=function(_){return arguments.length?(deltaLambda=_[0]%360*radians,deltaPhi=_[1]%360*radians,deltaGamma=_.length>2?_[2]%360*radians:0,recenter()):[deltaLambda*degrees,deltaPhi*degrees,deltaGamma*degrees]},projection.angle=function(_){return arguments.length?(alpha=_%360*radians,recenter()):alpha*degrees},projection.precision=function(_){return arguments.length?(projectResample=resample(projectTransform,delta2=_*_),reset()):sqrt(delta2)},projection.fitExtent=function(extent,object){return fitExtent(projection,extent,object)},projection.fitSize=function(size,object){return fitSize(projection,size,object)},projection.fitWidth=function(width,object){return fitWidth(projection,width,object)},projection.fitHeight=function(height,object){return fitHeight(projection,height,object)},function(){return project=projectAt.apply(this,arguments),projection.invert=project.invert&&invert,recenter()}}function conicProjection(projectAt){var phi0=0,phi1=pi/3,m=projectionMutator(projectAt),p=m(phi0,phi1);return p.parallels=function(_){return arguments.length?m(phi0=_[0]*radians,phi1=_[1]*radians):[phi0*degrees,phi1*degrees]},p}function conicEqualAreaRaw(y0,y1){var sy0=sin(y0),n=(sy0+sin(y1))/2;if(abs(n)<epsilon)return function(phi0){var cosPhi0=cos(phi0);function forward(lambda,phi){return[lambda*cosPhi0,sin(phi)/cosPhi0]}return forward.invert=function(x,y){return[x/cosPhi0,asin(y*cosPhi0)]},forward}(y0);var c=1+sy0*(2*n-sy0),r0=sqrt(c)/n;function project(x,y){var r=sqrt(c-2*n*sin(y))/n;return[r*sin(x*=n),r0-r*cos(x)]}return project.invert=function(x,y){var r0y=r0-y;return[atan2(x,abs(r0y))/n*sign(r0y),asin((c-(x*x+r0y*r0y)*n*n)/(2*n))]},project}function conicEqualArea(){return conicProjection(conicEqualAreaRaw).scale(155.424).center([0,33.6442])}function albers(){return conicEqualArea().parallels([29.5,45.5]).scale(1070).translate([480,250]).rotate([96,0]).center([-.6,38.7])}function azimuthalRaw(scale){return function(x,y){var cx=cos(x),cy=cos(y),k=scale(cx*cy);return[k*cy*sin(x),k*sin(y)]}}function azimuthalInvert(angle){return function(x,y){var z=sqrt(x*x+y*y),c=angle(z),sc=sin(c),cc=cos(c);return[atan2(x*sc,z*cc),asin(z&&y*sc/z)]}}var azimuthalEqualAreaRaw=azimuthalRaw(function(cxcy){return sqrt(2/(1+cxcy))});azimuthalEqualAreaRaw.invert=azimuthalInvert(function(z){return 2*asin(z/2)});var azimuthalEquidistantRaw=azimuthalRaw(function(c){return(c=acos(c))&&c/sin(c)});function mercatorRaw(lambda,phi){return[lambda,log(tan((halfPi+phi)/2))]}function mercatorProjection(project){var y0,x1,y1,m=projection(project),center=m.center,scale=m.scale,translate=m.translate,clipExtent=m.clipExtent,x0=null;function reclip(){var k=pi*scale(),t=m(rotation(m.rotate()).invert([0,0]));return clipExtent(null==x0?[[t[0]-k,t[1]-k],[t[0]+k,t[1]+k]]:project===mercatorRaw?[[Math.max(t[0]-k,x0),y0],[Math.min(t[0]+k,x1),y1]]:[[x0,Math.max(t[1]-k,y0)],[x1,Math.min(t[1]+k,y1)]])}return m.scale=function(_){return arguments.length?(scale(_),reclip()):scale()},m.translate=function(_){return arguments.length?(translate(_),reclip()):translate()},m.center=function(_){return arguments.length?(center(_),reclip()):center()},m.clipExtent=function(_){return arguments.length?(null==_?x0=y0=x1=y1=null:(x0=+_[0][0],y0=+_[0][1],x1=+_[1][0],y1=+_[1][1]),reclip()):null==x0?null:[[x0,y0],[x1,y1]]},reclip()}function tany(y){return tan((halfPi+y)/2)}function conicConformalRaw(y0,y1){var cy0=cos(y0),n=y0===y1?sin(y0):log(cy0/cos(y1))/log(tany(y1)/tany(y0)),f=cy0*pow(tany(y0),n)/n;if(!n)return mercatorRaw;function project(x,y){f>0?y<-halfPi+epsilon&&(y=-halfPi+epsilon):y>halfPi-epsilon&&(y=halfPi-epsilon);var r=f/pow(tany(y),n);return[r*sin(n*x),f-r*cos(n*x)]}return project.invert=function(x,y){var fy=f-y,r=sign(n)*sqrt(x*x+fy*fy);return[atan2(x,abs(fy))/n*sign(fy),2*atan(pow(f/r,1/n))-halfPi]},project}function equirectangularRaw(lambda,phi){return[lambda,phi]}function conicEquidistantRaw(y0,y1){var cy0=cos(y0),n=y0===y1?sin(y0):(cy0-cos(y1))/(y1-y0),g=cy0/n+y0;if(abs(n)<epsilon)return equirectangularRaw;function project(x,y){var gy=g-y,nx=n*x;return[gy*sin(nx),g-gy*cos(nx)]}return project.invert=function(x,y){var gy=g-y;return[atan2(x,abs(gy))/n*sign(gy),g-sign(n)*sqrt(x*x+gy*gy)]},project}azimuthalEquidistantRaw.invert=azimuthalInvert(function(z){return z}),mercatorRaw.invert=function(x,y){return[x,2*atan(exp(y))-halfPi]},equirectangularRaw.invert=equirectangularRaw;var A1=1.340264,A2=-.081106,A3=893e-6,A4=.003796,M=sqrt(3)/2;function equalEarthRaw(lambda,phi){var l=asin(M*sin(phi)),l2=l*l,l6=l2*l2*l2;return[lambda*cos(l)/(M*(A1+3*A2*l2+l6*(7*A3+9*A4*l2))),l*(A1+A2*l2+l6*(A3+A4*l2))]}function gnomonicRaw(x,y){var cy=cos(y),k=cos(x)*cy;return[cy*sin(x)/k,sin(y)/k]}function scaleTranslate$1(kx,ky,tx,ty){return 1===kx&&1===ky&&0===tx&&0===ty?identity:transformer({point:function(x,y){this.stream.point(x*kx+tx,y*ky+ty)}})}function naturalEarth1Raw(lambda,phi){var phi2=phi*phi,phi4=phi2*phi2;return[lambda*(.8707-.131979*phi2+phi4*(phi4*(.003971*phi2-.001529*phi4)-.013791)),phi*(1.007226+phi2*(.015085+phi4*(.028874*phi2-.044475-.005916*phi4)))]}function orthographicRaw(x,y){return[cos(y)*sin(x),sin(y)]}function stereographicRaw(x,y){var cy=cos(y),k=1+cos(x)*cy;return[cy*sin(x)/k,sin(y)/k]}function transverseMercatorRaw(lambda,phi){return[log(tan((halfPi+phi)/2)),-lambda]}equalEarthRaw.invert=function(x,y){for(var delta,l=y,l2=l*l,l6=l2*l2*l2,i=0;i<12&&(l6=(l2=(l-=delta=(l*(A1+A2*l2+l6*(A3+A4*l2))-y)/(A1+3*A2*l2+l6*(7*A3+9*A4*l2)))*l)*l2*l2,!(abs(delta)<epsilon2));++i);return[M*x*(A1+3*A2*l2+l6*(7*A3+9*A4*l2))/cos(l),asin(sin(l)/M)]},gnomonicRaw.invert=azimuthalInvert(atan),naturalEarth1Raw.invert=function(x,y){var delta,phi=y,i=25;do{var phi2=phi*phi,phi4=phi2*phi2;phi-=delta=(phi*(1.007226+phi2*(.015085+phi4*(.028874*phi2-.044475-.005916*phi4)))-y)/(1.007226+phi2*(.045255+phi4*(.259866*phi2-.311325-.005916*11*phi4)))}while(abs(delta)>epsilon&&--i>0);return[x/(.8707+(phi2=phi*phi)*(phi2*(phi2*phi2*phi2*(.003971-.001529*phi2)-.013791)-.131979)),phi]},orthographicRaw.invert=azimuthalInvert(asin),stereographicRaw.invert=azimuthalInvert(function(z){return 2*atan(z)}),transverseMercatorRaw.invert=function(x,y){return[-y,2*atan(exp(x))-halfPi]},exports.geoArea=function(object){return areaSum.reset(),geoStream(object,areaStream),2*areaSum},exports.geoBounds=function(feature){var i,n,a,b,merged,deltaMax,delta;if(phi1=lambda1=-(lambda0$1=phi0=1/0),ranges=[],geoStream(feature,boundsStream),n=ranges.length){for(ranges.sort(rangeCompare),i=1,merged=[a=ranges[0]];i<n;++i)rangeContains(a,(b=ranges[i])[0])||rangeContains(a,b[1])?(angle(a[0],b[1])>angle(a[0],a[1])&&(a[1]=b[1]),angle(b[0],a[1])>angle(a[0],a[1])&&(a[0]=b[0])):merged.push(a=b);for(deltaMax=-1/0,i=0,a=merged[n=merged.length-1];i<=n;a=b,++i)b=merged[i],(delta=angle(a[1],b[0]))>deltaMax&&(deltaMax=delta,lambda0$1=b[0],lambda1=a[1])}return ranges=range=null,lambda0$1===1/0||phi0===1/0?[[NaN,NaN],[NaN,NaN]]:[[lambda0$1,phi0],[lambda1,phi1]]},exports.geoCentroid=function(object){W0=W1=X0=Y0=Z0=X1=Y1=Z1=X2=Y2=Z2=0,geoStream(object,centroidStream);var x=X2,y=Y2,z=Z2,m=x*x+y*y+z*z;return m<epsilon2&&(x=X1,y=Y1,z=Z1,W1<epsilon&&(x=X0,y=Y0,z=Z0),(m=x*x+y*y+z*z)<epsilon2)?[NaN,NaN]:[atan2(y,x)*degrees,asin(z/sqrt(m))*degrees]},exports.geoCircle=function(){var ring,rotate,center=constant([0,0]),radius=constant(90),precision=constant(6),stream={point:function(x,y){ring.push(x=rotate(x,y)),x[0]*=degrees,x[1]*=degrees}};function circle(){var c=center.apply(this,arguments),r=radius.apply(this,arguments)*radians,p=precision.apply(this,arguments)*radians;return ring=[],rotate=rotateRadians(-c[0]*radians,-c[1]*radians,0).invert,circleStream(stream,r,p,1),c={type:"Polygon",coordinates:[ring]},ring=rotate=null,c}return circle.center=function(_){return arguments.length?(center="function"==typeof _?_:constant([+_[0],+_[1]]),circle):center},circle.radius=function(_){return arguments.length?(radius="function"==typeof _?_:constant(+_),circle):radius},circle.precision=function(_){return arguments.length?(precision="function"==typeof _?_:constant(+_),circle):precision},circle},exports.geoClipAntimeridian=clipAntimeridian,exports.geoClipCircle=clipCircle,exports.geoClipExtent=function(){var cache,cacheStream,clip,x0=0,y0=0,x1=960,y1=500;return clip={stream:function(stream){return cache&&cacheStream===stream?cache:cache=clipRectangle(x0,y0,x1,y1)(cacheStream=stream)},extent:function(_){return arguments.length?(x0=+_[0][0],y0=+_[0][1],x1=+_[1][0],y1=+_[1][1],cache=cacheStream=null,clip):[[x0,y0],[x1,y1]]}}},exports.geoClipRectangle=clipRectangle,exports.geoContains=function(object,point){return(object&&containsObjectType.hasOwnProperty(object.type)?containsObjectType[object.type]:containsGeometry)(object,point)},exports.geoDistance=distance,exports.geoGraticule=graticule,exports.geoGraticule10=function(){return graticule()()},exports.geoInterpolate=function(a,b){var x0=a[0]*radians,y0=a[1]*radians,x1=b[0]*radians,y1=b[1]*radians,cy0=cos(y0),sy0=sin(y0),cy1=cos(y1),sy1=sin(y1),kx0=cy0*cos(x0),ky0=cy0*sin(x0),kx1=cy1*cos(x1),ky1=cy1*sin(x1),d=2*asin(sqrt(haversin(y1-y0)+cy0*cy1*haversin(x1-x0))),k=sin(d),interpolate=d?function(t){var B=sin(t*=d)/k,A=sin(d-t)/k,x=A*kx0+B*kx1,y=A*ky0+B*ky1,z=A*sy0+B*sy1;return[atan2(y,x)*degrees,atan2(z,sqrt(x*x+y*y))*degrees]}:function(){return[x0*degrees,y0*degrees]};return interpolate.distance=d,interpolate},exports.geoLength=length,exports.geoPath=function(projection,context){var projectionStream,contextStream,pointRadius=4.5;function path(object){return object&&("function"==typeof pointRadius&&contextStream.pointRadius(+pointRadius.apply(this,arguments)),geoStream(object,projectionStream(contextStream))),contextStream.result()}return path.area=function(object){return geoStream(object,projectionStream(areaStream$1)),areaStream$1.result()},path.measure=function(object){return geoStream(object,projectionStream(lengthStream$1)),lengthStream$1.result()},path.bounds=function(object){return geoStream(object,projectionStream(boundsStream$1)),boundsStream$1.result()},path.centroid=function(object){return geoStream(object,projectionStream(centroidStream$1)),centroidStream$1.result()},path.projection=function(_){return arguments.length?(projectionStream=null==_?(projection=null,identity):(projection=_).stream,path):projection},path.context=function(_){return arguments.length?(contextStream=null==_?(context=null,new PathString):new PathContext(context=_),"function"!=typeof pointRadius&&contextStream.pointRadius(pointRadius),path):context},path.pointRadius=function(_){return arguments.length?(pointRadius="function"==typeof _?_:(contextStream.pointRadius(+_),+_),path):pointRadius},path.projection(projection).context(context)},exports.geoAlbers=albers,exports.geoAlbersUsa=function(){var cache,cacheStream,lower48Point,alaskaPoint,hawaiiPoint,point,lower48=albers(),alaska=conicEqualArea().rotate([154,0]).center([-2,58.5]).parallels([55,65]),hawaii=conicEqualArea().rotate([157,0]).center([-3,19.9]).parallels([8,18]),pointStream={point:function(x,y){point=[x,y]}};function albersUsa(coordinates){var x=coordinates[0],y=coordinates[1];return point=null,lower48Point.point(x,y),point||(alaskaPoint.point(x,y),point)||(hawaiiPoint.point(x,y),point)}function reset(){return cache=cacheStream=null,albersUsa}return albersUsa.invert=function(coordinates){var k=lower48.scale(),t=lower48.translate(),x=(coordinates[0]-t[0])/k,y=(coordinates[1]-t[1])/k;return(y>=.12&&y<.234&&x>=-.425&&x<-.214?alaska:y>=.166&&y<.234&&x>=-.214&&x<-.115?hawaii:lower48).invert(coordinates)},albersUsa.stream=function(stream){return cache&&cacheStream===stream?cache:(streams=[lower48.stream(cacheStream=stream),alaska.stream(stream),hawaii.stream(stream)],n=streams.length,cache={point:function(x,y){for(var i=-1;++i<n;)streams[i].point(x,y)},sphere:function(){for(var i=-1;++i<n;)streams[i].sphere()},lineStart:function(){for(var i=-1;++i<n;)streams[i].lineStart()},lineEnd:function(){for(var i=-1;++i<n;)streams[i].lineEnd()},polygonStart:function(){for(var i=-1;++i<n;)streams[i].polygonStart()},polygonEnd:function(){for(var i=-1;++i<n;)streams[i].polygonEnd()}});var streams,n},albersUsa.precision=function(_){return arguments.length?(lower48.precision(_),alaska.precision(_),hawaii.precision(_),reset()):lower48.precision()},albersUsa.scale=function(_){return arguments.length?(lower48.scale(_),alaska.scale(.35*_),hawaii.scale(_),albersUsa.translate(lower48.translate())):lower48.scale()},albersUsa.translate=function(_){if(!arguments.length)return lower48.translate();var k=lower48.scale(),x=+_[0],y=+_[1];return lower48Point=lower48.translate(_).clipExtent([[x-.455*k,y-.238*k],[x+.455*k,y+.238*k]]).stream(pointStream),alaskaPoint=alaska.translate([x-.307*k,y+.201*k]).clipExtent([[x-.425*k+epsilon,y+.12*k+epsilon],[x-.214*k-epsilon,y+.234*k-epsilon]]).stream(pointStream),hawaiiPoint=hawaii.translate([x-.205*k,y+.212*k]).clipExtent([[x-.214*k+epsilon,y+.166*k+epsilon],[x-.115*k-epsilon,y+.234*k-epsilon]]).stream(pointStream),reset()},albersUsa.fitExtent=function(extent,object){return fitExtent(albersUsa,extent,object)},albersUsa.fitSize=function(size,object){return fitSize(albersUsa,size,object)},albersUsa.fitWidth=function(width,object){return fitWidth(albersUsa,width,object)},albersUsa.fitHeight=function(height,object){return fitHeight(albersUsa,height,object)},albersUsa.scale(1070)},exports.geoAzimuthalEqualArea=function(){return projection(azimuthalEqualAreaRaw).scale(124.75).clipAngle(179.999)},exports.geoAzimuthalEqualAreaRaw=azimuthalEqualAreaRaw,exports.geoAzimuthalEquidistant=function(){return projection(azimuthalEquidistantRaw).scale(79.4188).clipAngle(179.999)},exports.geoAzimuthalEquidistantRaw=azimuthalEquidistantRaw,exports.geoConicConformal=function(){return conicProjection(conicConformalRaw).scale(109.5).parallels([30,30])},exports.geoConicConformalRaw=conicConformalRaw,exports.geoConicEqualArea=conicEqualArea,exports.geoConicEqualAreaRaw=conicEqualAreaRaw,exports.geoConicEquidistant=function(){return conicProjection(conicEquidistantRaw).scale(131.154).center([0,13.9389])},exports.geoConicEquidistantRaw=conicEquidistantRaw,exports.geoEqualEarth=function(){return projection(equalEarthRaw).scale(177.158)},exports.geoEqualEarthRaw=equalEarthRaw,exports.geoEquirectangular=function(){return projection(equirectangularRaw).scale(152.63)},exports.geoEquirectangularRaw=equirectangularRaw,exports.geoGnomonic=function(){return projection(gnomonicRaw).scale(144.049).clipAngle(60)},exports.geoGnomonicRaw=gnomonicRaw,exports.geoIdentity=function(){var y0,x1,y1,cache,cacheStream,projection,k=1,tx=0,ty=0,sx=1,sy=1,transform$$1=identity,x0=null,postclip=identity;function reset(){return cache=cacheStream=null,projection}return projection={stream:function(stream){return cache&&cacheStream===stream?cache:cache=transform$$1(postclip(cacheStream=stream))},postclip:function(_){return arguments.length?(postclip=_,x0=y0=x1=y1=null,reset()):postclip},clipExtent:function(_){return arguments.length?(postclip=null==_?(x0=y0=x1=y1=null,identity):clipRectangle(x0=+_[0][0],y0=+_[0][1],x1=+_[1][0],y1=+_[1][1]),reset()):null==x0?null:[[x0,y0],[x1,y1]]},scale:function(_){return arguments.length?(transform$$1=scaleTranslate$1((k=+_)*sx,k*sy,tx,ty),reset()):k},translate:function(_){return arguments.length?(transform$$1=scaleTranslate$1(k*sx,k*sy,tx=+_[0],ty=+_[1]),reset()):[tx,ty]},reflectX:function(_){return arguments.length?(transform$$1=scaleTranslate$1(k*(sx=_?-1:1),k*sy,tx,ty),reset()):sx<0},reflectY:function(_){return arguments.length?(transform$$1=scaleTranslate$1(k*sx,k*(sy=_?-1:1),tx,ty),reset()):sy<0},fitExtent:function(extent,object){return fitExtent(projection,extent,object)},fitSize:function(size,object){return fitSize(projection,size,object)},fitWidth:function(width,object){return fitWidth(projection,width,object)},fitHeight:function(height,object){return fitHeight(projection,height,object)}}},exports.geoProjection=projection,exports.geoProjectionMutator=projectionMutator,exports.geoMercator=function(){return mercatorProjection(mercatorRaw).scale(961/tau)},exports.geoMercatorRaw=mercatorRaw,exports.geoNaturalEarth1=function(){return projection(naturalEarth1Raw).scale(175.295)},exports.geoNaturalEarth1Raw=naturalEarth1Raw,exports.geoOrthographic=function(){return projection(orthographicRaw).scale(249.5).clipAngle(90+epsilon)},exports.geoOrthographicRaw=orthographicRaw,exports.geoStereographic=function(){return projection(stereographicRaw).scale(250).clipAngle(142)},exports.geoStereographicRaw=stereographicRaw,exports.geoTransverseMercator=function(){var m=mercatorProjection(transverseMercatorRaw),center=m.center,rotate=m.rotate;return m.center=function(_){return arguments.length?center([-_[1],_[0]]):[(_=center())[1],-_[0]]},m.rotate=function(_){return arguments.length?rotate([_[0],_[1],_.length>2?_[2]+90:90]):[(_=rotate())[0],_[1],_[2]-90]},rotate([0,0,90]).scale(159.155)},exports.geoTransverseMercatorRaw=transverseMercatorRaw,exports.geoRotation=rotation,exports.geoStream=geoStream,exports.geoTransform=function(methods){return{stream:transformer(methods)}},Object.defineProperty(exports,"__esModule",{value:!0})},"object"==typeof exports&&void 0!==module?factory(exports,require("d3-array")):"function"==typeof define&&define.amd?define(["exports","d3-array"],factory):factory(global.d3=global.d3||{},global.d3)},{"d3-array":25}],40:[function(require,module,exports){var global,factory;global=this,factory=function(exports){"use strict";function defaultSeparation(a,b){return a.parent===b.parent?1:2}function meanXReduce(x,c){return x+c.x}function maxYReduce(y,c){return Math.max(y,c.y)}function count(node){var sum=0,children=node.children,i=children&&children.length;if(i)for(;--i>=0;)sum+=children[i].value;else sum=1;node.value=sum}function hierarchy(data,children){var node,child,childs,i,n,root=new Node(data),valued=+data.value&&(root.value=data.value),nodes=[root];for(null==children&&(children=defaultChildren);node=nodes.pop();)if(valued&&(node.value=+node.data.value),(childs=children(node.data))&&(n=childs.length))for(node.children=new Array(n),i=n-1;i>=0;--i)nodes.push(child=node.children[i]=new Node(childs[i])),child.parent=node,child.depth=node.depth+1;return root.eachBefore(computeHeight)}function defaultChildren(d){return d.children}function copyData(node){node.data=node.data.data}function computeHeight(node){var height=0;do{node.height=height}while((node=node.parent)&&node.height<++height)}function Node(data){this.data=data,this.depth=this.height=0,this.parent=null}Node.prototype=hierarchy.prototype={constructor:Node,count:function(){return this.eachAfter(count)},each:function(callback){var current,children,i,n,node=this,next=[node];do{for(current=next.reverse(),next=[];node=current.pop();)if(callback(node),children=node.children)for(i=0,n=children.length;i<n;++i)next.push(children[i])}while(next.length);return this},eachAfter:function(callback){for(var children,i,n,node=this,nodes=[node],next=[];node=nodes.pop();)if(next.push(node),children=node.children)for(i=0,n=children.length;i<n;++i)nodes.push(children[i]);for(;node=next.pop();)callback(node);return this},eachBefore:function(callback){for(var children,i,node=this,nodes=[node];node=nodes.pop();)if(callback(node),children=node.children)for(i=children.length-1;i>=0;--i)nodes.push(children[i]);return this},sum:function(value){return this.eachAfter(function(node){for(var sum=+value(node.data)||0,children=node.children,i=children&&children.length;--i>=0;)sum+=children[i].value;node.value=sum})},sort:function(compare){return this.eachBefore(function(node){node.children&&node.children.sort(compare)})},path:function(end){for(var start=this,ancestor=function(a,b){if(a===b)return a;var aNodes=a.ancestors(),bNodes=b.ancestors(),c=null;for(a=aNodes.pop(),b=bNodes.pop();a===b;)c=a,a=aNodes.pop(),b=bNodes.pop();return c}(start,end),nodes=[start];start!==ancestor;)start=start.parent,nodes.push(start);for(var k=nodes.length;end!==ancestor;)nodes.splice(k,0,end),end=end.parent;return nodes},ancestors:function(){for(var node=this,nodes=[node];node=node.parent;)nodes.push(node);return nodes},descendants:function(){var nodes=[];return this.each(function(node){nodes.push(node)}),nodes},leaves:function(){var leaves=[];return this.eachBefore(function(node){node.children||leaves.push(node)}),leaves},links:function(){var root=this,links=[];return root.each(function(node){node!==root&&links.push({source:node.parent,target:node})}),links},copy:function(){return hierarchy(this).eachBefore(copyData)}};var slice=Array.prototype.slice;function enclose(circles){for(var p,e,i=0,n=(circles=function(array){for(var t,i,m=array.length;m;)i=Math.random()*m--|0,t=array[m],array[m]=array[i],array[i]=t;return array}(slice.call(circles))).length,B=[];i<n;)p=circles[i],e&&enclosesWeak(e,p)?++i:(e=encloseBasis(B=extendBasis(B,p)),i=0);return e}function extendBasis(B,p){var i,j;if(enclosesWeakAll(p,B))return[p];for(i=0;i<B.length;++i)if(enclosesNot(p,B[i])&&enclosesWeakAll(encloseBasis2(B[i],p),B))return[B[i],p];for(i=0;i<B.length-1;++i)for(j=i+1;j<B.length;++j)if(enclosesNot(encloseBasis2(B[i],B[j]),p)&&enclosesNot(encloseBasis2(B[i],p),B[j])&&enclosesNot(encloseBasis2(B[j],p),B[i])&&enclosesWeakAll(encloseBasis3(B[i],B[j],p),B))return[B[i],B[j],p];throw new Error}function enclosesNot(a,b){var dr=a.r-b.r,dx=b.x-a.x,dy=b.y-a.y;return dr<0||dr*dr<dx*dx+dy*dy}function enclosesWeak(a,b){var dr=a.r-b.r+1e-6,dx=b.x-a.x,dy=b.y-a.y;return dr>0&&dr*dr>dx*dx+dy*dy}function enclosesWeakAll(a,B){for(var i=0;i<B.length;++i)if(!enclosesWeak(a,B[i]))return!1;return!0}function encloseBasis(B){switch(B.length){case 1:return{x:(a=B[0]).x,y:a.y,r:a.r};case 2:return encloseBasis2(B[0],B[1]);case 3:return encloseBasis3(B[0],B[1],B[2])}var a}function encloseBasis2(a,b){var x1=a.x,y1=a.y,r1=a.r,x2=b.x,y2=b.y,r2=b.r,x21=x2-x1,y21=y2-y1,r21=r2-r1,l=Math.sqrt(x21*x21+y21*y21);return{x:(x1+x2+x21/l*r21)/2,y:(y1+y2+y21/l*r21)/2,r:(l+r1+r2)/2}}function encloseBasis3(a,b,c){var x1=a.x,y1=a.y,r1=a.r,x2=b.x,y2=b.y,r2=b.r,x3=c.x,y3=c.y,r3=c.r,a2=x1-x2,a3=x1-x3,b2=y1-y2,b3=y1-y3,c2=r2-r1,c3=r3-r1,d1=x1*x1+y1*y1-r1*r1,d2=d1-x2*x2-y2*y2+r2*r2,d3=d1-x3*x3-y3*y3+r3*r3,ab=a3*b2-a2*b3,xa=(b2*d3-b3*d2)/(2*ab)-x1,xb=(b3*c2-b2*c3)/ab,ya=(a3*d2-a2*d3)/(2*ab)-y1,yb=(a2*c3-a3*c2)/ab,A=xb*xb+yb*yb-1,B=2*(r1+xa*xb+ya*yb),C=xa*xa+ya*ya-r1*r1,r=-(A?(B+Math.sqrt(B*B-4*A*C))/(2*A):C/B);return{x:x1+xa+xb*r,y:y1+ya+yb*r,r:r}}function place(b,a,c){var x,a2,y,b2,dx=b.x-a.x,dy=b.y-a.y,d2=dx*dx+dy*dy;d2?(a2=a.r+c.r,a2*=a2,b2=b.r+c.r,a2>(b2*=b2)?(x=(d2+b2-a2)/(2*d2),y=Math.sqrt(Math.max(0,b2/d2-x*x)),c.x=b.x-x*dx-y*dy,c.y=b.y-x*dy+y*dx):(x=(d2+a2-b2)/(2*d2),y=Math.sqrt(Math.max(0,a2/d2-x*x)),c.x=a.x+x*dx-y*dy,c.y=a.y+x*dy+y*dx)):(c.x=a.x+c.r,c.y=a.y)}function intersects(a,b){var dr=a.r+b.r-1e-6,dx=b.x-a.x,dy=b.y-a.y;return dr>0&&dr*dr>dx*dx+dy*dy}function score(node){var a=node._,b=node.next._,ab=a.r+b.r,dx=(a.x*b.r+b.x*a.r)/ab,dy=(a.y*b.r+b.y*a.r)/ab;return dx*dx+dy*dy}function Node$1(circle){this._=circle,this.next=null,this.previous=null}function packEnclose(circles){if(!(n=circles.length))return 0;var a,b,c,n,aa,ca,i,j,k,sj,sk;if((a=circles[0]).x=0,a.y=0,!(n>1))return a.r;if(b=circles[1],a.x=-b.r,b.x=a.r,b.y=0,!(n>2))return a.r+b.r;place(b,a,c=circles[2]),a=new Node$1(a),b=new Node$1(b),c=new Node$1(c),a.next=c.previous=b,b.next=a.previous=c,c.next=b.previous=a;pack:for(i=3;i<n;++i){place(a._,b._,c=circles[i]),c=new Node$1(c),j=b.next,k=a.previous,sj=b._.r,sk=a._.r;do{if(sj<=sk){if(intersects(j._,c._)){b=j,a.next=b,b.previous=a,--i;continue pack}sj+=j._.r,j=j.next}else{if(intersects(k._,c._)){(a=k).next=b,b.previous=a,--i;continue pack}sk+=k._.r,k=k.previous}}while(j!==k.next);for(c.previous=a,c.next=b,a.next=b.previous=b=c,aa=score(a);(c=c.next)!==b;)(ca=score(c))<aa&&(a=c,aa=ca);b=a.next}for(a=[b._],c=b;(c=c.next)!==b;)a.push(c._);for(c=enclose(a),i=0;i<n;++i)(a=circles[i]).x-=c.x,a.y-=c.y;return c.r}function required(f){if("function"!=typeof f)throw new Error;return f}function constantZero(){return 0}function constant(x){return function(){return x}}function defaultRadius(d){return Math.sqrt(d.value)}function radiusLeaf(radius){return function(node){node.children||(node.r=Math.max(0,+radius(node)||0))}}function packChildren(padding,k){return function(node){if(children=node.children){var children,i,e,n=children.length,r=padding(node)*k||0;if(r)for(i=0;i<n;++i)children[i].r+=r;if(e=packEnclose(children),r)for(i=0;i<n;++i)children[i].r-=r;node.r=e+r}}}function translateChild(k){return function(node){var parent=node.parent;node.r*=k,parent&&(node.x=parent.x+k*node.x,node.y=parent.y+k*node.y)}}function roundNode(node){node.x0=Math.round(node.x0),node.y0=Math.round(node.y0),node.x1=Math.round(node.x1),node.y1=Math.round(node.y1)}function treemapDice(parent,x0,y0,x1,y1){for(var node,nodes=parent.children,i=-1,n=nodes.length,k=parent.value&&(x1-x0)/parent.value;++i<n;)(node=nodes[i]).y0=y0,node.y1=y1,node.x0=x0,node.x1=x0+=node.value*k}var keyPrefix="$",preroot={depth:-1},ambiguous={};function defaultId(d){return d.id}function defaultParentId(d){return d.parentId}function defaultSeparation$1(a,b){return a.parent===b.parent?1:2}function nextLeft(v){var children=v.children;return children?children[0]:v.t}function nextRight(v){var children=v.children;return children?children[children.length-1]:v.t}function moveSubtree(wm,wp,shift){var change=shift/(wp.i-wm.i);wp.c-=change,wp.s+=shift,wm.c+=change,wp.z+=shift,wp.m+=shift}function nextAncestor(vim,v,ancestor){return vim.a.parent===v.parent?vim.a:ancestor}function TreeNode(node,i){this._=node,this.parent=null,this.children=null,this.A=null,this.a=this,this.z=0,this.m=0,this.c=0,this.s=0,this.t=null,this.i=i}function treemapSlice(parent,x0,y0,x1,y1){for(var node,nodes=parent.children,i=-1,n=nodes.length,k=parent.value&&(y1-y0)/parent.value;++i<n;)(node=nodes[i]).x0=x0,node.x1=x1,node.y0=y0,node.y1=y0+=node.value*k}TreeNode.prototype=Object.create(Node.prototype);var phi=(1+Math.sqrt(5))/2;function squarifyRatio(ratio,parent,x0,y0,x1,y1){for(var row,nodeValue,dx,dy,sumValue,minValue,maxValue,newRatio,minRatio,alpha,beta,rows=[],nodes=parent.children,i0=0,i1=0,n=nodes.length,value=parent.value;i0<n;){dx=x1-x0,dy=y1-y0;do{sumValue=nodes[i1++].value}while(!sumValue&&i1<n);for(minValue=maxValue=sumValue,beta=sumValue*sumValue*(alpha=Math.max(dy/dx,dx/dy)/(value*ratio)),minRatio=Math.max(maxValue/beta,beta/minValue);i1<n;++i1){if(sumValue+=nodeValue=nodes[i1].value,nodeValue<minValue&&(minValue=nodeValue),nodeValue>maxValue&&(maxValue=nodeValue),beta=sumValue*sumValue*alpha,(newRatio=Math.max(maxValue/beta,beta/minValue))>minRatio){sumValue-=nodeValue;break}minRatio=newRatio}rows.push(row={value:sumValue,dice:dx<dy,children:nodes.slice(i0,i1)}),row.dice?treemapDice(row,x0,y0,x1,value?y0+=dy*sumValue/value:y1):treemapSlice(row,x0,y0,value?x0+=dx*sumValue/value:x1,y1),value-=sumValue,i0=i1}return rows}var squarify=function custom(ratio){function squarify(parent,x0,y0,x1,y1){squarifyRatio(ratio,parent,x0,y0,x1,y1)}return squarify.ratio=function(x){return custom((x=+x)>1?x:1)},squarify}(phi),resquarify=function custom(ratio){function resquarify(parent,x0,y0,x1,y1){if((rows=parent._squarify)&&rows.ratio===ratio)for(var rows,row,nodes,i,n,j=-1,m=rows.length,value=parent.value;++j<m;){for(nodes=(row=rows[j]).children,i=row.value=0,n=nodes.length;i<n;++i)row.value+=nodes[i].value;row.dice?treemapDice(row,x0,y0,x1,y0+=(y1-y0)*row.value/value):treemapSlice(row,x0,y0,x0+=(x1-x0)*row.value/value,y1),value-=row.value}else parent._squarify=rows=squarifyRatio(ratio,parent,x0,y0,x1,y1),rows.ratio=ratio}return resquarify.ratio=function(x){return custom((x=+x)>1?x:1)},resquarify}(phi);exports.cluster=function(){var separation=defaultSeparation,dx=1,dy=1,nodeSize=!1;function cluster(root){var previousNode,x=0;root.eachAfter(function(node){var children=node.children;children?(node.x=function(children){return children.reduce(meanXReduce,0)/children.length}(children),node.y=function(children){return 1+children.reduce(maxYReduce,0)}(children)):(node.x=previousNode?x+=separation(node,previousNode):0,node.y=0,previousNode=node)});var left=function(node){for(var children;children=node.children;)node=children[0];return node}(root),right=function(node){for(var children;children=node.children;)node=children[children.length-1];return node}(root),x0=left.x-separation(left,right)/2,x1=right.x+separation(right,left)/2;return root.eachAfter(nodeSize?function(node){node.x=(node.x-root.x)*dx,node.y=(root.y-node.y)*dy}:function(node){node.x=(node.x-x0)/(x1-x0)*dx,node.y=(1-(root.y?node.y/root.y:1))*dy})}return cluster.separation=function(x){return arguments.length?(separation=x,cluster):separation},cluster.size=function(x){return arguments.length?(nodeSize=!1,dx=+x[0],dy=+x[1],cluster):nodeSize?null:[dx,dy]},cluster.nodeSize=function(x){return arguments.length?(nodeSize=!0,dx=+x[0],dy=+x[1],cluster):nodeSize?[dx,dy]:null},cluster},exports.hierarchy=hierarchy,exports.pack=function(){var radius=null,dx=1,dy=1,padding=constantZero;function pack(root){return root.x=dx/2,root.y=dy/2,radius?root.eachBefore(radiusLeaf(radius)).eachAfter(packChildren(padding,.5)).eachBefore(translateChild(1)):root.eachBefore(radiusLeaf(defaultRadius)).eachAfter(packChildren(constantZero,1)).eachAfter(packChildren(padding,root.r/Math.min(dx,dy))).eachBefore(translateChild(Math.min(dx,dy)/(2*root.r))),root}return pack.radius=function(x){return arguments.length?(radius=null==(f=x)?null:required(f),pack):radius;var f},pack.size=function(x){return arguments.length?(dx=+x[0],dy=+x[1],pack):[dx,dy]},pack.padding=function(x){return arguments.length?(padding="function"==typeof x?x:constant(+x),pack):padding},pack},exports.packSiblings=function(circles){return packEnclose(circles),circles},exports.packEnclose=enclose,exports.partition=function(){var dx=1,dy=1,padding=0,round=!1;function partition(root){var n=root.height+1;return root.x0=root.y0=padding,root.x1=dx,root.y1=dy/n,root.eachBefore(function(dy,n){return function(node){node.children&&treemapDice(node,node.x0,dy*(node.depth+1)/n,node.x1,dy*(node.depth+2)/n);var x0=node.x0,y0=node.y0,x1=node.x1-padding,y1=node.y1-padding;x1<x0&&(x0=x1=(x0+x1)/2),y1<y0&&(y0=y1=(y0+y1)/2),node.x0=x0,node.y0=y0,node.x1=x1,node.y1=y1}}(dy,n)),round&&root.eachBefore(roundNode),root}return partition.round=function(x){return arguments.length?(round=!!x,partition):round},partition.size=function(x){return arguments.length?(dx=+x[0],dy=+x[1],partition):[dx,dy]},partition.padding=function(x){return arguments.length?(padding=+x,partition):padding},partition},exports.stratify=function(){var id=defaultId,parentId=defaultParentId;function stratify(data){var d,i,root,parent,node,nodeId,nodeKey,n=data.length,nodes=new Array(n),nodeByKey={};for(i=0;i<n;++i)d=data[i],node=nodes[i]=new Node(d),null!=(nodeId=id(d,i,data))&&(nodeId+="")&&(nodeByKey[nodeKey=keyPrefix+(node.id=nodeId)]=nodeKey in nodeByKey?ambiguous:node);for(i=0;i<n;++i)if(node=nodes[i],null!=(nodeId=parentId(data[i],i,data))&&(nodeId+="")){if(!(parent=nodeByKey[keyPrefix+nodeId]))throw new Error("missing: "+nodeId);if(parent===ambiguous)throw new Error("ambiguous: "+nodeId);parent.children?parent.children.push(node):parent.children=[node],node.parent=parent}else{if(root)throw new Error("multiple roots");root=node}if(!root)throw new Error("no root");if(root.parent=preroot,root.eachBefore(function(node){node.depth=node.parent.depth+1,--n}).eachBefore(computeHeight),root.parent=null,n>0)throw new Error("cycle");return root}return stratify.id=function(x){return arguments.length?(id=required(x),stratify):id},stratify.parentId=function(x){return arguments.length?(parentId=required(x),stratify):parentId},stratify},exports.tree=function(){var separation=defaultSeparation$1,dx=1,dy=1,nodeSize=null;function tree(root){var t=function(root){for(var node,child,children,i,n,tree=new TreeNode(root,0),nodes=[tree];node=nodes.pop();)if(children=node._.children)for(node.children=new Array(n=children.length),i=n-1;i>=0;--i)nodes.push(child=node.children[i]=new TreeNode(children[i],i)),child.parent=node;return(tree.parent=new TreeNode(null,0)).children=[tree],tree}(root);if(t.eachAfter(firstWalk),t.parent.m=-t.z,t.eachBefore(secondWalk),nodeSize)root.eachBefore(sizeNode);else{var left=root,right=root,bottom=root;root.eachBefore(function(node){node.x<left.x&&(left=node),node.x>right.x&&(right=node),node.depth>bottom.depth&&(bottom=node)});var s=left===right?1:separation(left,right)/2,tx=s-left.x,kx=dx/(right.x+s+tx),ky=dy/(bottom.depth||1);root.eachBefore(function(node){node.x=(node.x+tx)*kx,node.y=node.depth*ky})}return root}function firstWalk(v){var children=v.children,siblings=v.parent.children,w=v.i?siblings[v.i-1]:null;if(children){!function(v){for(var w,shift=0,change=0,children=v.children,i=children.length;--i>=0;)(w=children[i]).z+=shift,w.m+=shift,shift+=w.s+(change+=w.c)}(v);var midpoint=(children[0].z+children[children.length-1].z)/2;w?(v.z=w.z+separation(v._,w._),v.m=v.z-midpoint):v.z=midpoint}else w&&(v.z=w.z+separation(v._,w._));v.parent.A=function(v,w,ancestor){if(w){for(var shift,vip=v,vop=v,vim=w,vom=vip.parent.children[0],sip=vip.m,sop=vop.m,sim=vim.m,som=vom.m;vim=nextRight(vim),vip=nextLeft(vip),vim&&vip;)vom=nextLeft(vom),(vop=nextRight(vop)).a=v,(shift=vim.z+sim-vip.z-sip+separation(vim._,vip._))>0&&(moveSubtree(nextAncestor(vim,v,ancestor),v,shift),sip+=shift,sop+=shift),sim+=vim.m,sip+=vip.m,som+=vom.m,sop+=vop.m;vim&&!nextRight(vop)&&(vop.t=vim,vop.m+=sim-sop),vip&&!nextLeft(vom)&&(vom.t=vip,vom.m+=sip-som,ancestor=v)}return ancestor}(v,w,v.parent.A||siblings[0])}function secondWalk(v){v._.x=v.z+v.parent.m,v.m+=v.parent.m}function sizeNode(node){node.x*=dx,node.y=node.depth*dy}return tree.separation=function(x){return arguments.length?(separation=x,tree):separation},tree.size=function(x){return arguments.length?(nodeSize=!1,dx=+x[0],dy=+x[1],tree):nodeSize?null:[dx,dy]},tree.nodeSize=function(x){return arguments.length?(nodeSize=!0,dx=+x[0],dy=+x[1],tree):nodeSize?[dx,dy]:null},tree},exports.treemap=function(){var tile=squarify,round=!1,dx=1,dy=1,paddingStack=[0],paddingInner=constantZero,paddingTop=constantZero,paddingRight=constantZero,paddingBottom=constantZero,paddingLeft=constantZero;function treemap(root){return root.x0=root.y0=0,root.x1=dx,root.y1=dy,root.eachBefore(positionNode),paddingStack=[0],round&&root.eachBefore(roundNode),root}function positionNode(node){var p=paddingStack[node.depth],x0=node.x0+p,y0=node.y0+p,x1=node.x1-p,y1=node.y1-p;x1<x0&&(x0=x1=(x0+x1)/2),y1<y0&&(y0=y1=(y0+y1)/2),node.x0=x0,node.y0=y0,node.x1=x1,node.y1=y1,node.children&&(p=paddingStack[node.depth+1]=paddingInner(node)/2,x0+=paddingLeft(node)-p,y0+=paddingTop(node)-p,(x1-=paddingRight(node)-p)<x0&&(x0=x1=(x0+x1)/2),(y1-=paddingBottom(node)-p)<y0&&(y0=y1=(y0+y1)/2),tile(node,x0,y0,x1,y1))}return treemap.round=function(x){return arguments.length?(round=!!x,treemap):round},treemap.size=function(x){return arguments.length?(dx=+x[0],dy=+x[1],treemap):[dx,dy]},treemap.tile=function(x){return arguments.length?(tile=required(x),treemap):tile},treemap.padding=function(x){return arguments.length?treemap.paddingInner(x).paddingOuter(x):treemap.paddingInner()},treemap.paddingInner=function(x){return arguments.length?(paddingInner="function"==typeof x?x:constant(+x),treemap):paddingInner},treemap.paddingOuter=function(x){return arguments.length?treemap.paddingTop(x).paddingRight(x).paddingBottom(x).paddingLeft(x):treemap.paddingTop()},treemap.paddingTop=function(x){return arguments.length?(paddingTop="function"==typeof x?x:constant(+x),treemap):paddingTop},treemap.paddingRight=function(x){return arguments.length?(paddingRight="function"==typeof x?x:constant(+x),treemap):paddingRight},treemap.paddingBottom=function(x){return arguments.length?(paddingBottom="function"==typeof x?x:constant(+x),treemap):paddingBottom},treemap.paddingLeft=function(x){return arguments.length?(paddingLeft="function"==typeof x?x:constant(+x),treemap):paddingLeft},treemap},exports.treemapBinary=function(parent,x0,y0,x1,y1){var i,sum,nodes=parent.children,n=nodes.length,sums=new Array(n+1);for(sums[0]=sum=i=0;i<n;++i)sums[i+1]=sum+=nodes[i].value;!function partition(i,j,value,x0,y0,x1,y1){if(i>=j-1){var node=nodes[i];return node.x0=x0,node.y0=y0,node.x1=x1,void(node.y1=y1)}for(var valueOffset=sums[i],valueTarget=value/2+valueOffset,k=i+1,hi=j-1;k<hi;){var mid=k+hi>>>1;sums[mid]<valueTarget?k=mid+1:hi=mid}valueTarget-sums[k-1]<sums[k]-valueTarget&&i+1<k&&--k;var valueLeft=sums[k]-valueOffset,valueRight=value-valueLeft;if(x1-x0>y1-y0){var xk=(x0*valueRight+x1*valueLeft)/value;partition(i,k,valueLeft,x0,y0,xk,y1),partition(k,j,valueRight,xk,y0,x1,y1)}else{var yk=(y0*valueRight+y1*valueLeft)/value;partition(i,k,valueLeft,x0,y0,x1,yk),partition(k,j,valueRight,x0,yk,x1,y1)}}(0,n,parent.value,x0,y0,x1,y1)},exports.treemapDice=treemapDice,exports.treemapSlice=treemapSlice,exports.treemapSliceDice=function(parent,x0,y0,x1,y1){(1&parent.depth?treemapSlice:treemapDice)(parent,x0,y0,x1,y1)},exports.treemapSquarify=squarify,exports.treemapResquarify=resquarify,Object.defineProperty(exports,"__esModule",{value:!0})},"object"==typeof exports&&void 0!==module?factory(exports):"function"==typeof define&&define.amd?define(["exports"],factory):factory(global.d3=global.d3||{})},{}],41:[function(require,module,exports){var global,factory;global=this,factory=function(exports,d3Color){"use strict";function basis(t1,v0,v1,v2,v3){var t2=t1*t1,t3=t2*t1;return((1-3*t1+3*t2-t3)*v0+(4-6*t2+3*t3)*v1+(1+3*t1+3*t2-3*t3)*v2+t3*v3)/6}function basis$1(values){var n=values.length-1;return function(t){var i=t<=0?t=0:t>=1?(t=1,n-1):Math.floor(t*n),v1=values[i],v2=values[i+1],v0=i>0?values[i-1]:2*v1-v2,v3=i<n-1?values[i+2]:2*v2-v1;return basis((t-i/n)*n,v0,v1,v2,v3)}}function basisClosed(values){var n=values.length;return function(t){var i=Math.floor(((t%=1)<0?++t:t)*n),v0=values[(i+n-1)%n],v1=values[i%n],v2=values[(i+1)%n],v3=values[(i+2)%n];return basis((t-i/n)*n,v0,v1,v2,v3)}}function constant(x){return function(){return x}}function linear(a,d){return function(t){return a+t*d}}function hue(a,b){var d=b-a;return d?linear(a,d>180||d<-180?d-360*Math.round(d/360):d):constant(isNaN(a)?b:a)}function gamma(y){return 1==(y=+y)?nogamma:function(a,b){return b-a?function(a,b,y){return a=Math.pow(a,y),b=Math.pow(b,y)-a,y=1/y,function(t){return Math.pow(a+t*b,y)}}(a,b,y):constant(isNaN(a)?b:a)}}function nogamma(a,b){var d=b-a;return d?linear(a,d):constant(isNaN(a)?b:a)}var rgb=function rgbGamma(y){var color=gamma(y);function rgb(start,end){var r=color((start=d3Color.rgb(start)).r,(end=d3Color.rgb(end)).r),g=color(start.g,end.g),b=color(start.b,end.b),opacity=nogamma(start.opacity,end.opacity);return function(t){return start.r=r(t),start.g=g(t),start.b=b(t),start.opacity=opacity(t),start+""}}return rgb.gamma=rgbGamma,rgb}(1);function rgbSpline(spline){return function(colors){var i,color,n=colors.length,r=new Array(n),g=new Array(n),b=new Array(n);for(i=0;i<n;++i)color=d3Color.rgb(colors[i]),r[i]=color.r||0,g[i]=color.g||0,b[i]=color.b||0;return r=spline(r),g=spline(g),b=spline(b),color.opacity=1,function(t){return color.r=r(t),color.g=g(t),color.b=b(t),color+""}}}var rgbBasis=rgbSpline(basis$1),rgbBasisClosed=rgbSpline(basisClosed);function array(a,b){var i,nb=b?b.length:0,na=a?Math.min(nb,a.length):0,x=new Array(na),c=new Array(nb);for(i=0;i<na;++i)x[i]=value(a[i],b[i]);for(;i<nb;++i)c[i]=b[i];return function(t){for(i=0;i<na;++i)c[i]=x[i](t);return c}}function date(a,b){var d=new Date;return b-=a=+a,function(t){return d.setTime(a+b*t),d}}function number(a,b){return b-=a=+a,function(t){return a+b*t}}function object(a,b){var k,i={},c={};for(k in null!==a&&"object"==typeof a||(a={}),null!==b&&"object"==typeof b||(b={}),b)k in a?i[k]=value(a[k],b[k]):c[k]=b[k];return function(t){for(k in i)c[k]=i[k](t);return c}}var reA=/[-+]?(?:\d+\.?\d*|\.?\d+)(?:[eE][-+]?\d+)?/g,reB=new RegExp(reA.source,"g");function string(a,b){var am,bm,bs,bi=reA.lastIndex=reB.lastIndex=0,i=-1,s=[],q=[];for(a+="",b+="";(am=reA.exec(a))&&(bm=reB.exec(b));)(bs=bm.index)>bi&&(bs=b.slice(bi,bs),s[i]?s[i]+=bs:s[++i]=bs),(am=am[0])===(bm=bm[0])?s[i]?s[i]+=bm:s[++i]=bm:(s[++i]=null,q.push({i:i,x:number(am,bm)})),bi=reB.lastIndex;return bi<b.length&&(bs=b.slice(bi),s[i]?s[i]+=bs:s[++i]=bs),s.length<2?q[0]?function(b){return function(t){return b(t)+""}}(q[0].x):function(b){return function(){return b}}(b):(b=q.length,function(t){for(var o,i=0;i<b;++i)s[(o=q[i]).i]=o.x(t);return s.join("")})}function value(a,b){var c,t=typeof b;return null==b||"boolean"===t?constant(b):("number"===t?number:"string"===t?(c=d3Color.color(b))?(b=c,rgb):string:b instanceof d3Color.color?rgb:b instanceof Date?date:Array.isArray(b)?array:"function"!=typeof b.valueOf&&"function"!=typeof b.toString||isNaN(b)?object:number)(a,b)}var cssNode,cssRoot,cssView,svgNode,degrees=180/Math.PI,identity={translateX:0,translateY:0,rotate:0,skewX:0,scaleX:1,scaleY:1};function decompose(a,b,c,d,e,f){var scaleX,scaleY,skewX;return(scaleX=Math.sqrt(a*a+b*b))&&(a/=scaleX,b/=scaleX),(skewX=a*c+b*d)&&(c-=a*skewX,d-=b*skewX),(scaleY=Math.sqrt(c*c+d*d))&&(c/=scaleY,d/=scaleY,skewX/=scaleY),a*d<b*c&&(a=-a,b=-b,skewX=-skewX,scaleX=-scaleX),{translateX:e,translateY:f,rotate:Math.atan2(b,a)*degrees,skewX:Math.atan(skewX)*degrees,scaleX:scaleX,scaleY:scaleY}}function interpolateTransform(parse,pxComma,pxParen,degParen){function pop(s){return s.length?s.pop()+" ":""}return function(a,b){var s=[],q=[];return a=parse(a),b=parse(b),function(xa,ya,xb,yb,s,q){if(xa!==xb||ya!==yb){var i=s.push("translate(",null,pxComma,null,pxParen);q.push({i:i-4,x:number(xa,xb)},{i:i-2,x:number(ya,yb)})}else(xb||yb)&&s.push("translate("+xb+pxComma+yb+pxParen)}(a.translateX,a.translateY,b.translateX,b.translateY,s,q),function(a,b,s,q){a!==b?(a-b>180?b+=360:b-a>180&&(a+=360),q.push({i:s.push(pop(s)+"rotate(",null,degParen)-2,x:number(a,b)})):b&&s.push(pop(s)+"rotate("+b+degParen)}(a.rotate,b.rotate,s,q),function(a,b,s,q){a!==b?q.push({i:s.push(pop(s)+"skewX(",null,degParen)-2,x:number(a,b)}):b&&s.push(pop(s)+"skewX("+b+degParen)}(a.skewX,b.skewX,s,q),function(xa,ya,xb,yb,s,q){if(xa!==xb||ya!==yb){var i=s.push(pop(s)+"scale(",null,",",null,")");q.push({i:i-4,x:number(xa,xb)},{i:i-2,x:number(ya,yb)})}else 1===xb&&1===yb||s.push(pop(s)+"scale("+xb+","+yb+")")}(a.scaleX,a.scaleY,b.scaleX,b.scaleY,s,q),a=b=null,function(t){for(var o,i=-1,n=q.length;++i<n;)s[(o=q[i]).i]=o.x(t);return s.join("")}}}var interpolateTransformCss=interpolateTransform(function(value){return"none"===value?identity:(cssNode||(cssNode=document.createElement("DIV"),cssRoot=document.documentElement,cssView=document.defaultView),cssNode.style.transform=value,value=cssView.getComputedStyle(cssRoot.appendChild(cssNode),null).getPropertyValue("transform"),cssRoot.removeChild(cssNode),decompose(+(value=value.slice(7,-1).split(","))[0],+value[1],+value[2],+value[3],+value[4],+value[5]))},"px, ","px)","deg)"),interpolateTransformSvg=interpolateTransform(function(value){return null==value?identity:(svgNode||(svgNode=document.createElementNS("http://www.w3.org/2000/svg","g")),svgNode.setAttribute("transform",value),(value=svgNode.transform.baseVal.consolidate())?decompose((value=value.matrix).a,value.b,value.c,value.d,value.e,value.f):identity)},", ",")",")"),rho=Math.SQRT2,rho2=2,rho4=4,epsilon2=1e-12;function cosh(x){return((x=Math.exp(x))+1/x)/2}function hsl(hue$$1){return function(start,end){var h=hue$$1((start=d3Color.hsl(start)).h,(end=d3Color.hsl(end)).h),s=nogamma(start.s,end.s),l=nogamma(start.l,end.l),opacity=nogamma(start.opacity,end.opacity);return function(t){return start.h=h(t),start.s=s(t),start.l=l(t),start.opacity=opacity(t),start+""}}}var hsl$1=hsl(hue),hslLong=hsl(nogamma);function hcl(hue$$1){return function(start,end){var h=hue$$1((start=d3Color.hcl(start)).h,(end=d3Color.hcl(end)).h),c=nogamma(start.c,end.c),l=nogamma(start.l,end.l),opacity=nogamma(start.opacity,end.opacity);return function(t){return start.h=h(t),start.c=c(t),start.l=l(t),start.opacity=opacity(t),start+""}}}var hcl$1=hcl(hue),hclLong=hcl(nogamma);function cubehelix(hue$$1){return function cubehelixGamma(y){function cubehelix(start,end){var h=hue$$1((start=d3Color.cubehelix(start)).h,(end=d3Color.cubehelix(end)).h),s=nogamma(start.s,end.s),l=nogamma(start.l,end.l),opacity=nogamma(start.opacity,end.opacity);return function(t){return start.h=h(t),start.s=s(t),start.l=l(Math.pow(t,y)),start.opacity=opacity(t),start+""}}return y=+y,cubehelix.gamma=cubehelixGamma,cubehelix}(1)}var cubehelix$1=cubehelix(hue),cubehelixLong=cubehelix(nogamma);exports.interpolate=value,exports.interpolateArray=array,exports.interpolateBasis=basis$1,exports.interpolateBasisClosed=basisClosed,exports.interpolateDate=date,exports.interpolateDiscrete=function(range){var n=range.length;return function(t){return range[Math.max(0,Math.min(n-1,Math.floor(t*n)))]}},exports.interpolateHue=function(a,b){var i=hue(+a,+b);return function(t){var x=i(t);return x-360*Math.floor(x/360)}},exports.interpolateNumber=number,exports.interpolateObject=object,exports.interpolateRound=function(a,b){return b-=a=+a,function(t){return Math.round(a+b*t)}},exports.interpolateString=string,exports.interpolateTransformCss=interpolateTransformCss,exports.interpolateTransformSvg=interpolateTransformSvg,exports.interpolateZoom=function(p0,p1){var i,S,ux0=p0[0],uy0=p0[1],w0=p0[2],ux1=p1[0],uy1=p1[1],w1=p1[2],dx=ux1-ux0,dy=uy1-uy0,d2=dx*dx+dy*dy;if(d2<epsilon2)S=Math.log(w1/w0)/rho,i=function(t){return[ux0+t*dx,uy0+t*dy,w0*Math.exp(rho*t*S)]};else{var d1=Math.sqrt(d2),b0=(w1*w1-w0*w0+rho4*d2)/(2*w0*rho2*d1),b1=(w1*w1-w0*w0-rho4*d2)/(2*w1*rho2*d1),r0=Math.log(Math.sqrt(b0*b0+1)-b0),r1=Math.log(Math.sqrt(b1*b1+1)-b1);S=(r1-r0)/rho,i=function(t){var x,s=t*S,coshr0=cosh(r0),u=w0/(rho2*d1)*(coshr0*(x=rho*s+r0,((x=Math.exp(2*x))-1)/(x+1))-function(x){return((x=Math.exp(x))-1/x)/2}(r0));return[ux0+u*dx,uy0+u*dy,w0*coshr0/cosh(rho*s+r0)]}}return i.duration=1e3*S,i},exports.interpolateRgb=rgb,exports.interpolateRgbBasis=rgbBasis,exports.interpolateRgbBasisClosed=rgbBasisClosed,exports.interpolateHsl=hsl$1,exports.interpolateHslLong=hslLong,exports.interpolateLab=function(start,end){var l=nogamma((start=d3Color.lab(start)).l,(end=d3Color.lab(end)).l),a=nogamma(start.a,end.a),b=nogamma(start.b,end.b),opacity=nogamma(start.opacity,end.opacity);return function(t){return start.l=l(t),start.a=a(t),start.b=b(t),start.opacity=opacity(t),start+""}},exports.interpolateHcl=hcl$1,exports.interpolateHclLong=hclLong,exports.interpolateCubehelix=cubehelix$1,exports.interpolateCubehelixLong=cubehelixLong,exports.piecewise=function(interpolate,values){for(var i=0,n=values.length-1,v=values[0],I=new Array(n<0?0:n);i<n;)I[i]=interpolate(v,v=values[++i]);return function(t){var i=Math.max(0,Math.min(n-1,Math.floor(t*=n)));return I[i](t-i)}},exports.quantize=function(interpolator,n){for(var samples=new Array(n),i=0;i<n;++i)samples[i]=interpolator(i/(n-1));return samples},Object.defineProperty(exports,"__esModule",{value:!0})},"object"==typeof exports&&void 0!==module?factory(exports,require("d3-color")):"function"==typeof define&&define.amd?define(["exports","d3-color"],factory):factory(global.d3=global.d3||{},global.d3)},{"d3-color":30}],42:[function(require,module,exports){var global,factory;global=this,factory=function(exports){"use strict";var pi=Math.PI,tau=2*pi,tauEpsilon=tau-1e-6;function Path(){this._x0=this._y0=this._x1=this._y1=null,this._=""}function path(){return new Path}Path.prototype=path.prototype={constructor:Path,moveTo:function(x,y){this._+="M"+(this._x0=this._x1=+x)+","+(this._y0=this._y1=+y)},closePath:function(){null!==this._x1&&(this._x1=this._x0,this._y1=this._y0,this._+="Z")},lineTo:function(x,y){this._+="L"+(this._x1=+x)+","+(this._y1=+y)},quadraticCurveTo:function(x1,y1,x,y){this._+="Q"+ +x1+","+ +y1+","+(this._x1=+x)+","+(this._y1=+y)},bezierCurveTo:function(x1,y1,x2,y2,x,y){this._+="C"+ +x1+","+ +y1+","+ +x2+","+ +y2+","+(this._x1=+x)+","+(this._y1=+y)},arcTo:function(x1,y1,x2,y2,r){x1=+x1,y1=+y1,x2=+x2,y2=+y2,r=+r;var x0=this._x1,y0=this._y1,x21=x2-x1,y21=y2-y1,x01=x0-x1,y01=y0-y1,l01_2=x01*x01+y01*y01;if(r<0)throw new Error("negative radius: "+r);if(null===this._x1)this._+="M"+(this._x1=x1)+","+(this._y1=y1);else if(l01_2>1e-6)if(Math.abs(y01*x21-y21*x01)>1e-6&&r){var x20=x2-x0,y20=y2-y0,l21_2=x21*x21+y21*y21,l20_2=x20*x20+y20*y20,l21=Math.sqrt(l21_2),l01=Math.sqrt(l01_2),l=r*Math.tan((pi-Math.acos((l21_2+l01_2-l20_2)/(2*l21*l01)))/2),t01=l/l01,t21=l/l21;Math.abs(t01-1)>1e-6&&(this._+="L"+(x1+t01*x01)+","+(y1+t01*y01)),this._+="A"+r+","+r+",0,0,"+ +(y01*x20>x01*y20)+","+(this._x1=x1+t21*x21)+","+(this._y1=y1+t21*y21)}else this._+="L"+(this._x1=x1)+","+(this._y1=y1);else;},arc:function(x,y,r,a0,a1,ccw){x=+x,y=+y,ccw=!!ccw;var dx=(r=+r)*Math.cos(a0),dy=r*Math.sin(a0),x0=x+dx,y0=y+dy,cw=1^ccw,da=ccw?a0-a1:a1-a0;if(r<0)throw new Error("negative radius: "+r);null===this._x1?this._+="M"+x0+","+y0:(Math.abs(this._x1-x0)>1e-6||Math.abs(this._y1-y0)>1e-6)&&(this._+="L"+x0+","+y0),r&&(da<0&&(da=da%tau+tau),da>tauEpsilon?this._+="A"+r+","+r+",0,1,"+cw+","+(x-dx)+","+(y-dy)+"A"+r+","+r+",0,1,"+cw+","+(this._x1=x0)+","+(this._y1=y0):da>1e-6&&(this._+="A"+r+","+r+",0,"+ +(da>=pi)+","+cw+","+(this._x1=x+r*Math.cos(a1))+","+(this._y1=y+r*Math.sin(a1))))},rect:function(x,y,w,h){this._+="M"+(this._x0=this._x1=+x)+","+(this._y0=this._y1=+y)+"h"+ +w+"v"+ +h+"h"+-w+"Z"},toString:function(){return this._}},exports.path=path,Object.defineProperty(exports,"__esModule",{value:!0})},"object"==typeof exports&&void 0!==module?factory(exports):"function"==typeof define&&define.amd?define(["exports"],factory):factory((global=global||self).d3=global.d3||{})},{}],43:[function(require,module,exports){var global,factory;global=this,factory=function(exports){"use strict";function lexicographicOrder(a,b){return a[0]-b[0]||a[1]-b[1]}function computeUpperHullIndexes(points){for(var a,b,c,n=points.length,indexes=[0,1],size=2,i=2;i<n;++i){for(;size>1&&(a=points[indexes[size-2]],b=points[indexes[size-1]],c=points[i],(b[0]-a[0])*(c[1]-a[1])-(b[1]-a[1])*(c[0]-a[0])<=0);)--size;indexes[size++]=i}return indexes.slice(0,size)}exports.polygonArea=function(polygon){for(var a,i=-1,n=polygon.length,b=polygon[n-1],area=0;++i<n;)a=b,b=polygon[i],area+=a[1]*b[0]-a[0]*b[1];return area/2},exports.polygonCentroid=function(polygon){for(var a,c,i=-1,n=polygon.length,x=0,y=0,b=polygon[n-1],k=0;++i<n;)a=b,b=polygon[i],k+=c=a[0]*b[1]-b[0]*a[1],x+=(a[0]+b[0])*c,y+=(a[1]+b[1])*c;return[x/(k*=3),y/k]},exports.polygonHull=function(points){if((n=points.length)<3)return null;var i,n,sortedPoints=new Array(n),flippedPoints=new Array(n);for(i=0;i<n;++i)sortedPoints[i]=[+points[i][0],+points[i][1],i];for(sortedPoints.sort(lexicographicOrder),i=0;i<n;++i)flippedPoints[i]=[sortedPoints[i][0],-sortedPoints[i][1]];var upperIndexes=computeUpperHullIndexes(sortedPoints),lowerIndexes=computeUpperHullIndexes(flippedPoints),skipLeft=lowerIndexes[0]===upperIndexes[0],skipRight=lowerIndexes[lowerIndexes.length-1]===upperIndexes[upperIndexes.length-1],hull=[];for(i=upperIndexes.length-1;i>=0;--i)hull.push(points[sortedPoints[upperIndexes[i]][2]]);for(i=+skipLeft;i<lowerIndexes.length-skipRight;++i)hull.push(points[sortedPoints[lowerIndexes[i]][2]]);return hull},exports.polygonContains=function(polygon,point){for(var x1,y1,n=polygon.length,p=polygon[n-1],x=point[0],y=point[1],x0=p[0],y0=p[1],inside=!1,i=0;i<n;++i)x1=(p=polygon[i])[0],(y1=p[1])>y!=y0>y&&x<(x0-x1)*(y-y1)/(y0-y1)+x1&&(inside=!inside),x0=x1,y0=y1;return inside},exports.polygonLength=function(polygon){for(var xa,ya,i=-1,n=polygon.length,b=polygon[n-1],xb=b[0],yb=b[1],perimeter=0;++i<n;)xa=xb,ya=yb,xa-=xb=(b=polygon[i])[0],ya-=yb=b[1],perimeter+=Math.sqrt(xa*xa+ya*ya);return perimeter},Object.defineProperty(exports,"__esModule",{value:!0})},"object"==typeof exports&&void 0!==module?factory(exports):"function"==typeof define&&define.amd?define(["exports"],factory):factory(global.d3=global.d3||{})},{}],44:[function(require,module,exports){var global,factory;global=this,factory=function(exports){"use strict";function add(tree,x,y,d){if(isNaN(x)||isNaN(y))return tree;var parent,xm,ym,xp,yp,right,bottom,i,j,node=tree._root,leaf={data:d},x0=tree._x0,y0=tree._y0,x1=tree._x1,y1=tree._y1;if(!node)return tree._root=leaf,tree;for(;node.length;)if((right=x>=(xm=(x0+x1)/2))?x0=xm:x1=xm,(bottom=y>=(ym=(y0+y1)/2))?y0=ym:y1=ym,parent=node,!(node=node[i=bottom<<1|right]))return parent[i]=leaf,tree;if(xp=+tree._x.call(null,node.data),yp=+tree._y.call(null,node.data),x===xp&&y===yp)return leaf.next=node,parent?parent[i]=leaf:tree._root=leaf,tree;do{parent=parent?parent[i]=new Array(4):tree._root=new Array(4),(right=x>=(xm=(x0+x1)/2))?x0=xm:x1=xm,(bottom=y>=(ym=(y0+y1)/2))?y0=ym:y1=ym}while((i=bottom<<1|right)==(j=(yp>=ym)<<1|xp>=xm));return parent[j]=node,parent[i]=leaf,tree}function Quad(node,x0,y0,x1,y1){this.node=node,this.x0=x0,this.y0=y0,this.x1=x1,this.y1=y1}function defaultX(d){return d[0]}function defaultY(d){return d[1]}function quadtree(nodes,x,y){var tree=new Quadtree(null==x?defaultX:x,null==y?defaultY:y,NaN,NaN,NaN,NaN);return null==nodes?tree:tree.addAll(nodes)}function Quadtree(x,y,x0,y0,x1,y1){this._x=x,this._y=y,this._x0=x0,this._y0=y0,this._x1=x1,this._y1=y1,this._root=void 0}function leaf_copy(leaf){for(var copy={data:leaf.data},next=copy;leaf=leaf.next;)next=next.next={data:leaf.data};return copy}var treeProto=quadtree.prototype=Quadtree.prototype;treeProto.copy=function(){var nodes,child,copy=new Quadtree(this._x,this._y,this._x0,this._y0,this._x1,this._y1),node=this._root;if(!node)return copy;if(!node.length)return copy._root=leaf_copy(node),copy;for(nodes=[{source:node,target:copy._root=new Array(4)}];node=nodes.pop();)for(var i=0;i<4;++i)(child=node.source[i])&&(child.length?nodes.push({source:child,target:node.target[i]=new Array(4)}):node.target[i]=leaf_copy(child));return copy},treeProto.add=function(d){var x=+this._x.call(null,d),y=+this._y.call(null,d);return add(this.cover(x,y),x,y,d)},treeProto.addAll=function(data){var d,i,x,y,n=data.length,xz=new Array(n),yz=new Array(n),x0=1/0,y0=1/0,x1=-1/0,y1=-1/0;for(i=0;i<n;++i)isNaN(x=+this._x.call(null,d=data[i]))||isNaN(y=+this._y.call(null,d))||(xz[i]=x,yz[i]=y,x<x0&&(x0=x),x>x1&&(x1=x),y<y0&&(y0=y),y>y1&&(y1=y));if(x0>x1||y0>y1)return this;for(this.cover(x0,y0).cover(x1,y1),i=0;i<n;++i)add(this,xz[i],yz[i],data[i]);return this},treeProto.cover=function(x,y){if(isNaN(x=+x)||isNaN(y=+y))return this;var x0=this._x0,y0=this._y0,x1=this._x1,y1=this._y1;if(isNaN(x0))x1=(x0=Math.floor(x))+1,y1=(y0=Math.floor(y))+1;else{for(var parent,i,z=x1-x0,node=this._root;x0>x||x>=x1||y0>y||y>=y1;)switch(i=(y<y0)<<1|x<x0,(parent=new Array(4))[i]=node,node=parent,z*=2,i){case 0:x1=x0+z,y1=y0+z;break;case 1:x0=x1-z,y1=y0+z;break;case 2:x1=x0+z,y0=y1-z;break;case 3:x0=x1-z,y0=y1-z}this._root&&this._root.length&&(this._root=node)}return this._x0=x0,this._y0=y0,this._x1=x1,this._y1=y1,this},treeProto.data=function(){var data=[];return this.visit(function(node){if(!node.length)do{data.push(node.data)}while(node=node.next)}),data},treeProto.extent=function(_){return arguments.length?this.cover(+_[0][0],+_[0][1]).cover(+_[1][0],+_[1][1]):isNaN(this._x0)?void 0:[[this._x0,this._y0],[this._x1,this._y1]]},treeProto.find=function(x,y,radius){var data,x1,y1,x2,y2,q,i,x0=this._x0,y0=this._y0,x3=this._x1,y3=this._y1,quads=[],node=this._root;for(node&&quads.push(new Quad(node,x0,y0,x3,y3)),null==radius?radius=1/0:(x0=x-radius,y0=y-radius,x3=x+radius,y3=y+radius,radius*=radius);q=quads.pop();)if(!(!(node=q.node)||(x1=q.x0)>x3||(y1=q.y0)>y3||(x2=q.x1)<x0||(y2=q.y1)<y0))if(node.length){var xm=(x1+x2)/2,ym=(y1+y2)/2;quads.push(new Quad(node[3],xm,ym,x2,y2),new Quad(node[2],x1,ym,xm,y2),new Quad(node[1],xm,y1,x2,ym),new Quad(node[0],x1,y1,xm,ym)),(i=(y>=ym)<<1|x>=xm)&&(q=quads[quads.length-1],quads[quads.length-1]=quads[quads.length-1-i],quads[quads.length-1-i]=q)}else{var dx=x-+this._x.call(null,node.data),dy=y-+this._y.call(null,node.data),d2=dx*dx+dy*dy;if(d2<radius){var d=Math.sqrt(radius=d2);x0=x-d,y0=y-d,x3=x+d,y3=y+d,data=node.data}}return data},treeProto.remove=function(d){if(isNaN(x=+this._x.call(null,d))||isNaN(y=+this._y.call(null,d)))return this;var parent,retainer,previous,next,x,y,xm,ym,right,bottom,i,j,node=this._root,x0=this._x0,y0=this._y0,x1=this._x1,y1=this._y1;if(!node)return this;if(node.length)for(;;){if((right=x>=(xm=(x0+x1)/2))?x0=xm:x1=xm,(bottom=y>=(ym=(y0+y1)/2))?y0=ym:y1=ym,parent=node,!(node=node[i=bottom<<1|right]))return this;if(!node.length)break;(parent[i+1&3]||parent[i+2&3]||parent[i+3&3])&&(retainer=parent,j=i)}for(;node.data!==d;)if(previous=node,!(node=node.next))return this;return(next=node.next)&&delete node.next,previous?(next?previous.next=next:delete previous.next,this):parent?(next?parent[i]=next:delete parent[i],(node=parent[0]||parent[1]||parent[2]||parent[3])&&node===(parent[3]||parent[2]||parent[1]||parent[0])&&!node.length&&(retainer?retainer[j]=node:this._root=node),this):(this._root=next,this)},treeProto.removeAll=function(data){for(var i=0,n=data.length;i<n;++i)this.remove(data[i]);return this},treeProto.root=function(){return this._root},treeProto.size=function(){var size=0;return this.visit(function(node){if(!node.length)do{++size}while(node=node.next)}),size},treeProto.visit=function(callback){var q,child,x0,y0,x1,y1,quads=[],node=this._root;for(node&&quads.push(new Quad(node,this._x0,this._y0,this._x1,this._y1));q=quads.pop();)if(!callback(node=q.node,x0=q.x0,y0=q.y0,x1=q.x1,y1=q.y1)&&node.length){var xm=(x0+x1)/2,ym=(y0+y1)/2;(child=node[3])&&quads.push(new Quad(child,xm,ym,x1,y1)),(child=node[2])&&quads.push(new Quad(child,x0,ym,xm,y1)),(child=node[1])&&quads.push(new Quad(child,xm,y0,x1,ym)),(child=node[0])&&quads.push(new Quad(child,x0,y0,xm,ym))}return this},treeProto.visitAfter=function(callback){var q,quads=[],next=[];for(this._root&&quads.push(new Quad(this._root,this._x0,this._y0,this._x1,this._y1));q=quads.pop();){var node=q.node;if(node.length){var child,x0=q.x0,y0=q.y0,x1=q.x1,y1=q.y1,xm=(x0+x1)/2,ym=(y0+y1)/2;(child=node[0])&&quads.push(new Quad(child,x0,y0,xm,ym)),(child=node[1])&&quads.push(new Quad(child,xm,y0,x1,ym)),(child=node[2])&&quads.push(new Quad(child,x0,ym,xm,y1)),(child=node[3])&&quads.push(new Quad(child,xm,ym,x1,y1))}next.push(q)}for(;q=next.pop();)callback(q.node,q.x0,q.y0,q.x1,q.y1);return this},treeProto.x=function(_){return arguments.length?(this._x=_,this):this._x},treeProto.y=function(_){return arguments.length?(this._y=_,this):this._y},exports.quadtree=quadtree,Object.defineProperty(exports,"__esModule",{value:!0})},"object"==typeof exports&&void 0!==module?factory(exports):"function"==typeof define&&define.amd?define(["exports"],factory):factory(global.d3=global.d3||{})},{}],45:[function(require,module,exports){var global,factory;global=this,factory=function(exports){"use strict";function defaultSource(){return Math.random()}var uniform=function sourceRandomUniform(source){function randomUniform(min,max){return min=null==min?0:+min,max=null==max?1:+max,1===arguments.length?(max=min,min=0):max-=min,function(){return source()*max+min}}return randomUniform.source=sourceRandomUniform,randomUniform}(defaultSource),normal=function sourceRandomNormal(source){function randomNormal(mu,sigma){var x,r;return mu=null==mu?0:+mu,sigma=null==sigma?1:+sigma,function(){var y;if(null!=x)y=x,x=null;else do{x=2*source()-1,y=2*source()-1,r=x*x+y*y}while(!r||r>1);return mu+sigma*y*Math.sqrt(-2*Math.log(r)/r)}}return randomNormal.source=sourceRandomNormal,randomNormal}(defaultSource),logNormal=function sourceRandomLogNormal(source){function randomLogNormal(){var randomNormal=normal.source(source).apply(this,arguments);return function(){return Math.exp(randomNormal())}}return randomLogNormal.source=sourceRandomLogNormal,randomLogNormal}(defaultSource),irwinHall=function sourceRandomIrwinHall(source){function randomIrwinHall(n){return function(){for(var sum=0,i=0;i<n;++i)sum+=source();return sum}}return randomIrwinHall.source=sourceRandomIrwinHall,randomIrwinHall}(defaultSource),bates=function sourceRandomBates(source){function randomBates(n){var randomIrwinHall=irwinHall.source(source)(n);return function(){return randomIrwinHall()/n}}return randomBates.source=sourceRandomBates,randomBates}(defaultSource),exponential=function sourceRandomExponential(source){function randomExponential(lambda){return function(){return-Math.log(1-source())/lambda}}return randomExponential.source=sourceRandomExponential,randomExponential}(defaultSource);exports.randomUniform=uniform,exports.randomNormal=normal,exports.randomLogNormal=logNormal,exports.randomBates=bates,exports.randomIrwinHall=irwinHall,exports.randomExponential=exponential,Object.defineProperty(exports,"__esModule",{value:!0})},"object"==typeof exports&&void 0!==module?factory(exports):"function"==typeof define&&define.amd?define(["exports"],factory):factory(global.d3=global.d3||{})},{}],46:[function(require,module,exports){var global,factory;global=this,factory=function(exports,d3Interpolate,d3Color){"use strict";function colors(specifier){for(var n=specifier.length/6|0,colors=new Array(n),i=0;i<n;)colors[i]="#"+specifier.slice(6*i,6*++i);return colors}var category10=colors("1f77b4ff7f0e2ca02cd627289467bd8c564be377c27f7f7fbcbd2217becf"),Accent=colors("7fc97fbeaed4fdc086ffff99386cb0f0027fbf5b17666666"),Dark2=colors("1b9e77d95f027570b3e7298a66a61ee6ab02a6761d666666"),Paired=colors("a6cee31f78b4b2df8a33a02cfb9a99e31a1cfdbf6fff7f00cab2d66a3d9affff99b15928"),Pastel1=colors("fbb4aeb3cde3ccebc5decbe4fed9a6ffffcce5d8bdfddaecf2f2f2"),Pastel2=colors("b3e2cdfdcdaccbd5e8f4cae4e6f5c9fff2aef1e2cccccccc"),Set1=colors("e41a1c377eb84daf4a984ea3ff7f00ffff33a65628f781bf999999"),Set2=colors("66c2a5fc8d628da0cbe78ac3a6d854ffd92fe5c494b3b3b3"),Set3=colors("8dd3c7ffffb3bebadafb807280b1d3fdb462b3de69fccde5d9d9d9bc80bdccebc5ffed6f"),Tableau10=colors("4e79a7f28e2ce1575976b7b259a14fedc949af7aa1ff9da79c755fbab0ab");function ramp(scheme){return d3Interpolate.interpolateRgbBasis(scheme[scheme.length-1])}var scheme=new Array(3).concat("d8b365f5f5f55ab4ac","a6611adfc27d80cdc1018571","a6611adfc27df5f5f580cdc1018571","8c510ad8b365f6e8c3c7eae55ab4ac01665e","8c510ad8b365f6e8c3f5f5f5c7eae55ab4ac01665e","8c510abf812ddfc27df6e8c3c7eae580cdc135978f01665e","8c510abf812ddfc27df6e8c3f5f5f5c7eae580cdc135978f01665e","5430058c510abf812ddfc27df6e8c3c7eae580cdc135978f01665e003c30","5430058c510abf812ddfc27df6e8c3f5f5f5c7eae580cdc135978f01665e003c30").map(colors),BrBG=ramp(scheme),scheme$1=new Array(3).concat("af8dc3f7f7f77fbf7b","7b3294c2a5cfa6dba0008837","7b3294c2a5cff7f7f7a6dba0008837","762a83af8dc3e7d4e8d9f0d37fbf7b1b7837","762a83af8dc3e7d4e8f7f7f7d9f0d37fbf7b1b7837","762a839970abc2a5cfe7d4e8d9f0d3a6dba05aae611b7837","762a839970abc2a5cfe7d4e8f7f7f7d9f0d3a6dba05aae611b7837","40004b762a839970abc2a5cfe7d4e8d9f0d3a6dba05aae611b783700441b","40004b762a839970abc2a5cfe7d4e8f7f7f7d9f0d3a6dba05aae611b783700441b").map(colors),PRGn=ramp(scheme$1),scheme$2=new Array(3).concat("e9a3c9f7f7f7a1d76a","d01c8bf1b6dab8e1864dac26","d01c8bf1b6daf7f7f7b8e1864dac26","c51b7de9a3c9fde0efe6f5d0a1d76a4d9221","c51b7de9a3c9fde0eff7f7f7e6f5d0a1d76a4d9221","c51b7dde77aef1b6dafde0efe6f5d0b8e1867fbc414d9221","c51b7dde77aef1b6dafde0eff7f7f7e6f5d0b8e1867fbc414d9221","8e0152c51b7dde77aef1b6dafde0efe6f5d0b8e1867fbc414d9221276419","8e0152c51b7dde77aef1b6dafde0eff7f7f7e6f5d0b8e1867fbc414d9221276419").map(colors),PiYG=ramp(scheme$2),scheme$3=new Array(3).concat("998ec3f7f7f7f1a340","5e3c99b2abd2fdb863e66101","5e3c99b2abd2f7f7f7fdb863e66101","542788998ec3d8daebfee0b6f1a340b35806","542788998ec3d8daebf7f7f7fee0b6f1a340b35806","5427888073acb2abd2d8daebfee0b6fdb863e08214b35806","5427888073acb2abd2d8daebf7f7f7fee0b6fdb863e08214b35806","2d004b5427888073acb2abd2d8daebfee0b6fdb863e08214b358067f3b08","2d004b5427888073acb2abd2d8daebf7f7f7fee0b6fdb863e08214b358067f3b08").map(colors),PuOr=ramp(scheme$3),scheme$4=new Array(3).concat("ef8a62f7f7f767a9cf","ca0020f4a58292c5de0571b0","ca0020f4a582f7f7f792c5de0571b0","b2182bef8a62fddbc7d1e5f067a9cf2166ac","b2182bef8a62fddbc7f7f7f7d1e5f067a9cf2166ac","b2182bd6604df4a582fddbc7d1e5f092c5de4393c32166ac","b2182bd6604df4a582fddbc7f7f7f7d1e5f092c5de4393c32166ac","67001fb2182bd6604df4a582fddbc7d1e5f092c5de4393c32166ac053061","67001fb2182bd6604df4a582fddbc7f7f7f7d1e5f092c5de4393c32166ac053061").map(colors),RdBu=ramp(scheme$4),scheme$5=new Array(3).concat("ef8a62ffffff999999","ca0020f4a582bababa404040","ca0020f4a582ffffffbababa404040","b2182bef8a62fddbc7e0e0e09999994d4d4d","b2182bef8a62fddbc7ffffffe0e0e09999994d4d4d","b2182bd6604df4a582fddbc7e0e0e0bababa8787874d4d4d","b2182bd6604df4a582fddbc7ffffffe0e0e0bababa8787874d4d4d","67001fb2182bd6604df4a582fddbc7e0e0e0bababa8787874d4d4d1a1a1a","67001fb2182bd6604df4a582fddbc7ffffffe0e0e0bababa8787874d4d4d1a1a1a").map(colors),RdGy=ramp(scheme$5),scheme$6=new Array(3).concat("fc8d59ffffbf91bfdb","d7191cfdae61abd9e92c7bb6","d7191cfdae61ffffbfabd9e92c7bb6","d73027fc8d59fee090e0f3f891bfdb4575b4","d73027fc8d59fee090ffffbfe0f3f891bfdb4575b4","d73027f46d43fdae61fee090e0f3f8abd9e974add14575b4","d73027f46d43fdae61fee090ffffbfe0f3f8abd9e974add14575b4","a50026d73027f46d43fdae61fee090e0f3f8abd9e974add14575b4313695","a50026d73027f46d43fdae61fee090ffffbfe0f3f8abd9e974add14575b4313695").map(colors),RdYlBu=ramp(scheme$6),scheme$7=new Array(3).concat("fc8d59ffffbf91cf60","d7191cfdae61a6d96a1a9641","d7191cfdae61ffffbfa6d96a1a9641","d73027fc8d59fee08bd9ef8b91cf601a9850","d73027fc8d59fee08bffffbfd9ef8b91cf601a9850","d73027f46d43fdae61fee08bd9ef8ba6d96a66bd631a9850","d73027f46d43fdae61fee08bffffbfd9ef8ba6d96a66bd631a9850","a50026d73027f46d43fdae61fee08bd9ef8ba6d96a66bd631a9850006837","a50026d73027f46d43fdae61fee08bffffbfd9ef8ba6d96a66bd631a9850006837").map(colors),RdYlGn=ramp(scheme$7),scheme$8=new Array(3).concat("fc8d59ffffbf99d594","d7191cfdae61abdda42b83ba","d7191cfdae61ffffbfabdda42b83ba","d53e4ffc8d59fee08be6f59899d5943288bd","d53e4ffc8d59fee08bffffbfe6f59899d5943288bd","d53e4ff46d43fdae61fee08be6f598abdda466c2a53288bd","d53e4ff46d43fdae61fee08bffffbfe6f598abdda466c2a53288bd","9e0142d53e4ff46d43fdae61fee08be6f598abdda466c2a53288bd5e4fa2","9e0142d53e4ff46d43fdae61fee08bffffbfe6f598abdda466c2a53288bd5e4fa2").map(colors),Spectral=ramp(scheme$8),scheme$9=new Array(3).concat("e5f5f999d8c92ca25f","edf8fbb2e2e266c2a4238b45","edf8fbb2e2e266c2a42ca25f006d2c","edf8fbccece699d8c966c2a42ca25f006d2c","edf8fbccece699d8c966c2a441ae76238b45005824","f7fcfde5f5f9ccece699d8c966c2a441ae76238b45005824","f7fcfde5f5f9ccece699d8c966c2a441ae76238b45006d2c00441b").map(colors),BuGn=ramp(scheme$9),scheme$a=new Array(3).concat("e0ecf49ebcda8856a7","edf8fbb3cde38c96c688419d","edf8fbb3cde38c96c68856a7810f7c","edf8fbbfd3e69ebcda8c96c68856a7810f7c","edf8fbbfd3e69ebcda8c96c68c6bb188419d6e016b","f7fcfde0ecf4bfd3e69ebcda8c96c68c6bb188419d6e016b","f7fcfde0ecf4bfd3e69ebcda8c96c68c6bb188419d810f7c4d004b").map(colors),BuPu=ramp(scheme$a),scheme$b=new Array(3).concat("e0f3dba8ddb543a2ca","f0f9e8bae4bc7bccc42b8cbe","f0f9e8bae4bc7bccc443a2ca0868ac","f0f9e8ccebc5a8ddb57bccc443a2ca0868ac","f0f9e8ccebc5a8ddb57bccc44eb3d32b8cbe08589e","f7fcf0e0f3dbccebc5a8ddb57bccc44eb3d32b8cbe08589e","f7fcf0e0f3dbccebc5a8ddb57bccc44eb3d32b8cbe0868ac084081").map(colors),GnBu=ramp(scheme$b),scheme$c=new Array(3).concat("fee8c8fdbb84e34a33","fef0d9fdcc8afc8d59d7301f","fef0d9fdcc8afc8d59e34a33b30000","fef0d9fdd49efdbb84fc8d59e34a33b30000","fef0d9fdd49efdbb84fc8d59ef6548d7301f990000","fff7ecfee8c8fdd49efdbb84fc8d59ef6548d7301f990000","fff7ecfee8c8fdd49efdbb84fc8d59ef6548d7301fb300007f0000").map(colors),OrRd=ramp(scheme$c),scheme$d=new Array(3).concat("ece2f0a6bddb1c9099","f6eff7bdc9e167a9cf02818a","f6eff7bdc9e167a9cf1c9099016c59","f6eff7d0d1e6a6bddb67a9cf1c9099016c59","f6eff7d0d1e6a6bddb67a9cf3690c002818a016450","fff7fbece2f0d0d1e6a6bddb67a9cf3690c002818a016450","fff7fbece2f0d0d1e6a6bddb67a9cf3690c002818a016c59014636").map(colors),PuBuGn=ramp(scheme$d),scheme$e=new Array(3).concat("ece7f2a6bddb2b8cbe","f1eef6bdc9e174a9cf0570b0","f1eef6bdc9e174a9cf2b8cbe045a8d","f1eef6d0d1e6a6bddb74a9cf2b8cbe045a8d","f1eef6d0d1e6a6bddb74a9cf3690c00570b0034e7b","fff7fbece7f2d0d1e6a6bddb74a9cf3690c00570b0034e7b","fff7fbece7f2d0d1e6a6bddb74a9cf3690c00570b0045a8d023858").map(colors),PuBu=ramp(scheme$e),scheme$f=new Array(3).concat("e7e1efc994c7dd1c77","f1eef6d7b5d8df65b0ce1256","f1eef6d7b5d8df65b0dd1c77980043","f1eef6d4b9dac994c7df65b0dd1c77980043","f1eef6d4b9dac994c7df65b0e7298ace125691003f","f7f4f9e7e1efd4b9dac994c7df65b0e7298ace125691003f","f7f4f9e7e1efd4b9dac994c7df65b0e7298ace125698004367001f").map(colors),PuRd=ramp(scheme$f),scheme$g=new Array(3).concat("fde0ddfa9fb5c51b8a","feebe2fbb4b9f768a1ae017e","feebe2fbb4b9f768a1c51b8a7a0177","feebe2fcc5c0fa9fb5f768a1c51b8a7a0177","feebe2fcc5c0fa9fb5f768a1dd3497ae017e7a0177","fff7f3fde0ddfcc5c0fa9fb5f768a1dd3497ae017e7a0177","fff7f3fde0ddfcc5c0fa9fb5f768a1dd3497ae017e7a017749006a").map(colors),RdPu=ramp(scheme$g),scheme$h=new Array(3).concat("edf8b17fcdbb2c7fb8","ffffcca1dab441b6c4225ea8","ffffcca1dab441b6c42c7fb8253494","ffffccc7e9b47fcdbb41b6c42c7fb8253494","ffffccc7e9b47fcdbb41b6c41d91c0225ea80c2c84","ffffd9edf8b1c7e9b47fcdbb41b6c41d91c0225ea80c2c84","ffffd9edf8b1c7e9b47fcdbb41b6c41d91c0225ea8253494081d58").map(colors),YlGnBu=ramp(scheme$h),scheme$i=new Array(3).concat("f7fcb9addd8e31a354","ffffccc2e69978c679238443","ffffccc2e69978c67931a354006837","ffffccd9f0a3addd8e78c67931a354006837","ffffccd9f0a3addd8e78c67941ab5d238443005a32","ffffe5f7fcb9d9f0a3addd8e78c67941ab5d238443005a32","ffffe5f7fcb9d9f0a3addd8e78c67941ab5d238443006837004529").map(colors),YlGn=ramp(scheme$i),scheme$j=new Array(3).concat("fff7bcfec44fd95f0e","ffffd4fed98efe9929cc4c02","ffffd4fed98efe9929d95f0e993404","ffffd4fee391fec44ffe9929d95f0e993404","ffffd4fee391fec44ffe9929ec7014cc4c028c2d04","ffffe5fff7bcfee391fec44ffe9929ec7014cc4c028c2d04","ffffe5fff7bcfee391fec44ffe9929ec7014cc4c02993404662506").map(colors),YlOrBr=ramp(scheme$j),scheme$k=new Array(3).concat("ffeda0feb24cf03b20","ffffb2fecc5cfd8d3ce31a1c","ffffb2fecc5cfd8d3cf03b20bd0026","ffffb2fed976feb24cfd8d3cf03b20bd0026","ffffb2fed976feb24cfd8d3cfc4e2ae31a1cb10026","ffffccffeda0fed976feb24cfd8d3cfc4e2ae31a1cb10026","ffffccffeda0fed976feb24cfd8d3cfc4e2ae31a1cbd0026800026").map(colors),YlOrRd=ramp(scheme$k),scheme$l=new Array(3).concat("deebf79ecae13182bd","eff3ffbdd7e76baed62171b5","eff3ffbdd7e76baed63182bd08519c","eff3ffc6dbef9ecae16baed63182bd08519c","eff3ffc6dbef9ecae16baed64292c62171b5084594","f7fbffdeebf7c6dbef9ecae16baed64292c62171b5084594","f7fbffdeebf7c6dbef9ecae16baed64292c62171b508519c08306b").map(colors),Blues=ramp(scheme$l),scheme$m=new Array(3).concat("e5f5e0a1d99b31a354","edf8e9bae4b374c476238b45","edf8e9bae4b374c47631a354006d2c","edf8e9c7e9c0a1d99b74c47631a354006d2c","edf8e9c7e9c0a1d99b74c47641ab5d238b45005a32","f7fcf5e5f5e0c7e9c0a1d99b74c47641ab5d238b45005a32","f7fcf5e5f5e0c7e9c0a1d99b74c47641ab5d238b45006d2c00441b").map(colors),Greens=ramp(scheme$m),scheme$n=new Array(3).concat("f0f0f0bdbdbd636363","f7f7f7cccccc969696525252","f7f7f7cccccc969696636363252525","f7f7f7d9d9d9bdbdbd969696636363252525","f7f7f7d9d9d9bdbdbd969696737373525252252525","fffffff0f0f0d9d9d9bdbdbd969696737373525252252525","fffffff0f0f0d9d9d9bdbdbd969696737373525252252525000000").map(colors),Greys=ramp(scheme$n),scheme$o=new Array(3).concat("efedf5bcbddc756bb1","f2f0f7cbc9e29e9ac86a51a3","f2f0f7cbc9e29e9ac8756bb154278f","f2f0f7dadaebbcbddc9e9ac8756bb154278f","f2f0f7dadaebbcbddc9e9ac8807dba6a51a34a1486","fcfbfdefedf5dadaebbcbddc9e9ac8807dba6a51a34a1486","fcfbfdefedf5dadaebbcbddc9e9ac8807dba6a51a354278f3f007d").map(colors),Purples=ramp(scheme$o),scheme$p=new Array(3).concat("fee0d2fc9272de2d26","fee5d9fcae91fb6a4acb181d","fee5d9fcae91fb6a4ade2d26a50f15","fee5d9fcbba1fc9272fb6a4ade2d26a50f15","fee5d9fcbba1fc9272fb6a4aef3b2ccb181d99000d","fff5f0fee0d2fcbba1fc9272fb6a4aef3b2ccb181d99000d","fff5f0fee0d2fcbba1fc9272fb6a4aef3b2ccb181da50f1567000d").map(colors),Reds=ramp(scheme$p),scheme$q=new Array(3).concat("fee6cefdae6be6550d","feeddefdbe85fd8d3cd94701","feeddefdbe85fd8d3ce6550da63603","feeddefdd0a2fdae6bfd8d3ce6550da63603","feeddefdd0a2fdae6bfd8d3cf16913d948018c2d04","fff5ebfee6cefdd0a2fdae6bfd8d3cf16913d948018c2d04","fff5ebfee6cefdd0a2fdae6bfd8d3cf16913d94801a636037f2704").map(colors),Oranges=ramp(scheme$q),cubehelix=d3Interpolate.interpolateCubehelixLong(d3Color.cubehelix(300,.5,0),d3Color.cubehelix(-240,.5,1)),warm=d3Interpolate.interpolateCubehelixLong(d3Color.cubehelix(-100,.75,.35),d3Color.cubehelix(80,1.5,.8)),cool=d3Interpolate.interpolateCubehelixLong(d3Color.cubehelix(260,.75,.35),d3Color.cubehelix(80,1.5,.8)),c=d3Color.cubehelix(),c$1=d3Color.rgb(),pi_1_3=Math.PI/3,pi_2_3=2*Math.PI/3;function ramp$1(range){var n=range.length;return function(t){return range[Math.max(0,Math.min(n-1,Math.floor(t*n)))]}}var viridis=ramp$1(colors("44015444025645045745055946075a46085c460a5d460b5e470d60470e6147106347116447136548146748166848176948186a481a6c481b6d481c6e481d6f481f70482071482173482374482475482576482677482878482979472a7a472c7a472d7b472e7c472f7d46307e46327e46337f463480453581453781453882443983443a83443b84433d84433e85423f854240864241864142874144874045884046883f47883f48893e49893e4a893e4c8a3d4d8a3d4e8a3c4f8a3c508b3b518b3b528b3a538b3a548c39558c39568c38588c38598c375a8c375b8d365c8d365d8d355e8d355f8d34608d34618d33628d33638d32648e32658e31668e31678e31688e30698e306a8e2f6b8e2f6c8e2e6d8e2e6e8e2e6f8e2d708e2d718e2c718e2c728e2c738e2b748e2b758e2a768e2a778e2a788e29798e297a8e297b8e287c8e287d8e277e8e277f8e27808e26818e26828e26828e25838e25848e25858e24868e24878e23888e23898e238a8d228b8d228c8d228d8d218e8d218f8d21908d21918c20928c20928c20938c1f948c1f958b1f968b1f978b1f988b1f998a1f9a8a1e9b8a1e9c891e9d891f9e891f9f881fa0881fa1881fa1871fa28720a38620a48621a58521a68522a78522a88423a98324aa8325ab8225ac8226ad8127ad8128ae8029af7f2ab07f2cb17e2db27d2eb37c2fb47c31b57b32b67a34b67935b77937b87838b9773aba763bbb753dbc743fbc7340bd7242be7144bf7046c06f48c16e4ac16d4cc26c4ec36b50c46a52c56954c56856c66758c7655ac8645cc8635ec96260ca6063cb5f65cb5e67cc5c69cd5b6ccd5a6ece5870cf5773d05675d05477d1537ad1517cd2507fd34e81d34d84d44b86d54989d5488bd6468ed64590d74393d74195d84098d83e9bd93c9dd93ba0da39a2da37a5db36a8db34aadc32addc30b0dd2fb2dd2db5de2bb8de29bade28bddf26c0df25c2df23c5e021c8e020cae11fcde11dd0e11cd2e21bd5e21ad8e219dae319dde318dfe318e2e418e5e419e7e419eae51aece51befe51cf1e51df4e61ef6e620f8e621fbe723fde725")),magma=ramp$1(colors("00000401000501010601010802010902020b02020d03030f03031204041405041606051806051a07061c08071e0907200a08220b09240c09260d0a290e0b2b100b2d110c2f120d31130d34140e36150e38160f3b180f3d19103f1a10421c10441d11471e114920114b21114e22115024125325125527125829115a2a115c2c115f2d11612f116331116533106734106936106b38106c390f6e3b0f703d0f713f0f72400f74420f75440f764510774710784910784a10794c117a4e117b4f127b51127c52137c54137d56147d57157e59157e5a167e5c167f5d177f5f187f601880621980641a80651a80671b80681c816a1c816b1d816d1d816e1e81701f81721f817320817521817621817822817922827b23827c23827e24828025828125818326818426818627818827818928818b29818c29818e2a81902a81912b81932b80942c80962c80982d80992d809b2e7f9c2e7f9e2f7fa02f7fa1307ea3307ea5317ea6317da8327daa337dab337cad347cae347bb0357bb2357bb3367ab5367ab73779b83779ba3878bc3978bd3977bf3a77c03a76c23b75c43c75c53c74c73d73c83e73ca3e72cc3f71cd4071cf4070d0416fd2426fd3436ed5446dd6456cd8456cd9466bdb476adc4869de4968df4a68e04c67e24d66e34e65e44f64e55064e75263e85362e95462ea5661eb5760ec5860ed5a5fee5b5eef5d5ef05f5ef1605df2625df2645cf3655cf4675cf4695cf56b5cf66c5cf66e5cf7705cf7725cf8745cf8765cf9785df9795df97b5dfa7d5efa7f5efa815ffb835ffb8560fb8761fc8961fc8a62fc8c63fc8e64fc9065fd9266fd9467fd9668fd9869fd9a6afd9b6bfe9d6cfe9f6dfea16efea36ffea571fea772fea973feaa74feac76feae77feb078feb27afeb47bfeb67cfeb77efeb97ffebb81febd82febf84fec185fec287fec488fec68afec88cfeca8dfecc8ffecd90fecf92fed194fed395fed597fed799fed89afdda9cfddc9efddea0fde0a1fde2a3fde3a5fde5a7fde7a9fde9aafdebacfcecaefceeb0fcf0b2fcf2b4fcf4b6fcf6b8fcf7b9fcf9bbfcfbbdfcfdbf")),inferno=ramp$1(colors("00000401000501010601010802010a02020c02020e03021004031204031405041706041907051b08051d09061f0a07220b07240c08260d08290e092b10092d110a30120a32140b34150b37160b39180c3c190c3e1b0c411c0c431e0c451f0c48210c4a230c4c240c4f260c51280b53290b552b0b572d0b592f0a5b310a5c320a5e340a5f3609613809623909633b09643d09653e0966400a67420a68440a68450a69470b6a490b6a4a0c6b4c0c6b4d0d6c4f0d6c510e6c520e6d540f6d550f6d57106e59106e5a116e5c126e5d126e5f136e61136e62146e64156e65156e67166e69166e6a176e6c186e6d186e6f196e71196e721a6e741a6e751b6e771c6d781c6d7a1d6d7c1d6d7d1e6d7f1e6c801f6c82206c84206b85216b87216b88226a8a226a8c23698d23698f24699025689225689326679526679727669827669a28659b29649d29649f2a63a02a63a22b62a32c61a52c60a62d60a82e5fa92e5eab2f5ead305dae305cb0315bb1325ab3325ab43359b63458b73557b93556ba3655bc3754bd3853bf3952c03a51c13a50c33b4fc43c4ec63d4dc73e4cc83f4bca404acb4149cc4248ce4347cf4446d04545d24644d34743d44842d54a41d74b3fd84c3ed94d3dda4e3cdb503bdd513ade5238df5337e05536e15635e25734e35933e45a31e55c30e65d2fe75e2ee8602de9612bea632aeb6429eb6628ec6726ed6925ee6a24ef6c23ef6e21f06f20f1711ff1731df2741cf3761bf37819f47918f57b17f57d15f67e14f68013f78212f78410f8850ff8870ef8890cf98b0bf98c0af98e09fa9008fa9207fa9407fb9606fb9706fb9906fb9b06fb9d07fc9f07fca108fca309fca50afca60cfca80dfcaa0ffcac11fcae12fcb014fcb216fcb418fbb61afbb81dfbba1ffbbc21fbbe23fac026fac228fac42afac62df9c72ff9c932f9cb35f8cd37f8cf3af7d13df7d340f6d543f6d746f5d949f5db4cf4dd4ff4df53f4e156f3e35af3e55df2e661f2e865f2ea69f1ec6df1ed71f1ef75f1f179f2f27df2f482f3f586f3f68af4f88ef5f992f6fa96f8fb9af9fc9dfafda1fcffa4")),plasma=ramp$1(colors("0d088710078813078916078a19068c1b068d1d068e20068f2206902406912605912805922a05932c05942e05952f059631059733059735049837049938049a3a049a3c049b3e049c3f049c41049d43039e44039e46039f48039f4903a04b03a14c02a14e02a25002a25102a35302a35502a45601a45801a45901a55b01a55c01a65e01a66001a66100a76300a76400a76600a76700a86900a86a00a86c00a86e00a86f00a87100a87201a87401a87501a87701a87801a87a02a87b02a87d03a87e03a88004a88104a78305a78405a78606a68707a68808a68a09a58b0aa58d0ba58e0ca48f0da4910ea3920fa39410a29511a19613a19814a099159f9a169f9c179e9d189d9e199da01a9ca11b9ba21d9aa31e9aa51f99a62098a72197a82296aa2395ab2494ac2694ad2793ae2892b02991b12a90b22b8fb32c8eb42e8db52f8cb6308bb7318ab83289ba3388bb3488bc3587bd3786be3885bf3984c03a83c13b82c23c81c33d80c43e7fc5407ec6417dc7427cc8437bc9447aca457acb4679cc4778cc4977cd4a76ce4b75cf4c74d04d73d14e72d24f71d35171d45270d5536fd5546ed6556dd7566cd8576bd9586ada5a6ada5b69db5c68dc5d67dd5e66de5f65de6164df6263e06363e16462e26561e26660e3685fe4695ee56a5de56b5de66c5ce76e5be76f5ae87059e97158e97257ea7457eb7556eb7655ec7754ed7953ed7a52ee7b51ef7c51ef7e50f07f4ff0804ef1814df1834cf2844bf3854bf3874af48849f48948f58b47f58c46f68d45f68f44f79044f79143f79342f89441f89540f9973ff9983ef99a3efa9b3dfa9c3cfa9e3bfb9f3afba139fba238fca338fca537fca636fca835fca934fdab33fdac33fdae32fdaf31fdb130fdb22ffdb42ffdb52efeb72dfeb82cfeba2cfebb2bfebd2afebe2afec029fdc229fdc328fdc527fdc627fdc827fdca26fdcb26fccd25fcce25fcd025fcd225fbd324fbd524fbd724fad824fada24f9dc24f9dd25f8df25f8e125f7e225f7e425f6e626f6e826f5e926f5eb27f4ed27f3ee27f3f027f2f227f1f426f1f525f0f724f0f921"));exports.interpolateBlues=Blues,exports.interpolateBrBG=BrBG,exports.interpolateBuGn=BuGn,exports.interpolateBuPu=BuPu,exports.interpolateCividis=function(t){return t=Math.max(0,Math.min(1,t)),"rgb("+Math.max(0,Math.min(255,Math.round(-4.54-t*(35.34-t*(2381.73-t*(6402.7-t*(7024.72-2710.57*t)))))))+", "+Math.max(0,Math.min(255,Math.round(32.49+t*(170.73+t*(52.82-t*(131.46-t*(176.58-67.37*t)))))))+", "+Math.max(0,Math.min(255,Math.round(81.24+t*(442.36-t*(2482.43-t*(6167.24-t*(6614.94-2475.67*t)))))))+")"},exports.interpolateCool=cool,exports.interpolateCubehelixDefault=cubehelix,exports.interpolateGnBu=GnBu,exports.interpolateGreens=Greens,exports.interpolateGreys=Greys,exports.interpolateInferno=inferno,exports.interpolateMagma=magma,exports.interpolateOrRd=OrRd,exports.interpolateOranges=Oranges,exports.interpolatePRGn=PRGn,exports.interpolatePiYG=PiYG,exports.interpolatePlasma=plasma,exports.interpolatePuBu=PuBu,exports.interpolatePuBuGn=PuBuGn,exports.interpolatePuOr=PuOr,exports.interpolatePuRd=PuRd,exports.interpolatePurples=Purples,exports.interpolateRainbow=function(t){(t<0||t>1)&&(t-=Math.floor(t));var ts=Math.abs(t-.5);return c.h=360*t-100,c.s=1.5-1.5*ts,c.l=.8-.9*ts,c+""},exports.interpolateRdBu=RdBu,exports.interpolateRdGy=RdGy,exports.interpolateRdPu=RdPu,exports.interpolateRdYlBu=RdYlBu,exports.interpolateRdYlGn=RdYlGn,exports.interpolateReds=Reds,exports.interpolateSinebow=function(t){var x;return t=(.5-t)*Math.PI,c$1.r=255*(x=Math.sin(t))*x,c$1.g=255*(x=Math.sin(t+pi_1_3))*x,c$1.b=255*(x=Math.sin(t+pi_2_3))*x,c$1+""},exports.interpolateSpectral=Spectral,exports.interpolateTurbo=function(t){return t=Math.max(0,Math.min(1,t)),"rgb("+Math.max(0,Math.min(255,Math.round(34.61+t*(1172.33-t*(10793.56-t*(33300.12-t*(38394.49-14825.05*t)))))))+", "+Math.max(0,Math.min(255,Math.round(23.31+t*(557.33+t*(1225.33-t*(3574.96-t*(1073.77+707.56*t)))))))+", "+Math.max(0,Math.min(255,Math.round(27.2+t*(3211.1-t*(15327.97-t*(27814-t*(22569.18-6838.66*t)))))))+")"},exports.interpolateViridis=viridis,exports.interpolateWarm=warm,exports.interpolateYlGn=YlGn,exports.interpolateYlGnBu=YlGnBu,exports.interpolateYlOrBr=YlOrBr,exports.interpolateYlOrRd=YlOrRd,exports.schemeAccent=Accent,exports.schemeBlues=scheme$l,exports.schemeBrBG=scheme,exports.schemeBuGn=scheme$9,exports.schemeBuPu=scheme$a,exports.schemeCategory10=category10,exports.schemeDark2=Dark2,exports.schemeGnBu=scheme$b,exports.schemeGreens=scheme$m,exports.schemeGreys=scheme$n,exports.schemeOrRd=scheme$c,exports.schemeOranges=scheme$q,exports.schemePRGn=scheme$1,exports.schemePaired=Paired,exports.schemePastel1=Pastel1,exports.schemePastel2=Pastel2,exports.schemePiYG=scheme$2,exports.schemePuBu=scheme$e,exports.schemePuBuGn=scheme$d,exports.schemePuOr=scheme$3,exports.schemePuRd=scheme$f,exports.schemePurples=scheme$o,exports.schemeRdBu=scheme$4,exports.schemeRdGy=scheme$5,exports.schemeRdPu=scheme$g,exports.schemeRdYlBu=scheme$6,exports.schemeRdYlGn=scheme$7,exports.schemeReds=scheme$p,exports.schemeSet1=Set1,exports.schemeSet2=Set2,exports.schemeSet3=Set3,exports.schemeSpectral=scheme$8,exports.schemeTableau10=Tableau10,exports.schemeYlGn=scheme$i,exports.schemeYlGnBu=scheme$h,exports.schemeYlOrBr=scheme$j,exports.schemeYlOrRd=scheme$k,Object.defineProperty(exports,"__esModule",{value:!0})},"object"==typeof exports&&void 0!==module?factory(exports,require("d3-interpolate"),require("d3-color")):"function"==typeof define&&define.amd?define(["exports","d3-interpolate","d3-color"],factory):factory((global=global||self).d3=global.d3||{},global.d3,global.d3)},{"d3-color":30,"d3-interpolate":41}],47:[function(require,module,exports){var global,factory;global=this,factory=function(exports,d3Collection,d3Array,d3Interpolate,d3Format,d3Time,d3TimeFormat){"use strict";function initRange(domain,range){switch(arguments.length){case 0:break;case 1:this.range(domain);break;default:this.range(range).domain(domain)}return this}function initInterpolator(domain,interpolator){switch(arguments.length){case 0:break;case 1:this.interpolator(domain);break;default:this.interpolator(interpolator).domain(domain)}return this}var array=Array.prototype,map=array.map,slice=array.slice,implicit={name:"implicit"};function ordinal(){var index=d3Collection.map(),domain=[],range=[],unknown=implicit;function scale(d){var key=d+"",i=index.get(key);if(!i){if(unknown!==implicit)return unknown;index.set(key,i=domain.push(d))}return range[(i-1)%range.length]}return scale.domain=function(_){if(!arguments.length)return domain.slice();domain=[],index=d3Collection.map();for(var d,key,i=-1,n=_.length;++i<n;)index.has(key=(d=_[i])+"")||index.set(key,domain.push(d));return scale},scale.range=function(_){return arguments.length?(range=slice.call(_),scale):range.slice()},scale.unknown=function(_){return arguments.length?(unknown=_,scale):unknown},scale.copy=function(){return ordinal(domain,range).unknown(unknown)},initRange.apply(scale,arguments),scale}function band(){var step,bandwidth,scale=ordinal().unknown(void 0),domain=scale.domain,ordinalRange=scale.range,range=[0,1],round=!1,paddingInner=0,paddingOuter=0,align=.5;function rescale(){var n=domain().length,reverse=range[1]<range[0],start=range[reverse-0],stop=range[1-reverse];step=(stop-start)/Math.max(1,n-paddingInner+2*paddingOuter),round&&(step=Math.floor(step)),start+=(stop-start-step*(n-paddingInner))*align,bandwidth=step*(1-paddingInner),round&&(start=Math.round(start),bandwidth=Math.round(bandwidth));var values=d3Array.range(n).map(function(i){return start+step*i});return ordinalRange(reverse?values.reverse():values)}return delete scale.unknown,scale.domain=function(_){return arguments.length?(domain(_),rescale()):domain()},scale.range=function(_){return arguments.length?(range=[+_[0],+_[1]],rescale()):range.slice()},scale.rangeRound=function(_){return range=[+_[0],+_[1]],round=!0,rescale()},scale.bandwidth=function(){return bandwidth},scale.step=function(){return step},scale.round=function(_){return arguments.length?(round=!!_,rescale()):round},scale.padding=function(_){return arguments.length?(paddingInner=Math.min(1,paddingOuter=+_),rescale()):paddingInner},scale.paddingInner=function(_){return arguments.length?(paddingInner=Math.min(1,_),rescale()):paddingInner},scale.paddingOuter=function(_){return arguments.length?(paddingOuter=+_,rescale()):paddingOuter},scale.align=function(_){return arguments.length?(align=Math.max(0,Math.min(1,_)),rescale()):align},scale.copy=function(){return band(domain(),range).round(round).paddingInner(paddingInner).paddingOuter(paddingOuter).align(align)},initRange.apply(rescale(),arguments)}function number(x){return+x}var unit=[0,1];function identity(x){return x}function normalize(a,b){return(b-=a=+a)?function(x){return(x-a)/b}:(x=isNaN(b)?NaN:.5,function(){return x});var x}function clamper(domain){var t,a=domain[0],b=domain[domain.length-1];return a>b&&(t=a,a=b,b=t),function(x){return Math.max(a,Math.min(b,x))}}function bimap(domain,range,interpolate){var d0=domain[0],d1=domain[1],r0=range[0],r1=range[1];return d1<d0?(d0=normalize(d1,d0),r0=interpolate(r1,r0)):(d0=normalize(d0,d1),r0=interpolate(r0,r1)),function(x){return r0(d0(x))}}function polymap(domain,range,interpolate){var j=Math.min(domain.length,range.length)-1,d=new Array(j),r=new Array(j),i=-1;for(domain[j]<domain[0]&&(domain=domain.slice().reverse(),range=range.slice().reverse());++i<j;)d[i]=normalize(domain[i],domain[i+1]),r[i]=interpolate(range[i],range[i+1]);return function(x){var i=d3Array.bisect(domain,x,1,j)-1;return r[i](d[i](x))}}function copy(source,target){return target.domain(source.domain()).range(source.range()).interpolate(source.interpolate()).clamp(source.clamp()).unknown(source.unknown())}function transformer(){var transform,untransform,unknown,piecewise,output,input,domain=unit,range=unit,interpolate=d3Interpolate.interpolate,clamp=identity;function rescale(){return piecewise=Math.min(domain.length,range.length)>2?polymap:bimap,output=input=null,scale}function scale(x){return isNaN(x=+x)?unknown:(output||(output=piecewise(domain.map(transform),range,interpolate)))(transform(clamp(x)))}return scale.invert=function(y){return clamp(untransform((input||(input=piecewise(range,domain.map(transform),d3Interpolate.interpolateNumber)))(y)))},scale.domain=function(_){return arguments.length?(domain=map.call(_,number),clamp===identity||(clamp=clamper(domain)),rescale()):domain.slice()},scale.range=function(_){return arguments.length?(range=slice.call(_),rescale()):range.slice()},scale.rangeRound=function(_){return range=slice.call(_),interpolate=d3Interpolate.interpolateRound,rescale()},scale.clamp=function(_){return arguments.length?(clamp=_?clamper(domain):identity,scale):clamp!==identity},scale.interpolate=function(_){return arguments.length?(interpolate=_,rescale()):interpolate},scale.unknown=function(_){return arguments.length?(unknown=_,scale):unknown},function(t,u){return transform=t,untransform=u,rescale()}}function continuous(transform,untransform){return transformer()(transform,untransform)}function tickFormat(start,stop,count,specifier){var precision,step=d3Array.tickStep(start,stop,count);switch((specifier=d3Format.formatSpecifier(null==specifier?",f":specifier)).type){case"s":var value=Math.max(Math.abs(start),Math.abs(stop));return null!=specifier.precision||isNaN(precision=d3Format.precisionPrefix(step,value))||(specifier.precision=precision),d3Format.formatPrefix(specifier,value);case"":case"e":case"g":case"p":case"r":null!=specifier.precision||isNaN(precision=d3Format.precisionRound(step,Math.max(Math.abs(start),Math.abs(stop))))||(specifier.precision=precision-("e"===specifier.type));break;case"f":case"%":null!=specifier.precision||isNaN(precision=d3Format.precisionFixed(step))||(specifier.precision=precision-2*("%"===specifier.type))}return d3Format.format(specifier)}function linearish(scale){var domain=scale.domain;return scale.ticks=function(count){var d=domain();return d3Array.ticks(d[0],d[d.length-1],null==count?10:count)},scale.tickFormat=function(count,specifier){var d=domain();return tickFormat(d[0],d[d.length-1],null==count?10:count,specifier)},scale.nice=function(count){null==count&&(count=10);var step,d=domain(),i0=0,i1=d.length-1,start=d[i0],stop=d[i1];return stop<start&&(step=start,start=stop,stop=step,step=i0,i0=i1,i1=step),(step=d3Array.tickIncrement(start,stop,count))>0?(start=Math.floor(start/step)*step,stop=Math.ceil(stop/step)*step,step=d3Array.tickIncrement(start,stop,count)):step<0&&(start=Math.ceil(start*step)/step,stop=Math.floor(stop*step)/step,step=d3Array.tickIncrement(start,stop,count)),step>0?(d[i0]=Math.floor(start/step)*step,d[i1]=Math.ceil(stop/step)*step,domain(d)):step<0&&(d[i0]=Math.ceil(start*step)/step,d[i1]=Math.floor(stop*step)/step,domain(d)),scale},scale}function nice(domain,interval){var t,i0=0,i1=(domain=domain.slice()).length-1,x0=domain[i0],x1=domain[i1];return x1<x0&&(t=i0,i0=i1,i1=t,t=x0,x0=x1,x1=t),domain[i0]=interval.floor(x0),domain[i1]=interval.ceil(x1),domain}function transformLog(x){return Math.log(x)}function transformExp(x){return Math.exp(x)}function transformLogn(x){return-Math.log(-x)}function transformExpn(x){return-Math.exp(-x)}function pow10(x){return isFinite(x)?+("1e"+x):x<0?0:x}function reflect(f){return function(x){return-f(-x)}}function loggish(transform){var logs,pows,scale=transform(transformLog,transformExp),domain=scale.domain,base=10;function rescale(){return logs=function(base){return base===Math.E?Math.log:10===base&&Math.log10||2===base&&Math.log2||(base=Math.log(base),function(x){return Math.log(x)/base})}(base),pows=function(base){return 10===base?pow10:base===Math.E?Math.exp:function(x){return Math.pow(base,x)}}(base),domain()[0]<0?(logs=reflect(logs),pows=reflect(pows),transform(transformLogn,transformExpn)):transform(transformLog,transformExp),scale}return scale.base=function(_){return arguments.length?(base=+_,rescale()):base},scale.domain=function(_){return arguments.length?(domain(_),rescale()):domain()},scale.ticks=function(count){var r,d=domain(),u=d[0],v=d[d.length-1];(r=v<u)&&(i=u,u=v,v=i);var p,k,t,i=logs(u),j=logs(v),n=null==count?10:+count,z=[];if(!(base%1)&&j-i<n){if(i=Math.round(i)-1,j=Math.round(j)+1,u>0){for(;i<j;++i)for(k=1,p=pows(i);k<base;++k)if(!((t=p*k)<u)){if(t>v)break;z.push(t)}}else for(;i<j;++i)for(k=base-1,p=pows(i);k>=1;--k)if(!((t=p*k)<u)){if(t>v)break;z.push(t)}}else z=d3Array.ticks(i,j,Math.min(j-i,n)).map(pows);return r?z.reverse():z},scale.tickFormat=function(count,specifier){if(null==specifier&&(specifier=10===base?".0e":","),"function"!=typeof specifier&&(specifier=d3Format.format(specifier)),count===1/0)return specifier;null==count&&(count=10);var k=Math.max(1,base*count/scale.ticks().length);return function(d){var i=d/pows(Math.round(logs(d)));return i*base<base-.5&&(i*=base),i<=k?specifier(d):""}},scale.nice=function(){return domain(nice(domain(),{floor:function(x){return pows(Math.floor(logs(x)))},ceil:function(x){return pows(Math.ceil(logs(x)))}}))},scale}function transformSymlog(c){return function(x){return Math.sign(x)*Math.log1p(Math.abs(x/c))}}function transformSymexp(c){return function(x){return Math.sign(x)*Math.expm1(Math.abs(x))*c}}function symlogish(transform){var c=1,scale=transform(transformSymlog(c),transformSymexp(c));return scale.constant=function(_){return arguments.length?transform(transformSymlog(c=+_),transformSymexp(c)):c},linearish(scale)}function transformPow(exponent){return function(x){return x<0?-Math.pow(-x,exponent):Math.pow(x,exponent)}}function transformSqrt(x){return x<0?-Math.sqrt(-x):Math.sqrt(x)}function transformSquare(x){return x<0?-x*x:x*x}function powish(transform){var scale=transform(identity,identity),exponent=1;return scale.exponent=function(_){return arguments.length?1===(exponent=+_)?transform(identity,identity):.5===exponent?transform(transformSqrt,transformSquare):transform(transformPow(exponent),transformPow(1/exponent)):exponent},linearish(scale)}function pow(){var scale=powish(transformer());return scale.copy=function(){return copy(scale,pow()).exponent(scale.exponent())},initRange.apply(scale,arguments),scale}var durationSecond=1e3,durationMinute=60*durationSecond,durationHour=60*durationMinute,durationDay=24*durationHour,durationWeek=7*durationDay,durationMonth=30*durationDay,durationYear=365*durationDay;function date(t){return new Date(t)}function number$1(t){return t instanceof Date?+t:+new Date(+t)}function calendar(year,month,week,day,hour,minute,second,millisecond,format){var scale=continuous(identity,identity),invert=scale.invert,domain=scale.domain,formatMillisecond=format(".%L"),formatSecond=format(":%S"),formatMinute=format("%I:%M"),formatHour=format("%I %p"),formatDay=format("%a %d"),formatWeek=format("%b %d"),formatMonth=format("%B"),formatYear=format("%Y"),tickIntervals=[[second,1,durationSecond],[second,5,5*durationSecond],[second,15,15*durationSecond],[second,30,30*durationSecond],[minute,1,durationMinute],[minute,5,5*durationMinute],[minute,15,15*durationMinute],[minute,30,30*durationMinute],[hour,1,durationHour],[hour,3,3*durationHour],[hour,6,6*durationHour],[hour,12,12*durationHour],[day,1,durationDay],[day,2,2*durationDay],[week,1,durationWeek],[month,1,durationMonth],[month,3,3*durationMonth],[year,1,durationYear]];function tickFormat(date){return(second(date)<date?formatMillisecond:minute(date)<date?formatSecond:hour(date)<date?formatMinute:day(date)<date?formatHour:month(date)<date?week(date)<date?formatDay:formatWeek:year(date)<date?formatMonth:formatYear)(date)}function tickInterval(interval,start,stop,step){if(null==interval&&(interval=10),"number"==typeof interval){var target=Math.abs(stop-start)/interval,i=d3Array.bisector(function(i){return i[2]}).right(tickIntervals,target);i===tickIntervals.length?(step=d3Array.tickStep(start/durationYear,stop/durationYear,interval),interval=year):i?(step=(i=tickIntervals[target/tickIntervals[i-1][2]<tickIntervals[i][2]/target?i-1:i])[1],interval=i[0]):(step=Math.max(d3Array.tickStep(start,stop,interval),1),interval=millisecond)}return null==step?interval:interval.every(step)}return scale.invert=function(y){return new Date(invert(y))},scale.domain=function(_){return arguments.length?domain(map.call(_,number$1)):domain().map(date)},scale.ticks=function(interval,step){var t,d=domain(),t0=d[0],t1=d[d.length-1],r=t1<t0;return r&&(t=t0,t0=t1,t1=t),t=(t=tickInterval(interval,t0,t1,step))?t.range(t0,t1+1):[],r?t.reverse():t},scale.tickFormat=function(count,specifier){return null==specifier?tickFormat:format(specifier)},scale.nice=function(interval,step){var d=domain();return(interval=tickInterval(interval,d[0],d[d.length-1],step))?domain(nice(d,interval)):scale},scale.copy=function(){return copy(scale,calendar(year,month,week,day,hour,minute,second,millisecond,format))},scale}function transformer$1(){var t0,t1,k10,transform,unknown,x0=0,x1=1,interpolator=identity,clamp=!1;function scale(x){return isNaN(x=+x)?unknown:interpolator(0===k10?.5:(x=(transform(x)-t0)*k10,clamp?Math.max(0,Math.min(1,x)):x))}return scale.domain=function(_){return arguments.length?(t0=transform(x0=+_[0]),t1=transform(x1=+_[1]),k10=t0===t1?0:1/(t1-t0),scale):[x0,x1]},scale.clamp=function(_){return arguments.length?(clamp=!!_,scale):clamp},scale.interpolator=function(_){return arguments.length?(interpolator=_,scale):interpolator},scale.unknown=function(_){return arguments.length?(unknown=_,scale):unknown},function(t){return transform=t,t0=t(x0),t1=t(x1),k10=t0===t1?0:1/(t1-t0),scale}}function copy$1(source,target){return target.domain(source.domain()).interpolator(source.interpolator()).clamp(source.clamp()).unknown(source.unknown())}function sequentialPow(){var scale=powish(transformer$1());return scale.copy=function(){return copy$1(scale,sequentialPow()).exponent(scale.exponent())},initInterpolator.apply(scale,arguments)}function transformer$2(){var t0,t1,t2,k10,k21,transform,unknown,x0=0,x1=.5,x2=1,interpolator=identity,clamp=!1;function scale(x){return isNaN(x=+x)?unknown:(x=.5+((x=+transform(x))-t1)*(x<t1?k10:k21),interpolator(clamp?Math.max(0,Math.min(1,x)):x))}return scale.domain=function(_){return arguments.length?(t0=transform(x0=+_[0]),t1=transform(x1=+_[1]),t2=transform(x2=+_[2]),k10=t0===t1?0:.5/(t1-t0),k21=t1===t2?0:.5/(t2-t1),scale):[x0,x1,x2]},scale.clamp=function(_){return arguments.length?(clamp=!!_,scale):clamp},scale.interpolator=function(_){return arguments.length?(interpolator=_,scale):interpolator},scale.unknown=function(_){return arguments.length?(unknown=_,scale):unknown},function(t){return transform=t,t0=t(x0),t1=t(x1),t2=t(x2),k10=t0===t1?0:.5/(t1-t0),k21=t1===t2?0:.5/(t2-t1),scale}}function divergingPow(){var scale=powish(transformer$2());return scale.copy=function(){return copy$1(scale,divergingPow()).exponent(scale.exponent())},initInterpolator.apply(scale,arguments)}exports.scaleBand=band,exports.scalePoint=function(){return function pointish(scale){var copy=scale.copy;return scale.padding=scale.paddingOuter,delete scale.paddingInner,delete scale.paddingOuter,scale.copy=function(){return pointish(copy())},scale}(band.apply(null,arguments).paddingInner(1))},exports.scaleIdentity=function identity$1(domain){var unknown;function scale(x){return isNaN(x=+x)?unknown:x}return scale.invert=scale,scale.domain=scale.range=function(_){return arguments.length?(domain=map.call(_,number),scale):domain.slice()},scale.unknown=function(_){return arguments.length?(unknown=_,scale):unknown},scale.copy=function(){return identity$1(domain).unknown(unknown)},domain=arguments.length?map.call(domain,number):[0,1],linearish(scale)},exports.scaleLinear=function linear(){var scale=continuous(identity,identity);return scale.copy=function(){return copy(scale,linear())},initRange.apply(scale,arguments),linearish(scale)},exports.scaleLog=function log(){var scale=loggish(transformer()).domain([1,10]);return scale.copy=function(){return copy(scale,log()).base(scale.base())},initRange.apply(scale,arguments),scale},exports.scaleSymlog=function symlog(){var scale=symlogish(transformer());return scale.copy=function(){return copy(scale,symlog()).constant(scale.constant())},initRange.apply(scale,arguments)},exports.scaleOrdinal=ordinal,exports.scaleImplicit=implicit,exports.scalePow=pow,exports.scaleSqrt=function(){return pow.apply(null,arguments).exponent(.5)},exports.scaleQuantile=function quantile(){var unknown,domain=[],range=[],thresholds=[];function rescale(){var i=0,n=Math.max(1,range.length);for(thresholds=new Array(n-1);++i<n;)thresholds[i-1]=d3Array.quantile(domain,i/n);return scale}function scale(x){return isNaN(x=+x)?unknown:range[d3Array.bisect(thresholds,x)]}return scale.invertExtent=function(y){var i=range.indexOf(y);return i<0?[NaN,NaN]:[i>0?thresholds[i-1]:domain[0],i<thresholds.length?thresholds[i]:domain[domain.length-1]]},scale.domain=function(_){if(!arguments.length)return domain.slice();domain=[];for(var d,i=0,n=_.length;i<n;++i)null==(d=_[i])||isNaN(d=+d)||domain.push(d);return domain.sort(d3Array.ascending),rescale()},scale.range=function(_){return arguments.length?(range=slice.call(_),rescale()):range.slice()},scale.unknown=function(_){return arguments.length?(unknown=_,scale):unknown},scale.quantiles=function(){return thresholds.slice()},scale.copy=function(){return quantile().domain(domain).range(range).unknown(unknown)},initRange.apply(scale,arguments)},exports.scaleQuantize=function quantize(){var unknown,x0=0,x1=1,n=1,domain=[.5],range=[0,1];function scale(x){return x<=x?range[d3Array.bisect(domain,x,0,n)]:unknown}function rescale(){var i=-1;for(domain=new Array(n);++i<n;)domain[i]=((i+1)*x1-(i-n)*x0)/(n+1);return scale}return scale.domain=function(_){return arguments.length?(x0=+_[0],x1=+_[1],rescale()):[x0,x1]},scale.range=function(_){return arguments.length?(n=(range=slice.call(_)).length-1,rescale()):range.slice()},scale.invertExtent=function(y){var i=range.indexOf(y);return i<0?[NaN,NaN]:i<1?[x0,domain[0]]:i>=n?[domain[n-1],x1]:[domain[i-1],domain[i]]},scale.unknown=function(_){return arguments.length?(unknown=_,scale):scale},scale.thresholds=function(){return domain.slice()},scale.copy=function(){return quantize().domain([x0,x1]).range(range).unknown(unknown)},initRange.apply(linearish(scale),arguments)},exports.scaleThreshold=function threshold(){var unknown,domain=[.5],range=[0,1],n=1;function scale(x){return x<=x?range[d3Array.bisect(domain,x,0,n)]:unknown}return scale.domain=function(_){return arguments.length?(domain=slice.call(_),n=Math.min(domain.length,range.length-1),scale):domain.slice()},scale.range=function(_){return arguments.length?(range=slice.call(_),n=Math.min(domain.length,range.length-1),scale):range.slice()},scale.invertExtent=function(y){var i=range.indexOf(y);return[domain[i-1],domain[i]]},scale.unknown=function(_){return arguments.length?(unknown=_,scale):unknown},scale.copy=function(){return threshold().domain(domain).range(range).unknown(unknown)},initRange.apply(scale,arguments)},exports.scaleTime=function(){return initRange.apply(calendar(d3Time.timeYear,d3Time.timeMonth,d3Time.timeWeek,d3Time.timeDay,d3Time.timeHour,d3Time.timeMinute,d3Time.timeSecond,d3Time.timeMillisecond,d3TimeFormat.timeFormat).domain([new Date(2e3,0,1),new Date(2e3,0,2)]),arguments)},exports.scaleUtc=function(){return initRange.apply(calendar(d3Time.utcYear,d3Time.utcMonth,d3Time.utcWeek,d3Time.utcDay,d3Time.utcHour,d3Time.utcMinute,d3Time.utcSecond,d3Time.utcMillisecond,d3TimeFormat.utcFormat).domain([Date.UTC(2e3,0,1),Date.UTC(2e3,0,2)]),arguments)},exports.scaleSequential=function sequential(){var scale=linearish(transformer$1()(identity));return scale.copy=function(){return copy$1(scale,sequential())},initInterpolator.apply(scale,arguments)},exports.scaleSequentialLog=function sequentialLog(){var scale=loggish(transformer$1()).domain([1,10]);return scale.copy=function(){return copy$1(scale,sequentialLog()).base(scale.base())},initInterpolator.apply(scale,arguments)},exports.scaleSequentialPow=sequentialPow,exports.scaleSequentialSqrt=function(){return sequentialPow.apply(null,arguments).exponent(.5)},exports.scaleSequentialSymlog=function sequentialSymlog(){var scale=symlogish(transformer$1());return scale.copy=function(){return copy$1(scale,sequentialSymlog()).constant(scale.constant())},initInterpolator.apply(scale,arguments)},exports.scaleSequentialQuantile=function sequentialQuantile(){var domain=[],interpolator=identity;function scale(x){if(!isNaN(x=+x))return interpolator((d3Array.bisect(domain,x)-1)/(domain.length-1))}return scale.domain=function(_){if(!arguments.length)return domain.slice();domain=[];for(var d,i=0,n=_.length;i<n;++i)null==(d=_[i])||isNaN(d=+d)||domain.push(d);return domain.sort(d3Array.ascending),scale},scale.interpolator=function(_){return arguments.length?(interpolator=_,scale):interpolator},scale.copy=function(){return sequentialQuantile(interpolator).domain(domain)},initInterpolator.apply(scale,arguments)},exports.scaleDiverging=function diverging(){var scale=linearish(transformer$2()(identity));return scale.copy=function(){return copy$1(scale,diverging())},initInterpolator.apply(scale,arguments)},exports.scaleDivergingLog=function divergingLog(){var scale=loggish(transformer$2()).domain([.1,1,10]);return scale.copy=function(){return copy$1(scale,divergingLog()).base(scale.base())},initInterpolator.apply(scale,arguments)},exports.scaleDivergingPow=divergingPow,exports.scaleDivergingSqrt=function(){return divergingPow.apply(null,arguments).exponent(.5)},exports.scaleDivergingSymlog=function divergingSymlog(){var scale=symlogish(transformer$2());return scale.copy=function(){return copy$1(scale,divergingSymlog()).constant(scale.constant())},initInterpolator.apply(scale,arguments)},exports.tickFormat=tickFormat,Object.defineProperty(exports,"__esModule",{value:!0})},"object"==typeof exports&&void 0!==module?factory(exports,require("d3-collection"),require("d3-array"),require("d3-interpolate"),require("d3-format"),require("d3-time"),require("d3-time-format")):"function"==typeof define&&define.amd?define(["exports","d3-collection","d3-array","d3-interpolate","d3-format","d3-time","d3-time-format"],factory):factory(global.d3=global.d3||{},global.d3,global.d3,global.d3,global.d3,global.d3,global.d3)},{"d3-array":25,"d3-collection":29,"d3-format":38,"d3-interpolate":41,"d3-time":51,"d3-time-format":50}],48:[function(require,module,exports){var global,factory;global=this,factory=function(exports){"use strict";var xhtml="http://www.w3.org/1999/xhtml",namespaces={svg:"http://www.w3.org/2000/svg",xhtml:xhtml,xlink:"http://www.w3.org/1999/xlink",xml:"http://www.w3.org/XML/1998/namespace",xmlns:"http://www.w3.org/2000/xmlns/"};function namespace(name){var prefix=name+="",i=prefix.indexOf(":");return i>=0&&"xmlns"!==(prefix=name.slice(0,i))&&(name=name.slice(i+1)),namespaces.hasOwnProperty(prefix)?{space:namespaces[prefix],local:name}:name}function creator(name){var fullname=namespace(name);return(fullname.local?function(fullname){return function(){return this.ownerDocument.createElementNS(fullname.space,fullname.local)}}:function(name){return function(){var document=this.ownerDocument,uri=this.namespaceURI;return uri===xhtml&&document.documentElement.namespaceURI===xhtml?document.createElement(name):document.createElementNS(uri,name)}})(fullname)}function none(){}function selector(selector){return null==selector?none:function(){return this.querySelector(selector)}}function empty(){return[]}function selectorAll(selector){return null==selector?empty:function(){return this.querySelectorAll(selector)}}function matcher(selector){return function(){return this.matches(selector)}}function sparse(update){return new Array(update.length)}function EnterNode(parent,datum){this.ownerDocument=parent.ownerDocument,this.namespaceURI=parent.namespaceURI,this._next=null,this._parent=parent,this.__data__=datum}EnterNode.prototype={constructor:EnterNode,appendChild:function(child){return this._parent.insertBefore(child,this._next)},insertBefore:function(child,next){return this._parent.insertBefore(child,next)},querySelector:function(selector){return this._parent.querySelector(selector)},querySelectorAll:function(selector){return this._parent.querySelectorAll(selector)}};var keyPrefix="$";function bindIndex(parent,group,enter,update,exit,data){for(var node,i=0,groupLength=group.length,dataLength=data.length;i<dataLength;++i)(node=group[i])?(node.__data__=data[i],update[i]=node):enter[i]=new EnterNode(parent,data[i]);for(;i<groupLength;++i)(node=group[i])&&(exit[i]=node)}function bindKey(parent,group,enter,update,exit,data,key){var i,node,keyValue,nodeByKeyValue={},groupLength=group.length,dataLength=data.length,keyValues=new Array(groupLength);for(i=0;i<groupLength;++i)(node=group[i])&&(keyValues[i]=keyValue=keyPrefix+key.call(node,node.__data__,i,group),keyValue in nodeByKeyValue?exit[i]=node:nodeByKeyValue[keyValue]=node);for(i=0;i<dataLength;++i)(node=nodeByKeyValue[keyValue=keyPrefix+key.call(parent,data[i],i,data)])?(update[i]=node,node.__data__=data[i],nodeByKeyValue[keyValue]=null):enter[i]=new EnterNode(parent,data[i]);for(i=0;i<groupLength;++i)(node=group[i])&&nodeByKeyValue[keyValues[i]]===node&&(exit[i]=node)}function ascending(a,b){return a<b?-1:a>b?1:a>=b?0:NaN}function defaultView(node){return node.ownerDocument&&node.ownerDocument.defaultView||node.document&&node||node.defaultView}function styleValue(node,name){return node.style.getPropertyValue(name)||defaultView(node).getComputedStyle(node,null).getPropertyValue(name)}function classArray(string){return string.trim().split(/^|\s+/)}function classList(node){return node.classList||new ClassList(node)}function ClassList(node){this._node=node,this._names=classArray(node.getAttribute("class")||"")}function classedAdd(node,names){for(var list=classList(node),i=-1,n=names.length;++i<n;)list.add(names[i])}function classedRemove(node,names){for(var list=classList(node),i=-1,n=names.length;++i<n;)list.remove(names[i])}function textRemove(){this.textContent=""}function htmlRemove(){this.innerHTML=""}function raise(){this.nextSibling&&this.parentNode.appendChild(this)}function lower(){this.previousSibling&&this.parentNode.insertBefore(this,this.parentNode.firstChild)}function constantNull(){return null}function remove(){var parent=this.parentNode;parent&&parent.removeChild(this)}function selection_cloneShallow(){return this.parentNode.insertBefore(this.cloneNode(!1),this.nextSibling)}function selection_cloneDeep(){return this.parentNode.insertBefore(this.cloneNode(!0),this.nextSibling)}ClassList.prototype={add:function(name){this._names.indexOf(name)<0&&(this._names.push(name),this._node.setAttribute("class",this._names.join(" ")))},remove:function(name){var i=this._names.indexOf(name);i>=0&&(this._names.splice(i,1),this._node.setAttribute("class",this._names.join(" ")))},contains:function(name){return this._names.indexOf(name)>=0}};var filterEvents={};function filterContextListener(listener,index,group){return listener=contextListener(listener,index,group),function(event){var related=event.relatedTarget;related&&(related===this||8&related.compareDocumentPosition(this))||listener.call(this,event)}}function contextListener(listener,index,group){return function(event1){var event0=exports.event;exports.event=event1;try{listener.call(this,this.__data__,index,group)}finally{exports.event=event0}}}function onRemove(typename){return function(){var on=this.__on;if(on){for(var o,j=0,i=-1,m=on.length;j<m;++j)o=on[j],typename.type&&o.type!==typename.type||o.name!==typename.name?on[++i]=o:this.removeEventListener(o.type,o.listener,o.capture);++i?on.length=i:delete this.__on}}}function onAdd(typename,value,capture){var wrap=filterEvents.hasOwnProperty(typename.type)?filterContextListener:contextListener;return function(d,i,group){var o,on=this.__on,listener=wrap(value,i,group);if(on)for(var j=0,m=on.length;j<m;++j)if((o=on[j]).type===typename.type&&o.name===typename.name)return this.removeEventListener(o.type,o.listener,o.capture),this.addEventListener(o.type,o.listener=listener,o.capture=capture),void(o.value=value);this.addEventListener(typename.type,listener,capture),o={type:typename.type,name:typename.name,value:value,listener:listener,capture:capture},on?on.push(o):this.__on=[o]}}function dispatchEvent(node,type,params){var window=defaultView(node),event=window.CustomEvent;"function"==typeof event?event=new event(type,params):(event=window.document.createEvent("Event"),params?(event.initEvent(type,params.bubbles,params.cancelable),event.detail=params.detail):event.initEvent(type,!1,!1)),node.dispatchEvent(event)}exports.event=null,"undefined"!=typeof document&&("onmouseenter"in document.documentElement||(filterEvents={mouseenter:"mouseover",mouseleave:"mouseout"}));var root=[null];function Selection(groups,parents){this._groups=groups,this._parents=parents}function selection(){return new Selection([[document.documentElement]],root)}function select(selector){return"string"==typeof selector?new Selection([[document.querySelector(selector)]],[document.documentElement]):new Selection([[selector]],root)}Selection.prototype=selection.prototype={constructor:Selection,select:function(select){"function"!=typeof select&&(select=selector(select));for(var groups=this._groups,m=groups.length,subgroups=new Array(m),j=0;j<m;++j)for(var node,subnode,group=groups[j],n=group.length,subgroup=subgroups[j]=new Array(n),i=0;i<n;++i)(node=group[i])&&(subnode=select.call(node,node.__data__,i,group))&&("__data__"in node&&(subnode.__data__=node.__data__),subgroup[i]=subnode);return new Selection(subgroups,this._parents)},selectAll:function(select){"function"!=typeof select&&(select=selectorAll(select));for(var groups=this._groups,m=groups.length,subgroups=[],parents=[],j=0;j<m;++j)for(var node,group=groups[j],n=group.length,i=0;i<n;++i)(node=group[i])&&(subgroups.push(select.call(node,node.__data__,i,group)),parents.push(node));return new Selection(subgroups,parents)},filter:function(match){"function"!=typeof match&&(match=matcher(match));for(var groups=this._groups,m=groups.length,subgroups=new Array(m),j=0;j<m;++j)for(var node,group=groups[j],n=group.length,subgroup=subgroups[j]=[],i=0;i<n;++i)(node=group[i])&&match.call(node,node.__data__,i,group)&&subgroup.push(node);return new Selection(subgroups,this._parents)},data:function(value,key){if(!value)return data=new Array(this.size()),j=-1,this.each(function(d){data[++j]=d}),data;var x,bind=key?bindKey:bindIndex,parents=this._parents,groups=this._groups;"function"!=typeof value&&(x=value,value=function(){return x});for(var m=groups.length,update=new Array(m),enter=new Array(m),exit=new Array(m),j=0;j<m;++j){var parent=parents[j],group=groups[j],groupLength=group.length,data=value.call(parent,parent&&parent.__data__,j,parents),dataLength=data.length,enterGroup=enter[j]=new Array(dataLength),updateGroup=update[j]=new Array(dataLength);bind(parent,group,enterGroup,updateGroup,exit[j]=new Array(groupLength),data,key);for(var previous,next,i0=0,i1=0;i0<dataLength;++i0)if(previous=enterGroup[i0]){for(i0>=i1&&(i1=i0+1);!(next=updateGroup[i1])&&++i1<dataLength;);previous._next=next||null}}return(update=new Selection(update,parents))._enter=enter,update._exit=exit,update},enter:function(){return new Selection(this._enter||this._groups.map(sparse),this._parents)},exit:function(){return new Selection(this._exit||this._groups.map(sparse),this._parents)},join:function(onenter,onupdate,onexit){var enter=this.enter(),update=this,exit=this.exit();return enter="function"==typeof onenter?onenter(enter):enter.append(onenter+""),null!=onupdate&&(update=onupdate(update)),null==onexit?exit.remove():onexit(exit),enter&&update?enter.merge(update).order():update},merge:function(selection$$1){for(var groups0=this._groups,groups1=selection$$1._groups,m0=groups0.length,m1=groups1.length,m=Math.min(m0,m1),merges=new Array(m0),j=0;j<m;++j)for(var node,group0=groups0[j],group1=groups1[j],n=group0.length,merge=merges[j]=new Array(n),i=0;i<n;++i)(node=group0[i]||group1[i])&&(merge[i]=node);for(;j<m0;++j)merges[j]=groups0[j];return new Selection(merges,this._parents)},order:function(){for(var groups=this._groups,j=-1,m=groups.length;++j<m;)for(var node,group=groups[j],i=group.length-1,next=group[i];--i>=0;)(node=group[i])&&(next&&4^node.compareDocumentPosition(next)&&next.parentNode.insertBefore(node,next),next=node);return this},sort:function(compare){function compareNode(a,b){return a&&b?compare(a.__data__,b.__data__):!a-!b}compare||(compare=ascending);for(var groups=this._groups,m=groups.length,sortgroups=new Array(m),j=0;j<m;++j){for(var node,group=groups[j],n=group.length,sortgroup=sortgroups[j]=new Array(n),i=0;i<n;++i)(node=group[i])&&(sortgroup[i]=node);sortgroup.sort(compareNode)}return new Selection(sortgroups,this._parents).order()},call:function(){var callback=arguments[0];return arguments[0]=this,callback.apply(null,arguments),this},nodes:function(){var nodes=new Array(this.size()),i=-1;return this.each(function(){nodes[++i]=this}),nodes},node:function(){for(var groups=this._groups,j=0,m=groups.length;j<m;++j)for(var group=groups[j],i=0,n=group.length;i<n;++i){var node=group[i];if(node)return node}return null},size:function(){var size=0;return this.each(function(){++size}),size},empty:function(){return!this.node()},each:function(callback){for(var groups=this._groups,j=0,m=groups.length;j<m;++j)for(var node,group=groups[j],i=0,n=group.length;i<n;++i)(node=group[i])&&callback.call(node,node.__data__,i,group);return this},attr:function(name,value){var fullname=namespace(name);if(arguments.length<2){var node=this.node();return fullname.local?node.getAttributeNS(fullname.space,fullname.local):node.getAttribute(fullname)}return this.each((null==value?fullname.local?function(fullname){return function(){this.removeAttributeNS(fullname.space,fullname.local)}}:function(name){return function(){this.removeAttribute(name)}}:"function"==typeof value?fullname.local?function(fullname,value){return function(){var v=value.apply(this,arguments);null==v?this.removeAttributeNS(fullname.space,fullname.local):this.setAttributeNS(fullname.space,fullname.local,v)}}:function(name,value){return function(){var v=value.apply(this,arguments);null==v?this.removeAttribute(name):this.setAttribute(name,v)}}:fullname.local?function(fullname,value){return function(){this.setAttributeNS(fullname.space,fullname.local,value)}}:function(name,value){return function(){this.setAttribute(name,value)}})(fullname,value))},style:function(name,value,priority){return arguments.length>1?this.each((null==value?function(name){return function(){this.style.removeProperty(name)}}:"function"==typeof value?function(name,value,priority){return function(){var v=value.apply(this,arguments);null==v?this.style.removeProperty(name):this.style.setProperty(name,v,priority)}}:function(name,value,priority){return function(){this.style.setProperty(name,value,priority)}})(name,value,null==priority?"":priority)):styleValue(this.node(),name)},property:function(name,value){return arguments.length>1?this.each((null==value?function(name){return function(){delete this[name]}}:"function"==typeof value?function(name,value){return function(){var v=value.apply(this,arguments);null==v?delete this[name]:this[name]=v}}:function(name,value){return function(){this[name]=value}})(name,value)):this.node()[name]},classed:function(name,value){var names=classArray(name+"");if(arguments.length<2){for(var list=classList(this.node()),i=-1,n=names.length;++i<n;)if(!list.contains(names[i]))return!1;return!0}return this.each(("function"==typeof value?function(names,value){return function(){(value.apply(this,arguments)?classedAdd:classedRemove)(this,names)}}:value?function(names){return function(){classedAdd(this,names)}}:function(names){return function(){classedRemove(this,names)}})(names,value))},text:function(value){return arguments.length?this.each(null==value?textRemove:("function"==typeof value?function(value){return function(){var v=value.apply(this,arguments);this.textContent=null==v?"":v}}:function(value){return function(){this.textContent=value}})(value)):this.node().textContent},html:function(value){return arguments.length?this.each(null==value?htmlRemove:("function"==typeof value?function(value){return function(){var v=value.apply(this,arguments);this.innerHTML=null==v?"":v}}:function(value){return function(){this.innerHTML=value}})(value)):this.node().innerHTML},raise:function(){return this.each(raise)},lower:function(){return this.each(lower)},append:function(name){var create="function"==typeof name?name:creator(name);return this.select(function(){return this.appendChild(create.apply(this,arguments))})},insert:function(name,before){var create="function"==typeof name?name:creator(name),select=null==before?constantNull:"function"==typeof before?before:selector(before);return this.select(function(){return this.insertBefore(create.apply(this,arguments),select.apply(this,arguments)||null)})},remove:function(){return this.each(remove)},clone:function(deep){return this.select(deep?selection_cloneDeep:selection_cloneShallow)},datum:function(value){return arguments.length?this.property("__data__",value):this.node().__data__},on:function(typename,value,capture){var i,t,typenames=function(typenames){return typenames.trim().split(/^|\s+/).map(function(t){var name="",i=t.indexOf(".");return i>=0&&(name=t.slice(i+1),t=t.slice(0,i)),{type:t,name:name}})}(typename+""),n=typenames.length;if(!(arguments.length<2)){for(on=value?onAdd:onRemove,null==capture&&(capture=!1),i=0;i<n;++i)this.each(on(typenames[i],value,capture));return this}var on=this.node().__on;if(on)for(var o,j=0,m=on.length;j<m;++j)for(i=0,o=on[j];i<n;++i)if((t=typenames[i]).type===o.type&&t.name===o.name)return o.value},dispatch:function(type,params){return this.each(("function"==typeof params?function(type,params){return function(){return dispatchEvent(this,type,params.apply(this,arguments))}}:function(type,params){return function(){return dispatchEvent(this,type,params)}})(type,params))}};var nextId=0;function local(){return new Local}function Local(){this._="@"+(++nextId).toString(36)}function sourceEvent(){for(var source,current=exports.event;source=current.sourceEvent;)current=source;return current}function point(node,event){var svg=node.ownerSVGElement||node;if(svg.createSVGPoint){var point=svg.createSVGPoint();return point.x=event.clientX,point.y=event.clientY,[(point=point.matrixTransform(node.getScreenCTM().inverse())).x,point.y]}var rect=node.getBoundingClientRect();return[event.clientX-rect.left-node.clientLeft,event.clientY-rect.top-node.clientTop]}Local.prototype=local.prototype={constructor:Local,get:function(node){for(var id=this._;!(id in node);)if(!(node=node.parentNode))return;return node[id]},set:function(node,value){return node[this._]=value},remove:function(node){return this._ in node&&delete node[this._]},toString:function(){return this._}},exports.create=function(name){return select(creator(name).call(document.documentElement))},exports.creator=creator,exports.local=local,exports.matcher=matcher,exports.mouse=function(node){var event=sourceEvent();return event.changedTouches&&(event=event.changedTouches[0]),point(node,event)},exports.namespace=namespace,exports.namespaces=namespaces,exports.clientPoint=point,exports.select=select,exports.selectAll=function(selector){return"string"==typeof selector?new Selection([document.querySelectorAll(selector)],[document.documentElement]):new Selection([null==selector?[]:selector],root)},exports.selection=selection,exports.selector=selector,exports.selectorAll=selectorAll,exports.style=styleValue,exports.touch=function(node,touches,identifier){arguments.length<3&&(identifier=touches,touches=sourceEvent().changedTouches);for(var touch,i=0,n=touches?touches.length:0;i<n;++i)if((touch=touches[i]).identifier===identifier)return point(node,touch);return null},exports.touches=function(node,touches){null==touches&&(touches=sourceEvent().touches);for(var i=0,n=touches?touches.length:0,points=new Array(n);i<n;++i)points[i]=point(node,touches[i]);return points},exports.window=defaultView,exports.customEvent=function(event1,listener,that,args){var event0=exports.event;event1.sourceEvent=exports.event,exports.event=event1;try{return listener.apply(that,args)}finally{exports.event=event0}},Object.defineProperty(exports,"__esModule",{value:!0})},"object"==typeof exports&&void 0!==module?factory(exports):"function"==typeof define&&define.amd?define(["exports"],factory):factory(global.d3=global.d3||{})},{}],49:[function(require,module,exports){var global,factory;global=this,factory=function(exports,d3Path){"use strict";function constant(x){return function(){return x}}var abs=Math.abs,atan2=Math.atan2,cos=Math.cos,max=Math.max,min=Math.min,sin=Math.sin,sqrt=Math.sqrt,epsilon=1e-12,pi=Math.PI,halfPi=pi/2,tau=2*pi;function asin(x){return x>=1?halfPi:x<=-1?-halfPi:Math.asin(x)}function arcInnerRadius(d){return d.innerRadius}function arcOuterRadius(d){return d.outerRadius}function arcStartAngle(d){return d.startAngle}function arcEndAngle(d){return d.endAngle}function arcPadAngle(d){return d&&d.padAngle}function cornerTangents(x0,y0,x1,y1,r1,rc,cw){var x01=x0-x1,y01=y0-y1,lo=(cw?rc:-rc)/sqrt(x01*x01+y01*y01),ox=lo*y01,oy=-lo*x01,x11=x0+ox,y11=y0+oy,x10=x1+ox,y10=y1+oy,x00=(x11+x10)/2,y00=(y11+y10)/2,dx=x10-x11,dy=y10-y11,d2=dx*dx+dy*dy,r=r1-rc,D=x11*y10-x10*y11,d=(dy<0?-1:1)*sqrt(max(0,r*r*d2-D*D)),cx0=(D*dy-dx*d)/d2,cy0=(-D*dx-dy*d)/d2,cx1=(D*dy+dx*d)/d2,cy1=(-D*dx+dy*d)/d2,dx0=cx0-x00,dy0=cy0-y00,dx1=cx1-x00,dy1=cy1-y00;return dx0*dx0+dy0*dy0>dx1*dx1+dy1*dy1&&(cx0=cx1,cy0=cy1),{cx:cx0,cy:cy0,x01:-ox,y01:-oy,x11:cx0*(r1/r-1),y11:cy0*(r1/r-1)}}function Linear(context){this._context=context}function curveLinear(context){return new Linear(context)}function x(p){return p[0]}function y(p){return p[1]}function line(){var x$$1=x,y$$1=y,defined=constant(!0),context=null,curve=curveLinear,output=null;function line(data){var i,d,buffer,n=data.length,defined0=!1;for(null==context&&(output=curve(buffer=d3Path.path())),i=0;i<=n;++i)!(i<n&&defined(d=data[i],i,data))===defined0&&((defined0=!defined0)?output.lineStart():output.lineEnd()),defined0&&output.point(+x$$1(d,i,data),+y$$1(d,i,data));if(buffer)return output=null,buffer+""||null}return line.x=function(_){return arguments.length?(x$$1="function"==typeof _?_:constant(+_),line):x$$1},line.y=function(_){return arguments.length?(y$$1="function"==typeof _?_:constant(+_),line):y$$1},line.defined=function(_){return arguments.length?(defined="function"==typeof _?_:constant(!!_),line):defined},line.curve=function(_){return arguments.length?(curve=_,null!=context&&(output=curve(context)),line):curve},line.context=function(_){return arguments.length?(null==_?context=output=null:output=curve(context=_),line):context},line}function area(){var x0=x,x1=null,y0=constant(0),y1=y,defined=constant(!0),context=null,curve=curveLinear,output=null;function area(data){var i,j,k,d,buffer,n=data.length,defined0=!1,x0z=new Array(n),y0z=new Array(n);for(null==context&&(output=curve(buffer=d3Path.path())),i=0;i<=n;++i){if(!(i<n&&defined(d=data[i],i,data))===defined0)if(defined0=!defined0)j=i,output.areaStart(),output.lineStart();else{for(output.lineEnd(),output.lineStart(),k=i-1;k>=j;--k)output.point(x0z[k],y0z[k]);output.lineEnd(),output.areaEnd()}defined0&&(x0z[i]=+x0(d,i,data),y0z[i]=+y0(d,i,data),output.point(x1?+x1(d,i,data):x0z[i],y1?+y1(d,i,data):y0z[i]))}if(buffer)return output=null,buffer+""||null}function arealine(){return line().defined(defined).curve(curve).context(context)}return area.x=function(_){return arguments.length?(x0="function"==typeof _?_:constant(+_),x1=null,area):x0},area.x0=function(_){return arguments.length?(x0="function"==typeof _?_:constant(+_),area):x0},area.x1=function(_){return arguments.length?(x1=null==_?null:"function"==typeof _?_:constant(+_),area):x1},area.y=function(_){return arguments.length?(y0="function"==typeof _?_:constant(+_),y1=null,area):y0},area.y0=function(_){return arguments.length?(y0="function"==typeof _?_:constant(+_),area):y0},area.y1=function(_){return arguments.length?(y1=null==_?null:"function"==typeof _?_:constant(+_),area):y1},area.lineX0=area.lineY0=function(){return arealine().x(x0).y(y0)},area.lineY1=function(){return arealine().x(x0).y(y1)},area.lineX1=function(){return arealine().x(x1).y(y0)},area.defined=function(_){return arguments.length?(defined="function"==typeof _?_:constant(!!_),area):defined},area.curve=function(_){return arguments.length?(curve=_,null!=context&&(output=curve(context)),area):curve},area.context=function(_){return arguments.length?(null==_?context=output=null:output=curve(context=_),area):context},area}function descending(a,b){return b<a?-1:b>a?1:b>=a?0:NaN}function identity(d){return d}Linear.prototype={areaStart:function(){this._line=0},areaEnd:function(){this._line=NaN},lineStart:function(){this._point=0},lineEnd:function(){(this._line||0!==this._line&&1===this._point)&&this._context.closePath(),this._line=1-this._line},point:function(x,y){switch(x=+x,y=+y,this._point){case 0:this._point=1,this._line?this._context.lineTo(x,y):this._context.moveTo(x,y);break;case 1:this._point=2;default:this._context.lineTo(x,y)}}};var curveRadialLinear=curveRadial(curveLinear);function Radial(curve){this._curve=curve}function curveRadial(curve){function radial(context){return new Radial(curve(context))}return radial._curve=curve,radial}function lineRadial(l){var c=l.curve;return l.angle=l.x,delete l.x,l.radius=l.y,delete l.y,l.curve=function(_){return arguments.length?c(curveRadial(_)):c()._curve},l}function lineRadial$1(){return lineRadial(line().curve(curveRadialLinear))}function areaRadial(){var a=area().curve(curveRadialLinear),c=a.curve,x0=a.lineX0,x1=a.lineX1,y0=a.lineY0,y1=a.lineY1;return a.angle=a.x,delete a.x,a.startAngle=a.x0,delete a.x0,a.endAngle=a.x1,delete a.x1,a.radius=a.y,delete a.y,a.innerRadius=a.y0,delete a.y0,a.outerRadius=a.y1,delete a.y1,a.lineStartAngle=function(){return lineRadial(x0())},delete a.lineX0,a.lineEndAngle=function(){return lineRadial(x1())},delete a.lineX1,a.lineInnerRadius=function(){return lineRadial(y0())},delete a.lineY0,a.lineOuterRadius=function(){return lineRadial(y1())},delete a.lineY1,a.curve=function(_){return arguments.length?c(curveRadial(_)):c()._curve},a}function pointRadial(x,y){return[(y=+y)*Math.cos(x-=Math.PI/2),y*Math.sin(x)]}Radial.prototype={areaStart:function(){this._curve.areaStart()},areaEnd:function(){this._curve.areaEnd()},lineStart:function(){this._curve.lineStart()},lineEnd:function(){this._curve.lineEnd()},point:function(a,r){this._curve.point(r*Math.sin(a),r*-Math.cos(a))}};var slice=Array.prototype.slice;function linkSource(d){return d.source}function linkTarget(d){return d.target}function link(curve){var source=linkSource,target=linkTarget,x$$1=x,y$$1=y,context=null;function link(){var buffer,argv=slice.call(arguments),s=source.apply(this,argv),t=target.apply(this,argv);if(context||(context=buffer=d3Path.path()),curve(context,+x$$1.apply(this,(argv[0]=s,argv)),+y$$1.apply(this,argv),+x$$1.apply(this,(argv[0]=t,argv)),+y$$1.apply(this,argv)),buffer)return context=null,buffer+""||null}return link.source=function(_){return arguments.length?(source=_,link):source},link.target=function(_){return arguments.length?(target=_,link):target},link.x=function(_){return arguments.length?(x$$1="function"==typeof _?_:constant(+_),link):x$$1},link.y=function(_){return arguments.length?(y$$1="function"==typeof _?_:constant(+_),link):y$$1},link.context=function(_){return arguments.length?(context=null==_?null:_,link):context},link}function curveHorizontal(context,x0,y0,x1,y1){context.moveTo(x0,y0),context.bezierCurveTo(x0=(x0+x1)/2,y0,x0,y1,x1,y1)}function curveVertical(context,x0,y0,x1,y1){context.moveTo(x0,y0),context.bezierCurveTo(x0,y0=(y0+y1)/2,x1,y0,x1,y1)}function curveRadial$1(context,x0,y0,x1,y1){var p0=pointRadial(x0,y0),p1=pointRadial(x0,y0=(y0+y1)/2),p2=pointRadial(x1,y0),p3=pointRadial(x1,y1);context.moveTo(p0[0],p0[1]),context.bezierCurveTo(p1[0],p1[1],p2[0],p2[1],p3[0],p3[1])}var circle={draw:function(context,size){var r=Math.sqrt(size/pi);context.moveTo(r,0),context.arc(0,0,r,0,tau)}},cross={draw:function(context,size){var r=Math.sqrt(size/5)/2;context.moveTo(-3*r,-r),context.lineTo(-r,-r),context.lineTo(-r,-3*r),context.lineTo(r,-3*r),context.lineTo(r,-r),context.lineTo(3*r,-r),context.lineTo(3*r,r),context.lineTo(r,r),context.lineTo(r,3*r),context.lineTo(-r,3*r),context.lineTo(-r,r),context.lineTo(-3*r,r),context.closePath()}},tan30=Math.sqrt(1/3),tan30_2=2*tan30,diamond={draw:function(context,size){var y=Math.sqrt(size/tan30_2),x=y*tan30;context.moveTo(0,-y),context.lineTo(x,0),context.lineTo(0,y),context.lineTo(-x,0),context.closePath()}},kr=Math.sin(pi/10)/Math.sin(7*pi/10),kx=Math.sin(tau/10)*kr,ky=-Math.cos(tau/10)*kr,star={draw:function(context,size){var r=Math.sqrt(.8908130915292852*size),x=kx*r,y=ky*r;context.moveTo(0,-r),context.lineTo(x,y);for(var i=1;i<5;++i){var a=tau*i/5,c=Math.cos(a),s=Math.sin(a);context.lineTo(s*r,-c*r),context.lineTo(c*x-s*y,s*x+c*y)}context.closePath()}},square={draw:function(context,size){var w=Math.sqrt(size),x=-w/2;context.rect(x,x,w,w)}},sqrt3=Math.sqrt(3),triangle={draw:function(context,size){var y=-Math.sqrt(size/(3*sqrt3));context.moveTo(0,2*y),context.lineTo(-sqrt3*y,-y),context.lineTo(sqrt3*y,-y),context.closePath()}},c=-.5,s=Math.sqrt(3)/2,k=1/Math.sqrt(12),a=3*(k/2+1),wye={draw:function(context,size){var r=Math.sqrt(size/a),x0=r/2,y0=r*k,x1=x0,y1=r*k+r,x2=-x1,y2=y1;context.moveTo(x0,y0),context.lineTo(x1,y1),context.lineTo(x2,y2),context.lineTo(c*x0-s*y0,s*x0+c*y0),context.lineTo(c*x1-s*y1,s*x1+c*y1),context.lineTo(c*x2-s*y2,s*x2+c*y2),context.lineTo(c*x0+s*y0,c*y0-s*x0),context.lineTo(c*x1+s*y1,c*y1-s*x1),context.lineTo(c*x2+s*y2,c*y2-s*x2),context.closePath()}},symbols=[circle,cross,diamond,square,star,triangle,wye];function noop(){}function point(that,x,y){that._context.bezierCurveTo((2*that._x0+that._x1)/3,(2*that._y0+that._y1)/3,(that._x0+2*that._x1)/3,(that._y0+2*that._y1)/3,(that._x0+4*that._x1+x)/6,(that._y0+4*that._y1+y)/6)}function Basis(context){this._context=context}function BasisClosed(context){this._context=context}function BasisOpen(context){this._context=context}function Bundle(context,beta){this._basis=new Basis(context),this._beta=beta}Basis.prototype={areaStart:function(){this._line=0},areaEnd:function(){this._line=NaN},lineStart:function(){this._x0=this._x1=this._y0=this._y1=NaN,this._point=0},lineEnd:function(){switch(this._point){case 3:point(this,this._x1,this._y1);case 2:this._context.lineTo(this._x1,this._y1)}(this._line||0!==this._line&&1===this._point)&&this._context.closePath(),this._line=1-this._line},point:function(x,y){switch(x=+x,y=+y,this._point){case 0:this._point=1,this._line?this._context.lineTo(x,y):this._context.moveTo(x,y);break;case 1:this._point=2;break;case 2:this._point=3,this._context.lineTo((5*this._x0+this._x1)/6,(5*this._y0+this._y1)/6);default:point(this,x,y)}this._x0=this._x1,this._x1=x,this._y0=this._y1,this._y1=y}},BasisClosed.prototype={areaStart:noop,areaEnd:noop,lineStart:function(){this._x0=this._x1=this._x2=this._x3=this._x4=this._y0=this._y1=this._y2=this._y3=this._y4=NaN,this._point=0},lineEnd:function(){switch(this._point){case 1:this._context.moveTo(this._x2,this._y2),this._context.closePath();break;case 2:this._context.moveTo((this._x2+2*this._x3)/3,(this._y2+2*this._y3)/3),this._context.lineTo((this._x3+2*this._x2)/3,(this._y3+2*this._y2)/3),this._context.closePath();break;case 3:this.point(this._x2,this._y2),this.point(this._x3,this._y3),this.point(this._x4,this._y4)}},point:function(x,y){switch(x=+x,y=+y,this._point){case 0:this._point=1,this._x2=x,this._y2=y;break;case 1:this._point=2,this._x3=x,this._y3=y;break;case 2:this._point=3,this._x4=x,this._y4=y,this._context.moveTo((this._x0+4*this._x1+x)/6,(this._y0+4*this._y1+y)/6);break;default:point(this,x,y)}this._x0=this._x1,this._x1=x,this._y0=this._y1,this._y1=y}},BasisOpen.prototype={areaStart:function(){this._line=0},areaEnd:function(){this._line=NaN},lineStart:function(){this._x0=this._x1=this._y0=this._y1=NaN,this._point=0},lineEnd:function(){(this._line||0!==this._line&&3===this._point)&&this._context.closePath(),this._line=1-this._line},point:function(x,y){switch(x=+x,y=+y,this._point){case 0:this._point=1;break;case 1:this._point=2;break;case 2:this._point=3;var x0=(this._x0+4*this._x1+x)/6,y0=(this._y0+4*this._y1+y)/6;this._line?this._context.lineTo(x0,y0):this._context.moveTo(x0,y0);break;case 3:this._point=4;default:point(this,x,y)}this._x0=this._x1,this._x1=x,this._y0=this._y1,this._y1=y}},Bundle.prototype={lineStart:function(){this._x=[],this._y=[],this._basis.lineStart()},lineEnd:function(){var x=this._x,y=this._y,j=x.length-1;if(j>0)for(var t,x0=x[0],y0=y[0],dx=x[j]-x0,dy=y[j]-y0,i=-1;++i<=j;)t=i/j,this._basis.point(this._beta*x[i]+(1-this._beta)*(x0+t*dx),this._beta*y[i]+(1-this._beta)*(y0+t*dy));this._x=this._y=null,this._basis.lineEnd()},point:function(x,y){this._x.push(+x),this._y.push(+y)}};var bundle=function custom(beta){function bundle(context){return 1===beta?new Basis(context):new Bundle(context,beta)}return bundle.beta=function(beta){return custom(+beta)},bundle}(.85);function point$1(that,x,y){that._context.bezierCurveTo(that._x1+that._k*(that._x2-that._x0),that._y1+that._k*(that._y2-that._y0),that._x2+that._k*(that._x1-x),that._y2+that._k*(that._y1-y),that._x2,that._y2)}function Cardinal(context,tension){this._context=context,this._k=(1-tension)/6}Cardinal.prototype={areaStart:function(){this._line=0},areaEnd:function(){this._line=NaN},lineStart:function(){this._x0=this._x1=this._x2=this._y0=this._y1=this._y2=NaN,this._point=0},lineEnd:function(){switch(this._point){case 2:this._context.lineTo(this._x2,this._y2);break;case 3:point$1(this,this._x1,this._y1)}(this._line||0!==this._line&&1===this._point)&&this._context.closePath(),this._line=1-this._line},point:function(x,y){switch(x=+x,y=+y,this._point){case 0:this._point=1,this._line?this._context.lineTo(x,y):this._context.moveTo(x,y);break;case 1:this._point=2,this._x1=x,this._y1=y;break;case 2:this._point=3;default:point$1(this,x,y)}this._x0=this._x1,this._x1=this._x2,this._x2=x,this._y0=this._y1,this._y1=this._y2,this._y2=y}};var cardinal=function custom(tension){function cardinal(context){return new Cardinal(context,tension)}return cardinal.tension=function(tension){return custom(+tension)},cardinal}(0);function CardinalClosed(context,tension){this._context=context,this._k=(1-tension)/6}CardinalClosed.prototype={areaStart:noop,areaEnd:noop,lineStart:function(){this._x0=this._x1=this._x2=this._x3=this._x4=this._x5=this._y0=this._y1=this._y2=this._y3=this._y4=this._y5=NaN,this._point=0},lineEnd:function(){switch(this._point){case 1:this._context.moveTo(this._x3,this._y3),this._context.closePath();break;case 2:this._context.lineTo(this._x3,this._y3),this._context.closePath();break;case 3:this.point(this._x3,this._y3),this.point(this._x4,this._y4),this.point(this._x5,this._y5)}},point:function(x,y){switch(x=+x,y=+y,this._point){case 0:this._point=1,this._x3=x,this._y3=y;break;case 1:this._point=2,this._context.moveTo(this._x4=x,this._y4=y);break;case 2:this._point=3,this._x5=x,this._y5=y;break;default:point$1(this,x,y)}this._x0=this._x1,this._x1=this._x2,this._x2=x,this._y0=this._y1,this._y1=this._y2,this._y2=y}};var cardinalClosed=function custom(tension){function cardinal$$1(context){return new CardinalClosed(context,tension)}return cardinal$$1.tension=function(tension){return custom(+tension)},cardinal$$1}(0);function CardinalOpen(context,tension){this._context=context,this._k=(1-tension)/6}CardinalOpen.prototype={areaStart:function(){this._line=0},areaEnd:function(){this._line=NaN},lineStart:function(){this._x0=this._x1=this._x2=this._y0=this._y1=this._y2=NaN,this._point=0},lineEnd:function(){(this._line||0!==this._line&&3===this._point)&&this._context.closePath(),this._line=1-this._line},point:function(x,y){switch(x=+x,y=+y,this._point){case 0:this._point=1;break;case 1:this._point=2;break;case 2:this._point=3,this._line?this._context.lineTo(this._x2,this._y2):this._context.moveTo(this._x2,this._y2);break;case 3:this._point=4;default:point$1(this,x,y)}this._x0=this._x1,this._x1=this._x2,this._x2=x,this._y0=this._y1,this._y1=this._y2,this._y2=y}};var cardinalOpen=function custom(tension){function cardinal$$1(context){return new CardinalOpen(context,tension)}return cardinal$$1.tension=function(tension){return custom(+tension)},cardinal$$1}(0);function point$2(that,x,y){var x1=that._x1,y1=that._y1,x2=that._x2,y2=that._y2;if(that._l01_a>epsilon){var a=2*that._l01_2a+3*that._l01_a*that._l12_a+that._l12_2a,n=3*that._l01_a*(that._l01_a+that._l12_a);x1=(x1*a-that._x0*that._l12_2a+that._x2*that._l01_2a)/n,y1=(y1*a-that._y0*that._l12_2a+that._y2*that._l01_2a)/n}if(that._l23_a>epsilon){var b=2*that._l23_2a+3*that._l23_a*that._l12_a+that._l12_2a,m=3*that._l23_a*(that._l23_a+that._l12_a);x2=(x2*b+that._x1*that._l23_2a-x*that._l12_2a)/m,y2=(y2*b+that._y1*that._l23_2a-y*that._l12_2a)/m}that._context.bezierCurveTo(x1,y1,x2,y2,that._x2,that._y2)}function CatmullRom(context,alpha){this._context=context,this._alpha=alpha}CatmullRom.prototype={areaStart:function(){this._line=0},areaEnd:function(){this._line=NaN},lineStart:function(){this._x0=this._x1=this._x2=this._y0=this._y1=this._y2=NaN,this._l01_a=this._l12_a=this._l23_a=this._l01_2a=this._l12_2a=this._l23_2a=this._point=0},lineEnd:function(){switch(this._point){case 2:this._context.lineTo(this._x2,this._y2);break;case 3:this.point(this._x2,this._y2)}(this._line||0!==this._line&&1===this._point)&&this._context.closePath(),this._line=1-this._line},point:function(x,y){if(x=+x,y=+y,this._point){var x23=this._x2-x,y23=this._y2-y;this._l23_a=Math.sqrt(this._l23_2a=Math.pow(x23*x23+y23*y23,this._alpha))}switch(this._point){case 0:this._point=1,this._line?this._context.lineTo(x,y):this._context.moveTo(x,y);break;case 1:this._point=2;break;case 2:this._point=3;default:point$2(this,x,y)}this._l01_a=this._l12_a,this._l12_a=this._l23_a,this._l01_2a=this._l12_2a,this._l12_2a=this._l23_2a,this._x0=this._x1,this._x1=this._x2,this._x2=x,this._y0=this._y1,this._y1=this._y2,this._y2=y}};var catmullRom=function custom(alpha){function catmullRom(context){return alpha?new CatmullRom(context,alpha):new Cardinal(context,0)}return catmullRom.alpha=function(alpha){return custom(+alpha)},catmullRom}(.5);function CatmullRomClosed(context,alpha){this._context=context,this._alpha=alpha}CatmullRomClosed.prototype={areaStart:noop,areaEnd:noop,lineStart:function(){this._x0=this._x1=this._x2=this._x3=this._x4=this._x5=this._y0=this._y1=this._y2=this._y3=this._y4=this._y5=NaN,this._l01_a=this._l12_a=this._l23_a=this._l01_2a=this._l12_2a=this._l23_2a=this._point=0},lineEnd:function(){switch(this._point){case 1:this._context.moveTo(this._x3,this._y3),this._context.closePath();break;case 2:this._context.lineTo(this._x3,this._y3),this._context.closePath();break;case 3:this.point(this._x3,this._y3),this.point(this._x4,this._y4),this.point(this._x5,this._y5)}},point:function(x,y){if(x=+x,y=+y,this._point){var x23=this._x2-x,y23=this._y2-y;this._l23_a=Math.sqrt(this._l23_2a=Math.pow(x23*x23+y23*y23,this._alpha))}switch(this._point){case 0:this._point=1,this._x3=x,this._y3=y;break;case 1:this._point=2,this._context.moveTo(this._x4=x,this._y4=y);break;case 2:this._point=3,this._x5=x,this._y5=y;break;default:point$2(this,x,y)}this._l01_a=this._l12_a,this._l12_a=this._l23_a,this._l01_2a=this._l12_2a,this._l12_2a=this._l23_2a,this._x0=this._x1,this._x1=this._x2,this._x2=x,this._y0=this._y1,this._y1=this._y2,this._y2=y}};var catmullRomClosed=function custom(alpha){function catmullRom$$1(context){return alpha?new CatmullRomClosed(context,alpha):new CardinalClosed(context,0)}return catmullRom$$1.alpha=function(alpha){return custom(+alpha)},catmullRom$$1}(.5);function CatmullRomOpen(context,alpha){this._context=context,this._alpha=alpha}CatmullRomOpen.prototype={areaStart:function(){this._line=0},areaEnd:function(){this._line=NaN},lineStart:function(){this._x0=this._x1=this._x2=this._y0=this._y1=this._y2=NaN,this._l01_a=this._l12_a=this._l23_a=this._l01_2a=this._l12_2a=this._l23_2a=this._point=0},lineEnd:function(){(this._line||0!==this._line&&3===this._point)&&this._context.closePath(),this._line=1-this._line},point:function(x,y){if(x=+x,y=+y,this._point){var x23=this._x2-x,y23=this._y2-y;this._l23_a=Math.sqrt(this._l23_2a=Math.pow(x23*x23+y23*y23,this._alpha))}switch(this._point){case 0:this._point=1;break;case 1:this._point=2;break;case 2:this._point=3,this._line?this._context.lineTo(this._x2,this._y2):this._context.moveTo(this._x2,this._y2);break;case 3:this._point=4;default:point$2(this,x,y)}this._l01_a=this._l12_a,this._l12_a=this._l23_a,this._l01_2a=this._l12_2a,this._l12_2a=this._l23_2a,this._x0=this._x1,this._x1=this._x2,this._x2=x,this._y0=this._y1,this._y1=this._y2,this._y2=y}};var catmullRomOpen=function custom(alpha){function catmullRom$$1(context){return alpha?new CatmullRomOpen(context,alpha):new CardinalOpen(context,0)}return catmullRom$$1.alpha=function(alpha){return custom(+alpha)},catmullRom$$1}(.5);function LinearClosed(context){this._context=context}function sign(x){return x<0?-1:1}function slope3(that,x2,y2){var h0=that._x1-that._x0,h1=x2-that._x1,s0=(that._y1-that._y0)/(h0||h1<0&&-0),s1=(y2-that._y1)/(h1||h0<0&&-0),p=(s0*h1+s1*h0)/(h0+h1);return(sign(s0)+sign(s1))*Math.min(Math.abs(s0),Math.abs(s1),.5*Math.abs(p))||0}function slope2(that,t){var h=that._x1-that._x0;return h?(3*(that._y1-that._y0)/h-t)/2:t}function point$3(that,t0,t1){var x0=that._x0,y0=that._y0,x1=that._x1,y1=that._y1,dx=(x1-x0)/3;that._context.bezierCurveTo(x0+dx,y0+dx*t0,x1-dx,y1-dx*t1,x1,y1)}function MonotoneX(context){this._context=context}function MonotoneY(context){this._context=new ReflectContext(context)}function ReflectContext(context){this._context=context}function Natural(context){this._context=context}function controlPoints(x){var i,m,n=x.length-1,a=new Array(n),b=new Array(n),r=new Array(n);for(a[0]=0,b[0]=2,r[0]=x[0]+2*x[1],i=1;i<n-1;++i)a[i]=1,b[i]=4,r[i]=4*x[i]+2*x[i+1];for(a[n-1]=2,b[n-1]=7,r[n-1]=8*x[n-1]+x[n],i=1;i<n;++i)m=a[i]/b[i-1],b[i]-=m,r[i]-=m*r[i-1];for(a[n-1]=r[n-1]/b[n-1],i=n-2;i>=0;--i)a[i]=(r[i]-a[i+1])/b[i];for(b[n-1]=(x[n]+a[n-1])/2,i=0;i<n-1;++i)b[i]=2*x[i+1]-a[i+1];return[a,b]}function Step(context,t){this._context=context,this._t=t}function none(series,order){if((n=series.length)>1)for(var j,s0,n,i=1,s1=series[order[0]],m=s1.length;i<n;++i)for(s0=s1,s1=series[order[i]],j=0;j<m;++j)s1[j][1]+=s1[j][0]=isNaN(s0[j][1])?s0[j][0]:s0[j][1]}function none$1(series){for(var n=series.length,o=new Array(n);--n>=0;)o[n]=n;return o}function stackValue(d,key){return d[key]}function appearance(series){var peaks=series.map(peak);return none$1(series).sort(function(a,b){return peaks[a]-peaks[b]})}function peak(series){for(var vi,i=-1,j=0,n=series.length,vj=-1/0;++i<n;)(vi=+series[i][1])>vj&&(vj=vi,j=i);return j}function ascending(series){var sums=series.map(sum);return none$1(series).sort(function(a,b){return sums[a]-sums[b]})}function sum(series){for(var v,s=0,i=-1,n=series.length;++i<n;)(v=+series[i][1])&&(s+=v);return s}LinearClosed.prototype={areaStart:noop,areaEnd:noop,lineStart:function(){this._point=0},lineEnd:function(){this._point&&this._context.closePath()},point:function(x,y){x=+x,y=+y,this._point?this._context.lineTo(x,y):(this._point=1,this._context.moveTo(x,y))}},MonotoneX.prototype={areaStart:function(){this._line=0},areaEnd:function(){this._line=NaN},lineStart:function(){this._x0=this._x1=this._y0=this._y1=this._t0=NaN,this._point=0},lineEnd:function(){switch(this._point){case 2:this._context.lineTo(this._x1,this._y1);break;case 3:point$3(this,this._t0,slope2(this,this._t0))}(this._line||0!==this._line&&1===this._point)&&this._context.closePath(),this._line=1-this._line},point:function(x,y){var t1=NaN;if(y=+y,(x=+x)!==this._x1||y!==this._y1){switch(this._point){case 0:this._point=1,this._line?this._context.lineTo(x,y):this._context.moveTo(x,y);break;case 1:this._point=2;break;case 2:this._point=3,point$3(this,slope2(this,t1=slope3(this,x,y)),t1);break;default:point$3(this,this._t0,t1=slope3(this,x,y))}this._x0=this._x1,this._x1=x,this._y0=this._y1,this._y1=y,this._t0=t1}}},(MonotoneY.prototype=Object.create(MonotoneX.prototype)).point=function(x,y){MonotoneX.prototype.point.call(this,y,x)},ReflectContext.prototype={moveTo:function(x,y){this._context.moveTo(y,x)},closePath:function(){this._context.closePath()},lineTo:function(x,y){this._context.lineTo(y,x)},bezierCurveTo:function(x1,y1,x2,y2,x,y){this._context.bezierCurveTo(y1,x1,y2,x2,y,x)}},Natural.prototype={areaStart:function(){this._line=0},areaEnd:function(){this._line=NaN},lineStart:function(){this._x=[],this._y=[]},lineEnd:function(){var x=this._x,y=this._y,n=x.length;if(n)if(this._line?this._context.lineTo(x[0],y[0]):this._context.moveTo(x[0],y[0]),2===n)this._context.lineTo(x[1],y[1]);else for(var px=controlPoints(x),py=controlPoints(y),i0=0,i1=1;i1<n;++i0,++i1)this._context.bezierCurveTo(px[0][i0],py[0][i0],px[1][i0],py[1][i0],x[i1],y[i1]);(this._line||0!==this._line&&1===n)&&this._context.closePath(),this._line=1-this._line,this._x=this._y=null},point:function(x,y){this._x.push(+x),this._y.push(+y)}},Step.prototype={areaStart:function(){this._line=0},areaEnd:function(){this._line=NaN},lineStart:function(){this._x=this._y=NaN,this._point=0},lineEnd:function(){0<this._t&&this._t<1&&2===this._point&&this._context.lineTo(this._x,this._y),(this._line||0!==this._line&&1===this._point)&&this._context.closePath(),this._line>=0&&(this._t=1-this._t,this._line=1-this._line)},point:function(x,y){switch(x=+x,y=+y,this._point){case 0:this._point=1,this._line?this._context.lineTo(x,y):this._context.moveTo(x,y);break;case 1:this._point=2;default:if(this._t<=0)this._context.lineTo(this._x,y),this._context.lineTo(x,y);else{var x1=this._x*(1-this._t)+x*this._t;this._context.lineTo(x1,this._y),this._context.lineTo(x1,y)}}this._x=x,this._y=y}},exports.arc=function(){var innerRadius=arcInnerRadius,outerRadius=arcOuterRadius,cornerRadius=constant(0),padRadius=null,startAngle=arcStartAngle,endAngle=arcEndAngle,padAngle=arcPadAngle,context=null;function arc(){var buffer,r,x,r0=+innerRadius.apply(this,arguments),r1=+outerRadius.apply(this,arguments),a0=startAngle.apply(this,arguments)-halfPi,a1=endAngle.apply(this,arguments)-halfPi,da=abs(a1-a0),cw=a1>a0;if(context||(context=buffer=d3Path.path()),r1<r0&&(r=r1,r1=r0,r0=r),r1>epsilon)if(da>tau-epsilon)context.moveTo(r1*cos(a0),r1*sin(a0)),context.arc(0,0,r1,a0,a1,!cw),r0>epsilon&&(context.moveTo(r0*cos(a1),r0*sin(a1)),context.arc(0,0,r0,a1,a0,cw));else{var t0,t1,a01=a0,a11=a1,a00=a0,a10=a1,da0=da,da1=da,ap=padAngle.apply(this,arguments)/2,rp=ap>epsilon&&(padRadius?+padRadius.apply(this,arguments):sqrt(r0*r0+r1*r1)),rc=min(abs(r1-r0)/2,+cornerRadius.apply(this,arguments)),rc0=rc,rc1=rc;if(rp>epsilon){var p0=asin(rp/r0*sin(ap)),p1=asin(rp/r1*sin(ap));(da0-=2*p0)>epsilon?(a00+=p0*=cw?1:-1,a10-=p0):(da0=0,a00=a10=(a0+a1)/2),(da1-=2*p1)>epsilon?(a01+=p1*=cw?1:-1,a11-=p1):(da1=0,a01=a11=(a0+a1)/2)}var x01=r1*cos(a01),y01=r1*sin(a01),x10=r0*cos(a10),y10=r0*sin(a10);if(rc>epsilon){var oc,x11=r1*cos(a11),y11=r1*sin(a11),x00=r0*cos(a00),y00=r0*sin(a00);if(da<pi&&(oc=function(x0,y0,x1,y1,x2,y2,x3,y3){var x10=x1-x0,y10=y1-y0,x32=x3-x2,y32=y3-y2,t=y32*x10-x32*y10;if(!(t*t<epsilon))return[x0+(t=(x32*(y0-y2)-y32*(x0-x2))/t)*x10,y0+t*y10]}(x01,y01,x00,y00,x11,y11,x10,y10))){var ax=x01-oc[0],ay=y01-oc[1],bx=x11-oc[0],by=y11-oc[1],kc=1/sin(((x=(ax*bx+ay*by)/(sqrt(ax*ax+ay*ay)*sqrt(bx*bx+by*by)))>1?0:x<-1?pi:Math.acos(x))/2),lc=sqrt(oc[0]*oc[0]+oc[1]*oc[1]);rc0=min(rc,(r0-lc)/(kc-1)),rc1=min(rc,(r1-lc)/(kc+1))}}da1>epsilon?rc1>epsilon?(t0=cornerTangents(x00,y00,x01,y01,r1,rc1,cw),t1=cornerTangents(x11,y11,x10,y10,r1,rc1,cw),context.moveTo(t0.cx+t0.x01,t0.cy+t0.y01),rc1<rc?context.arc(t0.cx,t0.cy,rc1,atan2(t0.y01,t0.x01),atan2(t1.y01,t1.x01),!cw):(context.arc(t0.cx,t0.cy,rc1,atan2(t0.y01,t0.x01),atan2(t0.y11,t0.x11),!cw),context.arc(0,0,r1,atan2(t0.cy+t0.y11,t0.cx+t0.x11),atan2(t1.cy+t1.y11,t1.cx+t1.x11),!cw),context.arc(t1.cx,t1.cy,rc1,atan2(t1.y11,t1.x11),atan2(t1.y01,t1.x01),!cw))):(context.moveTo(x01,y01),context.arc(0,0,r1,a01,a11,!cw)):context.moveTo(x01,y01),r0>epsilon&&da0>epsilon?rc0>epsilon?(t0=cornerTangents(x10,y10,x11,y11,r0,-rc0,cw),t1=cornerTangents(x01,y01,x00,y00,r0,-rc0,cw),context.lineTo(t0.cx+t0.x01,t0.cy+t0.y01),rc0<rc?context.arc(t0.cx,t0.cy,rc0,atan2(t0.y01,t0.x01),atan2(t1.y01,t1.x01),!cw):(context.arc(t0.cx,t0.cy,rc0,atan2(t0.y01,t0.x01),atan2(t0.y11,t0.x11),!cw),context.arc(0,0,r0,atan2(t0.cy+t0.y11,t0.cx+t0.x11),atan2(t1.cy+t1.y11,t1.cx+t1.x11),cw),context.arc(t1.cx,t1.cy,rc0,atan2(t1.y11,t1.x11),atan2(t1.y01,t1.x01),!cw))):context.arc(0,0,r0,a10,a00,cw):context.lineTo(x10,y10)}else context.moveTo(0,0);if(context.closePath(),buffer)return context=null,buffer+""||null}return arc.centroid=function(){var r=(+innerRadius.apply(this,arguments)+ +outerRadius.apply(this,arguments))/2,a=(+startAngle.apply(this,arguments)+ +endAngle.apply(this,arguments))/2-pi/2;return[cos(a)*r,sin(a)*r]},arc.innerRadius=function(_){return arguments.length?(innerRadius="function"==typeof _?_:constant(+_),arc):innerRadius},arc.outerRadius=function(_){return arguments.length?(outerRadius="function"==typeof _?_:constant(+_),arc):outerRadius},arc.cornerRadius=function(_){return arguments.length?(cornerRadius="function"==typeof _?_:constant(+_),arc):cornerRadius},arc.padRadius=function(_){return arguments.length?(padRadius=null==_?null:"function"==typeof _?_:constant(+_),arc):padRadius},arc.startAngle=function(_){return arguments.length?(startAngle="function"==typeof _?_:constant(+_),arc):startAngle},arc.endAngle=function(_){return arguments.length?(endAngle="function"==typeof _?_:constant(+_),arc):endAngle},arc.padAngle=function(_){return arguments.length?(padAngle="function"==typeof _?_:constant(+_),arc):padAngle},arc.context=function(_){return arguments.length?(context=null==_?null:_,arc):context},arc},exports.area=area,exports.line=line,exports.pie=function(){var value=identity,sortValues=descending,sort=null,startAngle=constant(0),endAngle=constant(tau),padAngle=constant(0);function pie(data){var i,j,k,a1,v,n=data.length,sum=0,index=new Array(n),arcs=new Array(n),a0=+startAngle.apply(this,arguments),da=Math.min(tau,Math.max(-tau,endAngle.apply(this,arguments)-a0)),p=Math.min(Math.abs(da)/n,padAngle.apply(this,arguments)),pa=p*(da<0?-1:1);for(i=0;i<n;++i)(v=arcs[index[i]=i]=+value(data[i],i,data))>0&&(sum+=v);for(null!=sortValues?index.sort(function(i,j){return sortValues(arcs[i],arcs[j])}):null!=sort&&index.sort(function(i,j){return sort(data[i],data[j])}),i=0,k=sum?(da-n*pa)/sum:0;i<n;++i,a0=a1)j=index[i],a1=a0+((v=arcs[j])>0?v*k:0)+pa,arcs[j]={data:data[j],index:i,value:v,startAngle:a0,endAngle:a1,padAngle:p};return arcs}return pie.value=function(_){return arguments.length?(value="function"==typeof _?_:constant(+_),pie):value},pie.sortValues=function(_){return arguments.length?(sortValues=_,sort=null,pie):sortValues},pie.sort=function(_){return arguments.length?(sort=_,sortValues=null,pie):sort},pie.startAngle=function(_){return arguments.length?(startAngle="function"==typeof _?_:constant(+_),pie):startAngle},pie.endAngle=function(_){return arguments.length?(endAngle="function"==typeof _?_:constant(+_),pie):endAngle},pie.padAngle=function(_){return arguments.length?(padAngle="function"==typeof _?_:constant(+_),pie):padAngle},pie},exports.areaRadial=areaRadial,exports.radialArea=areaRadial,exports.lineRadial=lineRadial$1,exports.radialLine=lineRadial$1,exports.pointRadial=pointRadial,exports.linkHorizontal=function(){return link(curveHorizontal)},exports.linkVertical=function(){return link(curveVertical)},exports.linkRadial=function(){var l=link(curveRadial$1);return l.angle=l.x,delete l.x,l.radius=l.y,delete l.y,l},exports.symbol=function(){var type=constant(circle),size=constant(64),context=null;function symbol(){var buffer;if(context||(context=buffer=d3Path.path()),type.apply(this,arguments).draw(context,+size.apply(this,arguments)),buffer)return context=null,buffer+""||null}return symbol.type=function(_){return arguments.length?(type="function"==typeof _?_:constant(_),symbol):type},symbol.size=function(_){return arguments.length?(size="function"==typeof _?_:constant(+_),symbol):size},symbol.context=function(_){return arguments.length?(context=null==_?null:_,symbol):context},symbol},exports.symbols=symbols,exports.symbolCircle=circle,exports.symbolCross=cross,exports.symbolDiamond=diamond,exports.symbolSquare=square,exports.symbolStar=star,exports.symbolTriangle=triangle,exports.symbolWye=wye,exports.curveBasisClosed=function(context){return new BasisClosed(context)},exports.curveBasisOpen=function(context){return new BasisOpen(context)},exports.curveBasis=function(context){return new Basis(context)},exports.curveBundle=bundle,exports.curveCardinalClosed=cardinalClosed,exports.curveCardinalOpen=cardinalOpen,exports.curveCardinal=cardinal,exports.curveCatmullRomClosed=catmullRomClosed,exports.curveCatmullRomOpen=catmullRomOpen,exports.curveCatmullRom=catmullRom,exports.curveLinearClosed=function(context){return new LinearClosed(context)},exports.curveLinear=curveLinear,exports.curveMonotoneX=function(context){return new MonotoneX(context)},exports.curveMonotoneY=function(context){return new MonotoneY(context)},exports.curveNatural=function(context){return new Natural(context)},exports.curveStep=function(context){return new Step(context,.5)},exports.curveStepAfter=function(context){return new Step(context,1)},exports.curveStepBefore=function(context){return new Step(context,0)},exports.stack=function(){var keys=constant([]),order=none$1,offset=none,value=stackValue;function stack(data){var i,oz,kz=keys.apply(this,arguments),m=data.length,n=kz.length,sz=new Array(n);for(i=0;i<n;++i){for(var sij,ki=kz[i],si=sz[i]=new Array(m),j=0;j<m;++j)si[j]=sij=[0,+value(data[j],ki,j,data)],sij.data=data[j];si.key=ki}for(i=0,oz=order(sz);i<n;++i)sz[oz[i]].index=i;return offset(sz,oz),sz}return stack.keys=function(_){return arguments.length?(keys="function"==typeof _?_:constant(slice.call(_)),stack):keys},stack.value=function(_){return arguments.length?(value="function"==typeof _?_:constant(+_),stack):value},stack.order=function(_){return arguments.length?(order=null==_?none$1:"function"==typeof _?_:constant(slice.call(_)),stack):order},stack.offset=function(_){return arguments.length?(offset=null==_?none:_,stack):offset},stack},exports.stackOffsetExpand=function(series,order){if((n=series.length)>0){for(var i,n,y,j=0,m=series[0].length;j<m;++j){for(y=i=0;i<n;++i)y+=series[i][j][1]||0;if(y)for(i=0;i<n;++i)series[i][j][1]/=y}none(series,order)}},exports.stackOffsetDiverging=function(series,order){if((n=series.length)>0)for(var i,d,dy,yp,yn,n,j=0,m=series[order[0]].length;j<m;++j)for(yp=yn=0,i=0;i<n;++i)(dy=(d=series[order[i]][j])[1]-d[0])>=0?(d[0]=yp,d[1]=yp+=dy):dy<0?(d[1]=yn,d[0]=yn+=dy):d[0]=yp},exports.stackOffsetNone=none,exports.stackOffsetSilhouette=function(series,order){if((n=series.length)>0){for(var n,j=0,s0=series[order[0]],m=s0.length;j<m;++j){for(var i=0,y=0;i<n;++i)y+=series[i][j][1]||0;s0[j][1]+=s0[j][0]=-y/2}none(series,order)}},exports.stackOffsetWiggle=function(series,order){if((n=series.length)>0&&(m=(s0=series[order[0]]).length)>0){for(var s0,m,n,y=0,j=1;j<m;++j){for(var i=0,s1=0,s2=0;i<n;++i){for(var si=series[order[i]],sij0=si[j][1]||0,s3=(sij0-(si[j-1][1]||0))/2,k=0;k<i;++k){var sk=series[order[k]];s3+=(sk[j][1]||0)-(sk[j-1][1]||0)}s1+=sij0,s2+=s3*sij0}s0[j-1][1]+=s0[j-1][0]=y,s1&&(y-=s2/s1)}s0[j-1][1]+=s0[j-1][0]=y,none(series,order)}},exports.stackOrderAppearance=appearance,exports.stackOrderAscending=ascending,exports.stackOrderDescending=function(series){return ascending(series).reverse()},exports.stackOrderInsideOut=function(series){var i,j,n=series.length,sums=series.map(sum),order=appearance(series),top=0,bottom=0,tops=[],bottoms=[];for(i=0;i<n;++i)j=order[i],top<bottom?(top+=sums[j],tops.push(j)):(bottom+=sums[j],bottoms.push(j));return bottoms.reverse().concat(tops)},exports.stackOrderNone=none$1,exports.stackOrderReverse=function(series){return none$1(series).reverse()},Object.defineProperty(exports,"__esModule",{value:!0})},"object"==typeof exports&&void 0!==module?factory(exports,require("d3-path")):"function"==typeof define&&define.amd?define(["exports","d3-path"],factory):factory(global.d3=global.d3||{},global.d3)},{"d3-path":42}],50:[function(require,module,exports){var global,factory;global=this,factory=function(exports,d3Time){"use strict";function localDate(d){if(0<=d.y&&d.y<100){var date=new Date(-1,d.m,d.d,d.H,d.M,d.S,d.L);return date.setFullYear(d.y),date}return new Date(d.y,d.m,d.d,d.H,d.M,d.S,d.L)}function utcDate(d){if(0<=d.y&&d.y<100){var date=new Date(Date.UTC(-1,d.m,d.d,d.H,d.M,d.S,d.L));return date.setUTCFullYear(d.y),date}return new Date(Date.UTC(d.y,d.m,d.d,d.H,d.M,d.S,d.L))}function newDate(y,m,d){return{y:y,m:m,d:d,H:0,M:0,S:0,L:0}}function formatLocale(locale){var locale_dateTime=locale.dateTime,locale_date=locale.date,locale_time=locale.time,locale_periods=locale.periods,locale_weekdays=locale.days,locale_shortWeekdays=locale.shortDays,locale_months=locale.months,locale_shortMonths=locale.shortMonths,periodRe=formatRe(locale_periods),periodLookup=formatLookup(locale_periods),weekdayRe=formatRe(locale_weekdays),weekdayLookup=formatLookup(locale_weekdays),shortWeekdayRe=formatRe(locale_shortWeekdays),shortWeekdayLookup=formatLookup(locale_shortWeekdays),monthRe=formatRe(locale_months),monthLookup=formatLookup(locale_months),shortMonthRe=formatRe(locale_shortMonths),shortMonthLookup=formatLookup(locale_shortMonths),formats={a:function(d){return locale_shortWeekdays[d.getDay()]},A:function(d){return locale_weekdays[d.getDay()]},b:function(d){return locale_shortMonths[d.getMonth()]},B:function(d){return locale_months[d.getMonth()]},c:null,d:formatDayOfMonth,e:formatDayOfMonth,f:formatMicroseconds,H:formatHour24,I:formatHour12,j:formatDayOfYear,L:formatMilliseconds,m:formatMonthNumber,M:formatMinutes,p:function(d){return locale_periods[+(d.getHours()>=12)]},q:function(d){return 1+~~(d.getMonth()/3)},Q:formatUnixTimestamp,s:formatUnixTimestampSeconds,S:formatSeconds,u:formatWeekdayNumberMonday,U:formatWeekNumberSunday,V:formatWeekNumberISO,w:formatWeekdayNumberSunday,W:formatWeekNumberMonday,x:null,X:null,y:formatYear,Y:formatFullYear,Z:formatZone,"%":formatLiteralPercent},utcFormats={a:function(d){return locale_shortWeekdays[d.getUTCDay()]},A:function(d){return locale_weekdays[d.getUTCDay()]},b:function(d){return locale_shortMonths[d.getUTCMonth()]},B:function(d){return locale_months[d.getUTCMonth()]},c:null,d:formatUTCDayOfMonth,e:formatUTCDayOfMonth,f:formatUTCMicroseconds,H:formatUTCHour24,I:formatUTCHour12,j:formatUTCDayOfYear,L:formatUTCMilliseconds,m:formatUTCMonthNumber,M:formatUTCMinutes,p:function(d){return locale_periods[+(d.getUTCHours()>=12)]},q:function(d){return 1+~~(d.getUTCMonth()/3)},Q:formatUnixTimestamp,s:formatUnixTimestampSeconds,S:formatUTCSeconds,u:formatUTCWeekdayNumberMonday,U:formatUTCWeekNumberSunday,V:formatUTCWeekNumberISO,w:formatUTCWeekdayNumberSunday,W:formatUTCWeekNumberMonday,x:null,X:null,y:formatUTCYear,Y:formatUTCFullYear,Z:formatUTCZone,"%":formatLiteralPercent},parses={a:function(d,string,i){var n=shortWeekdayRe.exec(string.slice(i));return n?(d.w=shortWeekdayLookup[n[0].toLowerCase()],i+n[0].length):-1},A:function(d,string,i){var n=weekdayRe.exec(string.slice(i));return n?(d.w=weekdayLookup[n[0].toLowerCase()],i+n[0].length):-1},b:function(d,string,i){var n=shortMonthRe.exec(string.slice(i));return n?(d.m=shortMonthLookup[n[0].toLowerCase()],i+n[0].length):-1},B:function(d,string,i){var n=monthRe.exec(string.slice(i));return n?(d.m=monthLookup[n[0].toLowerCase()],i+n[0].length):-1},c:function(d,string,i){return parseSpecifier(d,locale_dateTime,string,i)},d:parseDayOfMonth,e:parseDayOfMonth,f:parseMicroseconds,H:parseHour24,I:parseHour24,j:parseDayOfYear,L:parseMilliseconds,m:parseMonthNumber,M:parseMinutes,p:function(d,string,i){var n=periodRe.exec(string.slice(i));return n?(d.p=periodLookup[n[0].toLowerCase()],i+n[0].length):-1},q:parseQuarter,Q:parseUnixTimestamp,s:parseUnixTimestampSeconds,S:parseSeconds,u:parseWeekdayNumberMonday,U:parseWeekNumberSunday,V:parseWeekNumberISO,w:parseWeekdayNumberSunday,W:parseWeekNumberMonday,x:function(d,string,i){return parseSpecifier(d,locale_date,string,i)},X:function(d,string,i){return parseSpecifier(d,locale_time,string,i)},y:parseYear,Y:parseFullYear,Z:parseZone,"%":parseLiteralPercent};function newFormat(specifier,formats){return function(date){var c,pad,format,string=[],i=-1,j=0,n=specifier.length;for(date instanceof Date||(date=new Date(+date));++i<n;)37===specifier.charCodeAt(i)&&(string.push(specifier.slice(j,i)),null!=(pad=pads[c=specifier.charAt(++i)])?c=specifier.charAt(++i):pad="e"===c?" ":"0",(format=formats[c])&&(c=format(date,pad)),string.push(c),j=i+1);return string.push(specifier.slice(j,i)),string.join("")}}function newParse(specifier,Z){return function(string){var week,day,d=newDate(1900,void 0,1);if(parseSpecifier(d,specifier,string+="",0)!=string.length)return null;if("Q"in d)return new Date(d.Q);if("s"in d)return new Date(1e3*d.s+("L"in d?d.L:0));if(!Z||"Z"in d||(d.Z=0),"p"in d&&(d.H=d.H%12+12*d.p),void 0===d.m&&(d.m="q"in d?d.q:0),"V"in d){if(d.V<1||d.V>53)return null;"w"in d||(d.w=1),"Z"in d?(day=(week=utcDate(newDate(d.y,0,1))).getUTCDay(),week=day>4||0===day?d3Time.utcMonday.ceil(week):d3Time.utcMonday(week),week=d3Time.utcDay.offset(week,7*(d.V-1)),d.y=week.getUTCFullYear(),d.m=week.getUTCMonth(),d.d=week.getUTCDate()+(d.w+6)%7):(day=(week=localDate(newDate(d.y,0,1))).getDay(),week=day>4||0===day?d3Time.timeMonday.ceil(week):d3Time.timeMonday(week),week=d3Time.timeDay.offset(week,7*(d.V-1)),d.y=week.getFullYear(),d.m=week.getMonth(),d.d=week.getDate()+(d.w+6)%7)}else("W"in d||"U"in d)&&("w"in d||(d.w="u"in d?d.u%7:"W"in d?1:0),day="Z"in d?utcDate(newDate(d.y,0,1)).getUTCDay():localDate(newDate(d.y,0,1)).getDay(),d.m=0,d.d="W"in d?(d.w+6)%7+7*d.W-(day+5)%7:d.w+7*d.U-(day+6)%7);return"Z"in d?(d.H+=d.Z/100|0,d.M+=d.Z%100,utcDate(d)):localDate(d)}}function parseSpecifier(d,specifier,string,j){for(var c,parse,i=0,n=specifier.length,m=string.length;i<n;){if(j>=m)return-1;if(37===(c=specifier.charCodeAt(i++))){if(c=specifier.charAt(i++),!(parse=parses[c in pads?specifier.charAt(i++):c])||(j=parse(d,string,j))<0)return-1}else if(c!=string.charCodeAt(j++))return-1}return j}return formats.x=newFormat(locale_date,formats),formats.X=newFormat(locale_time,formats),formats.c=newFormat(locale_dateTime,formats),utcFormats.x=newFormat(locale_date,utcFormats),utcFormats.X=newFormat(locale_time,utcFormats),utcFormats.c=newFormat(locale_dateTime,utcFormats),{format:function(specifier){var f=newFormat(specifier+="",formats);return f.toString=function(){return specifier},f},parse:function(specifier){var p=newParse(specifier+="",!1);return p.toString=function(){return specifier},p},utcFormat:function(specifier){var f=newFormat(specifier+="",utcFormats);return f.toString=function(){return specifier},f},utcParse:function(specifier){var p=newParse(specifier+="",!0);return p.toString=function(){return specifier},p}}}var locale,pads={"-":"",_:" ",0:"0"},numberRe=/^\s*\d+/,percentRe=/^%/,requoteRe=/[\\^$*+?|[\]().{}]/g;function pad(value,fill,width){var sign=value<0?"-":"",string=(sign?-value:value)+"",length=string.length;return sign+(length<width?new Array(width-length+1).join(fill)+string:string)}function requote(s){return s.replace(requoteRe,"\\$&")}function formatRe(names){return new RegExp("^(?:"+names.map(requote).join("|")+")","i")}function formatLookup(names){for(var map={},i=-1,n=names.length;++i<n;)map[names[i].toLowerCase()]=i;return map}function parseWeekdayNumberSunday(d,string,i){var n=numberRe.exec(string.slice(i,i+1));return n?(d.w=+n[0],i+n[0].length):-1}function parseWeekdayNumberMonday(d,string,i){var n=numberRe.exec(string.slice(i,i+1));return n?(d.u=+n[0],i+n[0].length):-1}function parseWeekNumberSunday(d,string,i){var n=numberRe.exec(string.slice(i,i+2));return n?(d.U=+n[0],i+n[0].length):-1}function parseWeekNumberISO(d,string,i){var n=numberRe.exec(string.slice(i,i+2));return n?(d.V=+n[0],i+n[0].length):-1}function parseWeekNumberMonday(d,string,i){var n=numberRe.exec(string.slice(i,i+2));return n?(d.W=+n[0],i+n[0].length):-1}function parseFullYear(d,string,i){var n=numberRe.exec(string.slice(i,i+4));return n?(d.y=+n[0],i+n[0].length):-1}function parseYear(d,string,i){var n=numberRe.exec(string.slice(i,i+2));return n?(d.y=+n[0]+(+n[0]>68?1900:2e3),i+n[0].length):-1}function parseZone(d,string,i){var n=/^(Z)|([+-]\d\d)(?::?(\d\d))?/.exec(string.slice(i,i+6));return n?(d.Z=n[1]?0:-(n[2]+(n[3]||"00")),i+n[0].length):-1}function parseQuarter(d,string,i){var n=numberRe.exec(string.slice(i,i+1));return n?(d.q=3*n[0]-3,i+n[0].length):-1}function parseMonthNumber(d,string,i){var n=numberRe.exec(string.slice(i,i+2));return n?(d.m=n[0]-1,i+n[0].length):-1}function parseDayOfMonth(d,string,i){var n=numberRe.exec(string.slice(i,i+2));return n?(d.d=+n[0],i+n[0].length):-1}function parseDayOfYear(d,string,i){var n=numberRe.exec(string.slice(i,i+3));return n?(d.m=0,d.d=+n[0],i+n[0].length):-1}function parseHour24(d,string,i){var n=numberRe.exec(string.slice(i,i+2));return n?(d.H=+n[0],i+n[0].length):-1}function parseMinutes(d,string,i){var n=numberRe.exec(string.slice(i,i+2));return n?(d.M=+n[0],i+n[0].length):-1}function parseSeconds(d,string,i){var n=numberRe.exec(string.slice(i,i+2));return n?(d.S=+n[0],i+n[0].length):-1}function parseMilliseconds(d,string,i){var n=numberRe.exec(string.slice(i,i+3));return n?(d.L=+n[0],i+n[0].length):-1}function parseMicroseconds(d,string,i){var n=numberRe.exec(string.slice(i,i+6));return n?(d.L=Math.floor(n[0]/1e3),i+n[0].length):-1}function parseLiteralPercent(d,string,i){var n=percentRe.exec(string.slice(i,i+1));return n?i+n[0].length:-1}function parseUnixTimestamp(d,string,i){var n=numberRe.exec(string.slice(i));return n?(d.Q=+n[0],i+n[0].length):-1}function parseUnixTimestampSeconds(d,string,i){var n=numberRe.exec(string.slice(i));return n?(d.s=+n[0],i+n[0].length):-1}function formatDayOfMonth(d,p){return pad(d.getDate(),p,2)}function formatHour24(d,p){return pad(d.getHours(),p,2)}function formatHour12(d,p){return pad(d.getHours()%12||12,p,2)}function formatDayOfYear(d,p){return pad(1+d3Time.timeDay.count(d3Time.timeYear(d),d),p,3)}function formatMilliseconds(d,p){return pad(d.getMilliseconds(),p,3)}function formatMicroseconds(d,p){return formatMilliseconds(d,p)+"000"}function formatMonthNumber(d,p){return pad(d.getMonth()+1,p,2)}function formatMinutes(d,p){return pad(d.getMinutes(),p,2)}function formatSeconds(d,p){return pad(d.getSeconds(),p,2)}function formatWeekdayNumberMonday(d){var day=d.getDay();return 0===day?7:day}function formatWeekNumberSunday(d,p){return pad(d3Time.timeSunday.count(d3Time.timeYear(d)-1,d),p,2)}function formatWeekNumberISO(d,p){var day=d.getDay();return d=day>=4||0===day?d3Time.timeThursday(d):d3Time.timeThursday.ceil(d),pad(d3Time.timeThursday.count(d3Time.timeYear(d),d)+(4===d3Time.timeYear(d).getDay()),p,2)}function formatWeekdayNumberSunday(d){return d.getDay()}function formatWeekNumberMonday(d,p){return pad(d3Time.timeMonday.count(d3Time.timeYear(d)-1,d),p,2)}function formatYear(d,p){return pad(d.getFullYear()%100,p,2)}function formatFullYear(d,p){return pad(d.getFullYear()%1e4,p,4)}function formatZone(d){var z=d.getTimezoneOffset();return(z>0?"-":(z*=-1,"+"))+pad(z/60|0,"0",2)+pad(z%60,"0",2)}function formatUTCDayOfMonth(d,p){return pad(d.getUTCDate(),p,2)}function formatUTCHour24(d,p){return pad(d.getUTCHours(),p,2)}function formatUTCHour12(d,p){return pad(d.getUTCHours()%12||12,p,2)}function formatUTCDayOfYear(d,p){return pad(1+d3Time.utcDay.count(d3Time.utcYear(d),d),p,3)}function formatUTCMilliseconds(d,p){return pad(d.getUTCMilliseconds(),p,3)}function formatUTCMicroseconds(d,p){return formatUTCMilliseconds(d,p)+"000"}function formatUTCMonthNumber(d,p){return pad(d.getUTCMonth()+1,p,2)}function formatUTCMinutes(d,p){return pad(d.getUTCMinutes(),p,2)}function formatUTCSeconds(d,p){return pad(d.getUTCSeconds(),p,2)}function formatUTCWeekdayNumberMonday(d){var dow=d.getUTCDay();return 0===dow?7:dow}function formatUTCWeekNumberSunday(d,p){return pad(d3Time.utcSunday.count(d3Time.utcYear(d)-1,d),p,2)}function formatUTCWeekNumberISO(d,p){var day=d.getUTCDay();return d=day>=4||0===day?d3Time.utcThursday(d):d3Time.utcThursday.ceil(d),pad(d3Time.utcThursday.count(d3Time.utcYear(d),d)+(4===d3Time.utcYear(d).getUTCDay()),p,2)}function formatUTCWeekdayNumberSunday(d){return d.getUTCDay()}function formatUTCWeekNumberMonday(d,p){return pad(d3Time.utcMonday.count(d3Time.utcYear(d)-1,d),p,2)}function formatUTCYear(d,p){return pad(d.getUTCFullYear()%100,p,2)}function formatUTCFullYear(d,p){return pad(d.getUTCFullYear()%1e4,p,4)}function formatUTCZone(){return"+0000"}function formatLiteralPercent(){return"%"}function formatUnixTimestamp(d){return+d}function formatUnixTimestampSeconds(d){return Math.floor(+d/1e3)}function defaultLocale(definition){return locale=formatLocale(definition),exports.timeFormat=locale.format,exports.timeParse=locale.parse,exports.utcFormat=locale.utcFormat,exports.utcParse=locale.utcParse,locale}defaultLocale({dateTime:"%x, %X",date:"%-m/%-d/%Y",time:"%-I:%M:%S %p",periods:["AM","PM"],days:["Sunday","Monday","Tuesday","Wednesday","Thursday","Friday","Saturday"],shortDays:["Sun","Mon","Tue","Wed","Thu","Fri","Sat"],months:["January","February","March","April","May","June","July","August","September","October","November","December"],shortMonths:["Jan","Feb","Mar","Apr","May","Jun","Jul","Aug","Sep","Oct","Nov","Dec"]});var formatIso=Date.prototype.toISOString?function(date){return date.toISOString()}:exports.utcFormat("%Y-%m-%dT%H:%M:%S.%LZ"),parseIso=+new Date("2000-01-01T00:00:00.000Z")?function(string){var date=new Date(string);return isNaN(date)?null:date}:exports.utcParse("%Y-%m-%dT%H:%M:%S.%LZ");exports.isoFormat=formatIso,exports.isoParse=parseIso,exports.timeFormatDefaultLocale=defaultLocale,exports.timeFormatLocale=formatLocale,Object.defineProperty(exports,"__esModule",{value:!0})},"object"==typeof exports&&void 0!==module?factory(exports,require("d3-time")):"function"==typeof define&&define.amd?define(["exports","d3-time"],factory):factory((global=global||self).d3=global.d3||{},global.d3)},{"d3-time":51}],51:[function(require,module,exports){var global,factory;global=this,factory=function(exports){"use strict";var t0=new Date,t1=new Date;function newInterval(floori,offseti,count,field){function interval(date){return floori(date=0===arguments.length?new Date:new Date(+date)),date}return interval.floor=function(date){return floori(date=new Date(+date)),date},interval.ceil=function(date){return floori(date=new Date(date-1)),offseti(date,1),floori(date),date},interval.round=function(date){var d0=interval(date),d1=interval.ceil(date);return date-d0<d1-date?d0:d1},interval.offset=function(date,step){return offseti(date=new Date(+date),null==step?1:Math.floor(step)),date},interval.range=function(start,stop,step){var previous,range=[];if(start=interval.ceil(start),step=null==step?1:Math.floor(step),!(start<stop&&step>0))return range;do{range.push(previous=new Date(+start)),offseti(start,step),floori(start)}while(previous<start&&start<stop);return range},interval.filter=function(test){return newInterval(function(date){if(date>=date)for(;floori(date),!test(date);)date.setTime(date-1)},function(date,step){if(date>=date)if(step<0)for(;++step<=0;)for(;offseti(date,-1),!test(date););else for(;--step>=0;)for(;offseti(date,1),!test(date););})},count&&(interval.count=function(start,end){return t0.setTime(+start),t1.setTime(+end),floori(t0),floori(t1),Math.floor(count(t0,t1))},interval.every=function(step){return step=Math.floor(step),isFinite(step)&&step>0?step>1?interval.filter(field?function(d){return field(d)%step==0}:function(d){return interval.count(0,d)%step==0}):interval:null}),interval}var millisecond=newInterval(function(){},function(date,step){date.setTime(+date+step)},function(start,end){return end-start});millisecond.every=function(k){return k=Math.floor(k),isFinite(k)&&k>0?k>1?newInterval(function(date){date.setTime(Math.floor(date/k)*k)},function(date,step){date.setTime(+date+step*k)},function(start,end){return(end-start)/k}):millisecond:null};var milliseconds=millisecond.range,durationMinute=6e4,durationWeek=6048e5,second=newInterval(function(date){date.setTime(date-date.getMilliseconds())},function(date,step){date.setTime(+date+1e3*step)},function(start,end){return(end-start)/1e3},function(date){return date.getUTCSeconds()}),seconds=second.range,minute=newInterval(function(date){date.setTime(date-date.getMilliseconds()-1e3*date.getSeconds())},function(date,step){date.setTime(+date+step*durationMinute)},function(start,end){return(end-start)/durationMinute},function(date){return date.getMinutes()}),minutes=minute.range,hour=newInterval(function(date){date.setTime(date-date.getMilliseconds()-1e3*date.getSeconds()-date.getMinutes()*durationMinute)},function(date,step){date.setTime(+date+36e5*step)},function(start,end){return(end-start)/36e5},function(date){return date.getHours()}),hours=hour.range,day=newInterval(function(date){date.setHours(0,0,0,0)},function(date,step){date.setDate(date.getDate()+step)},function(start,end){return(end-start-(end.getTimezoneOffset()-start.getTimezoneOffset())*durationMinute)/864e5},function(date){return date.getDate()-1}),days=day.range;function weekday(i){return newInterval(function(date){date.setDate(date.getDate()-(date.getDay()+7-i)%7),date.setHours(0,0,0,0)},function(date,step){date.setDate(date.getDate()+7*step)},function(start,end){return(end-start-(end.getTimezoneOffset()-start.getTimezoneOffset())*durationMinute)/durationWeek})}var sunday=weekday(0),monday=weekday(1),tuesday=weekday(2),wednesday=weekday(3),thursday=weekday(4),friday=weekday(5),saturday=weekday(6),sundays=sunday.range,mondays=monday.range,tuesdays=tuesday.range,wednesdays=wednesday.range,thursdays=thursday.range,fridays=friday.range,saturdays=saturday.range,month=newInterval(function(date){date.setDate(1),date.setHours(0,0,0,0)},function(date,step){date.setMonth(date.getMonth()+step)},function(start,end){return end.getMonth()-start.getMonth()+12*(end.getFullYear()-start.getFullYear())},function(date){return date.getMonth()}),months=month.range,year=newInterval(function(date){date.setMonth(0,1),date.setHours(0,0,0,0)},function(date,step){date.setFullYear(date.getFullYear()+step)},function(start,end){return end.getFullYear()-start.getFullYear()},function(date){return date.getFullYear()});year.every=function(k){return isFinite(k=Math.floor(k))&&k>0?newInterval(function(date){date.setFullYear(Math.floor(date.getFullYear()/k)*k),date.setMonth(0,1),date.setHours(0,0,0,0)},function(date,step){date.setFullYear(date.getFullYear()+step*k)}):null};var years=year.range,utcMinute=newInterval(function(date){date.setUTCSeconds(0,0)},function(date,step){date.setTime(+date+step*durationMinute)},function(start,end){return(end-start)/durationMinute},function(date){return date.getUTCMinutes()}),utcMinutes=utcMinute.range,utcHour=newInterval(function(date){date.setUTCMinutes(0,0,0)},function(date,step){date.setTime(+date+36e5*step)},function(start,end){return(end-start)/36e5},function(date){return date.getUTCHours()}),utcHours=utcHour.range,utcDay=newInterval(function(date){date.setUTCHours(0,0,0,0)},function(date,step){date.setUTCDate(date.getUTCDate()+step)},function(start,end){return(end-start)/864e5},function(date){return date.getUTCDate()-1}),utcDays=utcDay.range;function utcWeekday(i){return newInterval(function(date){date.setUTCDate(date.getUTCDate()-(date.getUTCDay()+7-i)%7),date.setUTCHours(0,0,0,0)},function(date,step){date.setUTCDate(date.getUTCDate()+7*step)},function(start,end){return(end-start)/durationWeek})}var utcSunday=utcWeekday(0),utcMonday=utcWeekday(1),utcTuesday=utcWeekday(2),utcWednesday=utcWeekday(3),utcThursday=utcWeekday(4),utcFriday=utcWeekday(5),utcSaturday=utcWeekday(6),utcSundays=utcSunday.range,utcMondays=utcMonday.range,utcTuesdays=utcTuesday.range,utcWednesdays=utcWednesday.range,utcThursdays=utcThursday.range,utcFridays=utcFriday.range,utcSaturdays=utcSaturday.range,utcMonth=newInterval(function(date){date.setUTCDate(1),date.setUTCHours(0,0,0,0)},function(date,step){date.setUTCMonth(date.getUTCMonth()+step)},function(start,end){return end.getUTCMonth()-start.getUTCMonth()+12*(end.getUTCFullYear()-start.getUTCFullYear())},function(date){return date.getUTCMonth()}),utcMonths=utcMonth.range,utcYear=newInterval(function(date){date.setUTCMonth(0,1),date.setUTCHours(0,0,0,0)},function(date,step){date.setUTCFullYear(date.getUTCFullYear()+step)},function(start,end){return end.getUTCFullYear()-start.getUTCFullYear()},function(date){return date.getUTCFullYear()});utcYear.every=function(k){return isFinite(k=Math.floor(k))&&k>0?newInterval(function(date){date.setUTCFullYear(Math.floor(date.getUTCFullYear()/k)*k),date.setUTCMonth(0,1),date.setUTCHours(0,0,0,0)},function(date,step){date.setUTCFullYear(date.getUTCFullYear()+step*k)}):null};var utcYears=utcYear.range;exports.timeDay=day,exports.timeDays=days,exports.timeFriday=friday,exports.timeFridays=fridays,exports.timeHour=hour,exports.timeHours=hours,exports.timeInterval=newInterval,exports.timeMillisecond=millisecond,exports.timeMilliseconds=milliseconds,exports.timeMinute=minute,exports.timeMinutes=minutes,exports.timeMonday=monday,exports.timeMondays=mondays,exports.timeMonth=month,exports.timeMonths=months,exports.timeSaturday=saturday,exports.timeSaturdays=saturdays,exports.timeSecond=second,exports.timeSeconds=seconds,exports.timeSunday=sunday,exports.timeSundays=sundays,exports.timeThursday=thursday,exports.timeThursdays=thursdays,exports.timeTuesday=tuesday,exports.timeTuesdays=tuesdays,exports.timeWednesday=wednesday,exports.timeWednesdays=wednesdays,exports.timeWeek=sunday,exports.timeWeeks=sundays,exports.timeYear=year,exports.timeYears=years,exports.utcDay=utcDay,exports.utcDays=utcDays,exports.utcFriday=utcFriday,exports.utcFridays=utcFridays,exports.utcHour=utcHour,exports.utcHours=utcHours,exports.utcMillisecond=millisecond,exports.utcMilliseconds=milliseconds,exports.utcMinute=utcMinute,exports.utcMinutes=utcMinutes,exports.utcMonday=utcMonday,exports.utcMondays=utcMondays,exports.utcMonth=utcMonth,exports.utcMonths=utcMonths,exports.utcSaturday=utcSaturday,exports.utcSaturdays=utcSaturdays,exports.utcSecond=second,exports.utcSeconds=seconds,exports.utcSunday=utcSunday,exports.utcSundays=utcSundays,exports.utcThursday=utcThursday,exports.utcThursdays=utcThursdays,exports.utcTuesday=utcTuesday,exports.utcTuesdays=utcTuesdays,exports.utcWednesday=utcWednesday,exports.utcWednesdays=utcWednesdays,exports.utcWeek=utcSunday,exports.utcWeeks=utcSundays,exports.utcYear=utcYear,exports.utcYears=utcYears,Object.defineProperty(exports,"__esModule",{value:!0})},"object"==typeof exports&&void 0!==module?factory(exports):"function"==typeof define&&define.amd?define(["exports"],factory):factory((global=global||self).d3=global.d3||{})},{}],52:[function(require,module,exports){var global,factory;global=this,factory=function(exports){"use strict";var taskHead,taskTail,frame=0,timeout=0,interval=0,pokeDelay=1e3,clockLast=0,clockNow=0,clockSkew=0,clock="object"==typeof performance&&performance.now?performance:Date,setFrame="object"==typeof window&&window.requestAnimationFrame?window.requestAnimationFrame.bind(window):function(f){setTimeout(f,17)};function now(){return clockNow||(setFrame(clearNow),clockNow=clock.now()+clockSkew)}function clearNow(){clockNow=0}function Timer(){this._call=this._time=this._next=null}function timer(callback,delay,time){var t=new Timer;return t.restart(callback,delay,time),t}function timerFlush(){now(),++frame;for(var e,t=taskHead;t;)(e=clockNow-t._time)>=0&&t._call.call(null,e),t=t._next;--frame}function wake(){clockNow=(clockLast=clock.now())+clockSkew,frame=timeout=0;try{timerFlush()}finally{frame=0,function(){var t0,t2,t1=taskHead,time=1/0;for(;t1;)t1._call?(time>t1._time&&(time=t1._time),t0=t1,t1=t1._next):(t2=t1._next,t1._next=null,t1=t0?t0._next=t2:taskHead=t2);taskTail=t0,sleep(time)}(),clockNow=0}}function poke(){var now=clock.now(),delay=now-clockLast;delay>pokeDelay&&(clockSkew-=delay,clockLast=now)}function sleep(time){frame||(timeout&&(timeout=clearTimeout(timeout)),time-clockNow>24?(time<1/0&&(timeout=setTimeout(wake,time-clock.now()-clockSkew)),interval&&(interval=clearInterval(interval))):(interval||(clockLast=clock.now(),interval=setInterval(poke,pokeDelay)),frame=1,setFrame(wake)))}Timer.prototype=timer.prototype={constructor:Timer,restart:function(callback,delay,time){if("function"!=typeof callback)throw new TypeError("callback is not a function");time=(null==time?now():+time)+(null==delay?0:+delay),this._next||taskTail===this||(taskTail?taskTail._next=this:taskHead=this,taskTail=this),this._call=callback,this._time=time,sleep()},stop:function(){this._call&&(this._call=null,this._time=1/0,sleep())}},exports.now=now,exports.timer=timer,exports.timerFlush=timerFlush,exports.timeout=function(callback,delay,time){var t=new Timer;return delay=null==delay?0:+delay,t.restart(function(elapsed){t.stop(),callback(elapsed+delay)},delay,time),t},exports.interval=function(callback,delay,time){var t=new Timer,total=delay;return null==delay?(t.restart(callback,delay,time),t):(delay=+delay,time=null==time?now():+time,t.restart(function tick(elapsed){elapsed+=total,t.restart(tick,total+=delay,time),callback(elapsed)},delay,time),t)},Object.defineProperty(exports,"__esModule",{value:!0})},"object"==typeof exports&&void 0!==module?factory(exports):"function"==typeof define&&define.amd?define(["exports"],factory):factory(global.d3=global.d3||{})},{}],53:[function(require,module,exports){var global,factory;global=this,factory=function(exports,d3Dispatch,d3Timer,d3Color,d3Interpolate,d3Selection,d3Ease){"use strict";var emptyOn=d3Dispatch.dispatch("start","end","cancel","interrupt"),emptyTween=[],CREATED=0,SCHEDULED=1,STARTING=2,STARTED=3,RUNNING=4,ENDING=5,ENDED=6;function schedule(node,name,id,index,group,timing){var schedules=node.__transition;if(schedules){if(id in schedules)return}else node.__transition={};!function(node,id,self){var tween,schedules=node.__transition;function start(elapsed){var i,j,n,o;if(self.state!==SCHEDULED)return stop();for(i in schedules)if((o=schedules[i]).name===self.name){if(o.state===STARTED)return d3Timer.timeout(start);o.state===RUNNING?(o.state=ENDED,o.timer.stop(),o.on.call("interrupt",node,node.__data__,o.index,o.group),delete schedules[i]):+i<id&&(o.state=ENDED,o.timer.stop(),o.on.call("cancel",node,node.__data__,o.index,o.group),delete schedules[i])}if(d3Timer.timeout(function(){self.state===STARTED&&(self.state=RUNNING,self.timer.restart(tick,self.delay,self.time),tick(elapsed))}),self.state=STARTING,self.on.call("start",node,node.__data__,self.index,self.group),self.state===STARTING){for(self.state=STARTED,tween=new Array(n=self.tween.length),i=0,j=-1;i<n;++i)(o=self.tween[i].value.call(node,node.__data__,self.index,self.group))&&(tween[++j]=o);tween.length=j+1}}function tick(elapsed){for(var t=elapsed<self.duration?self.ease.call(null,elapsed/self.duration):(self.timer.restart(stop),self.state=ENDING,1),i=-1,n=tween.length;++i<n;)tween[i].call(node,t);self.state===ENDING&&(self.on.call("end",node,node.__data__,self.index,self.group),stop())}function stop(){for(var i in self.state=ENDED,self.timer.stop(),delete schedules[id],schedules)return;delete node.__transition}schedules[id]=self,self.timer=d3Timer.timer(function(elapsed){self.state=SCHEDULED,self.timer.restart(start,self.delay,self.time),self.delay<=elapsed&&start(elapsed-self.delay)},0,self.time)}(node,id,{name:name,index:index,group:group,on:emptyOn,tween:emptyTween,time:timing.time,delay:timing.delay,duration:timing.duration,ease:timing.ease,timer:null,state:CREATED})}function init(node,id){var schedule=get(node,id);if(schedule.state>CREATED)throw new Error("too late; already scheduled");return schedule}function set(node,id){var schedule=get(node,id);if(schedule.state>STARTED)throw new Error("too late; already running");return schedule}function get(node,id){var schedule=node.__transition;if(!schedule||!(schedule=schedule[id]))throw new Error("transition not found");return schedule}function interrupt(node,name){var schedule$$1,active,i,schedules=node.__transition,empty=!0;if(schedules){for(i in name=null==name?null:name+"",schedules)(schedule$$1=schedules[i]).name===name?(active=schedule$$1.state>STARTING&&schedule$$1.state<ENDING,schedule$$1.state=ENDED,schedule$$1.timer.stop(),schedule$$1.on.call(active?"interrupt":"cancel",node,node.__data__,schedule$$1.index,schedule$$1.group),delete schedules[i]):empty=!1;empty&&delete node.__transition}}function tweenValue(transition,name,value){var id=transition._id;return transition.each(function(){var schedule$$1=set(this,id);(schedule$$1.value||(schedule$$1.value={}))[name]=value.apply(this,arguments)}),function(node){return get(node,id).value[name]}}function interpolate(a,b){var c;return("number"==typeof b?d3Interpolate.interpolateNumber:b instanceof d3Color.color?d3Interpolate.interpolateRgb:(c=d3Color.color(b))?(b=c,d3Interpolate.interpolateRgb):d3Interpolate.interpolateString)(a,b)}var Selection=d3Selection.selection.prototype.constructor;function styleRemove(name){return function(){this.style.removeProperty(name)}}var id=0;function Transition(groups,parents,name,id){this._groups=groups,this._parents=parents,this._name=name,this._id=id}function transition(name){return d3Selection.selection().transition(name)}function newId(){return++id}var selection_prototype=d3Selection.selection.prototype;Transition.prototype=transition.prototype={constructor:Transition,select:function(select){var name=this._name,id=this._id;"function"!=typeof select&&(select=d3Selection.selector(select));for(var groups=this._groups,m=groups.length,subgroups=new Array(m),j=0;j<m;++j)for(var node,subnode,group=groups[j],n=group.length,subgroup=subgroups[j]=new Array(n),i=0;i<n;++i)(node=group[i])&&(subnode=select.call(node,node.__data__,i,group))&&("__data__"in node&&(subnode.__data__=node.__data__),subgroup[i]=subnode,schedule(subgroup[i],name,id,i,subgroup,get(node,id)));return new Transition(subgroups,this._parents,name,id)},selectAll:function(select){var name=this._name,id=this._id;"function"!=typeof select&&(select=d3Selection.selectorAll(select));for(var groups=this._groups,m=groups.length,subgroups=[],parents=[],j=0;j<m;++j)for(var node,group=groups[j],n=group.length,i=0;i<n;++i)if(node=group[i]){for(var child,children=select.call(node,node.__data__,i,group),inherit=get(node,id),k=0,l=children.length;k<l;++k)(child=children[k])&&schedule(child,name,id,k,children,inherit);subgroups.push(children),parents.push(node)}return new Transition(subgroups,parents,name,id)},filter:function(match){"function"!=typeof match&&(match=d3Selection.matcher(match));for(var groups=this._groups,m=groups.length,subgroups=new Array(m),j=0;j<m;++j)for(var node,group=groups[j],n=group.length,subgroup=subgroups[j]=[],i=0;i<n;++i)(node=group[i])&&match.call(node,node.__data__,i,group)&&subgroup.push(node);return new Transition(subgroups,this._parents,this._name,this._id)},merge:function(transition$$1){if(transition$$1._id!==this._id)throw new Error;for(var groups0=this._groups,groups1=transition$$1._groups,m0=groups0.length,m1=groups1.length,m=Math.min(m0,m1),merges=new Array(m0),j=0;j<m;++j)for(var node,group0=groups0[j],group1=groups1[j],n=group0.length,merge=merges[j]=new Array(n),i=0;i<n;++i)(node=group0[i]||group1[i])&&(merge[i]=node);for(;j<m0;++j)merges[j]=groups0[j];return new Transition(merges,this._parents,this._name,this._id)},selection:function(){return new Selection(this._groups,this._parents)},transition:function(){for(var name=this._name,id0=this._id,id1=newId(),groups=this._groups,m=groups.length,j=0;j<m;++j)for(var node,group=groups[j],n=group.length,i=0;i<n;++i)if(node=group[i]){var inherit=get(node,id0);schedule(node,name,id1,i,group,{time:inherit.time+inherit.delay+inherit.duration,delay:0,duration:inherit.duration,ease:inherit.ease})}return new Transition(groups,this._parents,name,id1)},call:selection_prototype.call,nodes:selection_prototype.nodes,node:selection_prototype.node,size:selection_prototype.size,empty:selection_prototype.empty,each:selection_prototype.each,on:function(name,listener){var id=this._id;return arguments.length<2?get(this.node(),id).on.on(name):this.each(function(id,name,listener){var on0,on1,sit=function(name){return(name+"").trim().split(/^|\s+/).every(function(t){var i=t.indexOf(".");return i>=0&&(t=t.slice(0,i)),!t||"start"===t})}(name)?init:set;return function(){var schedule$$1=sit(this,id),on=schedule$$1.on;on!==on0&&(on1=(on0=on).copy()).on(name,listener),schedule$$1.on=on1}}(id,name,listener))},attr:function(name,value){var fullname=d3Selection.namespace(name),i="transform"===fullname?d3Interpolate.interpolateTransformSvg:interpolate;return this.attrTween(name,"function"==typeof value?(fullname.local?function(fullname,interpolate$$1,value){var string00,string10,interpolate0;return function(){var string0,string1,value1=value(this);if(null!=value1)return(string0=this.getAttributeNS(fullname.space,fullname.local))===(string1=value1+"")?null:string0===string00&&string1===string10?interpolate0:(string10=string1,interpolate0=interpolate$$1(string00=string0,value1));this.removeAttributeNS(fullname.space,fullname.local)}}:function(name,interpolate$$1,value){var string00,string10,interpolate0;return function(){var string0,string1,value1=value(this);if(null!=value1)return(string0=this.getAttribute(name))===(string1=value1+"")?null:string0===string00&&string1===string10?interpolate0:(string10=string1,interpolate0=interpolate$$1(string00=string0,value1));this.removeAttribute(name)}})(fullname,i,tweenValue(this,"attr."+name,value)):null==value?(fullname.local?function(fullname){return function(){this.removeAttributeNS(fullname.space,fullname.local)}}:function(name){return function(){this.removeAttribute(name)}})(fullname):(fullname.local?function(fullname,interpolate$$1,value1){var string00,interpolate0,string1=value1+"";return function(){var string0=this.getAttributeNS(fullname.space,fullname.local);return string0===string1?null:string0===string00?interpolate0:interpolate0=interpolate$$1(string00=string0,value1)}}:function(name,interpolate$$1,value1){var string00,interpolate0,string1=value1+"";return function(){var string0=this.getAttribute(name);return string0===string1?null:string0===string00?interpolate0:interpolate0=interpolate$$1(string00=string0,value1)}})(fullname,i,value))},attrTween:function(name,value){var key="attr."+name;if(arguments.length<2)return(key=this.tween(key))&&key._value;if(null==value)return this.tween(key,null);if("function"!=typeof value)throw new Error;var fullname=d3Selection.namespace(name);return this.tween(key,(fullname.local?function(fullname,value){var t0,i0;function tween(){var i=value.apply(this,arguments);return i!==i0&&(t0=(i0=i)&&function(fullname,i){return function(t){this.setAttributeNS(fullname.space,fullname.local,i(t))}}(fullname,i)),t0}return tween._value=value,tween}:function(name,value){var t0,i0;function tween(){var i=value.apply(this,arguments);return i!==i0&&(t0=(i0=i)&&function(name,i){return function(t){this.setAttribute(name,i(t))}}(name,i)),t0}return tween._value=value,tween})(fullname,value))},style:function(name,value,priority){var i="transform"==(name+="")?d3Interpolate.interpolateTransformCss:interpolate;return null==value?this.styleTween(name,function(name,interpolate$$1){var string00,string10,interpolate0;return function(){var string0=d3Selection.style(this,name),string1=(this.style.removeProperty(name),d3Selection.style(this,name));return string0===string1?null:string0===string00&&string1===string10?interpolate0:interpolate0=interpolate$$1(string00=string0,string10=string1)}}(name,i)).on("end.style."+name,styleRemove(name)):"function"==typeof value?this.styleTween(name,function(name,interpolate$$1,value){var string00,string10,interpolate0;return function(){var string0=d3Selection.style(this,name),value1=value(this),string1=value1+"";return null==value1&&(this.style.removeProperty(name),string1=value1=d3Selection.style(this,name)),string0===string1?null:string0===string00&&string1===string10?interpolate0:(string10=string1,interpolate0=interpolate$$1(string00=string0,value1))}}(name,i,tweenValue(this,"style."+name,value))).each(function(id,name){var on0,on1,listener0,remove,key="style."+name,event="end."+key;return function(){var schedule$$1=set(this,id),on=schedule$$1.on,listener=null==schedule$$1.value[key]?remove||(remove=styleRemove(name)):void 0;on===on0&&listener0===listener||(on1=(on0=on).copy()).on(event,listener0=listener),schedule$$1.on=on1}}(this._id,name)):this.styleTween(name,function(name,interpolate$$1,value1){var string00,interpolate0,string1=value1+"";return function(){var string0=d3Selection.style(this,name);return string0===string1?null:string0===string00?interpolate0:interpolate0=interpolate$$1(string00=string0,value1)}}(name,i,value),priority).on("end.style."+name,null)},styleTween:function(name,value,priority){var key="style."+(name+="");if(arguments.length<2)return(key=this.tween(key))&&key._value;if(null==value)return this.tween(key,null);if("function"!=typeof value)throw new Error;return this.tween(key,function(name,value,priority){var t,i0;function tween(){var i=value.apply(this,arguments);return i!==i0&&(t=(i0=i)&&function(name,i,priority){return function(t){this.style.setProperty(name,i(t),priority)}}(name,i,priority)),t}return tween._value=value,tween}(name,value,null==priority?"":priority))},text:function(value){return this.tween("text","function"==typeof value?function(value){return function(){var value1=value(this);this.textContent=null==value1?"":value1}}(tweenValue(this,"text",value)):function(value){return function(){this.textContent=value}}(null==value?"":value+""))},remove:function(){return this.on("end.remove",(id=this._id,function(){var parent=this.parentNode;for(var i in this.__transition)if(+i!==id)return;parent&&parent.removeChild(this)}));var id},tween:function(name,value){var id=this._id;if(name+="",arguments.length<2){for(var t,tween=get(this.node(),id).tween,i=0,n=tween.length;i<n;++i)if((t=tween[i]).name===name)return t.value;return null}return this.each((null==value?function(id,name){var tween0,tween1;return function(){var schedule$$1=set(this,id),tween=schedule$$1.tween;if(tween!==tween0)for(var i=0,n=(tween1=tween0=tween).length;i<n;++i)if(tween1[i].name===name){(tween1=tween1.slice()).splice(i,1);break}schedule$$1.tween=tween1}}:function(id,name,value){var tween0,tween1;if("function"!=typeof value)throw new Error;return function(){var schedule$$1=set(this,id),tween=schedule$$1.tween;if(tween!==tween0){tween1=(tween0=tween).slice();for(var t={name:name,value:value},i=0,n=tween1.length;i<n;++i)if(tween1[i].name===name){tween1[i]=t;break}i===n&&tween1.push(t)}schedule$$1.tween=tween1}})(id,name,value))},delay:function(value){var id=this._id;return arguments.length?this.each(("function"==typeof value?function(id,value){return function(){init(this,id).delay=+value.apply(this,arguments)}}:function(id,value){return value=+value,function(){init(this,id).delay=value}})(id,value)):get(this.node(),id).delay},duration:function(value){var id=this._id;return arguments.length?this.each(("function"==typeof value?function(id,value){return function(){set(this,id).duration=+value.apply(this,arguments)}}:function(id,value){return value=+value,function(){set(this,id).duration=value}})(id,value)):get(this.node(),id).duration},ease:function(value){var id=this._id;return arguments.length?this.each(function(id,value){if("function"!=typeof value)throw new Error;return function(){set(this,id).ease=value}}(id,value)):get(this.node(),id).ease},end:function(){var on0,on1,that=this,id=that._id,size=that.size();return new Promise(function(resolve,reject){var cancel={value:reject},end={value:function(){0==--size&&resolve()}};that.each(function(){var schedule$$1=set(this,id),on=schedule$$1.on;on!==on0&&((on1=(on0=on).copy())._.cancel.push(cancel),on1._.interrupt.push(cancel),on1._.end.push(end)),schedule$$1.on=on1})})}};var defaultTiming={time:null,delay:0,duration:250,ease:d3Ease.easeCubicInOut};function inherit(node,id){for(var timing;!(timing=node.__transition)||!(timing=timing[id]);)if(!(node=node.parentNode))return defaultTiming.time=d3Timer.now(),defaultTiming;return timing}d3Selection.selection.prototype.interrupt=function(name){return this.each(function(){interrupt(this,name)})},d3Selection.selection.prototype.transition=function(name){var id,timing;name instanceof Transition?(id=name._id,name=name._name):(id=newId(),(timing=defaultTiming).time=d3Timer.now(),name=null==name?null:name+"");for(var groups=this._groups,m=groups.length,j=0;j<m;++j)for(var node,group=groups[j],n=group.length,i=0;i<n;++i)(node=group[i])&&schedule(node,name,id,i,group,timing||inherit(node,id));return new Transition(groups,this._parents,name,id)};var root=[null];exports.transition=transition,exports.active=function(node,name){var schedule$$1,i,schedules=node.__transition;if(schedules)for(i in name=null==name?null:name+"",schedules)if((schedule$$1=schedules[i]).state>SCHEDULED&&schedule$$1.name===name)return new Transition([[node]],root,name,+i);return null},exports.interrupt=interrupt,Object.defineProperty(exports,"__esModule",{value:!0})},"object"==typeof exports&&void 0!==module?factory(exports,require("d3-dispatch"),require("d3-timer"),require("d3-color"),require("d3-interpolate"),require("d3-selection"),require("d3-ease")):"function"==typeof define&&define.amd?define(["exports","d3-dispatch","d3-timer","d3-color","d3-interpolate","d3-selection","d3-ease"],factory):factory(global.d3=global.d3||{},global.d3,global.d3,global.d3,global.d3,global.d3,global.d3)},{"d3-color":30,"d3-dispatch":32,"d3-ease":35,"d3-interpolate":41,"d3-selection":48,"d3-timer":52}],54:[function(require,module,exports){var global,factory;global=this,factory=function(exports){"use strict";function constant(x){return function(){return x}}function x(d){return d[0]}function y(d){return d[1]}function RedBlackTree(){this._=null}function RedBlackNode(node){node.U=node.C=node.L=node.R=node.P=node.N=null}function RedBlackRotateLeft(tree,node){var p=node,q=node.R,parent=p.U;parent?parent.L===p?parent.L=q:parent.R=q:tree._=q,q.U=parent,p.U=q,p.R=q.L,p.R&&(p.R.U=p),q.L=p}function RedBlackRotateRight(tree,node){var p=node,q=node.L,parent=p.U;parent?parent.L===p?parent.L=q:parent.R=q:tree._=q,q.U=parent,p.U=q,p.L=q.R,p.L&&(p.L.U=p),q.R=p}function RedBlackFirst(node){for(;node.L;)node=node.L;return node}function createEdge(left,right,v0,v1){var edge=[null,null],index=edges.push(edge)-1;return edge.left=left,edge.right=right,v0&&setEdgeEnd(edge,left,right,v0),v1&&setEdgeEnd(edge,right,left,v1),cells[left.index].halfedges.push(index),cells[right.index].halfedges.push(index),edge}function createBorderEdge(left,v0,v1){var edge=[v0,v1];return edge.left=left,edge}function setEdgeEnd(edge,left,right,vertex){edge[0]||edge[1]?edge.left===right?edge[1]=vertex:edge[0]=vertex:(edge[0]=vertex,edge.left=left,edge.right=right)}function clipEdge(edge,x0,y0,x1,y1){var r,a=edge[0],b=edge[1],ax=a[0],ay=a[1],t0=0,t1=1,dx=b[0]-ax,dy=b[1]-ay;if(r=x0-ax,dx||!(r>0)){if(r/=dx,dx<0){if(r<t0)return;r<t1&&(t1=r)}else if(dx>0){if(r>t1)return;r>t0&&(t0=r)}if(r=x1-ax,dx||!(r<0)){if(r/=dx,dx<0){if(r>t1)return;r>t0&&(t0=r)}else if(dx>0){if(r<t0)return;r<t1&&(t1=r)}if(r=y0-ay,dy||!(r>0)){if(r/=dy,dy<0){if(r<t0)return;r<t1&&(t1=r)}else if(dy>0){if(r>t1)return;r>t0&&(t0=r)}if(r=y1-ay,dy||!(r<0)){if(r/=dy,dy<0){if(r>t1)return;r>t0&&(t0=r)}else if(dy>0){if(r<t0)return;r<t1&&(t1=r)}return!(t0>0||t1<1)||(t0>0&&(edge[0]=[ax+t0*dx,ay+t0*dy]),t1<1&&(edge[1]=[ax+t1*dx,ay+t1*dy]),!0)}}}}}function connectEdge(edge,x0,y0,x1,y1){var v1=edge[1];if(v1)return!0;var fm,fb,v0=edge[0],left=edge.left,right=edge.right,lx=left[0],ly=left[1],rx=right[0],ry=right[1],fx=(lx+rx)/2,fy=(ly+ry)/2;if(ry===ly){if(fx<x0||fx>=x1)return;if(lx>rx){if(v0){if(v0[1]>=y1)return}else v0=[fx,y0];v1=[fx,y1]}else{if(v0){if(v0[1]<y0)return}else v0=[fx,y1];v1=[fx,y0]}}else if(fb=fy-(fm=(lx-rx)/(ry-ly))*fx,fm<-1||fm>1)if(lx>rx){if(v0){if(v0[1]>=y1)return}else v0=[(y0-fb)/fm,y0];v1=[(y1-fb)/fm,y1]}else{if(v0){if(v0[1]<y0)return}else v0=[(y1-fb)/fm,y1];v1=[(y0-fb)/fm,y0]}else if(ly<ry){if(v0){if(v0[0]>=x1)return}else v0=[x0,fm*x0+fb];v1=[x1,fm*x1+fb]}else{if(v0){if(v0[0]<x0)return}else v0=[x1,fm*x1+fb];v1=[x0,fm*x0+fb]}return edge[0]=v0,edge[1]=v1,!0}function cellHalfedgeAngle(cell,edge){var site=cell.site,va=edge.left,vb=edge.right;return site===vb&&(vb=va,va=site),vb?Math.atan2(vb[1]-va[1],vb[0]-va[0]):(site===va?(va=edge[1],vb=edge[0]):(va=edge[0],vb=edge[1]),Math.atan2(va[0]-vb[0],vb[1]-va[1]))}function cellHalfedgeStart(cell,edge){return edge[+(edge.left!==cell.site)]}function cellHalfedgeEnd(cell,edge){return edge[+(edge.left===cell.site)]}RedBlackTree.prototype={constructor:RedBlackTree,insert:function(after,node){var parent,grandpa,uncle;if(after){if(node.P=after,node.N=after.N,after.N&&(after.N.P=node),after.N=node,after.R){for(after=after.R;after.L;)after=after.L;after.L=node}else after.R=node;parent=after}else this._?(after=RedBlackFirst(this._),node.P=null,node.N=after,after.P=after.L=node,parent=after):(node.P=node.N=null,this._=node,parent=null);for(node.L=node.R=null,node.U=parent,node.C=!0,after=node;parent&&parent.C;)parent===(grandpa=parent.U).L?(uncle=grandpa.R)&&uncle.C?(parent.C=uncle.C=!1,grandpa.C=!0,after=grandpa):(after===parent.R&&(RedBlackRotateLeft(this,parent),parent=(after=parent).U),parent.C=!1,grandpa.C=!0,RedBlackRotateRight(this,grandpa)):(uncle=grandpa.L)&&uncle.C?(parent.C=uncle.C=!1,grandpa.C=!0,after=grandpa):(after===parent.L&&(RedBlackRotateRight(this,parent),parent=(after=parent).U),parent.C=!1,grandpa.C=!0,RedBlackRotateLeft(this,grandpa)),parent=after.U;this._.C=!1},remove:function(node){node.N&&(node.N.P=node.P),node.P&&(node.P.N=node.N),node.N=node.P=null;var sibling,next,red,parent=node.U,left=node.L,right=node.R;if(next=left?right?RedBlackFirst(right):left:right,parent?parent.L===node?parent.L=next:parent.R=next:this._=next,left&&right?(red=next.C,next.C=node.C,next.L=left,left.U=next,next!==right?(parent=next.U,next.U=node.U,node=next.R,parent.L=node,next.R=right,right.U=next):(next.U=parent,parent=next,node=next.R)):(red=node.C,node=next),node&&(node.U=parent),!red)if(node&&node.C)node.C=!1;else{do{if(node===this._)break;if(node===parent.L){if((sibling=parent.R).C&&(sibling.C=!1,parent.C=!0,RedBlackRotateLeft(this,parent),sibling=parent.R),sibling.L&&sibling.L.C||sibling.R&&sibling.R.C){sibling.R&&sibling.R.C||(sibling.L.C=!1,sibling.C=!0,RedBlackRotateRight(this,sibling),sibling=parent.R),sibling.C=parent.C,parent.C=sibling.R.C=!1,RedBlackRotateLeft(this,parent),node=this._;break}}else if((sibling=parent.L).C&&(sibling.C=!1,parent.C=!0,RedBlackRotateRight(this,parent),sibling=parent.L),sibling.L&&sibling.L.C||sibling.R&&sibling.R.C){sibling.L&&sibling.L.C||(sibling.R.C=!1,sibling.C=!0,RedBlackRotateLeft(this,sibling),sibling=parent.L),sibling.C=parent.C,parent.C=sibling.L.C=!1,RedBlackRotateRight(this,parent),node=this._;break}sibling.C=!0,node=parent,parent=parent.U}while(!node.C);node&&(node.C=!1)}}};var firstCircle,circlePool=[];function Circle(){RedBlack
[truncated: 800,216 more chars]
