# Supplementary material for: High neural activity accelerates the decline of cognitive plasticity with age in Caenorhabditis elegans
Source: eLife. 2020 Nov 24;9:e59711. doi: 10.7554/eLife.59711 (PMC7685709; doi:10.7554/eLife.59711)
Supplement: Supplementary file 2. [file elife-59711-supp2.zip › Supplementary file 8. DrEdGe/dredge-7.4.0-DESeq2/treatments.json]

{
  "D7-21-WW": {
    "label": "day7-21%-oxygen-whole-worm",
    "replicates": [
      "D7-21-WW_REP1",
      "D7-21-WW_REP2",
      "D7-21-WW_REP3",
      "D7-21-WW_REP4"
      ]
  },
  "D7-21-GFP": {
    "label": "day7-21%-oxygen-GFP",
    "replicates": [
      "D7-21-GFP_REP1",
      "D7-21-GFP_REP2",
      "D7-21-GFP_REP3",
      "D7-21-GFP_REP4"
      ]
  },
  "D7-7-WW": {
    "label": "day7-7%-oxygen-whole-worm",
    "replicates": [
      "D7-7-WW_REP1",
      "D7-7-WW_REP2",
      "D7-7-WW_REP3",
      "D7-7-WW_REP4"
      ]
  },
  "D7-7-GFP": {
    "label": "day7-7%-oxygen-GFP",
    "replicates": [
      "D7-7-GFP_REP1",
      "D7-7-GFP_REP2",
      "D7-7-GFP_REP3",
      "D7-7-GFP_REP4"
      ]
  },
  "D1-21-WW": {
    "label": "day1-21%-oxygen-whole-worm",
    "replicates": [
      "D1-21-WW_REP1",
      "D1-21-WW_REP2",
      "D1-21-WW_REP3",
      "D1-21-WW_REP4"
      ]
  },
  "D1-21-GFP": {
    "label": "day1-21%-oxygen-GFP",
    "replicates": [
      "D1-21-GFP_REP1",
      "D1-21-GFP_REP2",
      "D1-21-GFP_REP3",
      "D1-21-GFP_REP4"
      ]
  },
  "D1-7-WW": {
    "label": "day1-7%-oxygen-whole-worm",
    "replicates": [
      "D1-7-WW_REP1",
      "D1-7-WW_REP2",
      "D1-7-WW_REP3",
      "D1-7-WW_REP4"
      ]
  },
  "D1-7-GFP": {
    "label": "day1-7%-oxygen-GFP",
    "replicates": [
      "D1-7-GFP_REP1",
      "D1-7-GFP_REP2",
      "D1-7-GFP_REP3",
      "D1-7-GFP_REP4"
      ]
  }
}
