# Supplementary material for: High neural activity accelerates the decline of cognitive plasticity with age in Caenorhabditis elegans
Source: eLife. 2020 Nov 24;9:e59711. doi: 10.7554/eLife.59711 (PMC7685709; doi:10.7554/eLife.59711)
Supplement: Supplementary file 2. [file elife-59711-supp2.zip › Supplementary file 8. DrEdGe/dredge-7.4.0-DESeq2/project.json]

{
  "label": "C. elegans oxygen-sensing neurons - age and activity state",
  "readme": "",
  "transcriptHyperlink": [
    {
      "label": "WormBase",
      "url": "https://wormbase.org/species/c_elegans/gene/%name"
    }
  ],
  "abundanceLimits": [
    [
      -20,
      20
    ],
    [
      -20,
      20
    ]
  ],
  "heatmapMinimumMaximum": 0,
  "treatments": "./treatments.json",
  "pairwiseName": "./pairwise_files/%A_vs_%B.tsv",
  "transcriptAliases": "",
  "abundanceMeasures": "./expression_matrix.tsv",
  "diagram": "",
  "grid": ""
}
