# Supplementary material for: High neural activity accelerates the decline of cognitive plasticity with age in Caenorhabditis elegans
Source: eLife. 2020 Nov 24;9:e59711. doi: 10.7554/eLife.59711 (PMC7685709; doi:10.7554/eLife.59711)
Supplement: Supplementary file 2. [file elife-59711-supp2.zip › Supplementary file 8. DrEdGe/dredge-7.4.0-DESeq2/expression_matrix.tsv]

	D1-21-WW_REP1	D1-21-WW_REP2	D1-21-WW_REP3	D1-21-WW_REP4	D1-7-WW_REP1	D1-7-WW_REP2	D1-7-WW_REP3	D1-7-WW_REP4	D7-21-WW_REP1	D7-21-WW_REP2	D7-21-WW_REP3	D7-21-WW_REP4	D7-7-WW_REP1	D7-7-WW_REP2	D7-7-WW_REP3	D7-7-WW_REP4	D1-21-GFP_REP1	D1-21-GFP_REP2	D1-21-GFP_REP3	D1-21-GFP_REP4	D1-7-GFP_REP1	D1-7-GFP_REP2	D1-7-GFP_REP3	D1-7-GFP_REP4	D7-21-GFP_REP1	D7-21-GFP_REP2	D7-21-GFP_REP3	D7-21-GFP_REP4	D7-7-GFP_REP1	D7-7-GFP_REP2	D7-7-GFP_REP3	D7-7-GFP_REP4
aap-1	27.91412509	23.42463916	21.48259723	23.61292562	23.09400527	30.03146928	22.14065473	24.70592969	42.70504626	34.59874787	34.97193602	34.78069485	25.65792957	28.07071783	29.44865466	31.55337196	36.63236385	22.1948666	30.35384593	28.32566426	34.89130471	46.3618884	29.55121571	43.45376329	73.71803273	36.70283848	26.69390955	6.239456579	36.02612842	32.17300641	42.94714894	51.74385086
aat-1	1.13916805	6.189484892	5.753004347	6.052360102	1.508331403	4.099348063	1.944980547	1.555180343	1.605594733	1.963012404	1.727082333	0.579343242	2.526616498	2.924687146	2.548766492	3.679099288	3.975240038	15.62632869	17.3415426	4.633111469	0.326290028	13.53045946	0.077996075	9.259059037	6.071433269	15.4388549	6.350083251	0.25430866	0.123593641	32.43097851	0.166393607	5.483356442
aat-2	1.400729674	4.536050287	3.285085796	3.503617746	3.036407885	4.704550169	2.682709611	1.571380138	2.613737259	3.953957106	2.444787944	0.130084015	1.950159002	0.895500799	1.941706616	5.438452516	9.756201191	18.96885285	11.77396551	3.148291815	32.87730804	0.182577481	1.57617068	0.193695809	6.636931653	8.586241585	29.42782158	24.03982122	18.24651254	9.501993432	12.93642887	4.938396287
aat-3	3.93354394	18.44500245	8.963009885	12.50159093	5.396148237	15.68426476	7.625256851	7.344553055	4.209261868	7.342621237	12.23038728	4.524141016	6.753020663	5.339017991	6.397565117	8.687526189	11.03521574	48.37512393	54.52797826	40.32886486	80.21734337	47.20615827	39.6770832	42.98509866	43.49102104	17.54228502	1.917486993	5.730792285	33.36672939	11.63633392	3.990958789	16.60367358
aat-4	6.160386359	2.793823796	4.285948019	2.305064331	1.498261801	0.672862935	1.662365686	4.996827304	0.26683499	0	0.582369778	0	0.233277937	0.662803561	0.100852717	0.747306099	0	0.14427507	0.020748768	0	0	0	0	0	0	0.079191199	0	0.056351662	0.684670654	0.057352792	0	0
aat-5	1.826846486	0.409400534	2.884902777	3.136517823	2.760080392	2.231172433	1.984882831	1.058057116	0.573487019	2.474645708	2.145669609	1.064211784	0.483459627	4.816202089	3.158424848	4.317764604	35.66205087	12.65786054	8.237086441	7.216668546	7.991616897	14.57146934	19.50107017	17.95899447	0.570683462	0.218827653	16.1278095	2.387638596	1.324356897	0.554686874	0.084903629	0.983885774
aat-6	0	0	0.412714373	0.245927836	0.486927361	0.031586676	0.115611253	0	0.918589587	0	0	0	0	0	0	0	0	0	0	0	0	0	0	0	0	0.446103344	0	0	0	0	0	0
aat-7	0.035009125	0	0.064014663	0.183095974	0	0.274360645	0.071728206	0.200735187	0	0	0.290769741	0	0.203827179	0	0	0	0	0	0	0	0	0	0	0	0	0	0	0	1.675051537	0	0	0
aat-8	0	0	0	0.063175677	0	0.04057104	0	0	0.429043221	0	0	0	0.562630396	0.088809997	0.608102985	0.081926683	9.387362919	0	0.025021414	0	0	0	0	0	0.213472897	0	0	0	0	21.85552148	0.277895658	3.22032861
aat-9	28.52132113	14.10388311	18.51002021	16.15047749	25.84931945	26.48289678	16.9015704	25.06747663	22.10591087	14.07014011	21.54155115	26.2360544	26.1101407	23.02260808	26.37542943	22.53251198	3.592282679	12.49385001	14.26651251	6.082933585	30.44486064	18.97332175	10.40179108	13.29776331	8.354581701	25.03080272	10.261158	5.270301734	2.668082302	25.72701001	35.92028155	9.654774515
abf-1	0	0	0	0.355546833	0	0	0	0.389799724	0	0	0	0	0	0	0	0.461075751	0	0	0	0	0	0	0	0	0	0	0	0	1.858695061	2.919323777	1.251176732	3.171649224
abf-2	0.889688413	0.268554319	0.232401058	1.551008646	0	0.853755796	0.781213719	0.485837337	6.771421265	4.86987732	2.814988217	3.800715569	2.466604271	4.049221005	4.692087383	4.022718867	0	0.305103439	0	0	0	0	0	0	7.487020431	3.014430203	0	12.63189201	0	0	0	0
abf-3	0	0	0	0	0	0	0	0	0	0	0	0	0	0	0	0	0	0	0	0	0	0	0	0	0	0	0	0	0	0	0	0
abf-4	0	0	0	0	0	0	0	0	0	0	0	0	0	0	0.463498968	0	0	0	0	16.1413277	0	0	0	0	0	0	0	0	0	0	0	0
abf-5	3.913788697	2.411995088	2.783050692	0	0.833902229	1.825696796	0.668228264	1.24671482	7.400995556	9.025371809	7.524568195	0.696648279	9.494387927	7.193609726	11.67557732	1.474680293	0.555830699	0	0	0	0	0	0	0.23051402	0	0	51.6711242	0	0	0	0	0
abf-6	7.412233805	3.700312677	7.297968843	9.371906292	2.655320256	3.738816018	3.170808623	3.736284663	17.35831829	17.51195822	13.07923705	6.785311098	7.587671837	16.36853473	16.94856445	13.25842592	28.04048287	26.68993873	33.237889	0.915373579	27.55913262	39.85185933	18.73837589	14.33468921	0	0.214649829	3.584569446	0.610970652	0	8.31690941	0	0
abl-1	13.34133497	15.41385596	9.310314003	14.04025412	5.257521754	11.75716461	7.44797057	8.023944357	10.61470293	7.920489002	10.60629807	6.954275102	11.28303628	8.998751925	11.33744999	7.056099937	31.14289627	34.61188793	30.13646886	32.84715565	65.59727445	41.17052111	21.89260378	11.70447138	55.87835556	32.09361954	39.29948841	18.20114116	43.97765903	54.2536529	33.82717385	32.76622561
abt-1	0.022122647	0	0.101128903	0.115700336	0.106056516	0.024767353	0.566572909	0.274834617	0.032739687	0.070637279	0	0.047253559	0.021466768	0	0	0	0	0.026553043	0.007637396	0	0	0.092850839	0	0	0	0.087448259	0	0.995636849	0	0	0	0
abt-2	2.398214283	2.700359976	2.683030151	2.544265415	2.58684723	1.731063477	1.810260755	2.201345729	3.852705203	3.442499484	4.608329849	1.381737975	2.970131763	4.852620822	2.356339808	1.301934136	24.30744036	13.10471873	29.71306077	32.50105943	25.58820703	27.5666922	29.40042749	25.67587502	7.760683936	7.255421661	12.40095504	7.751724492	5.08661024	2.582135315	5.855957305	7.133052012
abt-3	0	0	0	0	0	0	0.118783047	0	0	0	0	0	0	0	0	0.02621365	0	0	0	0	0	0	0	0	0	0.244449166	0	0	0	0	0	0
abt-4	6.936750306	5.02271645	4.893121511	6.683382768	6.132377132	6.331804034	7.174204687	3.990086987	4.46584086	3.615741195	7.172128005	1.641803373	9.465888592	7.372014514	9.490486181	4.076092569	0.954150974	0.84284481	0.268633875	2.346129722	0.042809016	0.034138202	0.354744997	0.080482442	3.270119889	7.952224528	13.04604858	3.825866267	3.459284586	3.296177151	3.885868367	4.110928056
abt-5	0.011138593	0.17651591	0.122202419	0.233017145	0.106797385	0.162112394	0.433603381	0.276754504	0.197810359	0.331943374	0.03083735	0	0.06485018	0.491350142	0	0.428085995	0	0	0	0	0	0	0	0	0.39368668	0	0	0	0	0	0	0.148473237
abu-1	0.225026577	0	0	0	0	0	0	0	0	0	0	0	0	0	0	0	0	0	0	0	0	0	0	0	0	0	0	0	0	0	0	0
abu-2	0	0	0	0.1067261	0	0	0	0	0	0	0.169488819	0	0	0.150031548	0	0	0	0	0	0	0	0	0	0	0	0	0	0	0	0	0	0
abu-3	0	0.686305481	0	0	0	0.161616324	0	0	0	0	0	0	0	0	0	0	0	0	0	0	0	0	0	0	0	0	0	0	0	0	0	0
abu-4	0	0	0	0	0	0	0	0	0	0	0	0	0	0	0	0	0	4.334263555	0	0	0	0	0	0	0	0	0	0	0	0.393822502	0	0
abu-5	0	0	0	0	0	0	0	0	0	0	0	0	0	0	0	0	0	0	0	0	0	0	0	0	0	0	0.27567046	0	0	0.199255432	0	0
abu-6	0	0	0	0	0	0	0	0	0	0	0	0	0	0	0	0	0	0	0	0	0	0	0	0	0	0	0	0	0	0	0	0
abu-7	0	0	0	0	0.076615163	0	0	0	0	0	0.110611724	0	0	0	0	0	0.272358449	0	0	0	0	0	0	0	0	0	0	0	0	0	0	0
abu-8	0	0	0	0	0	0	0	0.461625116	0	0	0	0.073700058	0	0.253676292	0	0	0	0	0.285884015	0	0	0	0	0	0	0	0	1.423461459	0	0	0	0
abu-9	0	0	0	0	0	0	0	0	0	0	0	0	0	0	0	0	0	0	0	0	0	0	0	0	0	0	0	0	0	0	0	0
abu-10	0	0	0	0	0	0	0	0	0	0.264375716	0.229229961	0	0.080344152	0.304371633	0	2.714216181	0	0	0	0	0	0	0	0	0	8.291461833	0	0	0	0	0	0
abu-11	0	0.21834542	0	0.72058981	0.63410633	0.138827533	0.08468774	1.343017746	0.122343039	0	0.457739639	0	0	0.405191249	0	0.747572937	0	1.786041496	11.30173845	6.038733164	8.826234979	3.023586342	7.369495592	4.469762829	0.365234854	0.217853557	0.218284229	3.953071306	4.237912345	5.837730248	9.192168411	0.826458254
ace-1	0.666851038	4.337178834	2.895947289	1.889115368	3.316784193	3.616205244	2.262889956	1.871964933	2.652251735	1.951808256	2.596199529	0.578654913	3.275845846	3.932401133	3.846582528	2.873825807	12.85623566	4.102040212	0.30215959	4.590136281	1.66084855	10.3207109	6.172346806	9.720844713	1.534468544	1.48274151	2.567829392	0	0.522274909	0.556810428	2.588820926	4.444436095
ace-2	5.301434414	8.025129952	5.401489865	6.253346998	7.182009074	4.695014958	5.457923214	4.032815192	3.122660433	4.266940128	3.285916697	2.647845454	3.429507231	3.684346145	6.727356456	0.238511366	29.44184599	5.445064075	6.920208297	10.3742339	22.56757586	1.48653761	6.219356187	2.348816546	3.262764693	8.340679058	0	6.627576878	0.240372594	0	14.68392302	2.519604475
ace-3	0.825201245	0.358980819	1.020720885	2.327126178	1.768580466	1.249917388	2.486335175	0.742201689	0.143674067	0.671629759	1.948613269	1.918139203	0.612327684	0.713757095	0.570180696	0.932785167	54.97083573	51.00870713	67.66833754	43.91344303	10.47461727	32.59715431	25.89340173	36.22897845	3.788750053	3.837558746	0.384514516	1.183332918	0.165893678	0.185285494	0.707249578	0.215678835
ace-4	0.190845079	0.086410483	0.697925666	0.190116234	0.313685502	0.396797383	0.11171761	0.104215885	0.726261245	0.580348074	0	0.058234502	0.476195208	0.935403944	0.731992153	0.184908099	12.40568041	3.010564708	6.362647473	2.696225763	2.377859715	4.740581712	0.313600799	7.630611265	0	0.071846523	0.239961851	0	0.931755167	0	1.045348436	0.484550999
acn-1	1.953585878	8.526395297	4.069918232	9.100527386	1.78098778	16.86960137	1.706022412	1.438439274	4.170832818	7.021752508	2.349607101	1.949597557	15.10318459	5.964918287	5.589069727	2.787501784	0.05457944	6.669286334	0.409084133	1.583601863	0.264874818	0.364843813	0.184190366	0.13581106	194.1747129	148.7069975	156.6398814	100.8637987	195.5532734	224.0150119	212.3371804	137.3532873
aco-1	82.86762427	77.43254991	64.73776595	80.83204464	63.32662215	60.88429397	57.16745001	47.56698627	35.18405802	44.66432079	39.50123969	25.7932211	47.7013324	38.36661236	36.44532221	31.9078828	16.46358951	18.40006138	23.66488223	47.58369314	19.4464927	35.39036239	8.619683407	31.74190068	212.9984197	253.4496019	259.5437379	160.1488921	252.923201	340.3228301	332.0505749	187.181286
aco-2	275.468787	190.3383153	181.8705741	191.3468783	221.5123711	167.225279	149.0140881	174.6519478	133.6971804	130.8935387	124.735433	98.49767489	146.0794503	115.5569429	112.9059075	93.63446742	131.8542642	133.7511428	137.3246236	127.0475583	205.1933442	214.7066295	98.23682659	103.5296305	143.0204381	222.7039865	185.7587345	118.8103272	177.6800984	157.2120989	149.2700978	117.3254996
acr-2	0.167220492	0.0588885	0.662490729	0.291518272	0	0.124807521	0.114202853	0	0.494944987	0	0.771587078	0.238119892	0.10817523	0.068300908	0	1.134129124	0.284980994	0	0.038486328	0	0	0	0.080144272	0.35456182	0.410437826	0	0	0.574888434	0	0	0.470185324	0
acr-3	0	0	0	0	0.364706638	0.03548744	0.064944273	0	0	0	0	0	0	0.388409985	0.10638139	0.358305854	0.108040987	0	0	0	0	0	0	0	0	0.083532403	0	0	0	5.595956782	0	0
acr-5	0.116930477	0.4632562	0.267261217	0.509617127	0.168170283	0.196363833	0.598930518	0.44697035	0.865237162	0.560035892	0.485585467	0.062440327	0.397123288	1.146241023	0.58864369	0.198262573	5.978267964	0.421042745	2.381705022	1.576883552	1.934174779	1.78779869	0.504374618	4.152838142	0	0.231106316	0.874794259	0	0.06660324	0	0	0.064943294
acr-6	0	0	0	0	0.060565528	0	0	0	0.186966013	0.268924798	0	0	0.061294968	0.38701115	0	0	1.076518841	2.009177566	0.021807379	0	0.094988394	0.378744161	0	0	0	0	0	0	0	0	0	0
acr-7	0	0.03285505	0	0.108429176	0	0.208897695	0	0	0.092046507	0.397188576	0.086096714	0.59783292	0.18105925	0	0.104369449	0	0	0	0.042944555	0.139794641	0	0	0.178856247	0	0	0.491715565	0	0.466533145	0	0.979319253	0	0.138177221
acr-8	0.778206247	0.758918006	0.820938893	1.3044807	0.344376006	0.134036746	0.551915494	0.228824411	0.177181671	0.382277059	0.165728828	0	1.045570821	0.513461209	0.60270685	0.338332035	0.765136685	3.089562807	0.599318381	1.345463782	5.401046545	0	0	0	0.264473247	0	0	0.168381843	0	0.79974194	0	0
acr-9	0	0.029120348	0.151200689	0.576622836	0.211424138	0.123434573	0.112946562	0	0	0.117346441	0.228929765	1.236377354	1.069852455	0.607946064	0.185011113	0.062314062	0	0.198501032	0.057094437	0.18585584	3.481680397	0.628012974	0.237787929	0	0	0	0.048520311	0	0.251201323	0	3.466460836	0.244940657
acr-10	0.156603318	0.198538371	0.973594434	0.054601835	0.060060815	0	0.192513381	0	0.092703982	0.133341879	0	0	0.18235253	0.53730048	0.210229889	1.699393481	0.160132178	0.488710329	4.022371073	0	0.141295236	0.225352776	0	0	0	0	0	1.468329765	1.427212279	0.029888315	0.768579993	3.757433418
acr-11	0	0.115413309	0	0.507853746	0	0.407675778	0.298429047	0	0.431121631	0.155027236	0	0.388901692	0.141338985	0	1.344307389	1.481824073	0	0.262241156	0	0	0	0	0	0	0	0	0	0	0	0	0	0.242694661
acr-12	1.420650657	0.346359775	0.249776839	0.523905457	0.523894962	0.764656671	0.167924444	0.939890924	0.808632861	1.512038752	0.302545463	0.175066338	0.371143259	0.267813323	0.55013429	0.617640414	25.32848732	19.0846478	7.564261951	11.42135283	28.0184197	16.24973703	4.949470547	19.40578571	3.7819949	0.215987211	0.144276128	0	7.594014245	1.564248254	0.293305449	0.485557336
acr-14	0.230928528	0	0	0	0.189784645	0.073867273	0	0	0	0	0	0.493259011	0.064023459	0	0	0	0	0.475157957	0	0	0	1.542854115	0	0.139898164	0	0.52161927	0.116144545	2.721979593	0	0	1.264904377	0
acr-15	0.454212013	1.218123871	1.916614307	0.85274579	1.340002254	1.36907055	1.288535775	0.467449072	0.620488801	0.297495826	2.128063802	1.41796759	3.390352484	1.455634765	1.993414886	0.947868874	6.490350678	1.216159324	4.125243691	12.7218693	0.157620183	1.256947755	2.210406691	0	3.498914329	3.498820714	0	11.07272741	2.786191302	3.967644028	1.821932652	4.424423591
acr-16	0.336375345	0.228455112	1.933067434	1.633567228	0.506814551	0.349689018	0.689180322	0.780667393	0.711153832	1.329765588	1.862519601	0.82113307	0.559547489	0.647704688	1.370814072	1.086370262	0.122841123	0	0.265432647	0.216011446	0	0	0	0	0	2.342721555	0	0.090111197	0.711651054	2.43037037	0.036849726	0
acr-17	0.487210321	0	0	0.169872376	0.747423479	0.181818364	0.665478353	0	0.38454985	0	0.359692939	0	1.197673407	0.159200142	0	0	3.87480331	0.077970879	0.807357635	0.146007736	0.879170354	8.374220441	0	0	0	0	0	0	0.370017998	0	0	0
acr-18	1.008769422	0.721957714	2.142056509	2.269167169	0.686409318	0.255017965	0.933398209	0.932915852	0.288947475	1.246833154	0.630630477	0.556054862	1.578809784	1.674702793	0.873682657	1.544903164	0.44365625	3.749545784	31.65770614	63.77747949	2.740271234	24.4278507	34.24881448	17.52533805	5.559008491	1.972335903	0	0.671236464	0.370704488	4.968447145	4.292070089	1.590448008
acr-19	0.054583729	0.720834335	0.14971064	0.475783624	0.104670301	0.122218153	0.167750249	0.260809981	0.242338209	0.290475048	0.302231619	0	0.423723721	0.200651631	0.366375741	0	0.744182734	2.16199335	6.293872017	0.55207282	0	33.67668144	0.235444583	0	0	0	1.681475419	0	0	0	0.29300119	0.545685351
acr-20	0.457305505	0.3019595	0.365832845	1.544629857	0	0.223989163	0.35135522	0.163881036	0.930564682	0.54756361	0.316514156	0	0.05546845	4.552899229	0.287767149	0.129231443	5.455453655	19.27968682	4.894139708	0.963603474	1.24640664	0.034274186	4.027325844	0.848431832	0.168366456	1.807675689	0.150937438	0	1.562878846	13.74635196	3.33148742	1.841412237
acr-21	0.037318237	0.630816953	0	0.715632561	0.28624729	0.79381124	0.076459215	0.285300224	1.988204542	0	0	0.717399504	0.1448474	0.731643206	0.250486677	0	6.741451108	4.344802798	2.937407564	3.942208881	0.056117257	2.640303446	12.55570857	10.36561061	0	1.573489808	0	0	0	0	0.801285524	1.906845643
lgc-11	0	0	0	0.0639241	0	0	0	0.140164918	0	1.014699177	0	0	0.284647852	0	0	0	0	0.13203431	0	0	0.110279208	0	0	0	0	0	0	0	0	0	0	0
acr-23	0.03062789	0	0.784049205	0.160182333	0.058732346	0.137157509	0.062751742	0.175614078	0	0.586766359	0	0	0.297198536	0	0.513949671	0	9.134431552	3.161496749	3.024066577	1.239111057	5.480741848	0.954929109	0.792672566	0.519528689	0	3.954904352	0	0	0	0	0.422763733	0
act-1	115.6459226	89.87360519	162.1348132	119.6082907	102.9740829	56.36891966	98.50992705	100.9813405	27.28961561	24.68604478	26.02419035	26.07877321	27.88832944	27.53802868	27.92129207	28.9862324	49.225574	40.11577697	49.43614921	40.87916807	41.16033692	61.93268078	65.45477584	59.86990291	87.51512075	45.65180197	64.03253062	40.45474633	60.31217393	100.7340544	92.57680157	73.77131425
act-2	297.5814951	200.3765242	202.013445	196.242676	264.3863593	194.7752718	232.3312044	265.5455874	202.87381	206.898653	166.1902622	177.5550338	180.2162052	173.8680203	164.2911152	178.035335	163.2940384	182.9880156	202.3655518	225.4589124	138.1581638	265.2984546	281.0896745	412.5120054	615.5138383	535.23184	552.3519178	654.4118091	600.8659911	877.7197319	608.5512753	498.7644952
act-3	90.36692308	67.14252897	107.7178906	81.23244864	81.41850269	41.62059507	73.41111269	69.83197258	37.54155613	31.22450752	27.10461081	29.8228417	30.36099669	37.34994126	27.43742007	33.84661568	36.29389662	45.55014866	40.83763586	29.9446557	59.09104069	50.5516419	38.40857862	53.0736424	150.6212346	126.6947282	150.782576	117.2200323	128.5476594	207.5594408	162.8465716	122.2794189
act-4	1035.02939	1037.282561	1257.136254	1527.001826	1387.320842	907.730503	1028.837658	966.0586971	461.6966954	307.9886619	435.3292579	244.4944222	670.9601637	585.2937565	479.4081461	525.2747918	844.8367527	1569.727731	903.2974388	1133.636637	2167.120771	944.2756531	1168.934359	1652.604902	3527.674208	3331.547591	3108.960656	2293.981534	3795.164958	3628.275562	3249.980165	3165.845011
act-5	101.9487597	57.32795469	52.25911302	78.42188551	115.7672215	21.03898212	98.42246589	67.86865644	27.34767457	15.58433211	33.60078012	14.29994993	49.46312377	47.10973847	41.38900944	21.15390843	15.41272209	19.17248215	18.92244456	13.9913217	6.181666554	14.27234248	10.92061114	19.50793504	10.14758662	25.07090834	34.45880747	4.184739831	9.009277512	9.713702329	4.443353082	16.4387712
acy-1	4.656523425	5.097184732	6.362236057	7.779553482	4.21665901	4.3588137	3.445175545	5.290467643	2.4119443	2.340366313	3.724254323	2.679960946	3.0625184	3.106516047	3.125541716	2.953469004	100.5636374	74.19481121	89.80960591	71.8086721	39.17365251	66.10791267	67.32434055	73.96780128	24.38250901	15.10030941	11.52123621	1.649380456	5.363623727	6.258031235	15.45378577	9.770230017
acy-2	0	0.133031993	0.518053451	0.960391235	0.422563678	0.246702991	0.354735993	0.872414459	0.279526214	0.268039912	0.653644811	0.302582501	0.366559677	0.848622953	0.105649481	0.355840693	6.706103759	5.27090604	1.086781141	5.448102013	6.532632845	3.001108462	1.041036453	5.239694702	1.529878449	0	0	0.177095591	0.215170502	0	0.265542893	0.314711743
acy-3	2.848454044	4.048932137	1.870302416	2.776309839	1.911778314	3.029530595	2.334414223	1.608499354	1.762835556	1.736331751	2.186568419	1.52106112	3.266551227	2.728809522	1.78157416	2.048973439	2.25067667	22.31609433	4.237435617	9.807020617	54.30131659	4.036831223	6.515666197	0.38434129	6.559248903	5.527444358	14.70061566	1.238252897	6.076890078	0.420083795	4.150218489	7.018477994
acy-4	1.448664522	1.445461375	3.826193016	2.553541919	2.253245148	3.550046662	2.374469107	2.2765544	1.524553702	0.342634379	1.960761141	0.790770739	2.374097179	1.459537552	1.134431094	2.001427012	27.15732006	11.36003981	32.83023872	25.61410726	13.50625121	3.532296189	16.01532129	9.249048939	7.775141315	2.036054417	4.165162236	5.282214145	2.237086485	0.199682104	0.765288429	1.466141043
add-1	1.206390096	1.614404486	3.051496053	1.54228798	0.347007844	0.832876786	4.037116673	2.228873929	0.952190686	0.941596455	0.946307178	0.042947111	0.195103968	1.478243581	1.282105094	0.045455691	0.513989412	1.279056104	0.374833598	4.428771154	17.44566928	1.229666657	2.601856071	2.771100911	0	0.529857812	0.884842133	0.0754083	10.16991004	26.17106277	2.960369249	1.072048256
add-2	1.737772025	4.319824687	3.03735429	4.36602531	4.018444836	4.320195066	2.984471643	1.953731498	2.420478898	3.862316495	6.438311444	2.893058385	2.826951315	2.88091175	4.459855057	3.004270165	0	7.146888756	1.605696704	6.605449558	0.614864162	1.900011749	0.146976576	2.81766725	3.914049923	3.906022235	19.0288932	11.64508875	6.754131349	1.365659379	7.486096043	3.747092416
adm-2	6.277720843	13.88476592	8.40792029	6.282172079	9.192822405	11.8292932	5.311865949	5.017508814	13.60999018	18.74306672	11.87254211	15.70779598	14.90464931	14.18593147	10.61638139	9.105210189	29.90060271	34.71939093	16.20094318	16.85853194	32.07187298	46.478399	9.846792969	13.41453019	42.69550545	47.4817128	70.52379901	22.35173744	29.12627575	59.06605286	67.32160543	58.8293263
adm-4	6.605423622	4.652342362	4.683347718	4.543469515	4.825381302	4.502449974	4.925449091	2.662355418	2.792994424	0.621730708	2.239249807	3.503270279	6.845616755	3.028337459	3.242315798	2.742829785	2.48881779	2.292184032	0.155128495	0.908963619	3.310966065	0.619672023	1.679812988	1.905530075	0	9.058736024	0.15819859	1.263942275	0.358326567	7.632623121	0.068916225	0.848533213
adr-1	17.02032592	17.46197254	10.2240533	16.77972752	12.45162331	15.82414685	11.62399272	12.53578421	16.45271786	16.9633807	10.57725901	18.07247613	17.50220606	9.845206667	10.73096163	9.452843138	12.35148539	31.39123615	16.39371252	17.5427681	16.76697591	12.93829712	14.94734376	21.31245427	3.622187354	10.28419503	17.37625903	18.84879683	6.948820395	12.58047512	13.32859975	10.05416899
adr-2	20.77462513	22.70146467	14.45761918	16.86511363	25.09175936	29.88849623	20.51963483	22.81603218	14.68404847	13.5966286	22.14750453	20.92873195	14.92346457	14.74172677	20.50020157	28.67038029	12.78792735	15.1099017	14.68658231	26.06457492	10.4443573	8.291707326	5.17154882	5.719790439	3.013779409	5.964912564	15.99246047	12.26855711	19.71016321	9.912282618	7.608806055	3.58202256
ads-1	12.9454314	12.93973308	5.458590715	10.99216581	16.79919475	15.3051344	10.46064223	9.011690124	9.579083741	3.50393612	8.187496217	4.231110189	12.39919854	11.48672075	6.460723425	8.073470619	4.279248012	3.315209315	2.735426981	0.125414917	0.587356652	2.676512292	0.561604823	2.188783181	6.327445316	8.822722545	0	1.778812221	1.6527209	0.079871213	2.952471923	4.400717353
adt-1	0.756078991	0.636711978	0.240434914	0.496669753	0.378225543	0.134943909	0.26940648	0.502632214	0.551358958	0.13995066	1.031439352	0	0.106328006	0.537076698	0.625173432	0	1.251178531	2.19640166	8.398066191	2.265826013	0.741491032	5.492563286	13.13978856	1.556665693	0.32274328	3.522903436	1.697422773	0.493153321	0.249658125	3.523858463	6.587828508	0.24343592
adt-2	12.09949055	8.408683957	7.693202954	9.623938404	6.603477876	1.39509828	3.019817737	4.097512762	3.490032249	2.253263837	0.89030185	2.003432958	3.094467176	5.549505335	2.113541132	3.05951411	0.913409926	3.136109066	4.524039916	6.715909706	1.088048872	4.659700894	3.930191826	6.733333909	0.63144924	3.036691083	1.202925643	0.37689748	0.702157913	6.047988418	2.897587673	0.416748408
aex-1	0.096195091	0.406513667	0.908785858	0.531045269	0.522649874	0.412830728	0.328481088	0.153211957	0.23726796	0.341277204	0.221931201	0.51367728	0.280029479	0.157162846	0.376645871	0.326208986	1.857962621	1.92432699	3.774802835	2.666576391	4.436033232	2.13405371	4.564267564	9.824308083	0	1.013994803	1.38288801	0	1.388074831	2.952768802	0	1.852130495
aex-2	0.388170846	0.091132367	2.050463109	0.977462358	0.909773662	0.386289508	0.265100393	0.659464451	0.382973826	1.744374089	0	0.552750438	0.083702801	0.42279382	0.578993793	0	16.02371823	27.22973164	32.99578005	18.61239603	3.631982447	1.655049896	1.116238908	6.035688418	0.254067742	0.454635375	0.607378849	0.485270952	0.294801225	0	0	0
aex-3	1.145782879	2.847555735	3.571611954	5.764105783	3.201582739	3.298521461	2.526388787	3.19099011	3.908101489	2.020867797	3.353379525	1.095489772	3.896641371	3.476519071	3.149524512	2.318956678	102.5430409	74.00118761	99.9293434	101.2694762	101.2942086	155.5747331	95.29981629	117.839035	22.85187072	15.7585559	12.35131719	3.60145786	10.98912018	7.747408235	10.07506042	4.581855765
aex-5	7.745001827	7.183073655	8.21603023	7.884750375	9.23991779	4.831874096	7.086222867	3.333444608	5.249753565	2.265313719	4.828574592	1.578547598	4.933762835	4.491590525	8.829655348	2.806863389	58.38886997	63.58218536	51.67996005	51.02724305	6.22334071	19.46136445	27.03221265	63.7446378	3.30859004	17.99513221	10.40733421	8.093301682	5.320775665	0.564183921	4.533758383	2.167208788
aex-6	1.16806872	2.820671997	5.593839431	4.557463944	1.279942956	2.553144976	3.874687916	5.4217598	1.31706291	3.670425506	1.539911631	0	5.073486882	1.908382253	2.613428644	0.880235524	233.1903677	150.0799299	210.5359988	205.2782341	70.9284159	241.9898139	214.4925039	227.5012558	26.37631394	17.58948702	74.80518997	59.349082	4.94243914	20.16987337	0.682460036	8.773523179
age-1	27.93011436	28.79913474	20.05523632	18.90157203	27.7574742	30.14283907	24.33254626	28.57358254	31.47110632	34.26241887	25.41393936	30.79903128	21.52980057	26.36567409	24.43043248	28.90232407	18.71582031	27.26827551	13.09115612	21.44871481	19.47668153	27.77954666	14.34373913	32.82480478	19.75332847	5.375707181	4.427124113	8.279414826	5.029729519	2.519951602	5.27148731	8.78441683
ags-3	11.312786	15.04013352	10.64699158	14.62559721	9.616241108	17.58760077	12.85509404	10.85629205	19.97783365	18.4655014	13.5542827	5.990210252	22.50826531	15.66762374	11.96430264	13.7010721	65.61513619	47.46714961	55.79300727	77.50874101	54.35845971	50.84382053	87.68463881	47.67121566	29.68025335	31.00206672	31.251617	13.19188845	14.56607437	42.43330728	20.30280075	6.705527067
agt-1	10.17897133	8.065427748	5.853896241	5.151823683	5.666892528	7.260254049	9.250252926	10.35492933	9.961700863	8.911647575	5.908840322	4.734165214	10.99235844	2.81642685	5.785421601	5.753016931	2.658044259	2.955838306	12.07257867	9.040635032	0.987523643	66.83942242	19.35665459	6.091899387	6.044513375	0	2.167518124	5.54162772	4.675734456	26.63370585	0.881289071	3.464993202
agt-2	7.437576246	3.296607886	6.330899346	7.228200675	7.459055602	8.039591544	8.75771675	5.228572742	6.705412285	6.460202813	6.745338338	6.299828301	2.903419649	3.352126468	6.598930073	6.667807077	3.496631141	1.949588666	0.324648277	1.345026588	5.592123375	0.051258146	1.47501919	0.090632645	4.40645516	5.970090036	3.912684219	1.522959744	9.738897761	0	13.50478086	11.77525844
aha-1	4.130814986	11.08351281	7.972876687	7.944311843	3.960645915	6.93696532	4.970563549	4.824773409	8.539163016	8.444154879	6.988800186	1.820689915	5.089964701	7.311303721	5.28128918	5.039945774	73.3594938	65.83219747	97.81100017	79.35998065	47.22870277	55.74708173	59.48792219	42.61162976	38.62462877	18.31571548	30.18256608	4.11900806	22.70734751	34.06932698	12.67079539	12.16321126
ahr-1	0.257234347	0.51333115	1.097498535	0.04982677	1.096166972	0.319984519	0.409914423	0.273135059	0.338387157	2.737818048	0.553899773	0.244198998	0.277342251	1.120713656	0	1.615393042	270.6781782	197.2565822	357.5682152	201.9712883	146.3023518	367.2136338	195.6951599	359.6138922	32.83145896	33.36668043	18.06218009	17.68695322	15.04270889	5.782195665	17.70948576	14.66780092
aip-1	13.21678764	6.351728061	12.08353832	7.102878932	10.19502565	10.8472939	9.162109903	9.781433306	10.29460646	17.45154337	9.491613954	10.93147938	11.9570913	12.05501359	13.17361232	11.00834682	40.89948196	37.92962975	30.19014385	41.99066684	19.57586115	63.09877728	61.15363636	40.24483118	44.34309806	32.21085191	38.74692786	10.99458707	75.50882868	64.29459142	31.92981754	23.51204795
air-1	56.84006128	39.31646563	38.25540576	39.95886013	57.44535912	56.58760709	51.36219064	54.77824527	44.82671347	30.50441803	50.43801196	79.25219855	48.93874796	41.29008611	46.35413715	62.53433153	15.90278178	13.06684382	4.704378054	4.078147118	14.92300418	36.50048904	19.69936051	0.706628482	5.889508401	3.025036924	12.38480095	18.54001406	12.65508425	7.63256277	1.079040876	25.99559847
air-2	87.49445514	53.70631194	65.0581989	63.00886151	83.98012878	80.82272312	62.31869366	92.58386741	75.7178997	66.24510191	95.90421276	90.13464538	71.50952025	78.10748095	83.64936646	94.12608494	26.79821277	12.56367514	3.143725312	6.013538971	14.54042673	7.317431798	6.074092184	0.497630624	5.530109649	23.87342671	2.561448269	63.46328201	26.20163131	16.79717963	12.23831656	14.59920606
ajm-1	17.77751781	30.85849325	19.63259877	24.59913631	14.7199783	27.42379123	13.04268316	12.14819062	18.17625139	15.54903591	13.2383178	10.6105622	23.55095972	18.35668466	14.86650761	13.61788643	11.18217191	20.23446459	22.1659506	21.25320194	13.42527932	18.3867093	12.8788464	11.05113601	404.2014283	380.6360959	305.7787356	178.0895996	473.305074	398.3116464	318.3193804	288.4973966
aka-1	29.42357593	24.1060627	25.16230001	22.86371209	25.14957948	33.02296569	32.71434239	33.70914335	33.44300968	25.71209491	34.89196479	36.42280101	28.78779158	30.73702257	31.25252113	37.20006577	25.0098493	23.30511096	29.06824118	18.71110956	37.18908927	58.11460237	38.59044156	25.97327539	32.02301136	23.22305297	35.55248548	24.11366853	19.21727944	35.58017991	50.54788777	25.04762194
akt-1	42.95714749	48.29002458	40.75926115	38.52025708	46.81628048	61.16462584	44.64978928	37.5112828	62.06625074	70.92097172	57.27469594	51.08333397	57.7642366	44.01041721	53.36325258	53.57741982	89.45251097	107.8521186	383.8172877	310.8810668	89.74487005	296.062892	308.2312402	315.368993	82.62693009	93.39397256	108.3742405	43.50656863	75.36667954	49.05473509	48.70626524	38.40450679
akt-2	4.397784219	3.618885053	2.262908921	3.775575856	2.966464461	4.94826963	4.527824158	4.730639576	8.372559515	7.856026369	6.424167252	3.917927293	6.519045508	11.21087267	8.232605994	7.29433069	35.13895849	23.89917137	22.72028488	17.93117269	24.65812527	39.93694135	33.49081354	67.14744654	27.92397628	9.842158924	23.185495	9.780149272	11.48003762	16.828841	8.575106049	19.63845923
alg-1	13.32414314	20.49964632	16.11314006	18.02124332	11.84097523	19.43480208	12.10881264	11.27547487	10.00038604	11.65614155	9.295325676	8.800466406	14.05964434	12.27744574	9.455266999	10.48780276	79.36728333	90.61572128	81.26230105	73.44030434	110.0237103	117.4592376	67.98092672	65.46356903	46.66909402	38.90847873	49.23980474	42.20561403	50.77290446	100.8896673	57.11440452	51.81345384
alg-2	22.84951886	27.54712258	16.83078956	23.10933961	18.45885088	20.70075149	10.9567209	15.91996336	12.61482206	10.34867678	12.65184187	18.27634338	23.2728329	15.9254075	14.90191294	13.92173286	34.90851882	30.88770617	17.76833279	35.36696788	52.51465667	21.31794231	16.54323892	13.09137894	66.48875357	31.26020751	44.38710413	16.71372594	44.52796819	58.51666281	48.16702886	27.82941139
alh-1	86.96113917	77.23431307	67.3550079	62.24079931	76.61392532	85.93693441	45.57290369	43.54169972	48.22404213	51.63066487	53.65758639	43.09290433	49.27151614	43.67844932	56.10658756	41.57428424	7.774645737	18.67144323	19.29049987	20.12500818	17.04369023	27.55687042	14.91123668	21.02804258	12.35176941	32.10847034	27.38356257	15.99364557	39.38091394	25.82273148	22.72836311	22.41015755
alh-2	0	0	0	0	0	0	0	0	0	0	0	0	0	0	0	0	0	0	0	0	0	0	0	0	0	0.168999134	0	0	0	0	0.393423031	0
alh-3	28.42071541	42.14887878	29.74376757	30.02224552	29.50314663	31.77723162	17.49144604	19.61538584	20.75844635	32.28120353	19.97575946	13.29416876	21.77032159	22.72184861	18.42335624	10.58414991	10.23147396	30.1678743	24.0221292	31.32034062	8.751824915	47.90751548	29.67116557	34.41270298	40.39464348	41.31851922	49.6737777	14.42549461	22.12826407	44.50084339	33.45173352	29.53039088
alh-4	27.45110735	25.9406178	19.84442599	20.46078282	38.13847759	32.27220814	22.73867799	18.58378825	37.28231428	39.61803135	40.37859557	23.07640651	36.5487908	34.84053879	43.01521318	19.4284369	16.8217246	20.57077715	23.31089764	26.10356697	25.88280805	32.8007643	26.33668675	26.23922917	90.11046587	89.74646561	143.6275255	98.11923521	73.28531927	124.2539396	124.0828105	86.5142859
alh-5	5.952515949	4.555296639	6.279378854	1.929080059	8.853634907	8.372874104	1.954450566	0.510499131	1.242327469	3.330162663	1.584579118	1.548556338	2.443709032	3.085873675	4.866235	0.086263628	0.065028295	2.839519602	0.684995238	0.428811698	0.344272655	1.647248718	0	0.080905574	0	4.223262619	0	0	0.434683943	0	0.058521319	0
alh-6	19.64397232	8.736869524	19.93925036	15.235455	10.95566444	10.10538715	11.54507612	12.0163447	5.018976099	4.164867812	5.200122012	5.237929282	7.037343052	6.90472406	5.428246223	4.069444974	19.4286299	15.84389904	13.83355471	14.77595396	34.40402383	30.0321399	41.78532405	10.7862733	0.537862796	10.44962617	5.969898703	3.522244292	6.359833398	0.298734967	3.240839285	3.825118138
alh-7	6.273206099	3.499584438	4.716899924	5.67250707	4.60945845	5.283773338	3.363353548	2.913400056	3.644118631	7.113547817	5.843256879	4.132540875	7.225020577	5.747169474	7.280161513	9.874470197	6.644370244	6.509156648	20.19968322	5.732125448	1.719157629	3.515252216	11.29574353	9.074675623	7.252607869	12.36000351	4.592562356	1.704080539	0	4.839409376	1.168926674	3.386458097
alh-8	185.8005463	142.0176478	115.8818283	140.5412532	175.5293523	135.2762247	134.5517249	91.11583568	157.7424668	124.893469	150.4641564	82.49050314	162.8528912	128.4884968	123.0800442	110.8926254	44.8600385	117.8465558	64.41445042	57.09824882	195.882948	72.2378914	36.21549643	46.12885088	81.66966478	99.27956977	197.5244682	42.21549886	109.6028659	95.31839532	94.21322236	106.2708441
alh-9	42.56401154	32.43742692	40.46707243	49.76599215	37.47647185	14.09353126	25.0188496	24.11166901	18.669974	15.0911311	12.98543105	8.521569245	19.56552966	18.62935269	23.97396175	12.67580383	12.12804362	9.350513837	11.57681362	6.846356612	3.283376989	11.50776881	29.45630451	12.97444385	8.41599397	19.60615054	23.58338188	2.527452875	22.11009186	15.25406496	18.68688855	29.28436837
alh-10	6.418466407	9.130846831	11.44575213	12.29728284	8.042926573	4.731230038	4.752383456	5.283481044	4.326185808	7.101904424	2.46311469	1.764617943	9.064770695	7.631224202	8.637706319	4.310055929	0.27075489	3.317999895	1.842881557	3.428007723	2.102363891	3.04825011	8.680360267	0	39.21326951	38.18278257	41.33458807	51.60008718	39.52757486	78.07780802	83.186253	68.19045832
alh-11	14.07074265	9.394164714	7.05748284	9.837455954	10.7272966	12.36162292	11.86182725	13.16632717	5.856619228	5.979956133	5.95146534	9.235602714	8.723121956	7.662892633	9.428137094	4.473333814	19.06717777	12.54918489	12.80190344	9.828069495	14.95079391	26.18862901	6.462738833	26.36421171	21.08148914	15.19250431	21.24275097	11.08568523	6.79019101	18.69559884	14.31185864	28.27475431
alh-12	16.64686926	12.12129003	13.46662652	16.18159644	12.31368295	11.78864423	13.5304951	11.51678954	4.14353019	6.348585008	8.509681703	2.405162401	10.45389403	13.27557923	11.33709362	2.201643376	1.348481496	1.278469874	4.643823989	3.14647094	4.439072986	1.678741327	0.087514393	1.226030614	0.179272785	5.53371976	1.446432858	0.456549498	9.568678276	0	3.267242884	3.177676485
aly-1	3.339788887	12.81755495	8.100922907	16.15987987	4.835984819	9.919934576	4.608351393	2.865936832	9.280004791	6.819089874	6.038368508	5.095518929	10.31756284	10.69033078	5.947436245	5.084972721	17.65602456	29.8602206	11.05933547	20.68127716	55.55172264	7.683011741	2.744006987	2.890383055	28.30617426	63.22494022	69.10901309	89.98046529	68.48400475	63.93621592	34.49649837	39.82403525
aly-2	55.27958523	53.27153465	49.1409247	48.24289563	54.08662448	59.95178977	52.20008836	63.18894998	70.684735	61.03046001	74.95573398	70.76044159	61.83848629	69.12224626	61.39456942	93.69222464	27.2082992	16.5276577	25.9967117	20.93208255	6.702145684	24.01103914	43.42340261	8.180770649	66.61649784	31.55433891	28.92344222	106.2810869	28.03903769	41.83306087	34.99419524	26.01015857
aly-3	90.52232165	86.16749508	71.60262751	82.73426354	80.37402784	80.73169124	86.08881995	96.76952517	74.92988223	56.04070222	69.79687733	73.66220708	81.27436553	59.1350985	55.23654505	56.83789859	87.89123577	64.78868487	73.09556	97.26205212	49.97113405	60.00447011	81.2213599	41.10818089	47.65495947	67.81569021	53.83191897	31.5174211	40.27973263	63.6888497	62.1969157	56.39608482
ama-1	45.83173905	38.21402235	30.66582891	38.49538136	46.11282757	45.53137486	42.77222921	46.07712278	47.67422289	50.35116849	44.93116527	49.66618058	50.34673438	41.99934425	37.96282761	48.0648508	46.01301364	47.72376934	29.26872461	45.19404803	58.34573775	56.58359808	39.6868474	33.94847022	141.1400295	149.6436412	134.3558513	83.35667129	115.6468404	162.4316789	127.3477337	101.8781748
amt-1	0.365407741	0.096511708	0.05567942	0.053085117	0.759101971	0	0	0	0	0.064818969	0.67442426	0.585378067	0.531861546	0.074625067	0	0.137682342	0	0	0	0	0	0	0	0	0	0.882697733	1.447269914	0	0.971297245	0.290580839	0	0.676492642
amt-2	0	0	0	0.23385872	0	0	0	0	0	0.285550487	0.09284617	0	0.650843957	0.575312177	0	1.213078839	9.716114282	11.43175331	5.256315002	7.462307442	3.681420795	5.630228693	9.643874142	36.26518854	2.07431981	0.618640233	3.364971731	0	0.458454422	0	0.41147686	4.470284075
amt-3	1.070211147	0.2119986	1.304597128	1.204942189	0.684082507	0.624037605	0.228405706	0.852273973	0.593933984	2.705258121	1.975262919	1.571591286	0.778861654	3.497006511	1.721034517	1.764200859	4.103726314	9.981924407	13.33166399	11.67628817	5.02915245	3.342096254	13.14366059	21.41553391	3.414842708	0.99884933	3.650063783	0.083620136	1.82876692	0.978715666	3.009186073	4.30937279
amt-4	7.600791503	7.173951555	9.452786548	10.37637846	12.86060581	6.037953234	11.79412831	10.09421888	5.458851556	6.662137002	2.630362065	1.492201128	2.494636842	2.465361733	2.907268357	2.526979153	0.19049181	3.320491114	2.006603149	1.004917824	0	0	0.160714164	0	0	0	0.049190268	9.746652897	4.711392207	0	0	0.248322737
amx-1	4.640484681	2.86159772	2.622032836	5.763572954	1.795004533	3.0324165	2.815562843	2.245848373	3.242183157	1.017476261	4.466210015	2.977850578	3.594594914	2.635660187	3.007831118	3.016712878	3.56388041	1.864572339	3.520348203	10.38522854	1.108114035	0.573191012	1.145438193	0	10.5002486	4.041298932	3.295524528	4.070863689	0.998292313	10.87111092	0.702543786	1.991069941
amx-2	3.237044392	3.490636446	4.367798935	4.436717624	2.268907508	2.224401504	3.384707041	1.92005719	2.775219746	5.037234156	4.264581747	2.574968097	5.762247109	4.212691074	5.469366486	3.331013102	2.092520607	7.770623429	5.287045011	3.662892427	0.805688572	7.629678203	4.493791672	5.20685891	1.249319107	1.23544318	4.951542039	3.977011974	4.272554027	6.327141952	0.342388202	3.074956118
amx-3	0	0.59646721	0.137645262	0.328079695	0.577408697	0.716348748	0.539808621	0.215811864	0.111403926	1.121674175	0.20840578	0	0.146090725	0.64568298	0.126318388	0.255273699	0.256578024	0.09035252	0.259879067	0	0	0.090270068	0.108234896	0	0.110859315	0.495936299	0.397533367	0	0.343020977	0	0	0
anc-1	22.45615666	20.09526641	22.66353635	23.25277109	16.28335042	13.86486081	15.40166576	12.50544292	18.16827474	22.91577423	18.30588328	8.441065299	24.81984913	21.17384658	18.59377772	14.16675784	34.90115194	38.65159708	35.81009183	26.52773933	52.21397186	48.9673438	31.26143943	33.96096746	55.97562836	40.09142067	39.27918853	29.90931714	46.79861666	55.9825894	47.7074544	43.84745463
aos-1	14.17310541	25.55380971	17.07023259	28.0371616	27.99221483	32.63756936	33.82025391	20.27587275	22.85900759	17.52370371	22.32126746	23.47554882	20.83524714	24.64649296	15.09586237	23.98337574	11.93243001	11.05237206	37.7081592	8.202337833	10.27353099	0.457974996	26.47966743	6.748112051	10.12377997	7.715968923	12.69862634	22.20114605	7.444523404	18.38420606	6.898625256	33.27820063
apc-2	22.60588776	13.23361231	14.86906574	16.26913737	22.36961576	29.01079102	28.77341618	27.31752712	19.57678227	16.29721321	20.69434407	24.48155403	19.95751495	20.09499167	18.70077672	19.35684524	2.817995446	12.34309555	2.111363595	6.312964717	12.19408903	7.252420806	2.670601721	3.361952223	1.934764686	7.819611022	12.32079631	14.86660184	5.883333958	7.846358129	5.384691941	3.119961933
apc-10	5.092133681	6.383969304	5.834915866	7.220123936	4.426675833	10.94570012	9.32013167	9.862184506	7.636415724	13.29633601	8.646554131	16.24254189	7.247042483	11.48089799	5.240827691	4.144327327	1.04137571	1.792827174	0	0.152601634	0.816777619	0	0	0.143959724	0	0	0	22.78999365	0	0	0	0.452508111
apc-11	5.215306236	11.80688367	8.514516656	7.468371343	7.143516441	6.568630879	5.151862507	9.967834363	10.47472953	7.334983361	5.414492823	4.973123405	7.952506796	2.510572152	4.688312574	5.053063801	5.872457912	3.353437795	2.700718459	10.6753621	3.921255385	6.365717354	6.427428756	5.331605699	4.388851623	5.153875356	2.459078084	9.081294748	0	5.421158419	0.99983415	6.206969658
ape-1	36.27690538	35.15564301	32.57227883	36.05268129	38.48430012	43.73785052	38.33764469	36.27473685	48.08619169	39.91247438	46.45957579	44.62226652	44.14083763	38.8776809	39.19302156	42.7348386	34.26700635	28.8367634	23.13418344	26.50573425	38.88724084	22.55328618	14.83993608	12.52261346	102.6828671	88.95032763	107.0254261	46.05637919	142.8352805	117.0770782	97.14594262	85.05141696
aph-1	5.228598571	4.670225101	7.040051577	5.966249288	7.018488771	10.21730514	9.836094682	9.902391909	8.582027132	2.42833991	10.39600323	9.84831177	6.36504224	8.387129436	7.497629654	11.28323585	11.17887505	9.984075939	3.708594013	7.478445032	13.86658933	3.248988532	24.19357922	1.914911411	18.06015416	9.645087425	19.66299865	7.754691184	12.99575409	8.754279322	13.4136996	5.80793683
aph-2	14.40882066	10.95004574	10.02145379	9.015150514	6.610977941	11.45524419	9.598987214	10.64393905	5.036617833	5.78617511	7.280722885	11.94259765	6.090160935	10.07353776	7.5650974	11.29122422	19.05714147	8.859404259	15.70125799	16.78874341	12.19613473	19.9552202	13.4090354	11.52705642	2.147998176	7.046752839	15.63853857	5.760342156	12.43670742	11.3246712	3.558838479	10.70296028
apl-1	114.453899	122.2833404	119.165793	130.5882216	91.69563244	99.51307484	67.86855013	63.90087292	106.3204946	111.966135	123.4693133	38.50753781	153.7935446	122.1477528	100.8826141	81.55718731	1329.961987	1102.055086	1826.379649	1540.40837	824.0458254	1720.383885	1019.487295	1386.780794	720.8988322	637.0201271	769.3769594	360.4466023	491.9756051	614.0481456	461.5239773	384.6622933
apm-1	6.068866721	20.03207606	13.85626111	21.38866893	10.75702682	24.05579377	14.38329398	9.09127661	18.93380572	27.58281512	21.97849435	16.60663565	22.79179253	17.28472864	22.01909064	11.27278468	3.522109243	11.85167079	4.054405079	5.972298991	1.874540282	1.180151695	4.52805143	4.451622381	263.2943298	270.2387815	295.8349633	138.5956832	311.8227486	343.1908983	264.692912	219.0742975
apn-1	5.348266545	8.21473855	8.425310618	6.741768399	12.7015241	9.073575089	12.98073022	12.97402209	10.83745061	7.6189402	14.46505576	7.820907285	13.33354856	10.88884162	6.351276716	7.812692468	2.173490698	1.283867636	3.266673776	5.733001188	0.185594993	0.444010161	2.129494085	35.32866169	1.454085907	7.263857612	10.86301108	15.73810718	9.935807766	5.69256724	0.063096872	3.381722718
app-1	39.08690147	39.72466512	24.9901246	39.84041465	49.95456157	38.41572294	43.3167463	47.72369563	40.8516339	37.52743716	44.07046541	52.22864853	43.34637462	34.65208741	40.65344097	30.79559859	7.674284935	3.459144506	2.891563287	20.09058955	9.006135337	1.160995902	24.92737199	0.811582953	21.88439733	5.043398414	10.6219827	13.97533275	12.10657091	21.63622402	41.12741591	9.053712053
Apr-01	31.71964058	29.30629988	22.07988826	24.81443394	28.97703336	38.77430459	25.32093943	28.23649233	39.21521043	41.50009557	39.40712832	43.19910022	36.36951076	34.78400643	32.46596351	33.49112383	30.16725988	44.51717334	25.38518717	25.16948747	40.84084438	10.80768801	8.923550927	12.84471407	33.57928663	7.03985392	23.94007094	29.98103484	18.75137364	12.82346653	26.54852659	11.80968817
aps-2	1.91839064	4.439538579	4.844109563	3.503617746	3.678724938	3.068184893	2.807486802	0.174597793	4.055799195	5.250336485	2.529090976	2.34151227	3.368456457	5.149129595	1.839511531	5.369611345	17.74798302	25.54764575	29.26671426	20.53233792	30.63359203	12.37875318	10.24510942	56.94656781	15.06762862	6.018393634	20.42258656	12.16266489	21.22978265	9.93786469	8.546449397	18.87414471
apg-1	32.2101953	27.86914867	24.10139312	24.59147807	39.36992422	29.18094256	25.50323246	32.13248198	28.1618333	18.87844944	24.60149333	27.14724776	28.93439746	21.17826708	27.18619828	27.11474203	26.74749286	41.51056794	52.01349327	45.20329759	30.19048828	40.53060146	34.23856893	36.276513	33.26904974	58.24431231	57.1916509	52.51144772	38.30459711	58.39228706	37.80679154	44.25366174
aps-1	14.67830378	20.31374656	15.0677776	16.90964495	15.96657498	19.41215055	21.1042401	13.94503744	13.97365073	27.22523585	15.9221336	9.900815341	9.328834162	13.67355217	12.09936459	11.06130504	5.558911484	9.169527977	28.38922319	11.76874756	7.873809535	10.49930715	21.96868237	7.098177244	21.99571794	15.608159	53.18775958	19.15487678	29.14027551	27.85025358	41.60111608	23.64656304
apb-1	48.33188651	47.68726757	36.64125673	47.21366594	45.06748667	50.59034986	43.57076003	49.22385936	40.25426054	51.78095434	46.914072	52.21048701	44.01162788	47.79056022	42.87883747	36.56139201	106.8639273	102.684658	119.6140317	95.10421489	55.79220686	134.0798619	136.9546286	160.5806328	86.5518698	103.3111683	104.7582977	36.78911955	64.76899072	108.991321	88.92568736	79.99851852
apa-2	16.13515747	20.49208028	18.74632951	20.72926604	13.31597436	15.19897997	11.09406884	10.31928878	15.9345278	16.64163593	11.10279939	12.26585787	17.17098913	16.02340932	15.34453747	12.94703989	107.7045607	62.93165589	106.6444733	72.1803014	50.30981956	168.9557711	60.80316787	83.97437089	83.74139097	59.99717338	51.69655	75.58397292	68.08462847	102.196764	89.72350866	70.27049264
apd-3	11.92520992	9.274097476	10.99589008	10.39470866	13.53506102	13.69316803	12.32085637	14.46430686	14.89548721	12.09569045	10.8992186	14.20555241	12.90685026	12.73909515	12.01517265	18.86614796	31.93958417	30.79830832	40.66795291	32.04357195	27.64596947	35.72032476	14.65495257	24.09669662	20.52658199	8.527990918	7.625325261	9.676044285	21.82909086	19.24604844	13.67811851	11.43505161
apb-3	13.95492912	14.55314759	17.23040192	16.67837869	16.75955382	20.51552419	18.27495442	18.80070946	23.20704458	38.43308512	24.29586891	31.34393458	23.41790386	25.1205419	24.50334977	25.16565944	45.48060317	39.11121606	31.9356024	37.58975659	18.30753578	75.218228	50.16165883	31.49549459	56.0920099	73.0757222	32.44733642	29.47338293	40.39898489	29.1732834	59.46382048	42.86790066
apm-3	3.510326909	9.902340221	9.528763069	11.10362488	4.510757244	7.819440123	6.747236507	6.847499694	6.426795974	4.776097013	6.111563999	5.642819116	8.006454963	6.562899942	5.951211995	6.954189278	18.81057492	10.90251675	23.13795917	46.03762504	8.761470725	34.63055314	13.11235251	49.41561082	28.99237953	12.3023582	33.50818045	1.900143939	9.234672023	6.665053101	15.98477234	12.14001871
aps-3	9.154666665	8.103352957	11.15962199	6.470060699	11.38707872	9.418077264	11.1524993	12.76807937	10.25265351	8.777992034	9.361600705	7.927376964	10.08369476	6.467817684	13.83958519	8.390422358	15.17992806	8.117281767	18.45027322	7.970923913	28.77284796	6.230757004	9.96100342	23.4329425	9.473779928	16.73528492	10.7433704	2.16521104	7.704261895	25.42099557	15.43183339	4.580639834
apt-9	1.538987477	0.05161629	1.429363613	2.129319471	1.967451777	1.011902761	0.900898272	1.960942345	1.229166998	0.207998474	1.217345183	0.313071278	3.128945919	0.89799523	0.491902805	0.276131717	38.46740668	31.8127701	51.9834867	47.93242832	22.37108966	81.90537663	43.76398145	50.34580311	2.086563772	5.471876552	3.784133777	3.985349647	3.395095505	13.10090592	0.224793591	0.59697178
apx-1	16.92061889	7.601733843	8.445784563	7.809483449	14.95506353	14.52589979	14.0287651	14.68377452	13.05298232	11.66020913	14.651101	19.58318158	19.18924551	15.01692033	14.17730281	18.3657434	2.848050023	3.064492853	0.25641707	6.05156017	4.432693934	3.284365116	5.072669291	1.919357146	7.793502785	0.733994474	0.122574249	6.964041305	2.009555181	2.192776589	0.24918672	0.154695097
aqp-1	21.82366233	24.38751027	11.15124389	14.05840349	28.51162842	30.63952914	8.674166119	7.995374803	9.249086901	3.00402394	8.790771394	3.229672097	3.71691747	3.705520548	8.288373794	7.748192498	0.171789309	2.601269835	0.139199592	1.585946102	2.425297529	0.423076093	0	0.32059996	0.296899086	0.398459165	9.315760365	6.804948982	0.229666344	0.048096139	0	2.239423919
aqp-2	69.75465597	332.6528408	153.1104848	240.9700062	53.68783508	308.9238547	64.05298759	60.5934701	43.11704852	54.67574954	38.09509421	28.52922063	56.82684701	49.27877201	30.294215	41.39457063	224.8729247	846.9301248	321.1020082	327.5827129	1961.57988	94.5161601	166.295899	281.2560398	165.4647178	201.9037602	241.7687604	131.4247295	268.4472837	259.9908226	196.9124452	174.9392989
aqp-3	0	0	0.069418498	0	0	0.170011977	0.077783184	0.145120244	0.112368463	0	0	0.081091334	0	0	0	0	0	0	0	0	0	0.27315488	0	0	0	0	0	0	0	0	0	0
aqp-4	1.839815199	5.053703995	1.826240486	1.92442831	1.713623262	0.588502996	2.261695661	1.507017915	0.77793551	0.335685849	0.29106022	0.561401543	0.102015401	0.257646584	1.058500142	0	0	0	0.145179195	0	1.106647998	0	1.058128568	1.226030614	0	0	0	0	0	0	0	0
aqp-5	0	0	0	0.087362936	0	0	0	0	0	0	0.55495482	0	0	0.122811538	0.672735646	0	0.170807656	0.360893782	1.280238535	2.365325329	0.075357459	0.540846662	0	0.63753592	0.7380063	0	0.088214547	0	0	0	0	0
aqp-6	0.731450422	1.255742261	0	0.796968573	0.087664787	0.102361685	0.093664199	0.087374743	0.405932291	1.070442191	0.885950896	0.7811822	1.419529686	0.112034852	2.301387145	0	0	0.10974181	0	0	0	5.317620674	0.262923345	0	0	0	0	0	0	0	0	0.203124116
aqp-7	160.4934605	104.0360325	166.6050686	185.0194435	132.877635	38.00283076	97.87212196	91.54400831	27.06926286	33.23090902	38.27371308	20.07984006	35.99288095	47.84884464	27.83804031	24.71470389	308.3858357	204.0712837	335.0566818	372.3905479	131.5130819	197.7639123	191.6786643	307.1072886	154.8560349	164.4460622	161.4390394	68.20077203	55.04862753	175.2358907	57.21478466	78.62496084
aqp-8	17.86437845	8.088600309	32.07134607	23.70124097	17.17294423	5.662343337	8.556150254	6.91739828	16.20602938	23.70522293	29.80312922	3.171572175	20.35144286	25.35830834	19.46573049	24.54679472	3.163104743	0.445547879	1.890242081	1.668659844	0	0.333855964	3.335810963	2.066088628	0	0.244556948	0.245040409	0.087012134	0.211438856	5.003525302	3.27358145	0.721592152
aqp-9	0.189730942	0.400894788	0.925134983	0.110253705	0.121276646	0.354021334	0.259152628	0.483501581	0.561572196	0	0.525272741	0.135087246	0.12273728	0	0.21225133	0.571911268	0.107781273	0.075909149	0.131001539	0	0	0.151679753	0	1.74326228	0	0	0	0	0	3.86248992	0	0.140502318
aqp-10	8.929236435	13.70115305	9.815775616	14.91788316	9.988295589	14.75703958	5.227029973	4.876040186	3.775580342	8.372253735	4.120119118	4.427586838	7.73616794	6.382478423	9.632351289	5.52732021	0.362319271	13.39681462	1.614715269	0.358382626	5.514795859	8.859323274	2.139771105	3.71895953	71.6984302	42.4395234	56.97857794	57.50869258	66.23994929	46.50984075	73.11990566	27.74849819
aqp-11	8.170967812	15.55071471	5.933905441	13.43638107	7.445424418	4.736088046	9.49845755	4.208806714	4.974160775	1.726982926	4.973507541	1.361584227	5.623205772	1.420177479	6.41803142	3.537283787	13.9251506	29.70020687	2.040623096	2.083987074	6.361397828	6.8797125	3.332871923	0.737238673	36.18506659	2.596128214	5.202520924	1.304032074	11.4868583	5.917096342	1.066531708	26.6496379
arc-1	2.96269596	5.216726704	5.36089949	5.971935595	3.491629334	2.55676076	1.138143623	2.890233498	1.461514971	2.43065431	2.819528521	3.427809165	3.29411022	0.83194913	2.071473395	0.697698203	25.92920328	11.14960701	11.46400489	24.34689708	1.624273675	22.94500992	9.052119237	3.664429332	13.63472049	12.84978224	17.76449546	0.173616	14.76599683	80.04528964	22.67198283	15.08360368
ard-1	31.66283921	18.75204638	23.03274038	25.75257819	22.39830536	18.14068491	18.65222135	25.1694403	10.67659349	9.506594027	15.53450788	10.51769603	12.66744888	10.94479323	8.45494745	5.436579797	8.879581905	9.964831024	3.123129914	15.05674992	12.65660913	1.785166713	3.292979005	1.092621407	3.878749105	4.526565484	7.659979174	2.684215458	34.04809794	7.157584694	8.166685123	10.81210438
arf-1.2	248.0720593	212.4557145	203.7800628	208.2113934	175.08025	179.9353738	197.2023205	207.8578084	138.0096106	143.7979946	141.4688355	117.1219801	188.2263277	171.2977766	129.3850487	136.8208052	468.4209713	446.8368244	645.0867437	713.3056169	377.8038743	603.238888	505.1236888	489.0799996	1006.35562	788.3928815	988.8435863	565.6529622	1082.137785	1512.254036	1253.06124	841.2407037
arf-3	135.1150599	167.6724868	139.7440737	134.2541961	157.9915552	132.7244613	139.3422761	132.0213791	112.2356221	114.6146329	98.19835668	91.23366027	128.9904212	93.19009126	95.26733402	68.87015685	241.248526	217.7234196	301.7172294	307.7556387	148.3199541	269.3832415	331.570156	343.7402675	392.629809	399.5706561	492.5639597	132.8273696	488.1586031	517.8277605	451.7780097	269.6461328
arf-6	24.81207685	12.29323768	11.73341929	15.06477945	25.92283385	15.51753218	13.322552	10.7926987	8.103684636	10.56327861	11.60667703	10.96513063	11.45707603	15.09683299	12.92144685	9.284491212	23.18401479	9.961255194	6.675469223	14.23041255	13.12322578	2.667590584	41.5801514	4.535316501	20.41217424	91.99158707	41.56841587	58.40084671	47.75939627	60.98965791	15.74651692	28.70176782
arg-1	0	0	0	0	0	0	0	0	0.814695845	0	0	0	0	0	0	0	0	0	0	0	0	0	0	0	0	0.72535548	0	0.086025946	0	3.239507675	0.281432953	0
ark-1	11.36869359	13.06467721	9.307574926	9.871256749	14.03685049	12.92486786	9.647673631	9.81291193	11.80987216	9.836147527	12.26485736	11.46799207	13.0102201	11.10850392	10.97860687	13.00009956	25.37472254	35.02038	29.57535355	23.17847374	35.80162076	22.129429	8.900728546	17.16921378	24.58443623	9.58701415	30.72876405	26.84796153	8.589534062	31.95841604	19.07843952	17.89154245
arl-1	5.462863623	5.989208456	6.502221975	7.63676987	11.6615632	9.40469289	7.496897176	11.91847972	6.559192587	4.936653306	5.421816189	11.22825081	8.901518214	7.704288952	2.940335767	5.00996511	13.61358768	9.340468346	8.967125932	3.359178968	15.65457105	0.803412443	3.853204718	0.983466281	8.500444744	6.92639888	7.529772559	32.66508811	6.575520628	12.93423412	43.47257059	21.06681572
arl-3	8.248339062	12.52043782	7.281062351	6.44596798	5.99958847	2.759707925	12.43185507	7.972984629	5.051114241	5.045368394	6.561965777	2.430110032	7.727804515	6.505692292	3.500043561	7.716164993	253.5108766	277.2054399	657.756447	488.8339013	177.6399343	418.4983769	535.4549995	701.1746401	96.33974128	40.22499114	83.27930085	2.31123042	28.29737643	15.83272895	94.36915963	45.07415623
arl-5	10.00859469	5.831196917	7.939340216	7.184532359	6.209364291	8.23904195	6.332747852	7.173405274	8.277233826	6.422789248	5.501038163	12.57539457	10.1403309	10.09974608	9.385367922	12.81081239	20.06691345	9.009725879	12.09342695	4.300591507	2.877284796	4.324251869	0.211625714	2.65268442	3.251356425	27.34488713	6.347746084	0	3.688794814	0.070227089	0.790078734	0.490480819
arf-1.1	0	0	0	0	0.148604079	0	2.381608834	1.036786895	1.605594733	6.763320048	3.861799005	0.993159844	0.451181518	1.519317998	0.260078213	1.751952042	2.641355507	17.02153661	0.642081182	0	0	0.09292898	1.33707557	0.657253525	13.69496226	2.654829545	7.639197896	0.290638469	11.65311469	14.34639113	2.852461828	5.681342625
arl-7	0	0.105887131	1.099589008	0.349451744	1.153167654	1.009871142	0	1.532469773	0.593305482	0.426694013	1.66486446	0.856324487	0.778037461	1.719361534	2.690942582	0	0	0.721787563	0.207606249	0.450538158	2.11000885	1.682634061	4.323211008	44.84002634	44.28037798	16.63965472	7.410021959	2.06740831	16.44148545	3.156206049	12.14356388	7.125207074
arl-8	66.37749765	81.32816429	60.8664253	71.35595007	78.30084024	89.49553145	73.25251412	74.08313634	56.92563144	63.29927699	70.44857579	70.04786472	86.61317921	65.74503337	70.83584797	102.4573408	177.1629175	133.1197471	148.4910019	105.8521879	65.40631933	123.0041769	191.3031001	141.0555691	86.85926064	104.8750497	118.0603311	73.33337007	112.2454973	158.1666093	122.6018347	126.3198797
arl-6	0.275490653	0	0.167912807	0	0	0.205616579	0.376291425	0.175511918	1.359011249	0	1.271166145	0	0	0.900189285	0	0	3.286482389	29.53912454	40.00858645	31.99174747	23.19905019	62.4380571	57.56736474	92.8766333	3.516155668	2.177965278	2.586395099	0	0	0.175261323	8.168677408	2.652134505
arr-1	6.052871757	9.010787253	15.09239815	10.01247766	6.660862185	11.8203327	3.734507934	5.784322182	6.921897293	8.199218284	6.950537084	6.905165596	9.077103717	13.40090608	4.847653917	8.397003081	50.93249863	40.90719222	48.32272902	54.03145114	19.29003189	61.6553412	39.55879354	64.82656907	13.67482261	22.47622206	6.719872855	12.76928662	8.697599536	12.43822734	16.14017984	7.411175863
aars-1	6.700964051	6.972832094	6.790710791	7.178036398	9.443854781	11.32086081	9.469856518	9.875524428	5.496097966	7.217953956	9.890521029	5.302757362	5.523036352	6.875467586	4.199759352	3.787294255	3.646124305	12.57314067	6.187574047	2.495068912	17.42153452	5.034348168	5.281713487	7.960028454	5.766470396	4.467878137	3.055532645	2.195229035	2.161347939	0.404472477	1.083441301	0.807120335
aars-2	39.8126047	24.01673845	25.24510046	25.33701279	39.43670631	30.62529253	28.53545111	34.03450069	35.48170135	37.00237142	30.25119142	30.91443619	27.14699761	31.23523294	32.39913858	30.45888718	30.19266381	29.35900019	20.06999926	4.700675336	35.80238951	8.432555489	12.59483852	23.55412445	73.16082612	78.23800787	58.21092999	38.36603581	86.97938059	133.5139949	132.8124822	75.92304979
art-1	42.2431935	32.63998786	36.92721889	32.94567058	37.12773499	30.43985125	43.08503689	41.87396086	20.56461564	41.90409401	20.38946021	13.95013648	18.06831055	30.53531598	21.91868669	26.59790148	20.76079852	19.95876042	35.43560886	39.9773295	22.84604653	68.65324711	44.08837987	40.07047945	62.34723994	49.92384669	46.88339158	15.6346099	45.69591991	34.56520469	61.73334633	33.34060638
arx-1	48.95357104	51.0788362	39.80265784	53.67185099	54.20970597	57.19646721	48.19014535	56.0404982	61.31601933	59.36176926	45.61738704	52.69040815	65.562969	43.81716327	45.67247527	44.6721242	97.71263538	79.18459868	92.51115525	130.0857298	69.97152305	76.43704092	89.90760144	157.0477641	164.1806988	155.0414023	75.73841342	58.86837301	158.226061	199.8458367	120.7336288	113.9949515
arx-2	83.7017605	103.2819224	93.61518574	103.4735232	97.34719017	123.6296547	93.56398999	109.8397485	111.3884882	91.88140232	117.7038643	120.3782045	99.35910726	105.9330646	110.7465873	90.24847116	106.7347255	116.448111	103.9372213	88.0573258	116.0164144	137.2018627	50.91133105	117.6615029	214.4075143	121.6463308	117.1005379	119.7619075	157.970526	171.7481205	239.4963856	110.7887591
arx-3	33.49854221	62.57998718	59.15485198	60.93183843	47.88453258	65.07406098	60.87676033	69.06763863	47.53773941	74.64431871	75.37867431	61.50553742	64.78815761	83.40652792	67.50579525	60.68909567	76.50966486	84.36154425	114.1155424	95.31779759	155.7204933	97.72056277	88.19224782	59.83849128	219.7445938	204.2670792	155.0934829	137.0361438	178.7832312	281.4957952	169.6712947	177.3008553
exos-4.2	2.737389782	1.735202412	3.448133161	3.075377342	4.899296103	5.448245081	3.614355263	3.952974775	8.10222082	6.862867575	3.199811751	6.7565487	7.201343845	2.981551794	7.757847474	3.300556124	0.207338773	1.387250664	1.218036663	6.562752357	23.23449052	0	0.349855226	3.740456406	3.941721508	3.206099175	2.998274781	10.60864012	7.899991205	6.095143053	4.851383537	3.243410734
arx-5	12.72183517	9.8615912	18.03152934	8.923767711	10.10465219	10.95592202	11.87578967	10.35896949	13.36847117	14.26128594	10.21188322	11.73770958	14.46298178	10.33092767	8.084376857	9.530218089	22.45057712	8.583489443	7.848347822	3.045483256	3.282739091	3.249722435	12.98818758	15.16313972	11.08593154	12.49759475	10.33586754	5.081807394	19.03766422	47.3389859	28.17027097	18.56319037
arx-6	15.85057579	21.2754699	16.74836962	13.36329354	17.93816351	21.60002165	16.63695883	20.73445792	15.57426891	11.06243737	16.36602872	12.90433429	8.572820177	16.23841449	15.2611327	15.56728349	8.635275948	15.98403015	21.52953692	33.87379483	5.665764505	2.882289826	18.68054139	36.08768137	54.91313541	23.79539101	30.18897835	42.63594578	32.26556945	58.14716307	37.95931186	43.87280281
arx-7	10.62563257	11.14890439	7.851491362	7.485662358	13.39779847	11.40702765	9.841347927	10.2933006	9.262704884	15.95676261	8.059509834	15.85621587	10.59309303	10.52306333	11.23552271	5.265064172	26.04639569	14.76270207	24.67298332	3.27154264	3.830410257	0.349094203	16.11487368	18.0546998	60.66350538	8.055157887	23.70079638	21.83607419	26.36493389	14.37615543	15.84996914	8.56928107
asb-1	91.56844966	63.75306864	85.09634309	59.05537129	101.4281585	87.51924101	108.0884858	118.7422753	71.30877251	51.8677898	37.7161953	81.73118763	34.77847732	52.76841547	42.34552348	58.91033873	22.82753058	22.27758748	19.28609745	29.07849991	2.612304615	6.139933149	35.49465163	33.05382797	20.19739221	13.13149699	27.44154527	44.23512449	14.58211677	20.54737253	16.19627083	7.00778199
asb-2	111.4227419	65.62284839	83.86869391	90.28829259	76.42838187	40.2318284	53.9037466	54.19700503	26.6876959	31.8960839	35.81594797	16.65419985	20.8799685	17.93373786	24.85167896	27.17904143	108.158151	85.48073948	205.1142865	59.91635353	47.68480266	138.8382036	79.91498495	119.7886716	112.9003015	155.5376114	126.9763697	76.20923204	100.7318865	78.22821058	147.439474	85.1574314
asc-1	16.40419752	25.35500449	11.59722782	15.2885138	13.13830335	19.28573361	13.87700619	16.38725001	19.23607618	21.83473268	24.71283183	22.41161744	15.27202439	20.53255404	17.47535954	16.72840458	24.95393101	6.813749785	13.78635247	6.599680047	46.50968169	27.13623011	9.231856841	21.4172223	32.51840258	56.12581949	45.00320256	20.26295076	51.55804358	29.51471092	58.96449631	35.05198304
asg-1	10.81055355	9.906107411	17.95188554	10.76926758	8.672932828	8.521449363	17.17687523	12.86093933	8.162614733	15.0282168	6.107993302	8.953707297	8.349222758	7.028836461	7.7745393	7.980380287	6.579854677	13.37274128	6.245596796	2.72731432	3.317623978	4.365324214	8.882068738	1.403380955	19.49450603	4.069796752	17.47646688	4.757757831	4.021327679	6.842356357	6.429002454	4.166173554
asg-2	9.172994326	6.815723395	16.4043092	11.42245284	7.925266205	5.529786106	6.608888472	5.972448648	2.685218778	2.145731386	3.907009509	3.229672097	3.130035764	4.199589955	0.338300971	2.506768161	11.68167303	8.711229214	15.38155494	10.87505898	1.061067669	8.945037392	13.33404162	12.82399838	9.500770754	5.312788864	15.26010269	15.68918793	11.94264988	32.89775897	17.46973489	22.84212397
asm-1	4.202588811	2.372033932	6.210753014	2.258150288	1.10396247	3.996025489	0.825659138	1.980557898	6.04908694	4.840572806	7.490979312	2.582324254	4.189718961	6.348845929	2.898136329	4.164815533	0	0.138197838	0.457119886	0.323485411	0	0	2.814344147	0	3.899967645	3.337640444	5.472390397	0.323867922	1.311661176	0	3.266885417	1.790559081
asm-2	1.577201784	3.792236796	0.198892069	0.379249955	1.042916483	1.156872195	0.612859134	0.415786372	1.85120509	3.588860495	1.806829646	1.161680506	4.274682564	2.998886397	4.198079029	2.64350097	0.046343163	0.032638973	0.037551518	0	0	0	0	0.057658287	4.805622416	3.654704525	15.22213813	16.47078995	5.328259175	11.23615285	4.712765691	1.570721521
asm-3	10.04949701	2.892865967	2.425997745	4.330651977	6.22518751	5.499030091	5.031787504	2.751601272	8.689506259	4.266367845	4.767282218	4.582530451	10.18982807	9.892785653	11.27391616	12.57222967	0.096216759	0.91481927	0.526255111	0	0.254695274	0	0	0	0.498866919	0	0.049691671	0.952838886	2.122442295	0.700387121	0.995772898	1.191556139
asp-1	335.1525116	325.5393965	304.5261777	257.1805994	614.0722591	535.8376279	356.8232011	197.3333463	90.16085856	93.51581145	86.87565455	75.44607972	188.3416502	216.3582033	231.6901563	193.9656821	44.60874859	98.15654692	68.19676544	51.52108625	101.050242	51.76394238	49.74050775	81.46549895	24.00801584	22.38789908	21.69115519	29.27860231	32.95770493	46.19537944	35.86054504	48.28947158
asp-2	70.02624433	58.82249359	49.77698255	54.47851843	99.04533348	51.0003933	59.87802215	45.76258544	24.230983	14.05359829	22.96935022	13.63189076	27.03484937	38.72338713	28.28739438	32.48819573	11.51397908	9.033664925	3.768344292	11.97006963	22.73488206	19.44951855	4.303321706	20.25129782	2.009377252	2.435750377	1.394608901	5.777518374	9.025282166	20.20255079	2.632651669	2.786776214
asp-3	46.38189157	45.06334148	28.24812702	33.24314445	88.59870353	83.30748997	39.65670731	21.85374448	27.90213027	27.31510208	29.57175803	15.38890353	41.80692609	62.01648041	76.26705028	47.40474321	7.330301318	26.20044604	89.16957091	102.6370732	19.40403234	83.64456443	135.6451628	153.9010841	42.44038952	45.24520102	36.28033572	39.79133655	11.10658929	33.65733723	45.1881057	29.30411288
asp-4	29.39513283	50.27664571	43.18216495	40.11291417	45.21785369	37.54210234	34.05985887	28.09095016	80.03590396	60.44590777	68.34409698	34.89885135	89.79409465	120.3844491	90.2720018	57.3415685	7.173921557	9.077396137	11.08406244	1.443249353	8.368509677	0.641682481	5.744741408	3.025594194	3.572450833	41.36411343	25.2443121	33.18046988	13.24840036	40.61244486	24.01877611	40.65670329
asp-5	66.05685414	88.95406353	54.82587652	44.73079935	124.2554253	131.781602	65.13190132	43.1809744	49.7183365	40.67299772	57.89821935	39.46746939	86.55123436	71.62862897	100.0647294	98.64077243	8.230257173	29.18400833	10.64127002	4.813710765	12.31399818	28.4020035	3.864322689	4.541107807	3.958022613	13.05852126	2.661220975	11.02477768	32.72223013	10.33901931	14.94222555	16.97958739
asp-6	174.8723575	200.9784718	122.8280827	92.47084959	338.0222686	413.9793005	136.7590216	79.07590373	213.5182028	211.0973998	266.4454452	188.8920608	344.9756928	369.0734326	350.6227656	292.405317	23.79254226	65.7539739	54.17434838	8.67921794	131.0672836	26.81698034	31.48273823	18.71476409	33.74593322	55.57734137	40.63560429	94.77263423	113.4081293	117.756104	94.367987	103.5112303
atf-2	3.104017996	41.76220067	8.13750572	19.55886627	0.645429657	28.09384478	1.225955857	3.430902476	0.774839249	9.154815572	4.659135616	0.958572187	0.943515578	3.116113655	4.769394502	0.253640818	6.182217404	173.5342488	33.59399625	46.23059456	396.7513976	8.251723539	6.882723993	0.31718205	29.07965121	20.99174636	2.435774809	10.30898988	4.004715052	26.55152986	15.1995297	9.305307746
atf-5	5.580031141	13.08321695	16.82626901	13.48233589	8.166036062	10.35705055	10.02860402	8.232570175	8.402861365	19.69242484	5.420488939	5.645767259	10.3542311	5.637906427	9.692086801	12.39371618	85.00262868	35.30884046	63.33439007	52.14717236	39.67307338	71.08150631	121.8944425	160.243912	47.1431559	39.59979844	66.51787154	48.37210944	37.91737925	60.67522538	30.85401821	41.10457395
atf-6	2.589983012	3.157236194	6.638242435	8.374272178	3.820443953	7.038367095	3.265519356	2.538535856	7.338317703	6.078639464	6.741405312	4.302787377	5.241196824	6.347243359	5.646224707	8.457646141	6.86607974	7.067566487	2.476077895	3.333546425	8.288686428	11.75967957	5.283520395	1.36116735	7.628445428	4.900192808	2.766678371	7.222922289	5.547934985	18.06124336	5.907428046	4.37691024
atf-7	45.78986645	38.90707919	43.66608532	40.14342094	37.60934484	48.8065379	41.80715457	48.86634132	36.69487847	29.63496221	43.10063361	39.28748281	42.00658513	45.87288451	41.26644639	43.37424535	171.5894525	119.8483782	250.7673395	243.5672973	79.33926673	230.9478615	174.4563423	274.461799	123.0153027	109.3135551	90.83645111	59.64515441	72.83909342	111.1692927	73.84334888	50.56998068
atgp-1	13.61280181	19.91310231	12.58920003	15.47106322	9.839216551	21.65863772	13.19434991	7.855337128	14.10207434	14.65566562	9.784184793	16.21584617	10.87220259	13.21598791	9.488584852	11.36310865	51.43987285	90.36708474	55.11119615	58.83893853	163.9193443	92.8587976	40.57580879	58.67074961	99.00299435	84.233078	99.76801954	53.80310906	82.19038593	122.0585247	76.76622852	69.3245427
atgp-2	11.39592179	6.432705319	8.462923611	12.98149022	5.798521873	5.480992059	6.448219882	6.211804518	6.697300939	6.699412935	7.8589673	3.51501451	3.952159603	5.646066024	5.522849319	4.510899818	58.29862954	49.72518114	19.37279578	25.05876326	21.99300663	33.72010498	16.91764746	7.676351181	12.72325169	34.47621971	39.17925997	11.95787556	35.85326859	40.49574557	22.52558329	29.24733162
atl-1	12.72257214	11.45757958	9.964715538	8.921417945	10.3592721	15.44249905	15.16498552	17.13923729	10.25177304	10.17197742	10.15207025	13.34870115	8.142558419	9.850393436	11.66974931	10.97173789	13.74624284	12.4311474	14.13369864	9.582568799	6.299040977	18.07699094	14.5211551	8.666234433	9.183486867	14.3611602	10.1180256	8.363521607	9.528475847	13.07216252	12.73458734	8.733839825
atm-1	15.1319999	11.00354365	11.08520299	8.127010075	12.77076	15.20384898	11.91452854	13.7126701	9.876167393	10.11338301	12.12696483	14.97296886	12.60478553	11.07130633	13.38734279	12.65010413	6.306667078	2.752380159	1.360519814	2.746789591	3.665121714	2.222947529	6.732453469	0.61141558	9.302114894	4.16136111	2.997268799	7.029590434	1.84584135	2.542066696	8.655550517	4.606364095
atn-1	48.48161674	30.91979032	44.91564438	44.31602986	43.3234746	16.12040928	26.72010043	26.96441986	14.30192385	10.32007172	9.79820799	3.589935274	9.001135941	11.44568835	12.90821851	6.612811855	4.489209205	4.82983616	8.100851942	9.08064085	1.190768201	6.647076353	3.903636476	10.27967929	6.521020037	5.110459066	7.140339035	5.606350013	15.09618885	9.283736522	3.172516923	4.595495963
atp-2	656.0361178	420.5610541	458.4199064	405.2363838	482.4238482	324.1067687	393.4389104	381.6612211	236.6291864	230.3751154	191.5518099	221.0136145	240.769356	201.8496711	195.6472935	193.5132783	382.2140964	264.0700977	420.6679227	354.9819685	331.615614	352.6951273	288.9543176	358.6098405	303.8017982	419.8570596	468.7690066	339.0600083	372.6549257	609.5216476	477.9976339	259.0221525
atp-3	253.2462148	208.3339317	235.7152997	249.3559491	210.8645532	217.930447	244.0443726	227.3718739	156.0370987	190.1369493	188.359429	203.5389418	165.5305953	190.9905145	192.6166781	188.6680135	267.7506876	226.0020558	187.1154337	303.9375978	75.23637417	177.4280363	315.9253867	241.2754085	203.1749479	216.2526015	344.3243899	202.0066471	175.5228288	228.9930815	231.2713861	214.0182303
atx-2	59.3020001	53.31544283	40.29455099	47.45212337	59.39026573	55.95358129	48.1390206	54.5995469	61.44166293	49.39318401	51.19996756	45.85332716	65.49860191	55.43544847	45.51224515	52.55240838	43.33336562	56.06861803	59.59565703	41.78512397	60.17453283	63.69860722	51.26321371	101.8466578	133.8233235	91.0267178	130.5852497	91.32414038	110.8318711	132.0875679	105.1221378	119.8612772
avr-14	0.393852655	1.359254717	1.920439885	2.105603697	2.668570357	0.587915668	1.237311549	0.853124546	0	0.055891806	0.218077306	0.056084126	0.407654359	0.45043154	0.176240626	0.771680672	29.44386467	18.46789287	29.09750757	8.02605401	5.685652591	6.801065814	18.49876966	11.91403203	2.706759632	0.138387015	1.201725118	0.393899242	2.21346096	1.678756847	0.201349549	0.991649095
avr-15	3.657540991	2.854185115	4.445909349	5.54299197	2.032389675	2.698839413	2.469523936	2.224260038	4.982289817	4.423664232	6.501322017	1.73116547	7.098209067	7.486556444	8.09036351	5.214963406	1.877062809	10.80044483	0.559602152	0.280251816	0.031250131	11.48836348	1.195200516	0	0.734508639	0	9.803939006	0	0.047348275	0.039662219	0	0.78485971
baf-1	20.19420943	14.72403488	28.25745627	21.15599747	14.5444569	21.97152079	20.39601223	23.73774969	16.27581255	18.56695569	23.36059817	25.11113699	19.68750198	15.10249996	13.04561691	23.57717081	3.554645816	8.30705957	15.38343601	5.540401671	8.554089934	42.86169195	5.725333497	4.824596148	69.5321611	90.19392424	94.9617679	75.55945604	114.7015793	132.4520868	111.9634097	99.41589599
bag-1	18.43141419	23.08429198	13.31776235	17.62065997	14.96430483	15.22651757	22.84057059	22.30116897	13.41850852	14.07999841	11.11085392	19.84332432	17.88497131	12.7495029	16.46206929	19.32219989	10.00599935	7.760745518	18.3708072	8.35213746	21.90475289	2.941044704	6.41154175	0.315166062	7.88040625	3.721203386	7.457119556	7.665179114	2.031963245	2.695014153	3.875466912	18.32721761
bam-2	2.430461374	4.170532423	3.538321499	3.508396812	1.751464553	3.93420919	3.044871829	3.757628056	2.336827639	3.558921819	2.742936445	1.719451199	3.635247848	1.327838784	5.039579693	2.134866185	14.85333126	6.428984549	29.27651229	5.149575591	3.724640512	7.017163228	3.160688248	9.880024878	2.188615328	0	3.433593582	1.132156119	3.773987633	5.022714165	0.237425417	1.238106922
bar-1	4.969770664	2.271634101	1.372366775	5.092242067	4.045422379	2.974980201	1.080568552	2.558793255	4.563008624	2.374863072	3.818790878	1.559804627	3.739843715	4.374628422	2.382713471	7.108103032	10.40550496	6.622414807	5.462269271	2.234019682	2.714785867	1.581118166	11.08301974	6.40853859	13.02464472	8.873627228	8.784046848	5.857922543	29.20888414	17.34397941	20.0974483	11.04086064
bas-1	5.410583412	2.072535252	7.058396069	4.357640133	5.096682055	1.771171075	4.732379437	5.563611698	2.809549412	2.289984404	1.576765799	0.270336955	8.780992546	2.01608839	2.760926507	3.004339647	19.78975655	5.962451385	2.359445643	1.066743233	0.09515975	57.44530896	9.007772786	2.213932613	1.118325842	0.25014514	2.562094183	0.05933359	3.316144466	0	13.15089819	2.249388884
pah-1	22.44667288	22.13821687	26.61497339	42.7731577	19.32845595	20.93557692	27.30851434	21.22897931	38.46952371	31.54833568	30.65889341	6.373870829	34.55390852	43.30905944	30.48929509	15.44124385	41.47494032	127.5862988	126.7353081	164.9169802	118.0647674	87.55104446	123.5670141	52.65596764	16.21102685	49.97837902	25.79733543	15.29505546	36.5625346	43.15669267	57.36018546	19.96177608
bbs-1	0	0	0.452890347	0.095953015	0	0.030810225	0.056384672	0.578583482	0.407276907	0	0.609521507	0.058782735	0	0.539548599	0.184720823	0.373297731	20.44867808	18.13434628	30.70661464	25.23673468	20.07101776	29.63530439	37.43240494	18.7893039	7.943603372	3.626145119	14.58169855	8.876329896	0.313508973	0.866636075	2.068171581	0.183417252
bbs-2	0.046503504	0.073695197	0.085032292	0.567492337	0	0.078094322	0.285835157	0.533283229	0.275285354	0.643434962	0.321863986	0	0.225623988	0.968707891	0.23410487	0	24.3304675	12.19591337	25.36594248	20.59076844	10.41950902	11.12523735	21.66381477	6.951479812	19.44971088	5.453414605	1.391630284	0.348817535	2.172036716	4.615189016	8.237696739	3.254339151
bbs-8	0	0.877748589	1.800496622	0.590082989	0.649078285	0.310048158	0.189135953	0.588118882	0.45538798	0.720514013	1.363046926	0.06572666	0.179153363	1.131158904	0	0.208697445	39.54047408	35.23462974	46.99671284	60.58552596	40.58065267	39.00316233	69.55060517	105.8924793	11.69157348	6.243925017	11.97086881	5.82798116	3.014672954	1.057102504	3.397932599	10.04912017
bca-1	11.20398488	4.703019212	7.499573321	10.89960585	7.385424971	8.119607169	5.943759131	6.978600766	3.405020769	6.388242111	7.062222103	5.555527211	3.59158215	3.922497797	6.378838464	2.600782798	1.193380487	5.703288138	0.759775721	3.822293782	0.075214194	0.239919305	0.431499198	0.742377853	6.334787914	4.349719628	0.880468389	2.344861222	7.407394528	11.16891097	3.528746544	8.111738388
bcc-1	0.670630678	0.054500729	0.424473698	0.539594605	0.049461848	0.20213924	0.105693621	0.197192802	0.229033366	0.439243837	0.428457765	0.60603847	0.500575573	0.379270927	0.432826243	1.049625385	0.087915705	0	0	0	0	0	0	0	2.279137102	1.291476469	8.445245615	8.754700296	6.405664523	6.301160027	5.182263627	4.928049929
bec-1	12.70106907	16.62721652	16.37225388	10.65840917	15.73287204	15.41176412	13.33451003	13.19299666	17.16205045	26.11261804	24.78888331	18.78826637	26.1800274	17.0131726	25.54907769	24.16603773	16.20047878	21.39932394	20.39879241	9.042847958	6.939777984	14.66313415	24.16007351	21.32686687	44.84467065	44.38488609	54.64474589	12.94419643	17.97388777	80.81406009	67.93636419	42.93851948
ben-1	18.45217935	15.80948456	15.4984837	25.89131061	10.93166771	12.26049307	14.67657249	20.21401905	11.32270441	18.52150063	21.38929572	18.02447079	11.64560705	13.6948433	18.37675953	14.83789746	321.6887669	134.5956317	187.2488507	114.3043887	163.2700184	418.4397889	188.4124997	226.7955648	53.46469016	23.52243896	48.52428849	19.27017983	24.01134614	30.42089353	27.26459461	14.66431606
bir-1	9.211032868	16.49075528	18.15359212	10.19234253	10.25944493	13.70841854	13.67369673	13.80969715	8.978876206	14.32376914	12.36868644	14.01962064	10.49004911	12.03012394	11.29159279	17.95585564	20.7735412	10.79087539	18.85103911	14.3803846	29.11215041	16.46917772	15.70222866	26.3133929	12.18406627	8.866342924	7.670227133	7.860643373	5.277992579	21.1586712	6.598186729	14.58160744
bir-2	13.73960762	13.93713069	10.37691614	16.22867785	16.70565724	19.72927065	26.82438099	23.97655522	20.33348259	22.57098296	28.11526075	33.91980689	28.3069093	22.56967009	27.23242804	28.36073888	4.07223551	3.704538819	1.856082358	0.895108923	6.961831471	0	3.292511695	19.84383326	0.146623768	2.492537367	0.963933793	4.107433728	0	0.237523032	0	1.105940667
bli-1	0.017663214	0.298573986	0.452163993	0.307925756	5.317771282	0.158198456	0.398080707	0.06751818	0	0	0.097801705	0	0.034279093	0.043287048	0	0	0.180612325	1.356834627	0.573199529	0	0	0.148268359	0	0	0	0	0	0	0	0	0	0
bli-2	0	0	0	0.189136253	2.70459424	0.182193247	0	0	0	0	0	0	0	0.664701624	0	0	0.832026985	0	0	0	0	0	0	0	0	0	0	0	0	0	0	0.120513328
bli-3	5.261871471	5.714155869	6.400504688	5.2755215	4.330565224	4.272809588	3.539602244	3.409827459	3.342117792	3.196771399	3.407434504	1.085336159	5.171611667	4.316851921	3.107432354	3.624886523	2.366932273	4.201392201	2.783304807	4.593603911	4.312839978	1.88213091	1.006584537	7.541666859	9.777791618	5.356112034	13.75465449	1.312800244	3.241548232	3.017052212	3.931138224	5.142505441
bli-4	22.87533962	15.1663306	16.45295821	16.10314341	21.33907927	20.30552897	14.58362413	15.14132832	21.55051667	22.2765206	23.04575391	19.35882263	23.13564772	20.55989939	20.20499406	20.51415716	10.79718161	9.952156589	20.94177656	14.484076	20.91706419	4.82167443	7.718744148	15.36893437	38.85735771	20.93416564	42.19978429	33.58344917	36.54512334	44.6539572	23.03358999	27.45000925
bli-5	0	0.273846029	0.631947706	0	0	0	0	0	0	0	0	0	0.67072195	0	0	0	0.147247979	0.311115329	0	0	0	0	0.248460403	0	0	0	0	0	0	0.247351571	0	0
bli-6	2.805625633	0.279631509	0.483974035	1.937980622	4.364983198	0	2.819914309	1.719981479	0	0	0.87932982	0	0	0	0	0.119675597	0.360861245	0.317688188	0.365503959	0	0.477617697	0	0	0	0	0	0	0	0.120609488	0	0	0
bmk-1	22.9936338	21.40216203	15.95652361	17.9296687	25.30024789	19.71392086	24.0518198	22.86696783	25.21401877	26.24189239	21.6667948	32.54540253	19.25412301	20.15539805	12.95829643	26.38281817	9.471984286	4.218740242	4.220097409	6.654666522	8.85245569	2.076300667	10.00782805	3.964932175	2.345883795	14.05345413	15.17847539	22.82535289	3.629317701	6.526451379	32.66275289	12.11676456
bpl-1	9.154732487	6.107735368	5.733424996	3.660458212	7.864946989	8.008133977	6.280883482	8.374005567	3.728875238	3.486256948	4.146659619	4.574638497	3.06977071	4.356722164	4.181108412	4.398802492	27.67274876	18.98556673	30.19375799	24.54048625	10.90367702	16.70212381	11.63322143	18.19411167	7.421292399	4.832390637	10.62024296	3.202435421	2.391975887	1.215569453	5.109554141	5.037899555
bra-1	5.853517306	2.061379261	4.603542498	3.401511443	1.206963753	2.959550595	2.4501703	3.368317234	5.58885248	0.267959757	1.742531582	0.403322688	3.053750503	2.930729888	1.478650417	0.996055987	14.05179013	44.64765475	66.96915691	50.07925636	5.394908992	11.77441298	106.4254576	57.11894781	53.39069498	20.56735631	19.83244514	1.652397899	15.6310474	12.37290431	26.35328408	17.89824743
F23H11.5	31.95468504	30.7212006	44.40647918	45.12277959	28.3915012	24.56535402	36.66327704	27.68682737	11.66493825	22.22004753	23.88608676	19.56632115	14.47007931	18.01153024	28.24059808	25.28449814	47.3783787	43.85151669	74.72143939	56.97848464	31.71420185	49.17617257	58.19707127	48.55726512	34.1962838	19.36801916	57.56267058	33.7561285	31.30621914	65.15410628	35.28622314	38.57158371
brc-1	21.13287122	12.54456443	11.56324901	10.79189209	19.08545097	19.17833381	15.30735198	14.33047688	14.8476803	16.64204019	15.36538193	14.64751286	18.69390845	11.63969396	12.17883496	12.24562949	2.000840191	4.355614607	5.950782566	0.35983651	11.23483414	3.07174575	3.452868833	0.509188171	10.05963962	0.281265293	0.093940441	10.90793293	1.337468708	0.203701294	1.800628583	1.304135106
brd-1	9.309464909	13.53295034	9.882618405	10.91641393	15.660382	15.48697562	11.41491104	12.46865254	11.90973505	18.34687718	10.94215216	14.9009179	13.53864395	12.95356088	10.54764259	16.57869839	0.365188315	2.571980571	0.443864039	0.053514148	1.575345974	0.057102966	5.340437128	0.656286976	0.701272954	4.64304091	0.502942667	0.178591421	5.695933168	0.249925818	1.935360932	3.59685934
bre-1	3.792090434	2.602617681	5.061232941	3.281280184	3.025472738	2.912919566	2.778835964	3.279977058	0.983120605	2.710326251	1.379359034	4.611584397	1.342943409	0.814005987	0.928948485	2.127594153	10.70804967	7.907009999	17.21952409	16.73520551	9.739783094	7.966179141	1.114346867	5.751573393	17.28355626	2.042391426	7.698470999	0.83048299	3.720812233	0.026413661	0.297162701	1.660307244
bre-2	0.115307629	0.121820476	0	0	0.073705018	0.688492622	0.314996328	0.073461161	0	0	0.319230768	0.574688183	0.074592708	0.470971932	0.128994234	0	0	0.046133245	0.026538418	0	0	0	1.657915105	0	0	0	0	0	0	0	0	0
bre-3	33.71080777	18.26740758	24.74725144	24.11464872	20.70522064	29.35708938	28.13699113	25.91477032	32.10582149	27.85615878	31.95910027	28.05829171	34.71509347	38.35029805	34.06618801	30.54087291	20.52114677	23.23200396	15.15083902	10.90398201	11.26086284	23.59864436	20.3180697	27.90538428	100.8294564	52.18741197	68.49452922	26.82565586	53.90611144	96.64990735	84.85995266	34.98647223
bre-4	0.633483398	1.714989091	2.606249342	2.55383752	2.20177797	3.058488598	3.082531784	1.362099262	2.460945426	0.58995504	1.753807558	2.706217341	2.074620206	2.813853527	1.063013435	1.700672182	3.913538848	11.69035162	16.59365974	14.06024838	0.119074992	0.712175816	1.024688839	1.259241376	0.583074955	9.285987397	2.927209578	10.02309077	2.616018895	3.551514434	1.093014436	2.11102354
bre-5	5.135838621	6.42455903	5.012348099	5.437950417	2.960602585	8.14851116	6.132761589	9.635288991	4.196659287	5.030262501	3.663698737	11.10465699	4.891852302	3.938058604	2.855098137	5.841029089	4.617943517	0.113454632	0.674409521	5.382177395	2.416402351	0	0.453031094	0	0	0.083032209	0.221856945	9.92626091	0.287151692	0	0.724858376	0.419992558
brf-1	34.70811374	25.48621799	24.31254735	25.19076658	26.54503234	35.45877679	35.12036413	36.39799902	27.7940799	19.902814	25.77338251	42.96855132	28.43577299	29.11341983	26.48896604	25.80463639	16.62418361	9.764952901	3.968473296	4.50321553	10.40802442	3.95580796	4.364780345	8.710947516	23.96249685	21.97287739	4.203762458	13.81404643	9.129767164	16.7052689	14.86758874	20.90674491
bro-1	0	4.771261456	0.768175954	1.464767789	0	1.763747004	0	0.401470375	0	0	0	0.224336505	0	0	0	1.899521655	0	10.33697758	0	6.373631125	14.84587065	0	0.302020729	0	9.589662696	5.812254643	6.101065984	1.772546591	0	10.72399896	0.322159278	7.23320516
brp-1	101.5515073	53.26040939	91.80931391	111.2612527	85.20751343	66.64239743	56.01470413	47.92666085	442.5738192	364.8110249	384.3169263	114.1903744	575.3046306	472.2079934	438.9015665	270.393843	93.13633681	135.6486859	175.2429196	243.1210011	151.7041664	113.9815199	134.6204509	160.4301296	339.5398867	394.2701787	385.9812183	210.7863913	454.0188189	546.9353901	515.5866055	405.6931972
btf-1	11.43841401	6.838670315	10.03493121	8.516008833	12.48989608	11.34296526	9.431868555	8.933003421	8.776331095	14.76312379	8.73775569	11.63644379	7.97822798	11.18323978	8.635689662	8.839443071	5.43011732	9.205031939	5.982311872	4.247193522	12.9079338	3.507496502	8.844620802	9.611752139	4.203886887	4.370491928	3.627159746	5.560299765	1.557256263	0.498766607	9.912259446	2.634948533
bub-1	44.90794352	36.34081596	31.37004705	33.65069747	42.94269887	43.33590861	44.33336861	41.88158864	46.20434216	38.20088165	36.22873299	43.21098884	43.39323652	34.00564915	32.50604188	48.64680228	5.06318713	4.184318406	7.612454982	6.716165261	10.69121651	11.67656877	6.074224344	8.01081361	9.863367484	9.277440214	12.3943742	28.88660866	18.7810702	6.751793738	3.687377902	19.45755338
byn-1	32.38592677	35.24659453	22.59152401	23.18219943	27.9530643	39.31045642	41.72970786	35.06701166	34.17769825	64.42383451	38.11985724	59.10857845	39.00454116	33.00118108	40.78701959	39.27197218	37.86618864	33.86121119	9.460495892	18.00855497	41.20794636	1.130368371	17.90965533	17.77391407	164.5003293	199.6119808	189.3988338	117.6738075	181.5545509	215.7878966	225.0641201	200.5139773
cab-1	52.4204341	48.7564603	53.61338069	65.33085124	48.33608413	52.83232289	35.69885432	36.28607626	61.25536759	58.40411985	66.62790706	19.48208796	71.91028645	63.83828212	59.14163874	42.8650593	3865.909071	2557.195082	3364.827418	3586.314508	1685.63419	2477.347755	1778.401619	1772.435442	524.1478561	427.0949216	378.572542	118.3782258	267.2725578	140.4669144	260.9189695	133.0863369
cah-1	0.28753396	0.759436393	0.6133864	0.584806539	0	0.214605282	0.981853308	0.457961425	0.283684315	0	1.32673625	0.102361192	0.744024895	0.234885456	0.482494828	0.650041222	18.29415333	16.39305771	50.12896789	11.41732627	11.31391358	6.206437109	1.102458181	32.51549316	0.988041221	1.010300833	2.952536072	18.2425932	4.039868637	0.594499815	0	0.106464416
cah-2	0.307969066	0.418324996	0.16089304	0	0.337465451	0.147765426	0	0.168174463	0	0	0	0	0	0	0.147653099	0	5.848305617	3.485220049	11.3914382	4.252048041	0.661583043	22.52774072	3.036368936	3.82468246	2.332494827	0.231879246	0.309783527	0	2.105018779	0.041983586	0.269902673	0.097740743
cah-3	22.09888666	13.88482966	21.62813255	18.83839073	27.90911078	12.91532705	24.73289391	17.67620951	9.364731537	14.71324637	22.63969247	8.317675409	23.52195817	12.28683428	17.64297461	5.832331002	248.4492954	134.6090405	248.2344653	342.5454951	41.13638901	122.8120512	198.0638531	243.3665099	39.85643642	16.16247683	11.05333988	6.937145031	15.74818507	5.806240629	19.78329167	6.380182964
cah-4	48.70604105	47.89356401	66.44525032	54.88184441	78.39322418	53.82383016	38.70012576	48.30718018	35.54128033	56.3865197	48.55854675	12.68018952	90.07279842	85.85786124	104.2955871	44.3294778	194.983509	170.6842514	213.8876687	154.7569692	24.88728388	152.6774688	71.12975377	46.82074691	38.94402473	23.94024397	24.9375739	11.04786375	26.7437624	22.96035675	44.97178316	27.77574713
cah-5	4.702298008	3.924636972	5.244911824	2.295326469	4.95944534	2.053133912	5.973248059	2.606328451	3.479506012	0.800766244	2.603675429	0.100440205	2.190185883	1.728580631	4.418773007	2.019833181	0	22.01161805	1.948047912	0	7.353918245	3.157758291	2.163537234	4.486680399	0	0.371752786	0	1.146320718	0.535682893	0	0	0
cah-6	4.429912326	1.826389945	2.370777122	4.143909284	2.486295763	1.209633469	1.106853113	1.239034852	2.718301555	1.724956545	0.747821562	1.500106423	1.258120125	1.191549318	0.725228365	0.244266003	159.5534658	139.8000245	243.8360971	288.2588465	64.25886809	372.1143498	160.0120707	317.0661185	12.72947211	20.07350544	3.994108346	0.911751378	1.230860692	12.11489395	9.114064594	2.52038655
cal-1	0.132374125	0	2.904574739	1.269235108	0.888446777	0.444597358	0.813641458	0.50600417	1.175416522	0.704447663	2.01563779	0	0.128449581	0.324407837	1.777037554	1.197057043	20.52914659	23.83260823	22.62124693	13.09110874	24.08595008	23.96959841	47.20185101	47.15360008	3.509011085	1.918618469	0.582548896	4.219924337	0.904798728	4.610695515	1.928700736	1.617455615
cal-2	5.407456847	5.346672342	13.05671401	7.493184629	3.988228053	8.304715473	5.255437745	5.697546957	7.387005017	11.65819116	9.788481756	5.478953612	11.16699024	11.2132274	11.6332745	12.22488591	64.50858317	43.60205505	83.52800825	47.83628959	43.99326753	28.6812624	87.51796725	72.32126834	29.19937968	12.24041355	14.52227624	6.890122915	3.474951636	1.455430984	2.020180613	5.082518633
cal-3	0.965481004	1.466269622	3.089441594	4.207847835	1.041421477	1.351127292	0.865427124	2.537274352	1.607436011	3.468112174	1.503532984	3.737826926	1.288178423	1.626689525	6.075450928	2.182707223	2.159580744	0.941552011	0.083328196	0.135626452	0.816660536	1.809024578	0	0.127945855	1.244116124	1.113126749	0.318664935	0.339467065	0	0.230331968	0	0
cal-4	0.069372069	0.549677758	4.249400501	2.721093425	1.130742838	1.12614723	1.06599367	0.464059527	1.231979083	1.402858529	1.920575349	0.963153366	3.433083888	1.020056283	1.164094311	0.078416311	48.23599201	22.85620968	48.95237656	88.87511123	3.129545098	22.83535183	41.69319516	65.16146626	4.699499574	7.03830704	4.518306073	4.097772508	8.851162242	0.430297163	11.38430615	8.168213861
cam-1	24.33151367	23.43715317	22.49619427	20.37843018	16.22360753	21.9621409	15.15060813	14.44184655	17.44279887	16.42817774	22.08154841	19.14019235	21.49510523	13.33441632	17.55635675	15.2210174	124.7841909	102.3990426	98.21323543	101.6821352	142.7363689	114.4839123	57.43277711	61.99787398	32.81286064	32.12370695	16.51282126	9.022456137	35.0203472	61.42887851	55.36888943	31.17038966
cap-1	41.06509889	23.40662903	28.24704905	40.43409571	29.29150157	34.15374236	28.28173547	28.11943405	23.69440583	28.55446159	29.23096729	33.82869043	28.38461092	22.69387552	35.87047485	21.8154048	85.17556947	38.48593844	57.7234151	76.05610226	98.90666486	117.6875221	84.36660956	95.05366958	73.1573021	67.84946929	82.57055719	25.80396361	124.6181669	81.6776857	49.57530569	101.420489
cap-2	29.6234847	17.0958164	23.90116502	26.14432691	24.7817433	25.41260304	17.75295806	21.7272885	29.0442031	23.96212682	18.35041492	32.19126228	24.14599018	28.948434	19.51099071	21.84934475	79.95565282	49.46733732	76.62511428	50.85199774	27.50732861	37.92143265	98.07087041	78.59279008	72.85540022	70.45408579	73.07032562	34.30249793	70.86847179	120.7075668	133.6874854	57.74971558
cas-1	14.683377	15.52659182	18.21108604	17.08805956	14.09107607	13.48593507	10.78074932	11.81238975	18.21529207	17.98818525	13.18709661	8.856872347	19.22659593	22.09229503	15.94182163	10.35316278	9.794818086	14.48975034	12.42142875	14.15656057	26.71713201	4.468841084	12.75401153	12.54801059	25.66274275	19.22620121	48.94587447	22.46566511	30.01630293	21.52495318	23.58639748	24.54564984
cat-1	1.235444742	0.326306395	0.87280611	0.489493505	0.430745655	0.597264594	0.345168068	1.395291649	1.745248917	0.41838327	0.077735134	0.299873503	0.435933476	0.963356249	0.376932992	0.253911513	6.794936373	14.55900208	28.925289	31.11273711	4.728941927	61.07853894	38.99886985	27.92196403	0	6.289446155	0.691971101	0.157959061	2.239063021	23.2841775	0.086126894	4.366518142
cat-2	0.642437796	0.4524828	2.405350955	1.653292771	1.231945096	0.616491104	0.438751426	0.40928971	0.271644225	0.130240905	0.846951397	0.130689057	1.128041232	1.349498879	0.513352055	0.207484088	15.01518465	18.68989163	26.91035651	0.893872944	3.220216995	28.57787645	15.74704475	3.178413087	0.180210841	6.852570985	0.161555711	4.532016895	0	0	0.703786912	2.242809094
cat-4	14.37669801	10.6321095	13.88005797	26.06566287	29.77441074	14.87214605	21.56149864	11.10098493	21.78695541	13.09810719	10.5077511	0.368500292	22.76716178	19.73037826	21.22977242	11.57073375	3.920175714	11.80300155	15.80303305	14.73481352	5.361497898	2.344654019	15.37929162	6.706320465	58.26620228	49.70680099	40.39069347	19.84219004	26.99068992	52.73670664	30.86919642	33.08914043
cav-1	21.13695447	42.71212313	31.59419533	50.00854992	12.76021062	33.36724434	20.39291582	17.42044378	18.20584038	9.403365664	12.53956096	18.63256523	13.99909327	19.87041093	14.26256762	13.77935415	2.191819817	6.778743456	6.679361515	12.69382881	6.642828075	1.743430616	1.607995593	0.355692197	20.25792	12.6727799	7.382460772	2.936035374	27.00934778	6.456638304	10.54857663	9.44127797
cav-2	0.08941158	0.047230878	0	0.467618094	0.514369599	0.200201019	0.274785454	0.341778518	0.132321741	0	0	0.19098146	0	0.328679987	0.300073249	0.101068431	0	0	0	0	0	0	0.128557677	0	0	0	0	0	0.305571363	0	0	0
C04A11.t1	0	0	0	0	0	0	0	0	0	0	0	0	0	0	0	0	0	0	0	0	0	0	1.80133792	0	0	8.253796984	0	0	0	0	51.8791495	0
C05C9.t1	0	0	0	0	0	0	0	0	0	0	0	0	0	0	0	0	0	0	0	0	0	0	0	0	0	0	0	0	0	0	0	0
C05C9.t2	0	0	0	0	0	0	0	0	0	0	0	0	0	0	0	0	0	0	0	0	0	0	0	0	0	0	0	0	0	0	0	0
cbp-1	60.12219061	59.77043665	38.21236166	49.43057601	51.52194496	60.85517717	40.01285585	47.05214787	46.28048818	43.91552	43.04943808	49.1402575	56.81330723	41.75041573	38.11665866	47.26295232	167.4183114	155.5686861	180.8028547	161.9664474	246.3293404	228.230824	164.5889728	123.7929892	47.81486555	55.03024823	59.56262046	34.18851125	59.35155063	40.16238958	36.71951229	38.70387321
cca-1	3.315153508	7.250584951	5.788338632	6.040085509	4.078786586	4.213776239	4.289829194	3.557130216	4.279050672	3.254274564	3.404388877	1.153563601	5.079265166	3.196823317	3.652881259	3.982156838	121.7459686	65.41021712	93.65883996	96.41697988	86.92166966	169.7380025	66.51723996	68.98837291	18.28060133	13.794124	7.620048636	4.050948628	12.30471979	11.71859803	9.697360541	12.99481157
ccb-1	6.302445441	10.39847249	5.100030568	6.124756293	6.788525181	5.074233609	3.351812989	4.049387349	2.85766402	1.313030123	2.598698985	6.014893905	3.018761557	2.037469708	4.860360742	4.365414446	311.4823867	295.7278059	353.5152432	333.7013512	100.3383414	76.57400035	106.6590361	138.5795776	54.50413497	19.15284756	14.39893411	6.236135713	7.088051196	20.55073001	6.046397648	9.354217524
ccf-1	159.2999503	111.3086009	107.4341204	104.1063889	121.7440051	122.5777282	125.2276064	133.9122488	113.7206526	129.9351566	96.59893827	148.3719238	99.62674811	96.41922629	100.1412131	112.1573792	190.967386	164.1489057	167.4497887	100.1477302	113.6823556	123.6005012	96.4155138	207.065544	43.82474909	99.45322086	194.9225479	68.06245657	108.0069	62.72718958	77.01030932	74.21949275
ccg-1	27.56218389	38.5657542	57.13550729	55.58680928	25.81437396	28.87703429	27.07769904	23.47533353	102.0834433	101.0260824	138.33065	59.08219196	151.1261491	129.7949394	146.4189346	98.8536077	4.688837619	12.5015493	11.29622237	18.99327528	14.25881331	39.17897935	40.54776338	13.33408459	68.15705238	97.88032189	157.0564878	43.48559368	78.35675258	148.3866926	96.44925397	114.1692187
cco-1	21.73540788	30.69475013	40.41257238	33.80909171	29.19005745	19.663694	43.63279627	27.27513786	17.54542116	22.74415583	13.97999886	18.91446907	13.06648449	21.70125998	24.06971416	17.04120584	35.54533456	43.65610106	68.21554424	31.58153429	19.3686487	24.04598745	42.51057278	35.22408123	24.57283841	28.34989852	36.07103874	37.73954668	30.84684119	23.60470196	49.72252901	14.46998003
cyp-13A7	0	0	0	0	0	0.109091018	0	0	0	0	0	0	0	0	0.218016181	0	0	0	0	0	0.048842797	0	0	0	3.444029398	0	0	0	4.958241177	0.123981158	0	0.288636861
cyp-14A5	0.860431813	1.853024798	1.452287369	1.500005127	3.490326626	1.519040973	1.423872552	1.644513553	6.464790868	10.848494	9.161989953	2.403363537	13.87255474	10.38105077	15.88227314	4.339331781	0	0.357489123	0	0.595050397	0.04976436	0.039684766	0.8564852	0.280676191	17.25263783	17.87803573	23.47672052	17.43821675	64.08990989	40.80149729	25.47915183	22.5708579
cyp-31A1	1.932004644	10.36573267	5.887828112	2.245397275	3.486900034	3.562540385	3.880759294	2.389312348	4.260779111	1.935329216	1.153658778	4.126725729	4.117044882	3.527847641	3.305558518	0.34257032	47.06433419	24.59871763	64.26601647	34.6539744	9.057543391	48.83454685	31.15575392	13.8958963	10.37671925	10.08282413	4.867994988	15.06005268	0.086310894	9.362853536	29.16619972	6.059503856
cyp-44A1	4.521223649	4.493768447	8.59345282	4.82249333	6.673574821	8.491709008	9.50704858	8.243305643	5.810637355	4.685433125	5.02329794	5.718107974	6.292141567	5.394265979	7.387162191	9.885109619	0	0.606929904	0.102688224	0	1.386594284	1.747789761	0.427677742	2.459684935	3.504382655	1.41093737	0.052360246	4.350705087	2.846356654	6.443305684	0	2.973661269
ccr-4	60.63013764	65.69815193	43.80476537	52.45327499	55.6341601	63.33568129	50.25173125	53.44318436	70.52354338	76.71346534	68.51313063	76.00829187	59.12193385	66.33456918	62.64943928	77.54660273	206.1022241	308.0022596	381.2840413	329.1875531	213.9249549	525.3101458	372.9315355	436.4073944	184.8779418	147.3409518	97.46305675	90.4551909	115.6622114	171.3207927	117.5421819	123.8386531
cct-1	83.75638108	53.80612937	51.17001283	69.74310789	86.7575103	68.86917744	66.56492624	82.11196887	59.33054823	39.55309669	50.35123788	46.42433316	46.05938062	49.26260576	41.57355113	41.9438316	106.8027647	112.3569124	95.05567015	71.63050487	128.7003793	148.9185161	66.46734528	70.2005844	112.276464	158.2503278	141.0441579	100.8891032	146.6340346	238.8915917	161.9631209	167.1846779
cct-2	59.2575245	55.44642737	48.25688521	50.24729613	55.74242398	57.196319	57.03833622	71.8494395	39.21869378	32.3925225	37.81818283	43.70822904	35.41767104	38.16339854	35.85041787	36.93489673	80.8742325	61.81196067	53.76096399	52.01013898	89.88900632	68.0785354	102.524747	48.54342814	85.21558721	64.22019735	134.9462722	68.03535701	90.25672668	154.9909312	115.2690414	88.37143508
cct-4	56.16636268	60.89795089	54.749628	60.6098039	75.37729508	61.86413967	63.38196741	69.70350731	38.47365243	44.46455408	44.39414064	51.64966871	41.86042976	49.86983091	44.38640121	43.4381106	92.91466633	66.6310364	62.31546792	57.34701916	39.81873498	192.665684	58.3540213	56.80740771	124.7206763	79.72793928	123.3504869	132.3074412	85.22628147	103.0518144	60.54743841	60.84493045
cct-5	143.4981693	98.22467883	102.5785844	101.0701129	128.7480398	116.3569876	122.460398	151.8139992	74.28966514	76.06068855	79.1240816	92.93444048	77.47202474	88.16726008	78.12077497	85.94451991	243.811378	178.2740678	257.190346	126.4562818	188.7558305	347.5161082	149.6702354	150.5457881	226.5050032	304.8453539	300.9483725	123.8623802	319.3238115	384.3127568	347.5768962	293.9665738
cct-6	82.09621457	40.95087787	48.8122529	54.46232874	81.98961645	64.02900277	70.780417	78.92770939	56.09998435	53.89245911	56.66858676	53.72483441	55.38934231	50.50061889	55.28936019	46.58651448	132.49219	56.54317496	73.2708756	76.03715978	50.08509228	66.13809011	113.6823418	119.8634286	128.4478713	48.56862569	51.25911787	41.79343143	89.06701299	102.3175602	68.99715625	89.47893798
cdc-6	34.62941053	24.45359221	33.82567611	23.93893785	32.77164487	32.29094145	37.28726403	34.32503076	43.21748695	26.93278021	29.55015836	38.10460993	40.61422048	34.90156961	31.79682154	32.33205032	11.90543962	6.873432851	10.68196255	18.26219841	40.12623668	16.97015548	18.6230628	31.4681191	13.5995007	24.73035103	36.10010698	12.36910955	5.39657019	14.53440651	8.644882652	6.66085063
cdc-14	74.44385126	67.60871212	52.87857521	57.63705818	76.86938992	78.91260882	55.74123961	62.59256007	80.14908566	61.31204462	62.72991062	59.37255304	83.45465601	56.94652454	57.16847448	54.12869096	43.48608157	81.90749074	40.03052094	19.89744751	140.4313676	45.82189632	37.47036416	18.54981354	54.26220939	97.49464141	48.21729156	84.0456845	81.28612675	71.85658342	42.13414004	57.0478345
cdc-25.1	101.2181038	74.75996599	63.03678366	60.17975445	100.814084	84.26245498	86.11423507	99.8220776	80.42060288	87.31768683	73.63264575	95.56558852	78.0032647	66.30536515	61.43374345	82.03968527	5.792996456	23.07373054	3.758388989	5.162211542	30.77288115	15.61632768	27.14508527	12.8564642	5.750070907	7.807782115	22.19610462	23.98959863	8.320317416	1.052026936	14.33665036	22.85913225
cdc-25.2	15.58592782	29.50775319	18.20906391	28.57271776	16.41089996	23.22687036	9.776529694	15.06790141	16.04249484	14.73923934	16.29786611	24.20678234	15.29999739	15.31663861	7.74607517	17.06093899	37.74352519	29.81953795	20.64551546	35.43907836	43.67687122	7.961206004	10.73877944	10.06263569	11.68661528	17.70030628	20.45151452	11.23369966	29.77942782	5.667142677	7.079724032	8.526807997
cdc-25.3	20.56645659	20.37981564	18.66839547	24.13075126	20.14278388	12.36432718	19.9122049	21.01427767	17.43388311	12.95605421	28.53720565	21.38814193	24.38624879	14.67552056	13.34332245	30.62712877	0.6692091	3.181386415	0.847273637	0	0	0.0588608	0.564598453	0.62445216	0.867432778	0	2.246508523	13.99077197	0	2.248315028	0.451684137	0
cdc-25.4	0	0	0	0	0	0.070381302	0.901615833	0	0	0	0	0	0	0	0	0	0	0	0	0	0	0	0	0	0	0	0	0	0.429698321	0	0.19283369	0
cdc-42	102.8920216	108.3265369	102.4604922	112.086139	127.1054464	132.5455874	105.5092714	109.5337225	134.0111511	146.6295523	134.1006378	134.9364513	156.7383607	160.1905151	143.054106	150.3106947	269.4565255	238.7948826	257.3804506	197.1104441	161.9309118	325.8880648	220.3706542	381.8420076	350.9606121	384.9532524	442.3933895	175.3527212	461.0725436	369.9269779	389.8979492	379.3519019
cdd-1	3.098657644	2.038327278	2.565707686	4.280783864	0.784794653	0.916364555	2.395722071	1.564396226	1.384379459	1.368976624	0.971170935	2.747374397	0.567318982	1.289521151	1.373501943	0	2.192031587	1.263128236	4.601938518	10.9067779	0	3.575597379	0.67249949	0	8.782274966	11.24717402	15.95213061	12.1695171	2.797336067	9.038226413	5.200724617	12.46911238
cdd-2	16.15850294	17.68398469	15.15181704	18.92405015	13.50658965	14.65770975	19.52419168	21.69741898	11.77267571	7.937516576	14.91167971	16.46064689	8.040741481	9.950635652	8.06488205	10.49074401	0.84731357	8.354548962	39.59230983	5.214890488	1.121461397	17.58816311	13.58237159	11.24472803	11.47105855	6.98778151	40.55090757	18.49124326	3.775931699	6.40504234	15.50473969	8.652287625
cdf-1	4.877095587	8.311424688	10.66555244	9.057750141	5.874602336	8.341118576	8.636650596	7.119881688	12.76698336	5.216915619	10.6525736	10.52208215	17.64581352	7.868061051	7.484849899	13.40834912	17.33335728	9.295494238	12.58981537	5.563527205	25.17121643	18.80913715	11.62857176	2.182528649	11.91053483	13.8211695	31.79544821	0.091915939	12.9545938	37.70020436	8.494831497	4.410215283
cdh-3	1.181511419	0.492728674	1.193910657	0.966636386	0.457110479	1.038481174	0.966169183	0.98052635	1.181030831	0.639788886	0.645598169	1.350393525	0.633582555	0.977872056	1.495667441	0.866935024	0.141302375	0.852120191	0.27192861	2.946756491	1.324729803	0.248567175	0.610971814	1.428396905	1.068415659	0.218497206	3.046764002	1.894917594	2.101603112	2.210451933	2.471733273	1.036125031
cdh-4	11.45323521	18.53302197	13.92078861	17.01419335	8.942228216	16.92756187	9.820487966	9.80089552	12.49671877	12.08939754	11.40544309	12.78718078	12.31370947	10.37601225	9.556647929	14.03271623	21.84126193	25.50365581	36.29574145	25.37059278	16.96811945	15.54326916	10.77081425	14.68098246	9.987943042	8.323978971	17.18004717	14.04743173	14.42039904	7.659641313	6.970721385	7.166123015
cdh-5	0.988355794	2.195152109	0.205366143	0.841928828	0.193835545	1.571748931	1.104537817	0.772776913	0.398914038	0.382521847	0.342034588	0.215908922	0.566713519	0.19267125	0.904639182	0.304693815	0	0.620105644	1.845635062	0	0.067556313	0	0.290674806	0	0	0.029597394	0.13839422	0.610775037	0.793268042	0	0.13780303	0.024951532
cdh-7	0	0	0.176377705	0	0.092485948	0.09449222	0.148222951	0.161314918	0.214128353	0.923982223	0.534099506	0.128772444	0.280799496	0.059098128	0.040465882	0.545176644	0.123291502	0	0	0	0	0.014458932	0	0	2.663519528	2.891476817	0.233473423	0.361766307	3.241642555	1.863978866	2.792354671	7.178882872
cdh-9	0.655766634	3.741151761	1.103151984	1.691949184	0.855103133	2.554883372	1.343562976	1.303477841	4.735944185	5.862788498	3.485758092	1.568789876	5.192411024	4.242691723	7.658823682	4.210361714	2.860985666	16.3085849	0.253556984	5.365020063	12.26718755	0.44037033	0.678869126	1.112350807	94.17858058	69.05539658	107.2624689	42.44951599	131.7190292	122.2768805	112.1605718	71.32754963
cdh-10	0.068399443	0	0	0.051103667	0.206113996	0.054697447	0.020019962	0.298810262	0.028921576	0.020799847	0.351677497	0.083485674	0.018963309	0.383144632	0.163967602	0.154633761	0	0	0.634191791	0.021962166	0.573052543	0.445265281	0	0	1.381449118	0.206000058	0.034401216	0.201557913	2.137240449	0.354330552	0.059944958	0.195372583
casy-1	32.98531026	15.67863415	27.57137785	28.82976888	23.77694693	20.54737818	23.26934012	19.65847673	29.21001496	32.25553255	36.34679341	19.10832983	38.39152672	32.06475507	28.02510127	25.91154416	1058.533942	862.5540043	1238.073226	996.6483952	743.1737678	1340.585734	818.8418474	949.6760306	219.5166857	171.1428891	212.2651623	84.82700972	170.8245921	138.4781853	117.3416187	96.39532156
cdk-1	117.0068399	109.5024205	106.4245076	97.04774147	92.91236527	112.0476076	107.3674626	106.3150905	131.0781326	155.2556644	133.4269946	162.8545677	138.2961588	137.2682107	137.2380717	112.0628615	31.40420763	7.991219452	27.87855343	21.3361999	74.66847646	44.50395393	23.59238007	10.29165127	45.672047	32.82652972	20.33975415	89.65034216	33.07870288	20.20791665	14.49322272	28.91434478
cdk-4	4.978828481	2.630022234	2.868338145	5.588283722	1.896411486	3.054265713	1.676850186	1.62942853	1.514024845	3.702116718	1.79380244	1.748167294	4.301770637	1.755019065	2.517853761	3.85474866	8.02010025	0.327447372	0.447369266	0	0	4.948121873	0.392255049	2.458417836	3.214129834	2.066926218	0.840410786	26.92210697	1.320841954	15.58763755	1.046025913	2.12128451
cdk-5	50.48167304	28.14657703	30.045178	35.18565901	29.86995638	41.57667442	33.37361928	46.83507011	28.25296075	42.86195273	44.83338748	39.1548189	35.3908737	41.0831197	42.87323626	57.97569817	78.42430041	57.57037538	33.93743848	56.99836307	33.9924711	81.32225086	38.64747747	52.15941435	5.734868448	27.2822257	12.4559259	35.17630442	20.6662399	4.395848185	7.647648392	16.24754603
cdk-7	10.62493278	13.52762926	21.49159729	15.19804922	20.82226727	18.64875457	18.4197714	17.48044177	20.8501677	20.46284989	24.4588538	22.94404923	20.61986301	19.64802937	25.47015966	26.21993196	21.88788937	8.641964632	5.589399009	7.785279373	25.16560112	0.746731092	3.469440787	8.994820758	7.565656297	9.230577693	21.71761244	9.706615467	18.97601178	5.199505662	13.0124231	13.92053735
cdk-8	5.317990973	7.820536349	6.547831956	7.919900495	7.071863597	9.15500248	10.67671974	6.639859192	9.333487716	10.80820919	10.72776426	11.41621015	6.742135188	9.49621975	11.83864404	11.96221109	5.783951484	5.260361369	5.350948264	7.988528916	4.661522854	6.761727783	12.6029615	7.252821024	3.62069114	6.831075452	3.810384578	2.555743917	11.20314524	13.56677516	4.631387309	2.49350584
cdk-9	12.23543607	4.721864395	9.331602501	12.59920896	9.178450379	13.66266429	9.28703104	13.93416604	18.48271672	5.532884714	5.879679456	8.937242014	13.53363355	10.64243359	11.06366453	10.74917563	28.68488213	25.11038059	34.8428319	27.78544814	47.85652603	28.96461945	18.50386398	28.69871782	15.31140781	20.54897119	5.468239096	3.685330804	14.15519456	2.873599429	5.493494947	4.225226333
cdl-1	129.8787107	106.9240674	98.32796875	136.6464906	154.1085869	151.6180256	113.5599332	138.8259605	150.7565766	121.1477516	159.7585333	164.461472	184.9395778	130.1663535	114.8464902	127.0224619	11.59626366	26.68189902	8.575324029	16.55579248	35.91187379	2.178551632	41.31882461	6.373358141	25.48970911	29.5955357	52.21437319	116.3249	32.66192771	88.19473217	32.82748443	35.95730382
cdr-1	0	0.496345928	0.322145217	0	0.90091223	0.394480915	0.360962589	0.224482877	1.390559724	0.250016023	1.300675359	0	0.683821988	0	0.985452606	0	0	0	0	0	0	0	0	0	0	0	0	9.690976452	0.802806907	0	0	0.391399314
cdt-1	18.59180921	17.64957394	15.62962756	12.07834281	18.43518411	17.07378557	11.42331054	14.41727503	19.29340675	15.35898979	19.74878177	23.90586427	21.16340699	24.16282328	15.96010939	20.85348447	0.803468036	2.312700705	5.080974908	1.704655963	3.513941502	0.122903734	4.420891662	0	3.380971595	16.63749401	8.226942962	13.76100123	3.175783614	9.76079942	9.55709909	6.147729005
cec-1	6.321079364	15.92819205	7.887676834	10.72181487	4.09505559	12.47994167	5.775401421	7.101821923	5.435824376	10.9097901	12.06080788	8.119269819	12.93045213	6.803480098	9.603683577	8.786636747	49.5681877	32.60347233	47.77302887	38.30214311	51.9581116	27.09354966	33.40663052	14.94224811	26.79466054	24.98649451	29.99795822	10.97242788	34.2530947	32.68694798	13.49381919	15.75085726
ced-1	17.28633752	20.57844344	18.53685849	16.71785414	19.91773007	25.29259124	16.50921848	18.39983863	21.93299409	20.30710026	26.72156715	26.01655669	32.14583772	22.40256863	22.02711654	22.41188278	8.150254076	24.39556546	7.257619636	10.69295001	55.17236159	11.36524722	8.881768415	5.070108141	57.29723702	29.2096503	26.96546453	37.95067701	46.16668586	33.3006054	38.71733082	46.56549438
ced-2	33.94291177	31.19371124	39.06500639	30.71652134	34.98432892	44.02061478	30.39463084	34.13450577	42.20399513	35.15553773	22.99442132	37.43001366	49.10207907	34.59116956	45.75952772	29.95646172	22.66396295	15.27048278	14.48602909	18.56003451	10.82919688	5.411756445	24.98863297	23.51495397	16.54453903	19.98985284	7.606090058	24.30782415	36.75332059	11.22448029	8.983129293	22.18500834
ced-3	55.79674004	38.64536922	39.46842589	41.08749351	57.17925954	67.74432849	49.94891152	50.71220149	68.05456784	48.03550656	63.24224187	82.0506902	57.66094918	52.63671661	51.68229559	66.49471126	5.852256641	8.49936308	8.085030549	5.225384289	14.17648832	30.99948036	21.5897688	11.75836414	8.418118067	3.709691973	9.273791163	46.51611559	25.90155985	5.271586364	16.42150442	7.060312669
ced-4	8.430922346	19.41809603	13.53242269	13.94161227	14.71165071	15.63019692	16.38496161	16.52823127	13.23933215	10.1562408	19.51348092	19.86123545	15.73060671	10.29756715	12.37334495	12.3186328	7.391985118	11.908937	7.000427095	4.935377425	0.081530481	9.362415176	11.92725139	3.161403001	8.463688939	9.072798169	7.635262194	0.915039508	6.60885315	25.86932971	33.30315316	7.588428129
ced-5	20.11047833	17.35315498	17.53963463	17.15821591	19.74365876	24.05914781	19.5392782	21.66032632	16.68965294	20.18218382	18.99448345	27.78665977	17.16032607	18.74264421	20.47771555	21.91598596	15.73200729	13.14693563	13.40600091	20.66486056	14.28516462	27.77989455	12.7003357	13.42830364	23.45309479	24.61934954	15.04366151	22.13733843	30.65178833	45.55603983	42.97042426	30.01127534
ced-6	11.60519398	11.53312574	11.2397398	10.9383647	18.87941712	21.01654598	10.92184492	12.08964884	11.02202259	18.45973855	14.75822046	19.72182123	15.74083303	13.37651606	16.69202901	11.4748188	10.60613706	13.50071624	3.099501923	9.000389641	17.68142414	3.395038428	7.041196795	3.136689085	25.24174721	17.5430194	23.79611996	29.65414026	10.69267716	14.28728094	10.64015734	17.73584665
ced-7	13.76377575	16.16434382	13.09893955	11.71203701	11.55807507	16.58982626	13.95090055	14.76901858	16.3599784	18.44209415	21.94698657	22.99115849	16.97252159	20.22953015	18.97735185	25.67000208	19.07199688	27.36632356	26.84659419	19.49309229	32.3035866	36.01906706	20.78323191	28.00785175	13.89690853	13.84721324	16.25903229	24.34403483	29.30864746	26.61567864	39.16531201	21.36800422
ced-8	0.200834789	1.626701159	1.958555485	1.225415228	1.155368356	2.136018796	0.617218472	0.255899056	1.188875489	0.4987597	1.760710665	0.857958694	0.909442643	1.722642759	0.674019492	1.437782016	0	0.843692524	1.016900838	0	0.201336722	0	0.096254698	1.277505182	0	0	0	0	0.076263252	0	0	0.8923506
ced-9	7.371507246	14.19887423	18.61726746	14.05785944	11.16796461	10.53251829	9.51242587	14.6337816	11.21058056	13.26400796	14.31950953	21.05186264	10.43304878	13.87333127	9.157692079	17.76997363	10.54988464	21.94831958	14.20062093	8.146824855	16.71920712	0.34186644	21.54913227	4.231323924	1.079591259	23.50415624	15.19857445	23.90422674	25.14633152	3.031396888	0.49969597	4.071522279
ced-10	2.917735913	3.607968888	2.910065428	3.930506383	3.051861466	4.677096971	3.804171152	2.661543674	2.845959662	2.61138349	4.497861608	2.620369119	2.059078348	2.762679214	3.338243988	4.872237137	4.011881148	9.551064166	7.966742633	3.278963909	2.542780042	6.679643719	6.292764606	3.44478293	17.38290831	16.33908545	13.71577789	9.823653508	13.06883985	45.27655954	10.27194811	30.12681334
ced-11	2.621873959	2.833787636	1.85579316	2.001022472	0.602401013	2.164285647	0.742646337	0.461852256	0.286094492	0.488665072	0.535203271	1.290385637	0.515862955	0.118440519	1.257034745	0.901400446	0	8.962264637	0.709102859	0.678910829	4.306016913	0	0	0.0512371	6.120961548	0.127360541	13.22914368	0	8.258495851	1.003094397	0.111183788	0.48316021
ced-12	18.05893812	22.68848058	17.40296731	17.99932056	20.01484351	30.59997229	20.15380893	20.48680548	26.05898009	20.93890883	24.84229612	33.72178641	19.52726914	26.26887539	20.2864718	26.56704328	25.56173441	31.45428144	25.6508149	25.02029825	30.62825012	21.83582375	18.29999951	22.72771201	23.83052093	24.78435906	30.69885123	28.54898236	8.939043443	40.98676425	37.1690549	22.35365312
ced-13	0	0	0	0	0	0	0	0	0	0	0	1.36398773	0	0	0	0	0	0	0	0	0	0	0	0	0	0	0	0	0	0	0	0.283732836
ceh-1	2.740558058	0	1.837420869	1.274042817	0	0.10227283	0.187165787	0.349195586	0	0.972284534	0	0	0.88643591	0	0	0	2.802313108	0	0	0	0.137370368	0	1.050780453	0	0.538129593	0	0.321615536	0	0.208135124	0	0	4.66779923
ceh-2	0	0	0	0.445837583	0	0.071578554	0	0	0	0.136096207	0.354011276	0	0	0	0.214572426	0.144541365	0	2.609134874	0	0	0	36.11120789	0	0	0	0	0	0	0	0	0	0.852232772
ceh-5	0	0	0	0	0	0.213438949	0	0	0	0	0	0	0	0	0	0	1.949435206	0	0.197451595	0	0	0.342928137	8.223499201	4.244464682	0	0	0	0	0	0	0	0
ceh-6	0.755921573	0.798617808	0.420673496	0.51566505	0.441171261	0.551928326	0.942726361	0.690975401	0.194556763	1.679058264	0.090990406	0.351007461	0.318917604	0.966536778	0.441207013	1.188832416	0.280056276	0	0.181542004	0.960313219	0	0	1.228645227	0	0	4.417147568	0.23141855	0.123262661	0	0.031363129	0	0.803171277
ceh-7	0	0	0	0	0	0	0	0	0	0	0	0	0	0	0	0	0	0	0	0	0	0	0	0	3.646619363	0	0	0	0	0	0	0
ceh-8	0.109167458	0	0	0.19031345	0.104670301	0.122218153	0.111833499	0	0	0	0	0	0	0.133767754	0.18318787	0	0.093022842	0	0	0.122682849	0.08208022	0	0	0	14.62997965	0	0	0	6.34250768	0.468787677	1.339434012	0
ceh-9	0.117452488	0	2.147634782	1.023784406	0	0.131493638	0	2.020345892	0	0	0	0	0	1.727037256	0	5.310604627	16.21338298	0.986818934	0	2.111897615	0	18.7324495	2.70200688	0	0	0	0	0	0	0	0	0
ceh-10	1.393555001	0	0.439333508	0.083772678	0.645036701	0.107596621	0.59072599	0.183686445	0.711153832	0	1.596445373	4.10566535	0	0.353293466	0.322544488	1.086370262	0	0	0.696760698	0	0.361302885	0	0	0	0	3.799007927	0	0	0	0	0	0.213512198
ceh-12	0	0	1.059237118	0	0.185141596	0	0.395623828	0	0.285766402	0	0.267294753	0	0	0	0	0	0.658157941	0	0	0	0	0	0	0	0	0	0	0	0	0	0	0
ceh-13	0.62871626	6.591181956	3.095120715	3.288154622	0.834668683	3.411099675	2.279018698	0.924341258	0.572583416	0.926529968	0.535572207	2.68585231	1.877158397	1.066699481	0.811549205	3.498751284	1.071472659	11.84182721	5.910481213	6.087234302	7.999803775	0.637947197	1.94703437	0.61526904	9.686332683	3.31365673	7.406616618	8.524949873	0	7.430322981	7.639882923	8.058221178
ceh-14	16.14437838	15.31904023	3.28002403	5.385726452	2.006577239	7.809925182	3.981526737	3.618936076	0.737418036	0.742471826	3.034909172	3.086538901	1.643935687	2.075933671	1.67228321	2.027685403	30.31593272	37.08046905	10.11490673	29.67856118	16.25965627	14.46013646	19.0573364	46.17003735	6.897842971	10.76745334	3.420819796	4.578519178	1.816451992	0.618144694	5.884440568	5.645638595
ceh-16	0.251764185	0.088661474	0	0	0	0.281861961	0.859708877	0.801980294	0	1.250478865	0.929350177	0.179254528	2.768733789	1.439656787	0	0.3794499	0	0	0	0	0.126196702	0	0	0	42.02045438	0.442308738	2.511371079	1.416341056	0	0	1.673224386	8.576243562
ceh-17	0	0	1.61027679	0.255874708	0	0.164321199	0	1.402626623	0	0	0	3.605341068	0.142423175	0	0	0.165910103	0	0.792758307	0	0	0	0	0	3.423310028	0	1.547155251	0	0	0	0	0	0
ceh-18	5.401459756	2.970824071	4.143011257	3.985241198	3.762979802	1.381567915	2.94284199	2.5905721	3.053778218	0.602883697	1.568211429	1.90129716	5.182429458	1.735226462	1.425780564	2.469706789	79.60680928	74.59304	72.69012337	37.42142917	70.51615506	104.4853648	39.15157067	38.43353794	10.9636922	4.584808106	8.155012633	3.148695156	6.91383111	0.25096532	2.171881179	3.955024111
ceh-19	0	0	0	0.107037436	0	0.137477596	0	0.117349275	0.181730092	0	0.169983244	0	0.595784229	0	0.206059635	0	0.732459902	0.442168577	7.037294668	0.276000622	0	0	0.882802715	0.260370562	0.180841684	0	0	0	0	0	0	0
ceh-20	14.16026254	46.13771572	35.4986272	45.50777586	14.40335184	58.12798337	17.15501452	20.47451937	19.31598094	19.65804612	19.65825723	11.3970644	21.26782394	15.59093435	14.18805774	13.26905518	253.2136899	155.0829831	168.61935	169.8347867	309.4652216	166.803242	127.116567	124.4488018	127.901903	70.62983965	93.78128416	58.87979453	67.61112023	84.56201606	50.80002003	117.2626647
ceh-21	3.470840875	3.221183778	2.17393235	2.239789558	1.875368315	3.306125762	3.378806274	1.612611687	3.462209925	2.40831761	2.070462817	2.744279687	3.27490258	2.396704763	2.445531365	1.777426855	2.549042827	4.419107531	3.084965306	1.680898102	1.441788117	2.483479572	3.363722851	8.335131601	0.056480074	2.021338037	0.506333498	0.035959096	0.48059189	0.585566985	4.529132099	0.298209001
ceh-22	0	1.640504851	2.323075369	0.553708749	0.270696632	1.461863547	0	0.134900508	0	3.756109267	0	0	0	0	0.236878748	0	0	1.524903303	0	2.22096275	0	0	0	0	0.311833648	0.093000529	0	0	0	0	0	0.705621299
ceh-23	1.009956136	0	0.646351504	0.440168344	0.096835096	0.339208157	0	0.386058844	0.298930305	2.579819847	0.139803877	0	0.196002719	0	0.338950301	0.913301679	2.753904628	0.484886079	1.080867467	3.518478176	0	0.060555448	0.87128053	1.39193303	0	2.794567731	0.533350909	0.284083763	0	0	0	1.682791678
ceh-24	0.526187147	0	0	0.101923425	0	0.327273055	0	0.111742588	0	0	0.161861822	0	0.226927593	0	0.196214563	0	0	0	0	0	0.703336283	0.350548763	0	0	0	0	0	0.657811735	0	0	0	12.2093392
pros-1	1.132092472	3.164511197	1.725038785	2.220295146	0.542727941	2.218004749	0.386579985	1.667874571	1.116935466	0.853483654	1.305922369	1.56170787	1.739337445	2.023004943	2.374627167	1.226366429	1.969532476	1.755131121	2.182145467	3.339657008	0	8.880778155	10.17340107	9.501599876	4.168031993	4.972256005	0.08303476	0.309593152	0.752309117	5.424106194	3.219354563	1.624310079
ceh-27	1.45155075	0	1.801050962	1.084505412	0	0.928617142	0.106214279	0.594492584	0	2.427741797	0.574091193	0	0	0.254092838	0	1.523594155	0	5.662298989	3.293064638	3.029480717	3.741887616	0	2.087067383	7.914239001	0	1.912603991	0	0	0	0	0	0.806192611
ceh-28	0	0	0	0	0	0	0	0	0	0	0	0	0	0	0	0	0	0	0	0	0	0	0	0	0	0	0	0	0	0	0	0
ceh-30	0	0	0.093867354	0	0	0.229889366	0	0	0	0	0.142122576	0	0	0.125806942	0	0	0.787381634	0.924240173	0.070889939	0	0	0	0	0	0	0	0	0	0	0	0	0
ceh-31	0	0.101258186	0	1.420244451	0.367585318	0.429210564	1.669150623	0.36636914	0	1.122111987	0.26534725	0	0	2.231411827	0.160831609	0	0.163340655	0	0.794122264	0.21542125	0.144126288	0.689604123	0	0	0	0	0	0	0	0	0.073498087	0
ceh-32	3.75243381	2.652855877	5.468465443	5.41041239	2.651048963	2.590107397	2.601253187	3.343290289	2.004195463	0.420402278	4.061733669	0.903961841	2.792487001	1.659437406	2.177823839	2.934073463	5.241001674	15.54358875	15.03892988	6.341354769	4.836615461	0.101499374	15.57746808	0.179467216	0	0	0	0.15872133	1.607048679	0.026923522	0	0.438758981
ceh-33	0.064169164	0	0.821339351	0.447468697	0.36915428	0.21552128	0	0.245288607	0.379860217	0	0	0	0	0.943552062	0	0.435210526	0	0	0	0	0	0	0	0	0	0	0	0	2.485437969	0	1.673067423	0
ceh-34	0.481415505	1.780124463	1.584494682	4.028446454	1.846334304	2.910424608	0.690441402	2.300281995	1.709892287	0.922291496	0.932963844	0.719806151	4.577999473	0.707879863	1.130971408	0.544179065	0.328175735	1.617913569	0.199438757	0	0.651535212	0	0.276875362	0.102075742	0.56717776	0.634326575	0	8.124847595	0	0	0	0.641708665
ceh-36	0	0	2.531948374	0.548630878	0.724178252	0.281861961	1.160606984	0.240594088	0	0	0.174253158	0	0	0	0.844943096	1.1383497	0	0	0	0	0	0	0	0	4.634608939	2.156255097	0	0	0	0	0	1.398300581
ceh-37	0.039892885	3.371690307	1.750672416	1.182280825	4.054446547	2.635056745	1.226013948	1.829901359	0.47230535	1.35869208	2.76110008	0.596473179	4.954901195	0.391060243	4.284290692	0.270563026	1.223754625	5.554316731	10.13634756	3.586543334	1.559710864	29.85112738	21.5668904	3.72177906	7.167445564	2.102559353	0.140447725	1.122120094	0	7.842113727	0.917750939	0.443130889
ceh-38	29.98266675	29.09574025	29.08224035	30.67760993	26.7375998	41.55506557	30.02533254	30.65569673	37.39873784	33.07814331	37.11108233	36.23182144	35.23349469	30.21136907	34.78935843	44.3916857	58.20945123	47.39039233	66.63356268	54.37827601	21.83465847	55.4420543	54.69588781	32.50011783	30.92829032	28.38147735	25.66153438	11.10778587	21.77750666	10.11221319	24.15717707	31.7025815
ceh-39	4.013863494	16.67722318	9.683079487	10.52555373	8.21447151	11.93287909	9.467709338	8.12282656	12.5792172	6.677351017	11.85949123	9.726281737	14.79393346	10.08471669	5.43363406	9.074325445	6.725551459	3.360244987	10.96919556	6.368183577	12.12240662	3.276282666	17.65311162	0.85822143	1.986940037	5.422109711	5.640641716	4.2378256	1.536997839	0	3.879850924	6.819045832
ceh-40	1.768696293	5.709600218	11.13962721	6.680695106	4.051160876	4.510317736	2.818496554	2.910941358	3.490032249	1.673309854	1.632220059	2.62354316	3.337170484	5.056945689	1.319089501	1.221786163	0	0.53072615	0	0	0	0	0	5.937834544	0.289414235	16.83127228	0	1.289826931	0	0	0	1.309780712
ceh-41	1.278510912	0.717572245	2.118608283	2.089546305	1.072612283	2.370679535	0.491150311	0.839978449	0.946045188	0.765424909	4.866915847	1.194757969	0.620303215	1.272875851	2.145398414	3.703310015	0	1.534552147	0.551725035	0.448998734	0.240319915	0	0	0	5.413166936	0	0	0	0	0	0	1.420172253
ceh-43	0.613033569	2.320778631	1.961645439	0.712474429	0.881669444	0.800706892	1.15134216	0	1.209651954	0.761213833	0.424297981	1.855023313	0.892288108	1.001569826	0.857248092	0.923942087	10.96983151	7.848563796	4.091657139	6.774475456	5.223808319	1.347740874	0.440715685	7.040748626	10.53271127	2.557875726	0.629492157	1.628563033	0	6.824982189	0	0.907945076
ceh-44	12.45847006	12.03396924	10.7202271	10.42149787	12.42706786	11.92013639	8.687233336	9.364500179	12.20903691	9.047933627	14.23134488	10.08536761	9.630651725	7.235275856	9.311017379	9.254357255	69.69095106	55.40322714	65.33235646	102.4064448	26.49580851	77.15978614	41.39564858	74.16460679	15.10959973	23.72679245	11.92370724	24.22621411	16.17242215	2.857289599	10.03542818	13.30394253
cpg-1	491.5249509	413.949882	448.2872779	311.972906	475.087712	490.0071183	455.2631276	503.7979199	658.2658508	687.1903694	814.5676978	939.8704085	680.9985578	619.3516272	652.4522927	744.0973451	77.31008968	96.65299788	59.63059043	65.91173327	305.5082149	78.69847499	151.951846	126.0674237	74.50237922	55.15786232	38.41037532	232.423338	78.46727161	77.34773792	99.84231695	78.42597425
cel-1	10.25577726	10.2431093	7.661488228	11.16910869	11.44492203	13.0363767	10.68092757	9.451560535	12.97855742	11.09700748	15.30943071	14.20517444	13.2847195	14.02951252	10.38302064	13.10735898	2.283366236	4.356622851	5.516943837	12.26464985	8.791703543	4.820045486	18.21352786	9.452355473	8.681824108	26.70561869	4.416853367	16.94778845	12.98763174	31.33623767	30.26283721	19.32062986
cep-1	18.924059	15.16347242	11.99866801	19.66584166	14.75122799	19.72809926	18.02666164	18.60114817	14.47585013	19.87983548	14.62880087	20.52569	13.1641322	14.27447514	19.05324975	17.05743386	1.465946138	2.359884607	0.203630604	0.331432788	13.34154358	0.029471638	2.473579395	1.198543707	0.361936765	1.942976964	1.168090804	6.083452756	2.743767277	0.140716587	0.490010131	3.767378361
ces-1	0	0	0	0.219190162	0	0.422287813	0	0	0	0.133819807	0	0	0.244008164	0.308129307	0	0	0	0	0	0	0	0	0	0	0	0	0.11066341	0.117887408	0.286465547	0	0	0
ces-2	9.086765993	42.75352395	31.78154475	51.5757092	11.04250653	52.87628519	13.31357597	12.62152721	0.93820897	4.385823249	3.802777757	2.369723261	6.869344304	6.344029758	1.595720846	3.583058544	0.090034156	26.88586205	5.872797252	25.52936474	6.355448344	0.126704372	5.317202294	2.68840448	26.45263544	27.14803104	29.75912433	4.259925392	6.499834235	33.87822484	37.51457464	15.72723135
cey-1	691.4016896	1004.628976	665.9063785	857.1123049	604.1517413	860.7639308	607.5120691	642.0659245	507.0154574	466.8424191	451.0254393	357.3733102	661.2102739	479.3391903	434.9984893	507.0565298	3359.202781	3917.868533	3950.268449	5030.566517	4680.016114	4045.568246	3888.728302	5010.658771	4368.657119	3470.169659	3294.637595	2405.895029	3693.232895	3355.010043	3228.666445	3124.919079
cey-2	611.7316318	512.5906914	536.9886469	441.3082488	522.4934136	722.4828122	664.1368541	728.3735896	402.9263828	544.7319406	490.681711	742.5700457	443.9579972	519.8940719	520.3377092	588.3098322	75.02430341	90.48250285	40.35988809	68.14947234	82.02398266	99.27124465	86.59263237	134.9871845	67.67006278	41.04997328	38.51744088	357.6607072	70.15101622	91.02856195	61.6043498	81.48132842
cey-3	212.3211295	127.5986374	138.1318502	121.3246387	181.348539	159.6173848	150.5732337	190.8445772	119.4634467	92.46596497	109.0437541	159.4966954	111.6722628	105.7005154	112.0488427	152.0013058	34.61102505	30.10086293	12.99562508	16.25296644	12.72483408	77.85872518	54.27188868	38.60323489	32.62764693	9.190192666	5.236126628	50.97079233	19.86412412	14.04576013	28.1587933	10.48207546
cey-4	272.5972022	212.9673571	221.8423101	231.3416869	272.1098281	246.3251696	281.9786711	305.7043898	418.8407364	408.4967681	398.163991	423.8699792	422.0063588	467.8387009	363.5740437	457.2030199	205.6484556	190.201787	207.5718485	322.07226	162.2495414	282.2977608	307.0124537	423.6286212	743.1912983	640.9322955	559.3584306	455.1817407	792.6171789	672.1052468	716.8807303	558.2432976
cfi-1	1.911363568	2.969591023	1.918798483	3.724125156	3.234043902	2.93706588	1.305361385	0.859558366	4.658969332	2.632647354	5.291636505	3.922533375	3.491193737	3.857541904	2.138235626	1.779279499	17.24500374	7.467211082	11.3340591	15.16234185	36.06852736	11.50519016	14.65704017	2.145553575	0	2.074031037	1.385420772	0	0	0.858331093	0	2.081515822
cft-1	0.177305156	0.288184261	0.548654443	0.427983279	0.156924059	0.137424145	0.027943881	0.130337388	0.847744031	0.145162232	0.15103747	0.087397037	0.423504061	0.568218236	0.183092905	0.555011868	0	0	0	0.030654812	0	0	0	0	0	0	0.072025874	0	2.050924022	0	0	0.393901781
cfz-2	0.227896262	2.942724655	1.666845705	2.472059979	0.679802876	0.737073098	0.674445338	1.258314028	0.449690151	1.778747298	0	0.054086905	0.393137312	0.682614661	0.679857967	1.373908108	65.16254542	45.86286112	83.23981542	47.29512387	6.28281028	35.73977904	17.4031088	22.97951895	6.936122729	2.13534228	4.591146907	6.267888523	2.769258859	3.020474553	12.66048756	0.731315241
cgh-1	754.4402111	408.4470034	461.0419627	412.5194635	684.0755262	648.1876626	743.8961492	896.5860355	459.7411172	440.0028022	454.9308203	551.8195774	422.4558169	430.3082371	392.1087763	515.0510971	205.4165407	156.4159478	203.1410669	197.539528	172.1738514	227.1555982	223.1600349	261.6933155	95.72996001	119.5464234	127.9531003	188.7964428	87.10072652	145.4223076	106.7228218	115.5725552
cgp-1	48.96345666	53.8395008	42.55023095	33.08394868	59.04977542	60.52701028	47.89508987	50.04046088	56.23342652	73.69131403	58.8350728	61.59803846	81.12478145	63.01779453	58.41266341	66.10887725	35.38429605	34.81765029	27.6885192	43.56172657	36.39893094	51.98768402	34.28362203	11.40020308	151.914245	112.454317	111.8910323	59.01974027	128.6496988	150.4951495	92.66262379	109.6744297
cha-1	1.376583425	1.10328946	2.777491405	3.185969046	1.183336226	0.42514497	0.778042351	2.540291572	0.632243663	3.637580894	1.971253589	0	0.368488649	1.570458776	0.716886767	0.858511817	40.81239767	20.99516261	37.51099376	27.20604235	14.24041832	24.36290183	27.64164007	16.85861222	9.996539999	1.188368064	4.094396437	0.044506883	0	0	0	0
chd-3	14.50084867	20.65939676	16.01264155	20.89887685	13.74950571	15.44117754	10.12267845	9.063788344	12.69428741	14.3578322	12.44912114	5.992926198	15.18011151	9.931859492	8.972324824	12.57917293	105.8861806	93.7481531	139.7279508	136.0592882	73.61354934	142.1704946	84.07752827	121.0030585	31.60839907	32.08934012	32.02805721	11.92209958	38.78532644	35.37402797	20.53019285	27.4510755
che-1	0	0	0	0	0	0	0	0	0	0	0	0	0.124230434	0	0	0	0	0	0	0	0	0	0	0	0	0	0	0	0	1.710396996	0	0
che-2	0.108402791	0.137430764	0.713577539	0.302368629	0.041574854	0.121362072	0.088840126	0.165749203	0.12834173	4.153541842	0	0	0.12622672	0.584455404	0.7276189	0.343099631	38.27865025	40.20463792	33.69645307	27.72703156	20.73494482	36.60613037	44.63933575	55.16380021	8.046001932	2.228219112	2.938667547	0.040655855	4.05053077	8.399761763	9.243860727	0.577987286
che-3	0.247095206	0.654841619	0.773449368	0.817723756	0.417614838	0.323522075	0.50625932	0.712399018	0.669381185	0.820173544	0.556544948	0.527790731	0.520177863	1.580597399	1.110383274	0.766918261	43.52373214	56.74224581	95.9575779	107.9212627	24.227567	97.01361673	96.53932509	105.1840393	36.56197398	28.26472178	24.77084705	7.861384272	14.72332362	15.13085235	16.43050782	11.18364455
che-6	0	0	0	0	0	0.187310493	0	0	0	0	0	0.119123041	0.216465112	0	0	0.063040564	0	0	0	0	0	0	0	0	0	0	0.24542998	0	0	0	0	0
che-7	1.255483649	0.088426422	2.90784739	0.243189509	0.749008683	0.530994459	0.97175365	0.693206933	0	0.237554991	0.849645834	1.370641329	0.487304746	2.051200134	0.468168364	1.639923719	40.70040332	83.18161554	116.6987088	125.6657465	5.705750337	148.947909	71.40404184	115.0590077	5.752223014	10.73431243	6.482786974	4.0284865	5.848089339	0.292861113	1.711577926	5.330446371
che-11	0.121971986	0.219064128	0.825201533	0.297690116	0.093557876	0.204830146	0.499802936	0.326369171	0.180508448	0.28560013	0.033768113	0.442900791	0.213040508	0.269023884	0.40934888	0.027574767	26.27444613	18.73903734	46.25182333	47.0159126	11.77525801	52.61156742	34.30308596	48.15509489	9.627954229	4.94998228	12.66780527	1.212239984	2.028666132	1.257055134	1.721020568	4.579450609
che-12	0.906784935	0.372556446	0.345430965	0.307380364	0.02415083	0.253797199	0.258036125	0.216638334	1.081028718	0.616602466	0.557877033	0.134505252	0.513275671	0.555562008	0.211336892	0.398613119	31.5082481	19.15250688	40.66160687	52.11301975	11.06012298	52.3608092	50.05115282	42.35234429	3.894935114	6.704185124	17.15939743	4.014887324	1.348643867	5.107768504	0.444260575	2.686022293
che-13	0.360649175	0.342917543	1.582684659	0.188617717	0.069158444	0.242258327	0.221674078	0.206788887	0.426984754	1.996015515	0.099846224	0.154067977	1.049870632	0.088383903	0.363111255	0.081533615	75.84492119	100.0806197	59.09094244	99.62250956	35.03424565	60.97962711	90.12368939	118.298089	16.67722255	21.09894533	4.190039833	5.207488374	11.42161108	2.030520746	11.78155691	1.602439048
che-14	0.830916882	0.324422467	0.330291927	0.062980489	0.173192876	0.343788379	0.07401819	0.586907515	0.053464706	0.53831119	0.450079218	0.038583106	0.280446047	0.575481461	0.121244838	0.285857468	0	0.715469135	0.012472054	0	6.165963041	0	0	0.268102129	0.053203338	0.285610277	0.635944212	0	0	0.672256227	0	0.040129739
chs-1	91.68302293	74.14658619	66.20252307	59.25354934	91.72713358	89.97748846	75.74320194	77.04682283	84.21721379	91.4054897	83.2336416	96.89462377	74.73095489	70.26465387	77.19850601	82.20776842	7.906341955	23.91627473	15.52267717	9.909972602	51.89412305	4.009038335	29.81662104	8.372795628	8.91927503	3.5112838	7.079095564	49.0405917	12.99867095	27.31395669	9.214467315	14.55842066
chs-2	1.693521677	1.683930146	0.856126429	1.545639222	1.39452071	1.795602639	1.224621278	1.447026314	1.415306527	1.950901251	0.772229823	1.702273214	1.237318189	1.12302107	1.036423006	1.599012798	0.814909681	7.676337822	1.148673348	1.94796766	17.6915973	10.20188485	3.580849709	10.54010302	5.428160686	5.276679602	11.29319893	14.17869482	4.857169241	2.214971974	5.77526314	4.913165494
chk-1	27.07025089	20.22043745	19.58528253	20.25430471	38.77830883	26.1454403	25.18306293	19.24110407	31.87614549	14.57713	20.33625456	24.94140322	25.61454671	17.35618012	19.83971502	17.73115779	6.832781238	0.632266636	0.323302279	1.644414161	18.43910682	0.350938695	6.227539773	1.178980496	0.430982544	4.550146591	2.060629021	4.445168287	4.267348839	0.698169758	0.269302222	4.356040719
chk-2	4.045181285	3.544820978	4.701758721	5.685359124	9.500919438	6.038363403	9.958379884	11.98668997	7.517972477	7.275794064	9.462839563	14.13279873	9.432776881	12.21894297	9.997821908	16.65972751	5.55786533	1.279688916	10.52259325	2.53729773	6.695945845	12.59719332	5.139932039	3.590413849	1.477771851	0.330545386	2.815190107	9.408511107	0.285782673	7.840071912	12.88905899	8.081144048
chn-1	4.229507751	8.119996306	8.31582007	13.16107152	12.7326852	11.81237925	7.26792089	7.388338765	12.78786125	8.035087124	10.32446197	15.73690528	12.44473273	8.24758558	8.394659363	13.36601614	5.115371897	8.679230316	18.58946187	18.50146433	2.188427502	3.981167451	22.8864887	1.639299361	9.644472991	5.393146517	11.12784197	2.302625347	4.041095442	0.564183921	14.01977592	4.849697987
cho-1	3.44909258	2.146797022	1.760012894	2.37717745	1.538142831	1.107539913	0.876483685	1.379748414	1.187063179	0.455313733	1.702510023	0.85665083	1.660445802	1.244964526	0	0.241783625	72.22221588	65.46701223	109.5655692	76.80095961	7.880368419	53.28768691	45.51673379	42.57528365	0.315002689	2.043318034	1.129576518	10.17803218	0	1.122634265	7.258160144	0.178198062
chp-1	23.54226301	18.88600399	12.52870614	23.88989802	28.97357795	22.32450257	30.05651313	30.13691991	15.34026487	10.47145574	15.19987899	18.10665248	15.00222484	21.743178	15.47769301	12.0149105	29.19271084	21.82533763	18.74174943	21.61962634	14.72867196	14.16825633	20.96649078	14.24876815	38.42191395	18.17213266	8.891407818	10.46019495	7.805588358	60.81648361	12.66424796	2.439439244
cht-1	22.70885879	39.5058366	24.17107314	47.65891545	13.1675852	23.00508837	10.85451789	20.15298867	29.53478171	21.02187512	19.43765874	18.45743396	39.8287872	47.71102205	21.31891369	31.97783431	0.745092048	7.686190879	8.39912378	0.924858389	7.038519259	0.123360268	0.517686558	5.507550038	73.17299997	52.25307018	81.3526971	17.21692004	64.63053376	110.9040544	38.14162735	59.70593125
cic-1	7.725185261	7.237576081	10.83851585	7.199577135	9.130574916	12.02116541	8.959071457	7.150287462	7.765563445	11.37653704	11.29894163	7.472083476	7.166134513	6.548814709	12.88167632	10.43487225	6.872524114	7.172888875	5.870675321	4.914110794	4.456736145	14.04137149	7.684377831	0.721127887	1.717244575	7.426130916	4.789487878	3.644386343	1.88186439	4.775506928	4.545480012	8.203363407
cit-1.1	10.99677495	12.13310491	9.541151148	10.28680354	14.91556633	13.94929361	15.08705419	16.03128134	11.33067757	12.14535669	10.39575931	11.61424807	13.34435197	10.99499035	9.737988753	8.764712437	7.147326852	5.180113479	5.505221313	7.83692127	4.876584403	5.730936212	1.89315774	9.874716455	3.159952831	3.662574603	6.438272091	4.800989261	0.555541388	17.80002885	0.74792307	10.56306583
cit-1.2	38.18198651	26.93519187	23.24246743	23.68483847	29.31522622	28.78793563	25.69453418	22.20400055	29.78174286	25.29861904	20.3205743	24.34740149	36.6490683	24.00355768	30.26145159	23.18710551	52.89317453	52.12956484	53.38069682	116.6274729	50.10661894	114.6270166	40.5363434	96.16044089	77.09694448	29.59014812	50.27006814	28.02916053	49.17257197	62.13345794	65.11984801	62.84950985
cka-1	17.08957673	15.16995228	10.82758564	13.21141542	16.5914938	18.99519529	10.435011	16.06747644	19.978654	14.89075024	22.08493671	16.12161917	13.45687242	14.06066794	19.35831143	17.2020238	14.64065624	18.04468909	15.78231178	19.23981827	14.81004754	31.75174623	19.49856394	6.765687309	18.2543599	17.38350712	30.56904103	8.112372124	14.4701849	57.73690472	42.06799062	16.90419025
cka-2	0.158394686	2.844800262	2.259089398	4.362887141	4.434592649	1.170380462	1.947155205	1.513671415	1.969052662	2.023007436	1.315553645	1.217981096	0.737753764	2.484327322	0.744221402	1.14588844	48.04929399	14.41076464	36.89979219	44.14514461	22.15128195	21.53943812	47.46162115	54.40741517	3.079099131	9.767407196	9.758833856	4.098947295	2.526191511	3.506703672	0.097171462	4.081926464
ckb-1	0.376146491	0.176618726	0.382104997	1.675786262	0.240434082	0.889018148	0.428147312	0.559156713	1.484441834	0.711721546	1.272781607	0	0.486659651	0.512121188	0.140264581	1.417286064	1.282074941	0	0.461713659	0.845430022	0.314238808	0	2.163322427	0	0	0	2.059974333	0.548611852	0.095223059	13.00177306	0	0.278549472
ckb-2	0.520185012	1.64869887	1.536497949	1.813694413	1.15097532	1.612721976	2.049572114	1.529556332	0.118435505	4.088474951	2.326379046	0.256408948	2.562642399	4.510872467	1.208622025	1.085544125	0.545545366	1.777024515	2.348397683	0.089936324	0	1.247580387	5.408123277	0.25452955	10.48923022	2.319850468	0.281749884	18.98399646	1.823358653	2.023768483	0.24547802	1.777915263
ckb-3	0.095065429	0	0	0	0	0.266075655	0	0	0	0	0.131594978	0	0	0.232975818	0	0	0	0.22820745	0	0	0	0	0	0	0	0	0.418361673	0	0	2.676178653	0	0
ckb-4	1.655420238	9.244303487	3.315240268	5.222144039	4.761675425	2.956489173	6.621883477	4.067932403	1.166611903	0.839005081	1.418564287	0.336756821	6.654842893	1.835273548	2.381030656	0.712854194	4.29897921	3.453496675	3.973288135	1.594601345	1.95590708	0.189060007	0.113342611	18.55301159	2.786181086	3.739248252	5.134284878	0.591291447	0.179604242	2.820919605	1.69260313	1.751279829
ckc-1	2.639081047	6.677773576	7.446906983	8.406315947	3.561253049	3.465244114	8.611248683	5.666698405	3.760968963	5.82576036	6.584719342	0.765522278	4.426141905	2.954320903	5.685970007	3.240948558	0.166577126	1.094971845	0.404928597	0.878758636	0	0	0	0	6.237638384	3.434397259	0.172059333	1.649620759	4.082799213	2.829303762	1.299209523	18.38518505
cki-1	1.825680312	7.508539144	0.953794679	4.319431408	1.500404011	4.160869327	1.0687236	1.993919779	1.157938209	2.359506855	1.444120349	0	0.5061582	1.597919642	0.218826651	1.62147829	7.778415567	34.9825478	0.900398849	14.50850109	41.47461634	0	0	0.829507702	0.192046249	1.374610055	5.853641882	5.746682443	5.793739066	25.26173705	1.000011143	10.71926482
cki-2	48.48823539	22.72959428	29.9478508	26.67402135	36.02173022	48.0521735	34.51311557	37.89332254	29.76652078	30.73507556	32.31712156	28.46256007	31.22771518	27.81492721	30.49696659	42.62983646	4.590820109	2.97460233	1.785555451	5.973859192	24.62877225	0.732204241	11.0514848	2.360841204	10.261562	9.938360328	0.75870532	40.34428968	12.27499981	15.80061576	16.58086735	23.37958571
ckk-1	2.420954949	5.637371217	2.981280057	5.254080799	4.405587692	4.065561052	4.352790805	4.060505296	2.851626702	1.840493541	4.171931481	3.482587264	3.164201648	3.32974945	0.82907562	1.340366689	136.1108474	121.1239165	127.7046467	130.814706	61.33141922	118.1398703	142.0063184	166.3055846	14.47947571	8.463048176	2.522190573	7.31931367	5.741011646	0.400755996	6.933457539	3.238017739
cku-70	17.96492494	18.13373768	13.13049404	11.16650366	18.08850118	18.3478332	18.81376605	16.35490654	26.36443049	21.62382996	27.22326515	24.10321332	19.8116529	19.80576946	19.39753101	23.64443806	11.51306955	15.16594767	22.06124892	20.6951907	14.74899196	5.130713702	14.67794893	9.071926957	61.46192264	34.08900575	38.27454281	40.02235449	30.72680131	53.57896146	55.71930845	34.18555685
cku-80	10.99733414	8.659743755	5.786997539	6.986010633	12.48724385	14.7846417	9.003395148	13.14220481	12.66967787	7.463914092	11.28340095	10.84532555	15.24470307	14.22881408	12.83757766	15.33939767	5.665256097	2.35026024	3.86735137	4.708133497	8.18301788	0.409555023	6.089161329	8.400246105	2.481310666	18.12049519	13.78757872	5.337070545	7.522044811	15.25274038	21.75537006	19.42397428
cky-1	0	0.096428003	0	0	0	0	0	0	0.135076053	0.14571619	0	0	0.08856671	0	0.076579838	0.154758296	0	0.903799475	0	0.051286325	0.651943324	1.094514784	0	0	0	0	2.530525712	0.427891415	0	0	0	0.152078832
clc-1	3.015950721	3.593060279	1.760012894	0.894937393	1.230514265	2.514414937	2.497978501	1.349087338	7.597204346	4.234417718	6.750822353	5.619629448	8.343740154	11.16536606	5.814651083	6.818298233	0.10935856	0.231060043	0	3.028770238	0.096494307	0	0.184527299	0	9.072077439	3.21294146	0.564788259	8.904524704	1.169617868	5.143706089	14.56552815	2.993727439
clc-2	0.439404716	0.580279164	0.20086438	0.383010784	0.73728099	0.553426252	0.337601753	1.259728545	2.43855985	0	0.30412451	0.11732003	0.746160666	1.480661029	1.106011108	1.86259202	11.79428648	3.296263664	0	0	0.247782876	0	0.315892245	0	0.485327734	0.28948599	1.933721806	29.86932199	1.501701438	8.543440648	0.589672541	0.24404578
clc-3	1.650064224	1.033045184	3.128911812	2.343883649	0.585959174	1.915744714	2.504239099	1.401649182	0.542657453	3.122151313	0.676774171	0.261074539	0.711619629	1.497701685	3.691841957	0.552648286	54.36682713	51.71343823	50.29809933	42.85606867	18.93126407	13.19138201	39.01434325	60.51408017	26.6402274	37.68562916	5.594093233	15.01277653	0.278480445	0	2.343231685	6.652727641
clc-4	1.888876938	0.285080738	1.15127909	1.881663237	0	0.100699402	0.368572626	0.171911673	0	1.914652621	0	0	2.269275929	0	0.603737118	1.220077371	0.919733533	0.107959678	10.99248472	0	13.2551838	0	0	0	2.119402707	2.844385422	0.158333803	0	0	0	0.137950255	12.58900769
clc-5	2.26366727	6.052021289	4.561508396	2.416095245	1.417414149	4.39620522	0.283953011	0.706362275	3.008199438	0.295014517	0.895284883	0.296029646	1.703451202	0.226430404	1.395380125	0.208880674	0	1.386225018	0.318973605	0.311500263	0	0	0.398540084	13.41959936	1.360678867	5.965343	6.993655493	0.952931837	4.841745607	0.352676867	8.00632275	0.923688637
cle-1	21.385212	12.35783931	16.97099339	15.38520855	18.08155536	14.10286982	15.7582281	18.13952055	9.011113658	5.378653446	12.42116024	8.029922612	13.32382318	12.50554595	9.472902669	10.36594196	34.53363504	23.30085467	17.76981105	12.8267232	13.66019433	81.08688033	28.28467638	45.44814212	11.72615772	6.658720266	1.822563377	0.90142859	3.061034347	1.235019616	4.272289348	3.39548914
clh-1	23.7323588	23.08291223	23.57603995	24.32828912	21.01444472	14.10905772	15.05024881	15.08688565	34.05762677	52.44983067	50.15451591	10.64309905	54.43160714	50.35552818	43.50178392	26.09091585	15.55361288	40.05592144	37.78528312	46.56758294	69.23788397	27.80206457	33.72892415	24.72448526	6.556320202	15.11629334	23.99274927	14.03174723	17.55568635	32.51630792	27.23294256	32.67664192
clh-2	4.797846199	1.072966106	1.248701328	3.815768835	1.511014189	1.470278285	1.650297733	2.309222859	0.621934199	0.820019276	3.102576032	0.860242777	1.325317556	1.459025595	1.939292023	0.158346148	75.26052482	71.47918687	72.17857855	96.38405541	34.41491141	91.21500449	54.13005464	100.9502592	2.681873142	2.630228284	5.209208449	0.065671721	6.822122188	1.704379912	8.728050665	1.205935369
clh-3	4.441930256	3.674567359	3.524697975	4.237113992	5.1160909	4.581996531	5.208644481	3.283754831	11.16286861	4.460068158	10.47998368	8.89115782	8.159634314	10.02998931	8.391336912	7.294715313	0.357077327	2.129244571	0.077156557	5.588371496	0.147034065	0	0	0.088852232	0.863978705	4.969368612	4.327594454	1.204911328	11.234324	0.973056261	2.934967665	1.4895409
clh-4	0.75778527	0.78390788	0.894880043	0.46787531	0.696294601	0.300466711	0.582218685	0.15086758	0.607457233	1.24340402	0.568191816	0.26976919	0.337021178	0.735100566	1.218614299	1.606087448	0	0.265283458	0.010900418	0	0.023739974	0	0	1.740647125	0	1.331305508	0	0.029604489	0	0.060260869	0.169488837	0
clh-5	24.22899917	21.23968097	17.67531241	19.8844474	22.01001657	25.43895466	25.61070987	21.83436451	21.17973175	17.44624421	17.77500996	19.72807884	15.2097175	15.11913006	14.14430134	16.78542027	29.06611878	23.7213244	17.75691485	23.45977064	34.76228793	45.16272402	15.47161404	4.373009673	25.5661078	18.33727003	7.766127309	9.752832471	13.52495235	19.78374183	9.24182077	13.18787129
clh-6	7.081766866	10.86736348	10.99589008	6.586705569	8.838423138	12.4462189	8.146355689	10.92640866	8.196983637	15.41151401	11.00782094	13.56316581	6.871811131	8.483691782	10.15742307	9.659710311	6.84354359	25.12010665	2.267278771	10.84848459	11.21437974	4.554498209	12.34390512	2.474646003	14.50765015	2.137299009	6.51162644	7.938254395	9.69002021	5.266635692	6.462139675	2.285222663
cpi-2	15.05364804	25.97152867	23.86411184	22.7521977	18.27362129	22.96065293	20.51454923	15.8375321	35.97206467	39.83457393	34.60274394	25.0744621	47.5743871	42.13789587	26.65119068	33.25191181	41.18885408	55.77987551	39.19180959	35.69716703	84.00576574	21.69538011	44.08313587	63.39801089	77.69404902	46.40323659	102.8359347	66.29913549	82.44117543	105.1692137	135.1369389	99.40926208
cpi-1	14.15124524	28.42708497	45.00921863	31.09822693	8.790719333	13.27687281	11.22994721	9.523515989	44.54004934	57.48853283	64.56079511	78.97282292	39.4544565	56.17232286	94.31677304	62.18235236	1.528534423	23.20519676	15.68842676	1.119945705	0.149858583	0	8.883871106	4.860003932	19.95971583	25.73683969	41.57611753	158.6597054	32.01496635	31.9533257	37.90496782	34.09522916
clk-1	11.81092118	14.79431089	14.61315365	10.11014622	6.23857501	8.630507183	7.969639954	12.70621359	6.07061557	7.226269571	6.853020711	8.761787849	7.411747994	5.373004795	11.86781633	6.555456034	14.22249233	23.34410382	39.4075168	19.2341643	10.63512525	45.88230982	20.54106306	23.24349707	8.12402096	5.591281828	5.104349804	5.835426681	2.900463664	16.87243581	12.58239827	16.18344979
clk-2	17.8393933	15.08552239	11.03309128	10.2250103	12.0737639	17.68533241	14.20540331	13.86037865	12.86762958	18.86730604	19.14327324	18.17173625	10.54631441	13.5932429	14.5274244	17.79279499	2.586750561	6.590038696	5.77053694	4.548702555	9.411631357	40.56028952	5.01141447	2.622343259	13.63261637	6.320856494	0.626737968	3.759928186	3.330161984	9.691988596	2.126733099	5.95313525
cln-3.1	0	0	0.138836996	0.198552127	0.145601977	0.127508983	0	0.145120244	0	0	0.10510508	0	0	0	0.254824108	0	0	0	0.02621291	1.279937948	0	0	0	0	0	0	0	0	6.487328541	0	0	0
cln-3.2	2.532653653	2.476024515	3.594202577	2.767748188	2.537051681	2.962385414	1.161718677	3.106636595	4.699132861	4.506035911	2.930257131	4.521540935	2.934408529	2.871778425	1.649217235	4.700190302	4.251785405	0.136112956	0.391498853	1.189459576	0	0	4.674161327	8.255448958	6.012206493	5.87727268	14.639052	0.070884885	2.755996125	0.577153666	0.579747839	8.229882901
cln-3.3	4.459822709	0.60796439	3.02518507	4.200945008	1.586295218	0.885851879	2.579126631	0.68741168	0	0.842159236	0	0	0	0.088142252	0.36211847	0	1.900133017	2.11528652	3.873992205	2.748498331	0.324505804	0.474426897	0.413704403	0.991383607	0	0	0	0	0	0	0	0
clp-1	52.31476698	27.95592967	42.76179476	42.35900154	45.94254415	27.96333078	26.96103126	31.71165789	34.29196824	29.72395729	39.59922263	22.2646549	31.02037738	29.006558	27.60204866	18.83595492	133.8863886	87.89964755	177.1001931	115.694387	86.62651014	194.2490391	103.4970546	104.0247192	37.70527598	48.8126693	37.54738446	39.39494335	74.22085793	90.85316504	59.99781431	48.37977471
clp-2	8.688206382	5.796089194	5.44467038	5.119874389	6.140170794	7.306561233	6.435020912	6.743535229	5.070692203	7.510558858	7.114391733	6.447326809	3.958039411	5.198069755	6.98158795	8.345471085	3.371465073	4.014593618	1.746145582	1.971104441	5.213684659	3.986473138	4.515912274	10.335248	4.144849334	2.633537084	10.16005918	13.42394878	2.230434073	7.434544552	8.257766432	2.627937929
clp-3	0.022155248	0	0.283578218	0.038623614	0.042485124	0.049607705	0.544711545	0.508134714	0.262303476	0	0	0.899140712	0	0	0	0	0	0	0	0	0	0	0	0	0	0	0	0	1.312434365	0.866824054	0	1.821146676
clp-4	8.739440505	6.66030972	9.696310945	8.212947292	7.201063151	5.962258256	6.668024017	4.436838037	14.011453	17.63434815	11.40453758	15.41022954	22.92341666	18.96354634	15.96365024	15.12695408	74.74127833	80.14745338	62.76227841	63.43000449	136.3474577	106.9295023	108.3794594	139.412726	138.2899953	120.8510102	141.7423102	85.35619398	89.96622731	160.8880749	153.9320785	130.6000646
clp-6	0.409086217	0	0.187004933	0.356583412	0.294175422	0	0.733384307	0.439803187	0	0	0	0	0.099239472	0.062658948	0	0	0	0	0	0	0	0	0.367619984	0	0	0	0	0	0	0	0	0
clp-7	14.95457607	15.10381823	10.68209025	10.36367589	18.69727461	15.95935923	11.54779247	12.73813078	21.97932399	16.20119468	15.94573075	14.10399572	15.96832163	17.64395632	14.15230138	14.50928601	14.93398448	16.12241474	3.011021046	16.22809207	7.36193471	7.079495339	6.44763487	7.022116705	87.00280677	45.69725348	66.73509808	29.77896751	59.98978274	130.7720102	67.98687953	54.29035931
clr-1	29.6831837	34.76420752	25.38816791	29.35168432	26.91553973	34.2244486	22.64267531	28.81057345	28.96570769	34.02108705	30.50626334	38.06473214	36.1377295	28.3026837	31.75482297	34.95875204	39.36368795	41.67596348	48.16520439	23.04077694	83.85724138	69.66022021	34.57858044	30.35698162	18.02700961	23.50958204	21.2623164	35.83086731	18.50272491	30.92611381	37.51447473	17.60916186
cls-2	16.23427655	12.66242917	15.19016451	11.05526759	23.07464502	15.74342151	17.507755	16.27152534	17.83134133	16.53616071	17.90770148	13.81626282	19.99889151	17.36715741	16.12163646	19.99949062	15.67066324	24.4138826	14.77763673	41.44129794	11.13333233	35.43721628	16.09318229	54.18767186	78.68138871	53.26795161	26.03777677	74.20449339	42.33389408	67.82225069	67.42500559	49.73180932
clu-1	105.2734121	67.84427697	69.74256702	65.65662183	89.40203641	82.40835496	103.7035836	116.1567637	49.59483398	48.96963029	44.03143355	55.97852903	49.88320589	49.97004687	41.34057918	56.69938996	26.0212051	30.64964685	20.42226504	26.60788807	54.81237374	29.81622186	24.73010719	20.16732328	37.62368564	42.73385986	55.61316914	63.8993551	36.67353221	72.64597807	57.90891971	41.03551629
clx-1	0	0	0	0	0	0	0	0	0	0	0	0	0	0	0	0	0	0	0	0	0	0	0	0	0	0	0	0	0	0	0	0.928287578
cmd-1	263.4810457	260.5150916	253.8548593	221.8298055	227.5128452	194.3394637	191.6401241	207.6536039	218.819625	225.0041109	255.4150953	160.478078	264.4675662	227.0430833	196.098973	203.9272177	3229.123141	2253.353803	3570.10514	3442.697922	1545.216349	3405.707716	3397.954714	4025.184902	1146.610715	1003.729786	1100.385533	512.4682805	968.2678934	1127.337936	1248.189755	863.9944837
cmk-1	10.15323879	4.629425528	2.019387397	4.223231977	1.98115296	3.071093125	3.430570197	4.017285986	2.003460456	2.350861563	3.846547034	1.293618153	6.291594401	5.674940745	1.793430335	2.416199262	125.7379108	174.1184217	238.4520115	268.5613119	197.3579707	385.9833803	220.6681638	367.8672901	15.31975162	26.56862044	10.47286448	29.26081989	19.07459065	42.59722296	7.376182393	18.36175994
cnb-1	24.73216738	20.38166285	15.54805483	23.74966349	14.81534899	19.80698612	15.36092866	14.3294578	19.07881769	8.855476307	11.51736165	11.32714189	18.80876834	20.83848254	14.11517449	9.92174126	566.5590526	389.9675227	354.7568727	471.934806	135.4961157	303.8718701	567.9144261	613.3859924	64.09305796	70.23543804	77.41573767	24.51791783	29.47670747	40.7457451	42.27857709	23.56239741
cnc-1	0	0	0	0	0	0	0	0	0	0.416383563	0.541545131	0	1.13885595	0	0	0.442221352	0	0	0	0	0	0	0	0	0	0	0	0	0	0.373326163	0	0
cnc-2	0.2939593	0	0	0	0	0.329101396	0	0	0	0.625738427	5.696812747	1.569728896	5.704883621	10.80604316	6.905875691	4.319687339	0	1.234901907	0.101483502	0	0	0	0	0	7.359448295	7.74658041	19.40473628	2.204955536	13.06018834	4.067482402	11.94733983	10.12244633
cnc-3	0.377646278	1.196929893	1.381062749	0.877809405	0.241392751	1.268378827	0	1.202970441	1.117770496	5.359195136	2.788050531	2.419936126	1.465800241	2.159485181	2.112357739	4.837986225	0.214531147	1.359827048	0.608415442	0	0	1.207632101	0.723982705	2.669109711	14.08921117	18.24523544	17.94891683	25.96625269	15.77445151	11.89240318	7.336445384	5.033882091
cnc-4	0.515869752	1.090014587	1.886549769	0	0.741927719	2.0213924	0.264234052	0.492982004	6.107556435	14.54995209	6.783914619	2.479248286	15.51784275	10.42995048	22.07413837	9.62156603	0	0.154795127	0.178093596	0	0.387869274	0	0	0	8.35683604	16.31338698	10.89709112	6.28790629	7.933621198	7.876450033	23.14216963	9.454979515
cnc-5	0	0	0	0	0	0	0	0	0	0	0	0	0	0	0	0	0	0	0	0	0	0	0	0	0	0	0	0	0	0	0	0
cnc-6	0	0.726676391	0.419233282	0	0	0	0	0	60.73625566	71.74315999	83.46992023	16.16102586	105.6770653	55.06451973	173.5152315	39.65251455	0	0	0	0.257660711	0	0	0	0	1.012949823	3.927296866	0	2.579653862	4.179026804	0.328185418	6.681120197	3.056154995
cnd-1	0	0.141632469	0.245131308	0.46741953	0	0.150087006	0	0.128112521	0.79359332	0	0	0.143175273	0.520343525	0	0	0.606153089	0	0.72408625	0	0	3.931067444	0	0	0	0	0	0	0	0	0	0	0
cng-1	0.54517425	0.417079537	0.44686763	0.688228917	0.252345548	0.926045944	0.269615024	0.359300925	1.39105653	2.641112458	1.977732879	0.682627371	2.225495686	1.474264981	2.523659978	1.700000624	109.1850869	78.47731341	139.7170029	118.5197847	40.08564509	77.14327111	84.65709016	91.91769215	22.36958001	5.944856992	19.88845658	1.480605191	12.84949962	31.55539729	3.200357204	17.37389721
cng-3	0	0	0	0.187301854	0	0	0	0	0	0	0	0	0	0	0	0.242894423	1.327486761	2.933758792	5.192805613	5.976702592	0.201953374	9.566277106	1.853750509	2.676739631	0.395562335	0.14156589	0	0.050368433	0	0.179421431	0	0
cnk-1	35.62599555	22.65956809	19.89328654	19.71902174	24.24036372	30.08291346	22.53802861	23.6980834	29.44134851	25.69511574	27.20362301	25.67287231	28.55400037	24.12297525	21.21203713	21.82384867	64.83487524	45.55884251	45.20222372	45.56763925	29.49995964	37.87583316	69.77154622	51.40878747	40.53827186	23.20923287	10.27480892	17.45457131	20.3809848	6.954256548	16.07661497	15.46106505
cnt-1	6.974737153	7.728552872	8.067268309	5.400936133	5.007783393	7.281926365	8.972880137	6.014258876	8.497674467	9.046202444	9.475203481	11.98761892	7.240137443	9.22222278	8.81876798	6.600603532	30.4626293	14.62098189	13.74175456	21.76478454	19.53742011	30.11002072	19.4504515	15.99244311	8.121709278	11.79753571	18.38800147	18.91918461	6.799936185	4.937652805	6.169489213	25.58493504
cnt-2	14.02096991	14.10939201	9.740910361	12.83418243	11.96543189	15.07588276	8.89342339	9.639664049	10.25631489	11.96983204	13.14392348	10.77304169	7.921458862	8.220055145	10.18090094	9.618081218	82.54969497	41.47275975	50.56722865	44.40181833	23.12380803	56.39998513	23.75891684	16.52483541	7.772674738	10.72393965	8.530989659	4.532379894	6.911627498	9.072823171	8.851188384	10.49259588
cnx-1	102.9065344	105.3394823	91.54389404	109.6709505	95.86181629	116.2081535	101.3044964	99.19392661	120.5134286	118.0773129	123.7075889	116.1531327	125.2165497	108.7767606	100.3634717	110.1562551	97.7455264	102.5324405	108.6679787	93.85503896	96.31514244	103.0633186	81.07548637	94.95439555	285.7878966	221.1955358	197.2106457	131.6863454	210.1109364	254.2799797	205.327123	145.3236265
cof-2	0.994145757	0.075021247	2.921478893	2.104491778	0.817021617	0.914244567	0.872935168	0.950038194	0.210179068	0	0.098296653	0	0.757956535	1.131158904	1.072427775	0	0	4.645107211	0.049029816	0	0	0	0	0	0	0	0	0	0.647156985	0	0	0
cog-1	0.309261967	1.306919253	3.635291116	1.617424634	1.016646546	1.384933836	0.814666195	2.786528003	0.392298965	0.564267901	0.366941159	0.188736505	0.685927233	2.490259149	0.593091879	0.998803893	0	1.113589125	4.026619941	2.18459938	0.066436047	0	2.667976567	0.37470625	0	0	2.799756408	2.402586941	0	0	1.151902004	1.374115029
cogc-2	15.00660892	10.12347335	14.59377328	14.91359112	15.16740154	17.12164213	18.60438121	17.08108764	12.23591517	11.1396785	15.48051763	19.14042728	15.21095037	13.87904236	21.09172894	23.71587723	5.742069366	3.929349871	6.401664079	3.383639775	2.874671458	5.07197256	5.428555149	26.44818631	0.98534901	6.108259567	5.7207254	5.646068024	12.63102311	2.736368881	4.910953904	6.264285
coh-1	6.230474677	7.614917827	7.212063893	12.13953633	5.42160912	9.495803274	4.791444142	5.803943356	11.31265304	13.55974133	8.310517454	8.573895675	10.8383328	9.110049921	8.317154623	8.364510532	10.94528662	32.46847041	17.43651489	12.78766264	31.07276715	60.04324776	8.933202183	41.74115772	6.014200591	20.55811404	15.20713462	18.1307314	15.03046245	47.09803629	19.03095832	7.405474081
coh-3	11.98424305	8.682693565	8.095378457	10.69013102	13.41784172	13.21752687	16.10856644	15.41593822	16.11650651	19.17337579	20.56928769	19.56544102	15.30773656	16.96081978	14.00448237	17.77460396	0.043362679	1.954550462	1.159502986	1.772850222	4.247056015	0	0.731684648	1.888253147	2.997704505	0.134104245	17.37843641	11.92840428	1.797128034	10.05218605	7.219374447	8.309475579
col-2	0	0	0	0	0	0	0	0	0	0	0	0	0	0	0	0	0	0	0	0	0	0	0	0	0	0	0	0	0	0	0	0
col-3	0	0	0	0.289372501	0	0	0.113362243	0	0.163767286	0	0	0	0	0	0.185692016	0	0	0	0.038203043	0.373079705	0	0	0.795543561	0.117317335	0.162966691	0.437425203	0.097397765	0.103755794	0	0.052799547	0	0
col-7	0.463828043	0	0.094235101	0.089844351	0	0.057697502	0.211180202	0.196999665	0	0	0.142679373	0	0	0	0	0	0	0	0	0	0	0	0	0	0	0	0	0	0	0	0	0
col-8	179.6234951	146.4915695	226.2753602	245.6122152	196.9838232	30.95768575	98.56016208	91.50516783	4.05844141	4.37813075	5.535990672	0.732199277	12.52906417	7.000657713	8.244846471	4.391483696	77.40591256	101.0091146	89.97961391	88.60339179	24.31321273	98.03946828	89.70310789	89.88495022	1.346200416	3.161715066	0.201140661	1.714167387	0.781015189	0.054519402	0	0.507700015
col-9	0	0	0	0	0	0.057754069	0	0	0	0	0	0	0	0	0	0	0	0	0	0	0	0	0	0	0	0	0	0	0	0	0	0.458423249
col-10	0.327842459	0.057726629	0.299732206	0.476277688	0	0	0.223899259	0.104432325	0.161726572	0	0	0	0	0	0	0	0	0	0.603631876	0	0	0	0.157126049	0	0	0.143991474	0	0	0	0.104283217	0.419007784	0
col-12	1.504778742	0.102565948	0.976341716	0.423113851	0.465415912	0	0.298360221	0.371100844	0	0	0	0	0	0	0	0	0	0	0.100547307	0	0	0	0	0	0	0	0	0	0	0	0	0
col-13	0.055329879	0	0.101171439	0.0964575	0	0	0	0	0	0	0.153181535	0	0	0	0	0	0	0	0	0	0	0	0	0.117317335	0	0	0	0	0	0	0	0
col-14	0	0	0.089668256	0	1.880748737	0.164704054	0	0.187452617	0	0	1.221883283	0	0	0.360537134	1.316630807	0	0	0.353157941	0	0	0	0	0.423054199	0	37.98703442	5.169199975	3.021327686	18.1158777	20.66997094	9.686822344	12.18410594	3.922018106
col-17	0	0	0	0.168005646	1.940426341	0	0	0	0	0	0.800415606	0.308770849	0	0	0	0	0	0	0	0	0	0.173348289	0	0	0	0.380944476	0.678573439	0	3.183781238	0.505802251	3.251684584	0
col-19	176.6374553	94.07243886	178.1426096	183.011177	206.4674682	21.77958739	99.32706109	88.50408487	1.378253886	0.660809312	3.29453267	0.663083121	8.534887344	4.18428692	6.945648258	4.093917431	34.21191696	50.67417112	59.05142345	80.35593914	14.93811575	72.09516145	89.12106076	121.6615374	2.590641583	1.772496816	0.819692695	7.664768003	0.589409201	0.148119082	0.079351917	1.839102121
col-20	268.9677536	143.5787426	271.5293056	257.7495893	233.7837405	41.1862458	133.8159234	100.758619	0	0.317901168	0.413459717	0.212663366	0.193221224	0	0.501210332	0.225085229	53.61776755	72.11900572	82.69878061	77.76258768	11.30361884	43.10058391	82.88540311	48.34295549	1.466237681	0.393558532	0.438151724	0.653455366	0	0	0.152698012	0.3317822
col-33	0	0	0	0	0	0	0	0	0	0	0	0	0	0.136891842	0	0	0	0	0	0	0	0	0	0	0	0	0.688298218	0	0	0	0	0.620477328
col-34	0.87606601	3.644346377	1.601898659	5.059050352	2.939917536	1.716395628	5.496948144	3.139489974	0.162063152	2.214501965	0.909525329	1.05258408	3.93167994	3.623004274	2.940155787	2.723273632	3.732529426	5.06039928	7.447685152	32.48938017	5.104860122	28.69320049	14.01332184	21.59395856	8.224815264	4.184443175	2.313222256	10.8836697	10.47909453	9.405022282	26.28447602	23.59854125
col-35	0	0.044867429	0	0	0	0	0	0	0	0.361605096	0	0	0.164838445	0	0	0	0	1.529210939	0	0	0	0	0	0	0	0	0	0	0	0	0	0
col-36	0	0	0	0	0	0	0	0	0.141327304	0	0	0	0	0.351049315	0	0	0	0	0	0	0	0	0	0	0	0	0.672415786	0	0	0	0	0
col-37	0	0	0	0	0	0	0	0	0	0	0	0	0	0	0	0	0	0	0	0	0	7.371055553	0.152379039	0	0	0	0	0	0	0	1.706665542	0.706331895
col-38	0.96392042	0.119807638	0.311036761	0.691937047	6.197654822	0.698276562	0	0.433484176	1.174783215	0.12069739	2.354670909	3.512268405	0	0	0.190294296	0.128187008	0.386525946	0	0	1.784189364	0	0	0	0	0	0.298844374	0	2.764510524	0	0	0.782659583	0.629837977
col-39	3.053988199	0.052893191	1.190088008	0.087279812	0.288017611	0.056050571	0.923185004	0.765505833	0.148185242	0.106572006	0.138606699	0	0	0.122694686	0	2.490072274	2.474354486	0	0.034568119	5.176259045	0	0	0.431909758	0	0	0.131935099	0.793175519	0.375534768	0	0	0	0
col-40	0	0	1.54305533	0	0	0	0	0.284627346	0	0	0	0	0	0	0.166597271	0	0	0	0	0.446287798	0	0	0	0	0	0	0	0	0	0	0	0
col-41	0	0	0.840909292	0	0	0	0	0	0	0	0.530501239	0	0	0	0.257236864	0	0	0	0.635066457	1.895016651	0	0	0	0	0	0.302979875	0	0	0.087316702	0.219427687	0	1.021686193
col-43	0.4633742	0.38075852	0.941428945	0.538538647	0.197460215	0	0.210973568	0.196806906	0	0.547980325	0.427619296	0.219946358	0.299757584	0.126176238	1.036750139	0.232793627	0	0.06179688	0.355490152	0.231440835	0	0	0	0	0	0	0	8.01345998	0	0.294788859	0	0.343144604
col-44	0	0	0	0	0	0	0	0	0	0	0.15920835	0	0	0.140931273	0	0	0	0	0	0	0	0	0	0	0	0	2.631975013	0	0	0	0	0
col-45	0	0	0	0	0.092997391	0	0	0	0	0.103232422	0	0	0.18823487	0	0	0	0	0	0	0	0	0	0	0	0	0	0	0	0	0	0	0
col-46	0	0	0.653247592	0	0	0	0	0	0	0	0	0	0	0	0	0	0	0	0.281909552	0	0	0	0	0	0	0.941461227	0	0	0	0	0	0
col-47	0	0.057192123	0	0	0	0	0	0	0	0	0	0	0	0	0	0	0	0	0	0	0	0	0	0	0	0	0	0	0	0	0	0
col-48	0	0	0.740107986	0	0.443526021	0.06473533	0.592348864	0.442058588	0	0	0	0	1.683254123	0	0.194058359	1.176503179	0.985428785	0	3.074169455	0	0.608656399	0	0	0.122603061	0.170309146	6.704622781	0	0	0	3.421062501	1.773646137	13.10284474
col-49	0	0	0	0.202050843	0.777880163	0	0	0	0	0	0.641742909	0	0.224928231	0	0	0	0	0	0	0	0	0	0	0	0	0	0	0	0	0	0	0.901195484
col-50	0	0	0	0	0	0	0	0	0	0	0	0	0	0.097469475	0	0	0	0	0	0	0	0	0	0	0	0	0	0	0	0	0	0
col-51	0	0	0	0	0	0	0	0	0	0	0	0	0	0	0	0	0	0	0	0	0	0	0	0	0	0	0	0	0	0	0	0
col-52	0	0	0	0.101136806	0	0	0	0.221760372	0.171711895	0.370475783	0	0	0	0	0	2.885408997	0	0	0.32045066	0	0	0	0	0	0	0	0	0	0	0	0	0
col-53	0.235694131	0	0.323227452	0	0.112992351	0.659676931	0.603625382	0.112618509	0	0	0.652522465	0	0.571766052	0.144403264	0	0	2.711308539	1.980268231	6.22470024	0.529748114	8.683407083	2.967691652	3.219412453	0	0	0	0	0.220989385	0	0	0	0
col-54	0	0.177795556	0	0	0	0	0	0	0	0	0	0	0.217734364	1.237280422	0	0	0	0	0	0	0	0	0	0	0	0	0.197495255	0	2.300580987	1.070626204	0.860350738	0
col-55	0	0	0	0	0	0	0	0	0	0	0	0	0.162866693	0	0	0	2.14531147	5.036396475	1.274775213	2.640714083	5.174064764	0	2.413275682	0	0	0	0	0	0	0	0	0
col-56	0	0	0	0	0	0	0	0	0	0	0	0	0	0	0	0	0	0	0	0	0	0	0	0	0	0	0	0	0	0	0	0
col-58	0	0	0	0	1.349514616	0.060606121	0	0	0	0	0	0	0	0	0	0	0	0	0	0	0	0	0	0	0	0	0	0	0.123339333	0	0	0
col-60	0	0	0.173671549	0.082789786	0	0	0	0	0	0	0.525904838	0	0	0	0	0	0	0	0	0	0	0	0	0	0	0	0	0.890539352	0	0	0	2.426581549
col-61	0	0	0	0.094861513	0	0.060919493	0.334459648	0	0	0	0.150646991	0	0	0	0	0	24.29637342	13.12765126	24.30839455	17.73382485	5.400488009	8.091259961	30.19988662	8.883967441	0.160270241	12.18864746	0.191572439	0	0	0	0	0
col-62	0.110659758	0	0.607028632	0.675202502	0.106101125	0.061944427	0.113362243	0.528750415	0.163767286	0	0	0	0.536894936	0	0.371384031	1.000694373	0	0	0	0.248719803	0	0	0	0	0	0.729042005	0	0	0	0	0	0
col-63	0	0.091132367	0	0	0.744360269	0	0	0	0	0	0	0	0	0	0	0	0	0.258837753	0	0	0	0	0	0	0	0	0	0	2.063608574	0	0	0
col-64	0	0.699254641	0	0.164835728	0	0.793923854	0.096862078	0	1.679166459	0	1.439741278	0.100981661	0.366998803	0	0.158664067	0	0	0.226977221	0	0	0	0	0	0	2.088697074	0	2.995965752	0	0	0.090228875	2.392749034	0.840236683
col-65	2.205897038	0	0	0	0	0	0	0	0	0	0	0	0	0	0	0	0	0.322885541	0	0	0	0	0	0	0	0	0	0	0	0	0	0
col-66	0	0	0	0.574216481	0	0	0	0	0	0	0	0	0.159808164	0	0	0	0	0	0	0	0	0	0	0	0	0	0	0	0	0	0	0
col-68	1.296263957	0.050721482	0	0.334784974	0.460320117	0.161247673	0	0.183518848	0	0	0	0	0	0	0.161125098	0	0	0.69149356	1.359101128	0	0	0	0	0	0	0	0	0	0	0	0	0
col-69	0	0.375296162	0	0.541871375	0	0.049712363	0	0	0	0.094520826	0	0	0.086175035	0	0	0	0	0	0.398568959	0.099802756	14.02221071	0.212991653	0	0	0	1.404190272	0	0	0	0	0	0
col-70	0	0.034896889	0.603980152	0.115167712	0	0	0	0	0	0	0	0	0	0	0	0	0	0	0	0	0	0	0	0	0	0	0	0	0.978352673	0	0.050659698	0
col-71	0	0	0.805138395	0.460574474	3.715226333	0.04929636	0.180430951	0.336630389	0	0	0.85333011	0	0	0.215819439	0	0	4.202297146	0	0	0	0.397282001	0	0	0.093363001	0.129691484	28.0808678	0.38755345	0	1.605165944	0.168074875	0	0
col-72	0	0	0	1.116196804	0	0.130329978	0	0.333744454	0	0	0	0.24865617	0	0.142646145	0	0	0	0	0	0	0	0	0	0	0	0	0	0	0	0	0	0
col-73	0.107604734	0	0	0.093794563	12.79332213	0	0	0	0	0	1.936383766	0	0.208829073	0	0	0	0	0.258308433	0	0	0	0	0	0	0	0.708915078	0	0	0.367747949	0	0	0
col-74	0	0.459427636	0	0	0.092655803	0.324568319	0	0.277047738	0	0	0.267540202	0.516035762	0.37508693	0.118413329	1.297286369	0	0.905798176	0	0.066723771	1.73761273	2.107102502	0	0	0	0	1.90996955	0.085055348	0.453038385	0	0	0	3.542361471
col-75	0	0	0	0	0	0	0	0	0	0	0	0	0	0.816152627	0	0	0	0	0	0	0	0	0	0	0	0	0	0	0	0	0	0
col-76	3.938710808	17.71751781	3.150869088	6.920064141	1.003120986	13.57321934	2.332676753	1.529109094	1.366163939	3.144061147	1.277856493	1.117353224	5.374600885	1.734443653	4.647187025	2.92176423	0	1.218807947	1.869670312	0	0.046272124	0.110699609	0	0.065244904	86.91642613	78.08960768	19.77089192	32.48666726	48.79563666	79.5175995	51.20495652	54.55236666
col-77	0	0	0	0	0.098826807	0	0	0	0	0	0.85607624	0	0	0	0	0	0	0	0	0.579168788	0	0	0	0	0	0	0	0	0	0.049179597	0	0
col-78	0	0	0	0	0	0	0	0	0	0	0	0	0.610020411	0	0	0	0.642824512	0.075455689	0.347250596	0	0	0	4.519485821	10.39709116	0	0.16566761	0	6.248032608	0	0	0.482084225	0
col-79	0	0	0	0	0.559324666	0	0	0	0	0	0	0	0	0	0	0	0	0	0.040278374	0	0	0	0	0	0	0	0	0	0	0	0	0
col-80	242.8985413	136.6985507	240.3031427	349.1442467	231.1895422	19.25766811	254.8082602	209.1860032	1.802229768	0.432043118	2.809559118	0.758677071	1.969477663	0.994808988	2.043507506	1.376557882	82.84253678	79.173901	115.4396849	127.0478503	3.891409765	96.56485973	129.5712615	195.1646843	6.426419369	0.133716287	0.267961257	0.666058169	0	2.759985565	1.712073079	0.225454057
col-81	164.034665	19.74300723	98.80690931	120.2480604	128.3856289	6.180074441	188.1183688	163.1936501	0.299793434	0	2.103113189	0	0.098284328	0	2.719431869	0.228984685	71.98087799	20.97108958	21.2601587	27.09082908	0.152310552	60.60883515	67.42794455	91.81069486	0.298327859	0	0.089148484	0.189936016	1.615401001	0	0.388358514	0.225020074
col-83	0	0	0	0	0	0.056589001	0	0.096607424	0	0	0	0	0	0	0	0	0	0	0	0	0	0	0	0	11.61243342	0	0	0	0	3.4729016	0	0
col-84	0.049781187	0	0.637179061	0	0.286382696	0.055732403	0	0.285435181	0	0	0	0.425326732	0	0.243996433	0	0.900340917	0	0	0.034371896	0	0	0	0	0	0.146623768	0	0	0.373403066	0	0	0	0
col-85	0	0	0	0	0.384023481	0	0	0	0	0	0	0	0.097162147	0	0	0	0	0	0	0	0	0	0	0	0	0	0	4.694184597	0	0.095551606	0	0
col-86	0	0	0	0	0	0.060606121	0	0	0	0	0	0	0	0	0	0	0	0	0	0	0	0	0	0	0	0	0	0	0	0	0	0
col-87	0	0	0	0.055695861	0	0	0	0	0	0.272027148	0	0	0	0	0	0.216680407	0	0	0	0	0	0	0	0	0	0	0	0	0	0	0	0
col-88	0	0	0	0	0	0	0	0	0	0	0	0	0	0	0	0.124172801	12.16870828	0	0.530934561	0	0	6.65237631	1.421515102	1.863361769	0	0	1.353605264	0	0.125141786	0	0.084238934	0
col-89	0.056823666	0	0	0	0.108965626	0	0	0	0	0	0	0	0.220555976	0	0	0	0	0.068203468	0.117703327	0.894021453	0.256345568	0	0	0	0	0	0	0	0	0	0	0
col-90	0	0	0	0	0	0.156395973	0	0	0	0	0	0.198924936	0	0	0	0	0	0	0	0	0	0.055839626	0	0	0	0	0	0	0	0	0	0
col-91	0.107714871	0	0	0	0	0	0	0	0	0	0	0	0.209042818	0	0.361500731	0.121757977	0	0	0	0	0	0	0	0	4.600264447	1.703137638	0.568834848	0	0	0	2.643222902	0
col-92	3.666057992	0.398704106	4.830417902	3.665483841	2.274434154	0.120715471	3.755588902	3.297322257	0	0.114761453	0.447773484	0	0	0	0	0	3.032010904	2.070702026	3.499101224	1.8176168	0	2.650665849	0.93019909	8.344796487	0	0	0	0	0	1.697754278	0.082685348	0
col-93	50.87707219	27.82325098	66.10493097	67.99324994	41.19075535	1.654419457	33.62901744	31.06825003	0	0	0.584455929	0	0	0	0	0.11931549	21.22674884	23.12145467	28.89724894	31.31624307	0.793634222	16.51833588	35.36187139	30.88564184	0.310895332	0	0	0	0	0	0.08094373	0
col-94	0	0	0	0.09466572	0	0	0	0	0	0	0	0	0	0	0.182242628	0	0	0	0.037493389	0	0	0	0	0	0	0	0	0	0	0	0	4.463594795
col-95	3.669919782	6.758912317	10.88188934	10.63423486	7.798282675	5.163572992	6.90943406	5.308036207	9.24768088	13.51264734	11.9451279	6.461779384	16.07314666	13.00459596	16.47758491	24.44179502	0.760665575	13.80988458	3.732412062	14.60214977	7.233889908	0.713652523	3.13748584	5.257718469	1.314638931	5.750430472	2.793599231	13.94982473	2.82483109	10.69556587	8.366728477	0.110177124
col-96	1.693475876	2.172511832	3.096543759	1.265256314	1.043815549	0.067711667	1.11524993	1.040362023	0	0.257487766	0.502329794	0.904308187	0	1.482208219	0	0.957129662	0	0.362967884	0.54287841	0	0.363794629	0	7.13081356	0.641199919	1.246976161	0	0	0	2.342596706	0	0.092759654	0
col-97	0.044366539	0	0	0.232034779	1.020932577	0	0	0	0	0.377764514	0.98263501	0	0	0	0	0	0	5.591419257	0	0	0.066716131	0	0	0	3.397566944	0.350751575	0	0.0831971	5.660713795	0.677401268	7.757084748	0.887083775
col-98	66.75086727	43.44737642	79.15908784	104.7885959	59.89090289	1.476684153	42.17714819	50.68931883	0.418288332	0.501375015	1.304168668	0.402480175	0.548526858	1.962565762	1.106671216	1.384465593	34.52088484	41.44462833	41.07983094	66.38580936	1.912608738	24.96836129	49.8504546	23.57227706	7.76987832	2.234510482	19.15527163	24.38084676	2.575881786	71.74479934	2.817667923	4.814059726
col-99	0.687264845	2.291700056	0.746149684	1.797180398	0.535399268	0.913692938	0.528036701	0.82096595	1.462074224	0.274303294	0	0.229372631	0.125041735	0.631602196	0.288315277	0.291324597	0.732032812	0.180446891	1.60153392	3.861755639	0	0.334809839	0	0.4553828	0.44280378	0	0.945155862	0.040274188	0	0.040989689	0	0.333994082
col-101	146.415149	128.0619012	172.7704754	219.7419378	142.3221794	10.37949409	114.9811877	100.5683288	12.26090523	9.237705431	10.64920332	10.21750809	16.07846863	12.08548408	16.05391881	32.66594216	30.84382862	70.31847912	109.9466739	81.02403071	8.453878008	55.41101622	69.06197904	88.04209723	2.614492795	1.429523601	0.607663469	1.109710518	1.235936407	1.317662916	0.075633458	1.424248427
col-102	0	0	0	0	0	0	0	0	0	0	0	0	0	0	0	0	0.064840217	0	0	0	0	0	0	0	0	0	0	0	0	0	0	0
col-103	163.9223495	94.13872351	158.3300185	224.901741	146.5709571	4.02453629	104.1249144	98.50715045	3.8569923	2.391271954	3.607680245	0	2.616159269	5.395946746	2.262080789	1.625380613	51.38451499	35.54233593	86.93400867	41.81232648	2.364975761	41.81439041	61.50699863	43.44608572	5.426331546	13.0256335	2.689376031	2.190833276	3.378507632	0.771838293	0.482413573	10.282226
col-104	0	0	0.109583187	0	1.608918424	0.067094704	0.122787578	0.114542516	0	0	0.165917586	0.256019565	0	0.293740581	0	0	0	0	0.372414399	0	0	4.168256358	0	0	0.529548939	0	3.375864218	0	0	0.057189486	10.47824887	0.532564595
col-105	0	0	0	0	0	0	0	0	0	0	0	0	0	0	0	0	0	0	0	0	0	0	0	0.127799297	0	0	0	0	0	0	0	0
col-106	355.9735775	226.8752115	336.4367505	396.4093221	409.7239619	53.80879064	182.8293743	168.3757627	55.95949435	23.88031833	30.90089339	9.609323082	63.65761048	35.30831722	59.81995939	38.62257911	88.412372	108.0630812	143.0831704	184.1830708	9.334048891	104.2085867	245.3094731	242.4568421	9.895993563	10.35476349	9.422917535	2.135752386	8.433527104	15.54192373	9.083218094	1.518154916
col-107	0	0	0.614786187	0.097690184	0.10745705	0	0.114810962	0.214203043	0	0	0.930834762	0	0.108751243	0	0.188065077	0	0	0	0.03869126	0	0	0	0	0	0	0	0	0.525408734	0.127673942	0	0.429717248	0
col-108	0	0	0	0	0	0	0.471289588	0	0	0	0	0	0	0	0	0	0	0	0	0	0	0	0	0	0	0	0	0	0	0	0	0
col-109	0	0.270734143	0	0	4.176956701	0.047815868	0	0	0	0	0	0	0	0.104668925	0.573354243	0	0	0	0	0	0	0	0	0.452795397	0	0	0	1.281451432	0	0.326054344	0	0.094884682
col-110	0.773804628	1.362518234	1.603567304	3.147635194	4.25371892	0.115508137	3.065115003	3.845259632	0.763444554	0.219621918	0.28563851	0	1.501726718	0	0	0	9.319064767	15.29375854	8.584111321	4.753840121	0	15.58910968	2.81856404	8.2035872	6.837411305	10.33181175	0	0	5.289080799	0.492278127	0	0.114605812
col-111	0	0.268036374	0.185562272	0	0.097301996	0.113614561	0.415843754	0.193960133	0	0	0.561911824	0.108382439	0.393895533	0	0.851461461	0	0	0.243612003	0	0.114046544	0	0	0.729567914	0	0	0	3.930098435	0	0	0	0.933858043	0
col-113	1.124749478	0	0	0	0.375101003	0.218993122	0	0	0	0	0.406158848	0.208908158	0	0	0.820599939	1.768885407	0	0.17608665	0	0	0	4.750000892	0	0	0.576138747	0.644348463	0.516497813	3.576392797	0	0.373326163	3.975044293	0.217282395
col-114	0	0	0	0	0	0	0	0	0	0	0	0	0	0	0	0	0	0	0	0.979430778	0	0	0	0.115495638	0	0	0	0	0	0	0	0
col-115	0	0	0	0	0	0	0	0.077839264	0	0	0.676512261	0	0.079038248	0.199616277	0.136681971	0	0.069407136	0.048882672	0.927961368	0	5.756796592	7.032681059	1.288263342	0.345414198	0	0	0	0	0	0	0	0
col-116	0.827013198	0.873724856	0.094512808	0.270327356	1.784124809	0.40507274	0.423605081	0.790320855	0	0.99024028	0	0.441621175	0	0	0.346941271	0	0	0	0	0	0	0	0	0	0	0	0	0.387708292	0	0	0.158547936	0.114830971
col-117	0	0	0	0	0	0	0	0.105750083	0	0	0	0	0	0	0	0	0	0	0	0.124359902	0	0	0	0	0.325933382	0	0.38959106	0	0	0	0	0
col-118	3.095218512	5.750766615	6.635450911	3.628308549	2.456036586	0.238982353	3.717499765	2.753899471	0.157954046	0	0.147744057	3.761618089	0	0.784698469	0	1.085819364	0.272841844	3.394817267	2.616133512	32.26534044	1.36422986	0.831931141	0.153460837	1.697293903	0	1.265693817	0	0	0	0	0	0
col-119	296.046708	235.9518243	368.0429926	496.2744237	390.0531349	69.56040029	188.4997684	174.4200208	6.135318055	4.412403996	3.972972007	1.362334412	8.973954811	7.164006393	8.74046691	8.17082118	90.12691855	157.5082634	116.1127071	191.1374003	60.66275445	26.96038665	144.5873904	144.5886387	7.201152378	18.34844081	3.3681918	2.591379562	3.148516785	0.152158694	4.48338329	7.911273953
col-120	0.829457572	0.219076823	0.947921559	0	0.099411005	0.116077143	0.212428558	0	0.306882146	0	0	0.221463229	0.40243317	0.508185675	0.347966713	0.351598651	26.23958993	1.804468909	3.937359893	3.262517695	0	1.989321057	0	0	0.152690959	0	0	0	0	0.049470314	0	0
col-121	1.251722729	19.64043024	4.747124352	8.647776087	0.977906491	13.39080237	2.279629812	2.215161428	3.704892164	5.526345363	1.155137235	1.287315997	4.768478494	4.317339536	4.200893293	0.524042042	0	2.392709874	0.096029322	0.937794183	0	0	0	0.09829849	67.72752085	130.1118376	100.7044835	25.55902864	116.9282955	44.68237238	81.26971613	39.44661378
col-122	282.9171251	211.311138	342.2962652	348.1404315	224.5725229	63.53521639	152.8165858	133.7578767	26.47316087	29.28219474	25.4859967	16.87006057	47.70893231	38.32672208	49.50224271	47.29922213	97.9639636	93.29068383	192.1647603	118.8540709	57.25968351	123.5004895	172.3697749	147.7232831	26.49780074	5.237797212	9.391429421	3.825247166	10.24868937	7.836323983	12.43403517	8.598853591
col-123	0	0.095352906	0	0	0.173074048	0.101044854	0	0	0	0	0	0	0	0	0.757260321	0	2.614851339	0	0	0	0	0	0	0	0	1.189226324	0	0	0	0	0	0
col-124	347.8630588	168.1328444	348.0189599	461.3015029	384.4690191	55.92249724	305.234677	239.7288748	4.49257757	1.860259081	2.80145462	0.785962161	3.124221668	1.803526085	2.006739852	3.015532138	160.7704667	120.5713316	153.1685876	161.7890795	32.92277795	95.47551002	162.2904692	200.9018348	5.960820112	0.363628818	0.485796894	0.258754616	0.419181229	0.131675793	0.493799209	0.408734016
col-125	0.05568118	0.058826184	0.814510376	0.679489502	0.320324348	0	1.368984041	1.170636632	0	0.118526115	1.541541167	0.832537696	0.324182276	0.955200852	1.494968101	0	0.284679427	1.336643636	0.346010415	3.504185672	0	0.066771193	1.921427115	0	1.312011199	2.934683372	5.096840501	0	0.253726627	2.019121715	2.561933309	1.855522675
col-126	0	0	0	0	0	0.066564011	0	0.11363653	0	0	0	0	0	0	0	0	0	0	0	0	0	0	0	0	0	0	0	0	0	0	0	0
col-127	0.059456175	0	0	0	0	0	0	0	0	0	0	0	0	0	0	0	0	0	0	0	0	0	0	0	0	0	0	0	0	0	0	0
col-128	0	0	0	0	0	0	0	0	0.230218314	0	0	0	0	0	0	0	0	0	0	0	0	0	0	0	0	0.307458513	0	0	0	0	0	3.715159592
col-129	130.8256638	18.53024798	70.18265387	75.67206034	95.46005448	4.687730765	107.8074932	89.5422698	0.275407054	0	1.03042009	0	0	0.456064067	0	0.736253586	73.42010789	8.152817085	42.11323047	25.72369721	0.769565562	75.81895519	84.41919993	73.98460604	0.685151737	4.904112797	0.081896794	0	0.423999404	0.044396436	0	0
col-130	0	0	0	0	0.525532134	0	0	0	0.648927871	0	0	0	0.106372309	0	0	0	0.186820874	0.065787929	0	0	0	0	0	0	0	0.577765789	0.964846609	0	0	0.836872816	0.420317183	0.121768676
col-131	0	0	0	0	0	0	0	0	0	0	0	1.748847339	0	0	0	0	0	0	0	0	0	0	0	0	0	0	0	0	0.373088687	0	0	0.242526823
col-132	0	0	0	0	0	0.262987277	0	0	0.173819966	0	0	0	0	0	0	0.132765116	0	0	0	0	0	0	0	0	0	0	0	0	0	0	0	3.392127391
col-133	3.219288452	0	0.811932812	0.290288237	0.106436888	0	0.796046891	0.21216947	0	0	0	0	0	0	0	0	0.094592848	0	0	0	0	0.066559892	0	5.531363859	0	0	0	0	0	0.105933268	0	0
col-135	6.172579994	5.02454801	10.8240793	6.659323799	10.57532356	6.259097181	12.43932614	15.8105017	0.299505171	0	0.490254559	0.216139594	0.294569472	0.123992418	0.084900532	0.114382254	0.560462622	1.305637359	2.1134915	1.250893203	0.342369225	0.242687605	1.818658477	21.72372995	0	0	0	0	0.057637419	0	0.038798509	0
col-136	0	0	0.110973516	0	0	0	0	0	0	0	0	0	0	0	0	0	0	0	0	0	0	0	0	0	0	0	0	0	0	0	0	0
col-137	0	0	0	0	0	0	0	0	0	0	0	0	0	0	0	0	0	0	0	0	0	0	0	0	0	0	0	0	0	0	0	0.103632915
col-138	0.111835738	0	0	0.097482553	5.039747053	0	0	0.106873888	0	0	0.619237578	0	1.844841749	0	0	0	0.095296514	0.067116272	1.776015201	0	0	0	0	0	0	0	0	0	0	0	0	0
col-139	92.52383463	13.10274931	44.50136482	57.44500747	91.94635585	4.996239542	63.36613999	49.19318649	0	0	0.430993018	0	0	0	0.174154938	0.351945395	28.65323699	8.53296688	17.98639938	19.36114421	4.838038044	33.72735432	48.79600591	36.19933981	0.305683083	0.546997197	0	0.097309428	0	0	0.159173371	0
col-140	215.6193028	163.641191	284.7567443	309.7020723	188.7224429	42.38203455	148.364191	125.0424493	0.993045839	0	2.476950312	2.866548496	1.51928144	3.425932919	5.817626266	1.516993118	59.94150716	96.58031517	121.8500864	86.97157957	31.95284391	57.39910026	158.2267663	72.32408014	0.658794146	0.442073717	0.393731241	0.209716812	0.254805168	0.106721294	5.317168705	0.248454683
col-141	0	0	0.288642115	0.183462166	0	0	0	0.201136658	0	0	0	0	0	0	0	0	0	0	0	0	0.079125332	0	11.19711651	0	0	0	0.092625274	0	4.675547426	0	0	0
col-142	12.05740442	3.571025737	17.8959956	18.20549774	11.31884358	1.694414668	13.54053846	14.94543717	0	0	0.279339674	0	0	0.37090733	0	0	5.674482535	3.935922116	9.927480023	2.607980947	0	1.088953011	9.719971059	3.529980762	0	0	5.328395464	0	14.82768193	0	0	8.069655662
col-143	100.5763228	77.20328711	120.1728489	125.3176604	75.97456678	5.450255999	64.51472034	45.92884309	5.211861643	6.283867289	6.882313712	4.093037196	5.930046842	10.15370985	10.6025389	17.67971367	16.32843858	27.84849654	74.66468834	69.02745669	8.021564158	44.96408932	51.82747055	46.99944918	3.813516804	4.367363444	0.364666435	1.165414491	0.353993597	0.296529738	7.466421779	2.071026293
col-144	0.165641284	0.641656016	0.201918233	0.288765213	0.211756914	0	0.339373011	0.949753368	0	0.117531142	0.305720126	0	0	0	0	0	0	0.066271156	0.038122868	0	0	0	0	0	0	0	0.097193363	0	0	0	0.084680902	1.103967846
col-145	0	0	0.106785836	0	0.335967269	0	0	0	0	0	0	0	0	0	0.979983945	0	0	0	0	0	0	0	0	0	2.752165557	0.153899877	1.336435703	0	0	0	0	0
col-146	0	0	0	0	0	0	0.229866723	0.964941322	0	1.313517017	0	0	0	0	0	0	0	0	0	0.504333759	0	0	0	0	0	0	0	0	0	0	0.086035074	0
col-147	4.896072919	0.059455341	1.749346149	0.78486488	2.26625194	0	3.459063953	3.65703014	0.166569721	0.119793774	0.311605648	0	0.109216489	0	0.755478532	0.127227319	1.246804549	0.135093929	2.253693504	0	0	1.214735819	2.427471422	0.596624524	5.63568447	1.334731662	0	0	2.17974239	0	0	1.250245225
col-148	0	0	0	0	0	0	0	0	0	0.25226842	0	0	0.229994182	0	0	0	0	0	0	0	0	0	0	0	0.349057034	0	0	0	0	0	0	0
col-149	5.874417577	0	3.305062381	2.800949093	0.673964874	0	2.057394908	0.575772875	0	0	0	0	0	0	0.674019492	0	19.85150049	0	1.38668296	3.83688269	0	0.301043785	0.288764094	0	0.147882942	0.66156388	0	2.54211596	0	0.143737697	0	0.22308765
col-150	3.120537273	0.682095018	0.491891811	1.875891264	1.238063432	0.180702914	0.551163053	0.822644817	0	0	0.148952597	0.229841695	0.62648722	0.527411514	0	0.12163348	0	0.064577108	0.222890145	9.795058877	0	0.129036354	3.558471229	0	0	0	0	0	0.367747949	0	0	0
col-151	0	0	0	0	0	0	0.10922745	0	0	0	0	0	0	0	0.178919055	0.361573081	0	0	0	0	0	0	0	0	0	1.404901614	0.65691684	0	0	0	5.151121227	0
col-152	0	0	0	0.496380318	0	0.255017965	0	0	0	0	0	0	0	0	0	0	0.291149414	0	0	0	0	0	0	0	0	0	0	0	0	0	0	0
col-153	3.996358079	1.125888485	1.948638749	2.322305894	2.55448531	0.745685442	2.54735005	1.782223549	0	1.606854035	0.614665149	0.5690764	0.344700141	1.849945955	0	0	0.302697112	2.238455102	0.490546411	8.583037058	0	0.053247913	0.127689777	0	0	6.084824511	5.706029568	0.333069233	0	0	0	0.98648041
col-154	0	0.058210203	0.100747684	0.09605349	0	0	0	0	0	0	0.152539937	0	0	0.135028393	0	0	0	0	0.03804303	0	0	0	0.158442288	0	0.649136431	0.145197685	0	0	0	0	0	0
col-155	3.435389426	2.359128415	3.76899388	3.29393442	1.646934218	0.320506801	0.938476546	2.626376379	0.169469738	0.243758821	0.158515387	0	0	0.140317862	0.384315793	0	0.390311293	2.542749985	5.771860348	1.415591872	0	2.059807746	10.53753282	0.242804757	5.059237963	0	0.1007892	0	0.652262413	5.900909519	0	0.127201228
col-156	0	0	0	0	0	0	0	0	0	0	0	0	0	0	0	0	0	0	0	0	0	0	0	0	0	0	0	0	0	0	0.821801418	0
col-157	0.350791431	0	0	0.203846851	0.112113522	0.261818444	0	0.335227763	0	0	1.133032757	0.124880654	0	0.143280128	0	0	0	0	0	0.131406963	0	0	0.504374618	7.933780332	0.34440294	0	0	0	0	0	0	0
col-158	1.814438438	1.68871718	2.132823507	0.979067386	0.662740031	0.096730952	0.265535698	0.082568414	2.813086338	2.11507808	1.435227983	0.092276346	4.527373159	1.905696282	4.059611654	1.269661796	0.662615907	0	0.387770293	0.194197482	0	0	0	0	0	0	1.825128561	0	0	0	0	0
col-159	29.85782559	3.90956099	16.77720705	21.20949891	21.38581632	0.681030635	26.38063899	21.02440015	0.150041126	0.107906723	0.421027862	0	0	0	0.170128234	0	34.2108976	5.475989462	8.680261274	5.924706989	0.533600504	6.382824291	9.766791729	45.68086128	0.149307633	0	0.089234368	0	0	0	0.233239593	0
col-160	181.2265652	77.79723415	158.1211942	185.3476123	150.1359362	16.58300468	105.4952681	105.9607325	0.695901202	0.400383122	2.473491657	0.100440205	0.912577451	0.230477417	0.157813322	2.445061219	49.84561225	38.88719189	63.73363419	54.53565101	19.30403539	52.04662326	91.67989028	78.766167	0.692499209	7.311138133	6.125353273	0.088178517	0.74995605	0.269235222	3.389582005	0.835731393
col-161	3.952049388	0	0	0.098423909	0	0.063207242	0.115673276	0	0	0	0	0	0	0	0	0	0	0	0	0	0	0	0	0	0	0	0.496916709	0	0	0	1.904956849	0
col-162	0	0	0	0	0	0.064949449	0	0.332640558	0	0	0.160612613	0	0.112588111	0	0	0	0	0	0	0	0	0	0	0	0	0	0	0	0	0	0	0
col-163	0	0	0	0	0	0.026499843	0	0	0	0	0.065531102	0	0	0	0.158878189	0	0	0	0.294178895	0	0	0.028384515	0	0	0	0.686145606	0.04166679	0	3.235784924	4.878934636	0	0.631027954
col-164	0	0	0	0	0	0.185833281	0	0	0	0	0	0	0	0	0	0	0	0	0	0	0.062401681	0.248812213	0.477326137	0	0	0	0	0	0.189094371	0	0	0
col-165	0	0.476038721	0	0.261839437	0	0.112101142	0	0	0	0	0	0	0	0.122694686	0	0	0	0	0	0.450109482	4.065430944	0	0.719849597	0	0	9.367392048	0	0	0	6.019751179	0	3.114312083
col-166	1.857131107	3.597048137	3.719198116	5.704285821	2.458960439	0.594041848	2.989619559	4.141048835	0.392628628	0.941236793	2.081080575	0.944475537	0.429064777	0.54181561	0.741987844	0.199928645	2.260689566	0.21229046	2.991972411	28.62242415	0	0.371169278	6.230509983	14.71957932	0.651182029	5.010540287	0.389181826	0	0.302233189	0.084390536	0	2.259371728
col-167	0.148361038	0	0	0	0	0	0.50661416	0	0	0	0	0	0	0	0	0	0	0	0	0	0	0	0	0	0.291318276	0.13032311	0	0.649156317	0	1.93487512	0.379233549	0
col-168	0	0	0	0	0	0	0	0	0	0	0	0	0	0	0	0	0	0	0	0	0	0	0	0	0	0	0	0	0	0	0	0
col-169	0.326149058	0	0	0	0	0	0	0	0	0	0	0	0	0	0	0	0	0	0	0	0	0	0	0	0	0	0	0	0	0	0	0.603811614
col-170	0	0	0	0	0	0	0	0	0	0	0	0	0	0	0	0	0	0	0	0	0	0	0	0	0	0	0	0	0	0	0	0
col-171	0	1.925220569	0	0	0	0	0	0	0	0	0	0	0	0	0	0	0	0	0	0	0	0	0	0.120745439	0	0	0	0	0.129746571	0	0	0
col-172	0	0	0	0	0.076790084	0	0	0	0	0	0	0	0	0	0	0	0	0	0	0	0	0	0	0	0	0	0	0	0	0.076426741	0.122832419	0.266890248
col-173	0	0	0	0.081975945	1.172232535	0.210577837	0.096342711	0	0	0	1.041470172	0	0	0.576193544	0	0	10.57816852	0.395080324	0	0	0	0	0	0	0.138499842	9.169902065	0	6.260674689	0	0	5.048313624	2.089328482
col-174	0	0	0	0	0	0	0	0	0	0	0	0	0	0	0	0	0	0	0	0	0	0	0	0.086087026	0	0	0	0	0	0	0	0.270597057
col-175	0	0	0	0	1.210385896	0	0.70539254	0	0	0	0.158861113	0	0	0	0	0	0	0	0	0	0.086287167	0	0	0	0	0	1.212108281	0	0	0	0	0
col-176	0	0.154992781	0	0.426259678	0	0	0.100192838	0	0.144742276	0	0	0	0	0	0.164119988	0	0	0.2347822	0.033764957	0.659477322	0	0	0	0	0	0.257739385	0	0	0	0	0	0
col-177	0	0.399072103	0	0.724366052	0	0	0	0.144390996	0.447215188	0.160814326	0	0.24205152	0	0	0	0.085396657	0	0	0.991085108	0	0	0	3.041454981	0.72083207	0	0	0	0	0	0	0	0
col-178	279.9578442	170.2430379	301.8577786	328.9337267	245.2731202	68.47192558	167.9373749	162.6255807	4.699831409	4.895214871	3.789688872	2.806890879	3.93167994	6.57508183	5.145272627	5.941687924	51.0423399	67.0338606	79.69401168	84.7923596	32.02888044	44.71411792	100.9274079	95.89575147	3.064146863	0.865746864	1.349379649	0.616056776	0.873257877	1.358503219	0.083975962	0.364925896
col-179	62.11771681	42.21003971	80.73978918	92.63434291	63.80903075	7.540886809	49.30364569	43.90236675	0.34079363	0.857823029	0.318765077	0	1.11725839	0.141085465	0.579627266	0	17.16953327	22.31895078	26.35395517	21.86761382	4.588230405	36.31286307	39.06971874	28.80769527	0	0	0.202681126	0.323867922	0	0.054936946	0	0
col-180	0.596707074	0	0.19837946	0.28370438	0.936205699	0	0	0.207357379	0	0	0	0	0.105275687	0	0.728218998	0	0	0	0	0	0	0	0	8.396413785	0	0	0	0	0	0	0	0
col-181	512.7801869	325.1170084	558.7443553	643.2903971	515.0157321	107.435226	285.2221989	262.7634601	51.62976817	34.98306392	33.2592786	14.88303689	83.18606009	60.64871166	76.12049907	74.41636292	163.7062693	161.784233	302.7922921	225.2999377	53.40056645	80.96235806	197.7424871	165.0606696	12.03051365	6.078412683	11.84250085	2.88355829	13.46662764	16.00375961	1.916185735	6.085097651
col-182	0	0	0	0	0.613760157	0.071665633	0	0	0	0	0	1.230575792	0	0	0	0	0	0	0	0	2.406488196	0	0	0	0	0	0	0.840270464	0	17.4704836	0	0
col-183	0	0	0	0	0	0	0	0	0.148185242	0	0	0	1.06878362	1.226946861	0.672095555	0.113185103	0	0	0	0	0	0	0	0	0	0	0	0	0.912546766	1.576601499	0	0
col-184	246.4964267	160.9642437	270.2609253	349.0344882	292.5660921	63.59843551	177.104648	140.8957284	28.35911652	13.03964166	28.12047185	11.40700903	47.55318514	42.8557278	55.8772219	38.4688574	60.22881904	58.75745774	80.03685686	110.7348823	4.802632085	30.07394459	77.98986625	82.59420569	24.51943318	10.07209614	4.423893707	4.025415094	19.56345906	18.68599601	6.022455166	15.23744143
col-185	0	0	0	0	0	0	0	0	0	0	0	0	0	0	0	0	0	0	0	0	0	0	0	0	0	0	0	0	0	0	0	0
col-186	0.783290849	0	0.168500943	1.365524	0.441778326	0.051584194	0.472011792	0	0	0	0	0.098417328	1.251877264	0	0	0	6.517463761	18.52661817	5.631001366	15.11985543	2.563605324	0	6.624885521	10.6488596	0.814262642	3.642656462	4.298721145	0.432012961	0.104978837	5.979756724	0.070666287	0.307087378
col-187	0	0.240652571	1.145405217	0	0	0.063754491	0	0	0.168552694	0	0	0	0	0	0	0	1.067547851	0	0	0	0	0	0	0	1.006372227	0	0	0	0	0	0	0
coq-1	12.53950152	12.00133293	14.48449646	17.27670618	13.31572515	11.54785386	14.91762878	15.78426686	4.888783963	5.238003856	17.35789179	16.70408753	12.42941012	16.35651428	9.842152662	9.449542224	7.640387308	9.750605537	10.82252307	18.33468064	0.81102198	33.67154482	6.591442793	10.07764178	11.02045282	4.70799541	40.11190618	1.074580349	3.993634359	22.58109097	48.95820087	3.145235746
coq-2	12.15933489	8.185140212	7.935854549	12.94364972	14.85676119	16.02232504	12.4930292	10.48872141	5.095875308	10.07835552	7.745535064	14.70986849	6.543310961	8.965995732	10.59317888	6.000585024	26.52932818	11.62387947	20.45636215	20.63814874	5.447619987	1.032290835	17.12191954	17.26388167	4.754028311	32.13748355	4.672304235	11.97244262	10.21522081	3.867755755	7.206419767	28.28818312
coq-3	2.93866373	2.928911693	5.576156061	4.156413657	1.382221503	4.531473073	3.408034558	5.086701564	1.805236649	3.068689818	3.070087255	1.894922469	6.025896039	4.619991478	2.046916941	2.507008296	19.65457961	5.789892336	8.422382069	14.95463854	13.75730217	0	19.77105983	2.468856169	0	16.6571886	4.099327217	4.678850591	1.389614485	5.396903724	2.976323997	0.123180114
coq-4	4.373323254	1.100080685	4.950326504	4.235604087	6.256466989	5.595592079	4.551239818	3.316897389	1.643722312	3.546401425	0.96092111	2.6689533	4.311025512	4.082916573	2.562696803	0.784680367	0.946427646	8.581939862	18.5969186	1.092168687	3.02722246	0	0	0	0.613382545	3.475741421	7.698406719	1.952607393	0	3.378404772	0.106465566	6.322975027
coq-5	22.31982366	26.8840483	15.18131341	25.37642659	27.49997659	20.88377652	29.05058474	31.01543748	14.36151846	11.24662242	13.73172019	16.35220044	10.98599259	18.89359883	14.29390927	12.5539211	11.48488979	7.053328777	10.68342608	3.635233599	6.809967088	14.28773543	21.0845127	9.602231575	15.24406455	10.93966371	19.36020082	4.44831706	9.458205964	34.72679206	3.638155293	15.45064834
coq-6	14.89136492	10.74511097	10.10563202	18.13211046	14.79309709	17.83172664	11.87376475	11.22316142	14.76772398	13.97026076	14.13191842	13.85437457	13.70503625	22.38556046	15.32792103	12.66798058	16.02489772	6.725628098	19.71577944	22.77337297	3.17424745	8.790566346	14.45800326	9.195676738	40.46922947	4.450187258	9.931375164	9.428155063	16.35204265	13.25811639	3.76721922	20.88985594
coq-8	25.98702049	15.75893079	12.96674195	14.06775794	17.22200109	17.02317641	15.44010993	21.83866541	10.92238546	8.706937396	11.44726197	11.2060207	9.879547296	8.771140908	10.51948799	11.659548	13.71440433	11.5800096	1.703739495	5.446144082	13.47169782	3.518816477	1.917774212	3.158051819	3.601171424	20.91380346	9.861245953	5.961158308	28.11011257	13.5342169	29.42326828	17.43344689
cor-1	3.798605739	12.43514354	6.652317843	9.140463766	3.385634572	4.432411892	5.919272631	3.681199632	2.929577782	5.979030873	1.851495173	4.17115353	1.661289953	1.245597451	1.705779884	1.511915908	0.410303089	50.82694452	11.52547147	5.952394701	74.05680529	0.481180305	7.154068039	1.474727216	1.890976996	0.352475316	21.23741677	2.207197484	12.37255912	1.582697954	5.128425218	4.694934599
cpb-1	27.12765028	9.666816453	13.96509131	10.59100626	20.7795703	26.51189359	22.91290265	31.13731953	21.57792205	22.53867349	22.72320307	23.14588189	28.72954658	19.50689394	23.5512956	18.55558292	0.92970237	0.982168515	1.181359781	0.055733396	11.67117289	3.508791573	0.998290949	1.104120879	0.511248473	0.522766407	0.087299976	3.115460856	0.056496622	0.047325513	0.114091752	4.792704894
cpb-2	0	0	0	0.450643966	0	0	0.529621964	0.164686128	0.425061924	0.244557158	0	0	0.055740948	0.140777418	0	0	0	0	0.019831383	0	0	4.511975886	0	0.060899992	6.429356191	0	0	0	2.094075658	0	0	1.850458476
cpb-3	67.00166345	38.1369145	32.77997881	35.60055209	51.09835466	47.40444069	56.09370637	57.48809674	49.39807316	54.7262443	40.96153961	52.55134594	36.21055942	40.71688309	35.99830976	42.47878073	11.40898965	11.00623142	5.774649939	4.04617305	9.897716141	5.329440561	7.495517304	19.40326712	1.656963538	0.988337771	6.502914852	29.5030673	4.571555226	11.9178324	5.780784299	4.957538666
cpf-1	14.83765323	15.49428699	13.75383444	17.66362234	15.80712842	21.49491829	15.41112337	19.7591821	13.52074259	11.77098937	17.78155661	20.02818328	11.86481736	18.77044495	14.06289755	17.08267598	2.2242903	8.368636812	3.225214572	2.393116357	1.652748447	2.635980252	3.259339892	0.072825578	6.676741066	4.163534145	4.413606421	22.60691112	3.443196203	1.737111981	2.265103568	1.67869088
cpf-2	8.508355856	4.268485307	5.388681454	6.546301302	8.841472867	11.49446828	7.985740237	9.993239542	9.707538887	5.059041479	6.053368971	9.543724808	5.165831383	10.6003997	7.657153689	8.489291733	4.779374118	6.104549289	11.48679561	11.96551205	0.357386323	33.05988331	14.76218393	7.962000079	5.600047802	4.008348021	8.785595141	4.902390978	5.090003684	18.82396849	11.00798174	6.019134533
cpin-1	0.571114848	0.88494672	3.132873893	9.159833159	3.212514811	3.410081039	1.794191276	1.600943006	4.507747876	1.620943247	4.427190225	0.325304165	3.029532626	3.172483294	2.300054939	0.688610962	26.34417648	12.1560098	6.204152012	5.648027196	0.458033759	35.79554369	12.15316553	2.502628338	1.906427272	14.64899656	8.042715585	1.285160408	2.081953657	19.83788238	20.96354763	1.437962942
cpl-1	198.0706148	158.9839313	157.2356933	163.5306635	244.8909203	162.7414688	152.0338893	98.29035495	197.552807	164.4400689	215.5803938	85.52019982	302.5828156	222.2043996	222.3710181	160.1735382	11.88632137	101.8873992	23.10316184	45.73888324	49.8516143	25.46183882	44.30203227	19.2811828	66.9592125	75.61364351	79.95923444	72.01714044	74.92864465	93.22145345	87.94502357	75.90519857
cpn-1	38.894452	21.14740672	27.37636551	27.89759734	33.28731373	34.43452373	22.22834911	27.26749535	32.27245413	31.40819846	34.54164666	30.58932318	28.10860855	29.64569244	28.58259566	41.57382196	3.420555381	11.65463682	6.741852413	4.267339511	14.60147877	8.456537161	4.991748793	6.096026447	16.61655421	37.16761364	27.50111243	33.56874317	6.797650236	7.609503337	16.14017984	20.60777916
cpn-2	1.695938218	7.449819799	3.998717449	3.423382225	1.283742617	4.896604491	1.920235248	2.558990556	0.39629183	2.850055429	0.247117286	0.381314975	1.732271702	1.421863864	1.048474766	1.715248721	5.856572942	8.624412468	11.3399851	13.34131759	0.939571371	2.515388068	1.155056376	6.813360972	32.07416692	23.28704859	23.33308441	36.40561128	29.5901416	37.81898527	46.0659077	13.38525899
cpn-3	148.0297576	149.2745428	218.9448972	187.468493	96.19137566	68.31332147	119.4974623	117.2287448	44.33037386	48.07537022	43.0006408	30.29860455	57.36415131	57.48467781	57.71190393	64.49505378	77.78951086	278.4018333	88.09195878	79.79410747	486.0726337	80.58398062	55.83062409	111.4007606	32.44337935	72.88202181	79.93114802	27.04557284	95.87255496	85.67863559	69.39791183	93.83523482
cpn-4	17.14233388	6.00457513	16.25916674	15.18197363	9.668326368	4.926200692	9.954350417	10.33716272	12.48112143	26.14801725	17.25774135	5.286759411	10.14057972	21.79155952	14.45971433	33.15889718	1.093585603	2.7507148	1.012713409	6.387202543	2.067735154	3.187917319	4.481377265	21.38077779	0	6.280938193	86.3319196	15.81498596	3.968346337	6.998239577	1.124751209	7.535232328
cpr-1	4.569395995	22.44532276	8.35520296	6.980431547	25.83529144	46.19911849	5.983943221	0.990377455	23.42414661	17.94922554	24.3879541	23.44447021	38.2140378	30.70838193	39.20778024	32.69468747	0.722530148	5.880274689	0.585460774	0	10.48392938	0.11297901	0	0	1.664973926	4.965578848	24.13066685	19.34567188	9.444899881	2.652220026	13.36586066	5.337327087
cpr-2	0	0	0	0	0	0.057641047	0	0	0	4.493438662	0	0	0.799353556	0	0.518375069	0	0	0	0	0	0	0	0	0	0.30329026	1.221109691	0	0	0	14.14986523	0	0.22876307
cpr-3	3.168859399	10.58084048	3.93440305	3.478278976	8.177201859	15.06672683	4.488639122	1.495439834	27.32734173	16.73861922	30.54314539	9.024832422	31.20465302	24.25642016	24.15846222	11.9399765	0.066672133	0.61043372	0.324143586	5.363748887	0.058829243	0	0.112499915	0	34.56832482	11.44362871	15.35720164	14.30557119	11.49834368	7.093197102	1.200013371	4.519473818
cpr-4	6.372346572	14.80109745	3.684063796	5.064405283	23.18144238	51.87991923	3.935981497	1.343299139	38.27692092	42.28944223	51.75830851	47.73932763	72.65522354	46.50543776	89.79043996	100.8437948	3.11423576	10.06678336	3.882218368	0.315938379	22.40592657	3.764575314	6.871711175	0	32.01751284	12.84152635	24.3316616	18.10007356	17.82808001	33.53452958	6.036398517	29.979166
cpr-5	17.87136054	19.93236477	17.70404486	17.19464837	31.32044993	23.85744594	18.35415619	6.91785581	9.37402256	3.46711816	10.77223135	4.638731101	1.931713818	6.763610507	8.351350716	16.3656122	6.01425066	3.584112793	0.562304114	0.508453424	1.836959554	0.21702073	6.50526162	4.12507119	0.399779853	1.907670361	2.468945408	0.169684884	0.92774934	10.44831753	0.277561132	5.025706301
cpr-6	105.7781751	118.3885092	90.43359007	85.34979008	151.9514888	142.3133298	104.3133373	79.73915718	194.1551152	106.9602146	156.1550737	81.38467311	259.6930671	219.4734417	244.8571617	130.1480161	4.395090282	15.47706534	14.50371719	5.889940542	10.94619216	4.389480158	24.52097943	13.22950031	36.50943417	28.39045173	56.67348811	58.81304918	61.03278692	31.2388414	64.94349044	38.9043699
cps-6	10.94925917	12.06110815	7.211308584	7.418095453	10.44844953	13.53632341	8.930798253	14.57943229	9.061951338	11.377455	6.895888296	9.532310306	8.258015955	9.537878334	11.66838083	13.25660989	7.782360663	3.363359208	1.28986131	9.680572105	12.09509511	0.124455182	13.57931663	4.071050374	2.751147744	20.37564557	37.54338049	8.368610829	19.7445107	8.517285465	15.36023033	26.63059319
cpz-1	50.79554461	62.86729945	66.58122567	64.45013517	91.19070007	67.58393333	58.00229903	42.3955034	91.13720402	107.8028666	105.1556595	53.87055756	117.2532033	112.0729162	120.6747892	52.09401575	10.01172883	20.72794651	8.706874202	3.528637401	13.86026025	2.307751238	2.912654192	9.986426458	7.458196483	5.738732379	20.59329972	15.00494525	3.807730931	29.33484885	21.51506168	8.100722672
cpz-2	11.1095175	12.66174334	5.971056754	6.338424147	14.84804801	19.14641598	11.38082942	6.434314065	24.61192848	16.1955357	29.54521942	13.01539258	35.41115797	33.82621061	42.14282079	23.89806059	0.057373013	1.61628693	1.627112316	0.075666197	0.860608216	0.201851495	0.87128053	1.42762362	6.147691632	4.613254668	8.770659389	0.189389175	8.283857835	4.915222298	2.478338556	4.412653733
crb-1	2.660060485	4.102637929	3.142045159	5.398932733	1.712730556	3.391080218	1.452019742	1.057637407	3.79299538	4.525751302	2.795252138	2.301767043	2.110175403	2.141271284	2.215559276	2.787381558	4.367885819	3.251040386	0.965254146	3.316692343	6.146082052	0.104776567	0.809605014	0.411692937	5.518707624	9.645064314	3.947682363	2.20281974	4.844095403	8.300790146	6.864043273	2.005813165
crh-1	19.60053537	23.11989497	17.91992326	19.50012292	23.36837183	27.02755246	16.92540849	21.9671435	28.17188574	23.2642896	36.93385321	25.42669979	38.68612036	35.14589582	29.36043368	30.79788185	129.1987945	136.2897507	181.7263232	140.9853834	130.049485	320.3547381	230.8417619	256.2655048	178.5572238	101.3442322	206.0246232	103.1459064	157.1199975	73.56809787	140.7052246	80.2497725
crn-1	34.22000813	23.33386916	27.55187228	24.67821896	37.18248756	31.78519319	26.80970064	27.81354686	24.88127362	35.19743283	31.50633666	33.87870052	23.70170639	14.09047226	23.2884655	20.16989248	4.933084718	8.043280779	8.240888592	2.049829788	3.040988641	14.40763339	31.01504808	1.008911402	4.67162993	5.120215281	0.907406608	6.915202488	32.70434889	19.52493021	14.89956316	15.76844703
crn-2	2.431049447	4.45182549	4.840336625	2.260314155	4.765400213	5.987685672	5.091524319	2.787828418	12.79200732	5.634858048	4.486929371	9.231424144	14.36353809	8.076056489	5.43921274	6.106650085	2.57789789	2.7233771	0.783319266	4.249814502	6.499000566	22.1558335	4.971248798	0.114547008	37.23370592	51.67859911	25.2009217	26.8460128	97.60725291	42.63411615	92.88060373	40.56622161
crn-3	47.06162272	38.9359446	30.02498956	31.31706567	32.45001938	40.741715	37.3590323	44.36512636	35.12348874	34.70702813	33.33391988	42.49239429	36.99743594	31.72969168	30.3064078	37.95125155	12.16699201	15.10010286	8.140190013	14.57186121	32.29427737	37.64639187	12.31805997	3.763963441	42.56729405	39.86520383	35.86809309	27.57164697	67.48249038	53.69243414	61.02136201	54.48377968
crn-4	14.6010046	6.354613836	6.464643056	8.804903235	7.572065093	6.168497376	7.055464214	9.038863762	12.23110124	12.60813788	13.72859437	12.25922654	18.80172334	13.50283928	18.1832344	13.28670645	0.312998323	1.267537061	5.452834286	4.024768229	0.138089584	7.873582156	3.168845765	0	40.57102694	23.3526277	19.07466386	76.45769903	8.473605887	11.47961664	24.64687149	46.31034866
crn-5	1.988497939	5.009630995	2.237535772	4.533222115	4.546464043	1.969346582	2.350454067	3.362022621	1.810961501	6.023641859	3.811281286	1.306890569	3.859088426	3.373747197	5.390196579	2.766454503	0	0.18359422	0.052806822	0.171898643	1.495100748	0	0	0	6.757906523	0	2.019446391	9.178768394	0.522757986	1.3136957	14.42763169	13.76269217
crn-6	0.107898937	2.659844208	2.56483082	3.009632245	1.724233933	4.066865444	1.400097314	0.481188176	1.277451995	0.153119861	0.697012633	2.074230965	2.024200333	0.176284505	0.844943096	2.84587425	0	0	0	0	0.216337203	0	0	0	0	4.075559085	0.569806883	0	0	0.446179629	0.827418652	0.239708671
cars-1	49.32674426	35.57882006	31.32026068	31.54886354	43.21002919	40.34360319	36.68123807	41.04829749	33.97264413	36.49882627	35.09082	41.51268592	29.89385738	33.43522556	35.80308559	35.42061353	28.17126272	20.87605716	35.20068483	35.29391424	37.66990541	30.166662	16.60437015	54.83256825	37.33240298	38.13370185	35.76097918	30.46973392	41.55293455	31.31343451	36.71904414	47.98720587
cars-2	2.805929167	0.701259385	0.441348799	2.261718211	1.967129456	2.094247303	2.719913819	1.383967828	1.160926008	0.256897198	1.085884933	0.451117043	0.234214259	2.73579602	0.405030062	0.409257604	10.23229924	6.047660992	5.957966031	20.61522075	2.449981607	13.85712827	6.767411727	0.703702205	1.332981562	1.35165391	0	0	7.767831968	0.172748976	5.136353104	1.407601204
crt-1	332.9038031	294.6585216	264.1624267	308.609107	365.4217486	309.2417248	218.0599473	223.5168528	374.1798129	287.3607269	317.2652321	198.9770994	420.483481	339.4246318	311.8852038	227.2080653	380.4313823	269.1868608	247.1338313	323.4511142	431.628405	228.5597808	273.5633557	295.2500685	1078.388822	1016.638484	1022.422856	678.0449236	1080.586821	1003.571238	946.105085	774.5419802
csb-1	2.891138171	4.853160185	4.08234167	4.900164679	4.527661462	4.585419181	3.948992425	4.942460605	5.942562924	4.923392455	8.626701529	8.336812917	9.289069051	7.006555703	5.66003548	6.463505119	5.803080624	4.414779701	3.415743839	12.45478081	0.265683349	0.770436841	4.803567787	11.03427553	4.115804363	5.333222667	3.449414984	0.783109208	5.416087623	8.20012741	10.37090311	9.777177174
csc-1	15.40482108	16.39683127	11.18277199	8.750662504	15.48936816	14.01676046	10.8753173	11.57859049	12.97855742	9.702376195	9.264459577	10.2287115	13.21256051	10.18043014	11.42433477	8.739205509	0.589960654	2.493016255	3.864162363	1.815490932	0.780842091	2.836677487	2.820515954	0	18.52298706	1.672479915	0.101562801	16.22890793	4.206520401	0.220229688	0.176975656	2.307195958
csk-1	4.893823581	8.310837584	7.321437189	10.08266321	8.919100322	12.67837201	13.34128086	8.232534221	10.77389855	12.65569194	10.02149869	11.27381465	12.04844234	10.30823979	10.38383757	10.19505466	17.67977401	17.03912417	8.726723088	10.90849498	15.93454032	23.23160209	7.327194676	7.975324435	29.78119195	25.57979204	40.29662211	22.94251151	23.912662	52.68246244	21.98959937	23.36161524
csn-1	27.28274795	22.59475798	20.44294047	20.02375116	25.17221148	31.13591435	22.39341693	34.97566616	25.76504318	23.79856538	28.56536075	22.9893932	24.23399585	16.69834471	29.21439877	24.14360294	29.10139955	32.24582125	13.460939	10.81398736	8.406020988	14.60743364	36.62847382	13.44486426	4.832927089	12.67908856	3.329026779	11.10839584	31.11202074	6.634826766	8.530750446	15.56991437
csn-2	6.267959296	8.693482253	10.99085226	11.43136279	6.41040052	12.66708661	10.53707936	15.11289487	10.27502164	13.06864451	15.12819722	15.44797344	8.421411893	13.39148416	12.72937485	13.15291106	5.587507627	7.484632797	13.42719096	13.36546078	7.733691571	14.26178839	9.890302521	12.1314868	16.56794839	12.62120013	39.09839015	39.05882751	26.95051067	29.32377809	29.52952879	25.77895675
csn-3	14.00664539	22.0645377	22.40992453	25.29009056	19.72478541	27.26692086	29.53015708	30.89353893	22.6719898	23.69254634	22.50485233	33.3905493	18.80950636	21.99005171	23.81855929	22.90091749	14.43948858	23.04102011	12.8011518	17.42723356	41.13765027	0.824820618	24.27471422	18.8268183	5.893526243	5.68496819	3.907542774	10.02547297	6.909640909	18.22920822	27.18800348	12.57191032
csn-4	5.38790432	8.188816173	8.872432266	7.470315725	8.700546372	13.72195169	12.33007856	11.32146456	21.91588739	11.13364767	15.17818048	21.67090637	14.98129768	14.20789771	13.42953568	20.94222625	14.17601266	9.492370875	6.134951128	19.40416587	7.154446176	1.926968647	2.446367906	19.37422031	20.41670122	7.638963245	44.92603134	8.449138751	10.55282468	7.24621612	11.1144951	8.539848673
csn-5	21.48415571	34.36938111	24.75215921	23.29436625	20.59911515	23.71032176	22.36669983	25.78889096	21.45500945	31.41778115	31.79476629	33.20478147	22.37261248	16.48018732	27.4049054	16.78239205	3.572077124	13.67952156	12.3616169	6.08506931	8.076693628	11.62483698	10.92462865	7.592232734	8.359988373	14.95957893	25.82746243	53.14354556	19.20163109	0.958410362	16.00623644	12.22335187
csn-6	9.052294305	15.27888165	8.572875235	8.362052099	13.76253035	14.81813436	16.62555584	15.85381469	23.37741529	11.51547413	14.17816375	17.56374934	15.32811123	8.750006438	13.19304226	14.83911785	6.945280465	15.84321228	12.17676816	6.322665375	7.646793554	19.28859127	12.6525778	4.817569234	3.717852161	14.44612473	18.28381018	8.318455455	4.355002787	2.822079681	8.51812096	6.650122049
csp-1	0.359060708	0.034485573	0.29843064	0.113810276	0.563349583	0.657794478	0.26751239	0.187161902	0.289843714	0.55586689	0.542217023	0.348612249	0.506786188	0.479970652	1.533687033	0.073795002	5.952307743	11.20516984	23.5070289	11.88531958	0.14725558	7.241484985	35.10597525	24.29320338	7.306811751	10.92450449	7.354860505	6.549552323	8.255165813	1.027920705	18.07259592	1.885450461
csp-2	0	0	0	0.134700562	0.2963353	0.021625973	0.039576906	0.073838714	0.743265403	0.411186411	0	0	0.899712923	0.852106487	0	0.174680681	0	0	1.200366527	1.606406703	0	0.04632803	0.055547865	0.90106949	0.625842347	0	2.380238331	0	0	0.792632843	0.651769377	0
csp-3	0	0	0	0	0	0	0	0	0	0	0	0	0	0	0	0.338428289	0	0	0	0	0	0	0	0	0	0	0	0	0	0	0	0
csq-1	127.7779532	86.87010882	127.2251745	113.5266913	98.26147934	62.88511185	72.9853759	66.76850482	24.77724599	25.68759669	17.55732579	8.437184708	21.80192783	21.93606916	19.45929553	17.2865301	19.3923155	41.32134381	17.64009708	16.94172412	44.63061075	4.345645818	10.94201133	8.298504737	10.03322614	14.22927315	26.4096857	0.475690304	10.89871195	0.51872282	9.003819335	15.05503625
ctb-1	5202.09887	5892.419964	5925.338962	8576.610094	3693.669229	3961.982829	5959.497938	6168.850497	1280.071172	1761.257778	1433.302364	1620.845896	1044.831065	2140.397495	1637.356124	1742.01512	12376.61887	14000.89524	19784.13274	18354.86108	6572.002856	21920.50394	27774.07856	36535.88338	2248.060925	1992.02068	2773.870139	4313.315086	3010.22814	4641.410416	3799.944041	2722.216073
ctl-1	0	0.432332422	0.623551771	0.356698961	0.457754497	1.030814678	0.209606273	0.130354282	0.807479918	0.145181048	0.283231964	0.145680608	1.654527168	0.919295701	1.030031084	0.154189946	0	0	0	0	0	0	0	0	0.903974016	0.98852993	3.841877879	0	0.077696586	0.976261224	1.725942757	3.560727571
ctl-2	6.910826916	12.90438772	6.112559544	8.965774739	21.51182482	16.19371868	5.400253172	4.853328026	13.98544612	6.021155586	12.45851535	7.758315548	24.76518905	10.55564045	15.31840024	10.39152642	0.438235892	0	1.731108917	0	4.495208226	1.310542717	0	6.747287603	10.88750894	13.12943638	2.489622527	14.34568047	54.04749151	34.3235436	11.53574247	5.070099528
ctn-1	4.156220527	9.222740074	8.4799808	8.112843553	5.20050829	8.533652401	4.635820842	1.80955517	8.786946473	6.558517305	5.286795117	5.107196022	8.034856218	6.252938792	5.170155007	6.167362739	58.27854086	50.48275551	42.56909468	44.54371426	104.7282526	60.27001233	41.76203376	43.04193784	73.63857917	57.8928721	52.20235049	29.36981945	54.00163862	57.62401476	67.01694071	69.37583683
cts-1	196.8388152	100.1433738	128.4777739	126.7836921	178.4400698	101.1032261	118.2196146	112.6341151	76.23637331	71.3567027	66.15264527	63.51158896	63.1572026	60.41487815	53.92075072	43.38703452	106.9417821	115.4773504	145.9128203	94.28666352	88.33367885	183.2022088	82.0554267	58.36111657	118.6299748	107.4706754	168.5813334	176.567403	123.4816872	186.752662	137.5836566	72.85959674
cua-1	23.1394752	17.53797403	18.29986632	13.3924137	16.36251401	17.55817048	16.22967061	16.71481697	16.40431961	15.50389839	17.51492921	23.39264797	17.35918705	18.63112145	16.50402869	15.86501214	35.3124012	30.38973591	17.1239759	22.9721543	63.37621304	83.88200677	53.73710879	42.89156155	32.10019823	25.18294128	28.4496928	25.47171987	35.70229737	51.07481935	33.93963051	16.38756008
cuc-1	0.127098345	0.134277159	0	0	0.974900191	0	0.520809146	0	0	0	0	0	0	0.622957078	0	0	0.433207823	0.457655158	0.526537588	1.142669241	1.33786793	0	0.730977707	1.077959284	1.123053065	0	3.355988206	0.238337585	1.447896515	0.242571831	0.779718833	1.411810731
cul-1	44.03231503	33.2548065	31.32884291	27.26584836	36.24641049	33.30412734	25.88507025	31.35718991	33.84699218	21.37254225	25.13149582	26.6502218	26.42545551	26.38751272	26.24498005	29.58391489	37.47021201	23.2296735	39.39712311	31.44345844	30.19644854	77.1416717	31.18911004	26.37156142	42.47807731	32.77601891	33.86114403	34.00822804	51.21336489	27.86242729	27.96506142	29.98837824
cul-2	69.07594831	45.66060131	37.59190905	37.5087474	54.17060298	44.15794676	38.58520867	42.91873469	50.37990203	54.16651139	49.44171616	55.95902529	60.39487366	52.47710302	50.93039265	53.58691557	50.79294899	47.42371682	68.94530031	57.19339744	57.15321147	56.17205213	59.80746116	70.18796308	33.97609385	32.29033354	19.10264674	23.04157051	32.35632541	31.62123528	76.69075386	41.80078575
cul-3	62.40394937	43.25891809	29.2580701	42.45021258	60.58063992	54.3847435	40.26494288	49.67644158	59.62546616	58.99481402	48.27457864	45.26376	57.96606584	46.00046211	40.20677367	51.71058915	53.21008094	59.26607532	46.41598191	42.88016678	40.47268438	47.65003181	47.60588496	34.18832972	29.00235283	32.86845377	34.34176844	17.58011479	18.36847242	38.32975377	41.68759901	31.35507791
cul-4	10.02442736	8.375860007	4.704416935	7.408921211	5.847282563	10.51872906	8.316912731	9.579670585	7.051009104	14.52320531	6.595239055	11.80508903	5.99167748	10.92893695	11.19297129	7.410611194	7.405170749	4.460521659	9.790052013	12.07935065	5.473719084	7.107468212	1.041265962	5.657236519	2.525954195	3.71645071	1.710934081	2.215736738	5.818435861	1.400344951	2.250622688	6.562542168
cul-5	13.00230788	20.84116308	13.93060399	14.69822369	22.55689431	18.8782218	21.89449476	18.71580483	15.63440122	19.2877226	16.59239918	10.93549514	16.40187081	27.73217301	19.15932937	14.00851383	11.56413996	31.2612046	21.13936602	24.79481957	24.44025695	67.63019526	29.03561988	39.71676472	18.78924147	28.00044858	13.80438454	6.019358347	12.63661467	13.18317023	14.48877148	11.68979286
cul-6	0.279762772	0	0.426291707	0.569000957	0.357650579	0.495912206	0.191063346	0.356467271	0.276017172	1.488797231	0.322719628	1.195136081	0.904895142	2.3425063	0.86066645	0.685178585	0.079463021	2.378509084	0	1.100395036	1.507483062	0.055913848	0.067041376	0.346026363	4.394685276	6.75809341	11.8603032	6.645151775	1.912224161	7.185908363	12.33575996	10.15152592
cup-2	46.44493655	68.45620137	55.30494769	54.209219	57.23944397	61.31878148	53.96177001	60.8389675	49.79071977	55.82273797	56.60807979	59.88625569	43.3092166	62.32454217	63.10970023	51.21960975	33.5915595	28.82488547	23.93393892	22.15105529	62.60185031	8.693911186	50.98038385	62.56979275	18.51768229	42.68874462	38.58555568	18.48104013	36.52065694	23.56576197	28.92723298	10.19239205
cup-4	4.598483663	3.026430186	5.031249849	7.688063529	2.891179648	2.953897203	3.629621906	3.097735057	0.892508247	1.123281158	1.982691379	4.106032978	1.170400193	1.108470903	2.276988485	0.340852561	0	0	0	0.084717956	0	0	0	0	0	0	0	0	0.085878103	0	0	0
cup-5	20.08153846	19.54249118	18.09152855	16.90769865	18.59809594	24.32109461	14.62271833	18.53656303	24.36554148	14.56800908	18.73049852	29.90453129	17.49391644	23.24109098	18.57147873	23.56163908	11.26340341	4.740838047	7.034002135	8.52607049	22.25859392	13.85781396	4.948156784	4.933736724	3.80110268	6.801791227	2.78805174	6.783454346	13.05334397	6.90396749	10.16633402	6.64637052
cut-1	0	0	0	0	0.070364135	0.0821606	0	0	0.4344287	0	0.101586918	0.156753959	0.142423175	0.179849533	0	0	0	0	0	0	0	0	0	0	0	0.870274828	0	17.54623351	0.668819143	0	0.619044555	0.163037557
cut-6	0	0.209663366	0.05183946	0	0.326192359	0.031739844	0.174257802	0.054185522	0.503478521	0.482789562	0.549423212	0.545007166	1.650604798	0.486349572	0.856324333	0	0.869683378	0	1.526845527	0	0	0	0	0	0	0	0.299435155	4.625238761	0	0	1.087027199	0
cux-7	24.52044443	21.99516539	22.55897731	17.42137798	21.11493235	25.89792641	24.58213063	28.70854405	19.71888678	21.07520765	27.15407597	24.04648005	28.25288437	21.24006116	22.97987676	18.54789368	10.46021681	22.06402194	38.013483	22.53020902	24.81362987	41.64667246	10.11114415	27.92489542	11.08307233	10.97280865	9.447126472	11.5676155	43.78011312	7.534798625	9.413528104	23.29735974
cwn-1	5.23017345	22.31164648	19.56158909	24.31426291	6.838249455	26.3050647	5.1143615	7.497187165	9.968470311	12.82009873	3.94903844	6.516738968	7.458877583	5.923252274	7.04776707	6.359928915	7.630394728	82.51233017	39.44987719	39.89705374	180.7132015	2.708305952	2.506681082	8.23323872	27.89197001	39.26022951	24.69077347	7.578704476	26.72154074	34.44538262	29.29053722	11.00319358
cwn-2	1.638240191	10.5494666	2.995544555	7.071929289	1.570752828	8.471738391	2.557331195	1.341905055	2.078108528	1.826655244	4.967442143	3.165988421	2.800848348	1.242681613	2.094506828	1.675458361	4.121415275	60.81555147	9.533882224	12.01073277	149.6870622	6.782300004	14.35729082	0.165409616	11.14394983	6.372983646	5.5616362	0.58515499	5.687689557	1.33998909	11.54579211	4.592728105
cwp-1	0	0	0	0	0	0	0	0	0.410930578	0	0	0	0	0	0	0	0	0	0	0	0	0	0	0	0	0	0	0	0	0	0	0
cwp-2	0	0	0	0	0	0	0	0	0.426692299	0	0	0	0	0	0	0	0	0	0	0	0	0	0	0	7.218308191	7.598015854	3.298982379	0	0	0	0	3.202682974
cwp-3	0	0	0	0	0	0	0	0	0	0	0	0	0	0	0	0	0	0	0	0	0	0	0	0	0	0.290699768	0	0	0	0	0	0.98027613
cwp-4	0.155217448	0.122988372	0.425725833	0	0.148823259	0	0.238512153	0	0.229708981	0	0	0	0	0	0.390692715	0.43863401	0.132262566	0.046575525	1.232470725	0	8.7528022	0.139599065	3.793968363	4.113893286	3.771669363	0.409037727	0.409846347	0	0	0	0	0.862079119
cya-1	22.06672244	27.07926983	18.82049412	18.77511189	23.63691094	28.47088211	25.87174097	27.58911693	27.04691738	21.00134594	27.17517907	35.49804098	23.28822769	22.64044769	20.13633233	26.90165825	21.2633529	15.00567418	2.738698847	4.513979635	1.208020334	6.472441371	7.435675422	5.855232085	2.440068538	4.961729103	26.91259168	18.45387882	3.603438636	11.18758411	5.6598436	4.629068736
cya-2	0.209080986	0	0.127435812	1.822471844	0.801871548	0.156050728	0	0.133203085	0	0	0	0.744321781	0.541019427	0.170797503	0.233898155	0	0	0	0	0	0	0.334298158	0	0	0	1.101963889	0	0	0	0	1.068886082	0
cyb-1	106.4973608	71.914176	63.7183076	82.7718403	98.99475631	79.9189665	70.03750818	75.41040411	101.6694555	77.21225779	93.72074902	94.05000513	115.5657723	83.44916332	76.55706212	100.1432125	19.55085742	16.39599349	8.287243773	20.71709015	17.5003097	5.168771926	24.98036859	23.55106697	13.2813232	8.824853638	16.92585356	40.53811448	43.5879803	28.3809042	18.40814462	20.18275515
cyb-2.1	79.71652283	62.42998373	50.99040511	61.85337207	92.4671303	75.12310367	84.6815956	87.95763146	90.64519287	63.86529176	92.8280105	102.1992548	98.01017055	69.66261737	76.59795649	91.18827478	6.859921047	5.180021157	0.974177588	14.17702878	4.430519372	0.497624426	23.86630683	0.967868017	11.12247665	2.077769714	0.803531561	62.48692703	6.618302998	5.86074969	2.991279388	10.50975067
cyb-2.2	136.4525633	96.41332049	67.32904618	89.68380881	115.1403449	100.3448875	118.6736192	108.5327033	134.6630451	94.91177028	130.46832	122.2643642	131.9659922	95.80891488	107.9391993	129.6628661	9.102978217	5.092525645	1.307814743	4.938404214	37.82521265	52.19618077	26.68936962	3.935831901	3.682061668	7.587075586	0.666848628	45.60638594	6.128073457	0.39765015	6.100499941	10.18333287
cyb-3	350.9480347	339.9587803	294.7876542	321.6258088	362.0281145	309.3944159	292.9905567	324.1532742	378.0183127	312.3277089	380.2974647	414.1389009	420.6031241	327.7828145	321.0452982	397.886839	50.56481454	44.63457949	25.47668031	65.22514557	58.58317842	55.8614862	88.43876366	35.63151473	90.47673385	79.52215941	54.77359982	212.1171769	83.16256165	82.00893777	123.6563916	77.55727952
cyc-1	39.86487111	26.67893736	46.97430536	31.7628403	33.82039484	31.37197805	36.13492154	29.18153032	22.21813986	28.15692918	18.36078014	23.58376347	19.65972429	23.57573295	19.68939766	18.20610606	20.36916786	26.50469913	40.20573927	19.49263948	16.00041337	19.44526031	24.31057714	49.52603308	51.73199283	28.61621137	58.62846322	17.76638342	22.58237268	74.72741059	49.12471636	40.55807632
cyd-1	5.280169086	9.582706482	3.728114745	8.202481323	2.606514072	5.618756477	3.909561353	2.298133694	3.017369535	3.338515003	4.7762505	3.852503049	5.732373621	5.445071923	6.228569595	3.368395424	0	5.459123524	0.252675266	0	3.537645241	1.504590814	0.075167603	0	1.924755625	5.786268408	6.71797818	5.244847663	7.504031178	9.304129967	5.692760899	2.961646476
cye-1	42.76203967	48.28032444	40.36984479	35.92873063	45.43938769	55.95533259	59.51340802	58.89479239	56.94848565	77.62086863	68.77213291	92.66806176	56.32398676	60.63311371	71.84014758	59.98521359	8.01721366	2.629027549	0.68743791	3.916101538	51.05343079	5.372648964	6.441870708	12.08573887	10.55691131	13.31539699	0.394336552	22.21748244	7.485775662	10.33225189	9.46727673	7.078020272
cyk-1	10.24373204	8.763862293	9.472069394	11.97995738	16.26516128	13.00964819	14.34246029	15.60927499	12.81164915	10.9026943	14.21225759	11.58814942	12.11370687	14.12468844	13.62625304	6.48859329	9.046935444	3.262847882	7.781781902	5.21840067	6.017735884	23.47666259	9.863822899	17.71247244	3.058389743	3.228314386	9.488442753	7.635575238	4.837964816	4.353223118	7.479595538	6.868725292
cyk-3	19.80437219	12.91487425	13.40646106	9.105835615	11.91903576	12.72919034	12.11351875	13.32833274	13.99155117	16.48717502	12.32405233	17.19153273	14.06855978	11.88872302	11.51694176	11.59041546	14.23322572	16.21091764	13.01753169	7.124473882	25.30435574	17.65046991	4.240551395	0.350661454	28.25222649	47.75874358	35.2742664	34.5015191	42.57862426	49.94933927	38.95541049	33.06698869
cyk-4	61.62613339	62.18990322	50.1968294	46.2798108	79.89715891	70.81766628	70.38786007	82.48765725	88.89055847	77.70648545	77.81898718	98.90547828	86.78882392	77.9259018	77.24524292	91.02170759	7.405338381	17.49364697	6.016116568	11.44512256	30.69722553	10.17722214	25.05602939	12.90838856	29.99638508	19.0252683	53.94177276	54.1527596	7.683005972	9.221798515	10.23946893	25.44101155
cyl-1	29.09325447	31.73843637	29.98297935	27.78598496	27.39611236	37.36621081	30.77527858	30.98907807	32.59730702	42.06781233	33.96275101	46.06789257	39.60018431	37.26116349	29.05572632	28.56364275	35.81747173	54.19701385	27.10046107	54.73252796	37.63053575	37.74921036	41.43496132	49.16810449	39.19585783	61.43128342	64.35302501	61.26827903	39.72960693	69.24635999	47.01296571	34.32177553
cyn-1	18.5125697	11.84853812	11.5175929	9.775721232	17.52899007	13.58780393	17.15476899	21.58181655	7.957655647	10.79193251	6.805285384	8.531992155	6.410290398	7.906553041	9.280805621	6.946425906	6.545548866	7.929126153	7.79659964	1.381211871	16.17160068	0.368460013	6.626819794	1.14011898	9.502504471	7.692297803	7.166627077	2.016649114	1.750158123	3.445228235	0.589057659	4.437001668
cyn-2	0.23317008	1.806493895	0.568472899	1.761453584	0.298086174	0.435074963	1.114700816	2.079699562	0.230048285	0.330892698	0.430356397	0	1.659219476	0.952378989	0	0.175712768	1.324579313	7.27651421	0.429318683	0.174691679	0	1.025238626	0	0	0	0	0.273634489	0.145748538	0	0.890027219	0.596018458	0
cyn-3	43.99942446	34.51656176	40.52697397	39.78352733	41.55721187	33.2685059	41.54204496	40.00768152	37.174152	31.4528738	32.49862177	36.11992718	36.16326617	38.02176248	34.98802587	35.63158874	124.0886978	100.4985024	148.9518157	166.2369829	79.24877234	164.2930722	95.60298915	192.5040206	111.7026072	104.9172197	120.6585089	63.42085057	74.99878067	99.5630592	81.45628986	92.09587195
cyn-4	7.983306224	12.08791361	6.441848996	11.21282892	7.809381687	13.46081313	10.46288939	12.10773492	11.19280997	10.38887219	11.6325757	14.08359223	12.79603994	9.26744316	11.82349426	14.32166987	10.85121734	9.232939809	9.395202941	6.320126032	5.832334046	18.87537134	6.320173341	6.647525942	10.8525005	13.03167062	5.348142385	3.030459467	12.00331113	5.366678255	4.213499038	10.12445204
cyn-5	76.12920425	92.04825311	92.11982382	93.68280796	62.63764229	89.0641466	65.17023681	52.99032095	84.59615403	68.97062797	68.00627511	56.82929404	99.17786664	67.62319927	71.83073813	62.97752311	101.5706979	117.8550813	69.38829633	80.81774903	149.337923	156.2859577	73.28897761	89.0874661	408.1110181	402.4547278	406.5542398	244.1477722	368.0600057	411.6911503	416.9378123	324.5051383
cyn-6	11.6027222	34.43190741	24.72916993	36.20285711	17.43113325	27.63434843	9.236316131	12.00605049	7.874630348	24.22627172	7.774823496	5.367061832	8.03170694	12.67787648	10.66503315	15.37091856	32.11639742	30.60247482	21.22715579	15.44770053	27.00485344	46.08337666	5.950487062	2.037070529	161.2937644	72.05842985	59.84217172	82.18027222	77.11757135	176.3779983	111.0770804	75.85230757
cyn-7	173.379673	116.3465283	141.279809	123.4503557	172.5195143	123.065954	142.0911021	167.6138814	153.355828	129.1730294	113.4428118	144.3663427	126.0817531	132.4106009	105.7190535	110.7535751	114.2398907	95.03709094	132.9356105	127.3288156	88.9781031	120.7580048	111.1653252	177.0780443	258.896003	244.1226483	293.2246477	315.7685354	243.4463244	314.500652	275.1869744	264.587936
cyn-8	5.311407917	14.47917912	6.994639807	9.97911361	5.857814247	7.548505092	4.510773774	7.521585264	11.72957491	11.01325812	9.828534305	9.757933979	9.453338272	10.1839798	7.111751693	7.901468642	7.035095669	9.182783724	1.330113258	8.288535409	1.075972086	6.567289058	14.87799604	5.134965042	28.93741228	17.84063398	14.53325437	11.81790434	38.18539296	14.52271968	36.21410645	32.58713176
cyn-9	14.15261982	14.56860876	12.79694104	8.76641875	18.58985787	12.65240856	13.91407055	20.11366577	13.6562555	5.959002592	8.467845098	20.59608034	7.344405347	7.241645872	12.70078503	18.40032941	0	0.74667679	6.550335095	0	2.650503728	0	37.5672129	0	0	0.273229142	0	9.818569245	14.4099226	0	0.477049651	2.879259324
cyn-10	9.513463619	14.40912083	12.46933935	12.1818878	11.30104301	11.12204751	13.45437515	12.55092744	11.96103852	11.11111209	13.98486146	17.80298609	14.21474442	11.96675628	13.84489959	16.74922215	9.613054886	1.81890466	3.72030398	3.973746552	6.456627082	0	1.694698715	0	0.247970117	1.553034441	4.297812736	33.31158626	0	7.310920921	4.906614673	2.057403543
cyn-11	14.9387671	6.333122727	14.78877622	9.786860551	6.933602983	10.3330697	13.84146839	10.00227502	10.98366162	4.861071031	12.90796812	13.00746057	6.832449226	6.529221017	10.2187693	8.174297755	0	8.679723864	0.91977452	0	0.429251348	2.396156099	0.27362095	0	7.847155591	4.011972205	13.90216597	6.245048116	13.22429605	6.174396183	7.880377139	5.073327821
cyn-12	4.021267628	1.446263257	3.754694174	2.684812179	2.953234236	6.130383084	4.55771516	3.597566235	6.077763477	0.364250986	3.316193437	4.386052252	2.158579542	5.241955898	3.44571916	4.642245606	1.020679896	16.63632311	0.118149898	3.653754573	0	0.102599638	0.738109197	0.18141266	0	1.803756609	2.861593846	5.455024143	0	0.081646128	0	0.570233798
cyn-13	25.9159464	16.72917715	22.56983513	22.80417572	21.97215472	25.93103703	31.63696529	25.18907676	30.56632216	25.33246464	22.60014606	24.15915464	20.13717285	24.58526306	21.95035816	18.12156973	20.86806621	38.60214329	31.54353824	18.67943834	7.468839739	34.49792963	22.06049729	18.66431091	28.24425979	43.15424472	44.23506099	34.76565758	36.5259636	23.79221595	78.8153642	49.16268023
sig-7	5.276131285	9.980722998	10.23414905	7.147069459	7.109637976	11.93349311	12.78205373	9.879680001	8.019271254	6.450277886	11.35006682	13.93485351	6.36504224	12.40596229	10.52858632	11.28323585	7.655099222	7.573634748	4.652152224	27.00252831	10.2927261	8.464470122	6.048394805	1.209417733	4.200035852	5.44884809	2.949449797	20.6568929	8.853357471	18.33635967	9.458845234	15.91902686
cyn-15	6.525092159	11.43216535	6.326518841	8.339189345	9.48462584	9.930845224	8.230669163	9.941441156	6.666831793	8.600727728	6.107319428	8.729521473	10.36496287	8.820643353	8.650412565	7.979499839	7.75644652	6.939958755	1.763645318	7.359021874	2.095110288	1.00245189	5.141682995	2.904924258	8.891249771	12.54460583	2.084681818	6.18331419	5.608075081	11.83292367	6.873465821	6.500061341
cyn-16	9.33982186	11.29186986	8.659263439	9.51709984	13.36953749	11.37682958	9.837433754	12.69675152	13.04345021	10.08064605	13.2018549	13.62760141	17.80672456	12.97580658	9.050396732	12.26749669	16.75783239	12.98653718	9.332549658	31.26664419	17.70429301	11.2394697	21.27830418	17.78127526	11.52673589	23.31284958	20.49334198	0.863377902	8.991437358	5.774422431	13.61827674	17.24244446
cyn-17	0	0.059582791	0	0.245796042	0.108148092	0.063139496	0	0	0.333853567	1.200505663	0.390342016	0	0	0.138212342	0	0	0	0.981530516	0	0	0.636055723	0	0	0	0	0	0	0	3.083879908	0.134545469	1.556930532	0
dab-1	76.99064658	69.45354034	68.03419439	50.89347941	84.43696212	72.4410007	60.62479952	61.35088847	104.3280524	86.09087307	96.91391966	82.62501205	118.5245666	71.6520539	79.94717227	80.58253689	70.46351822	59.19262026	70.39719426	81.54929167	54.32831365	27.98523176	42.92460135	48.7821679	189.868332	157.1136157	173.7789669	105.7315389	193.623142	191.7734326	233.3910525	129.1257453
dac-1	0.186856231	0.513266812	1.230009011	0.716649084	0.143326946	0.376549964	0.153135644	0.642837329	0.331838116	1.193258292	0.724239689	0.079824282	0.290106298	0.824267781	0.501684963	1.520764052	1.528534423	9.419635283	7.121720044	12.26340547	0	34.64158724	22.56789837	48.89058303	0	7.18924476	2.039334879	3.784286259	0.936608058	1.176852398	2.521903101	1.162337358
dad-1	4.713759859	3.474421496	6.013377388	3.248809182	2.31234139	1.71818354	1.796791553	1.885656166	0.973391807	0.233348288	3.338400089	4.448873313	1.914701565	2.955152637	1.839511531	3.221766807	1.307746117	3.15782059	6.736390264	0.246388055	7.582844306	3.680762008	6.619916856	7.670354032	8.717699414	2.59994605	4.631263724	5.550286513	3.746432233	43.83121374	1.681268734	1.217686756
daf-1	14.4596228	5.825909965	11.43022774	8.58602935	9.848051766	7.705316813	7.632770518	8.689103612	9.656046724	9.991040309	8.857078927	14.25138028	6.86229041	7.633965213	8.405831891	8.850441247	39.99461268	46.48311908	31.50632433	25.54551355	19.8129831	5.880806042	15.37333835	17.7171232	12.46049836	15.08662028	3.445660211	8.643646197	13.28335012	16.00770322	11.00760265	10.09998103
daf-2	43.43389206	36.7421481	30.54834698	29.34799958	40.45898994	48.77906759	28.02645366	27.8722597	52.67990148	53.15348755	43.72630239	41.73280734	46.09351796	37.80784055	41.27184121	45.42365848	88.56944483	116.885424	110.6655709	95.93560187	80.38210377	164.159088	96.01101919	108.5851798	73.82335625	49.28520098	59.92870272	28.25818482	44.53457466	37.785418	39.39564157	31.05278848
daf-3	5.732067121	11.23399941	9.600137694	8.834221741	5.480004166	10.06310392	6.910300322	5.81117909	7.032271721	3.041558995	5.473761032	3.726309391	7.029238038	7.369855646	4.516590358	5.446430006	27.91871904	61.40151308	61.78694977	67.85279637	39.37528357	59.57225894	57.57228427	50.94046872	8.172365307	9.150846849	5.761660586	11.8705212	8.138760265	6.912722724	6.854607481	20.30118747
daf-4	11.69668814	10.74777459	8.237503272	9.024602168	9.895449398	7.427834909	5.068160483	5.761074878	7.806529559	8.194796672	11.42909755	5.49366017	11.15915732	6.543958518	7.532146841	6.666362969	106.9276135	73.43997449	81.08891959	75.14989097	116.0028605	234.380919	48.42750065	62.21036599	16.79125167	25.21159806	20.96468697	3.440609323	10.2641979	12.08410996	16.40650286	10.77266091
daf-5	24.78035662	23.03840851	19.35849587	15.51523725	19.97822519	19.14842509	12.66035892	17.09056971	19.03868544	22.04229442	22.36223255	10.40588699	20.54626984	21.34558057	15.99600889	11.72888006	644.5387539	391.5697532	704.8523382	699.6433237	228.4644853	417.3623733	412.6977082	422.8434628	91.62222497	93.31322737	74.87983112	25.19194841	51.94251855	39.48563844	41.56338898	18.17891634
daf-6	0.286848189	2.026647224	0.557287445	0.187525212	0.275031468	0.220783867	0	0.034265189	2.653197429	0.839576805	0.794143184	1.34028641	1.39171948	1.054463633	0.541512083	0.121592038	0.549959915	2.194873596	0.061892834	2.820660528	0.026959227	0.107493658	0.618653705	7.032444768	9.874448854	16.25224652	3.755505167	0.705998966	8.986331488	4.80738524	4.481855732	5.137932805
daf-7	3.917737233	2.321889426	3.145010934	6.219056461	3.481491328	3.530269882	2.349315832	3.226465756	2.828257066	2.50863535	7.142691804	1.564787861	2.658019929	6.869119932	5.665517354	5.112582082	271.7904452	623.6122211	1163.100814	1717.080146	167.4947249	1460.93531	1551.593103	1781.65626	260.8039211	131.1934036	151.5533396	94.13238144	48.91225811	102.1876419	49.09467538	79.25283292
daf-8	2.736298972	4.851314175	5.290909453	7.347259471	3.317166369	4.894424293	2.642024639	4.147767298	4.46840949	5.1551421	3.831278046	1.881047514	4.333733768	7.47660201	3.166642683	4.906198752	36.93090222	38.20340032	124.9763559	174.5364087	16.1750529	157.200062	151.4932728	179.457025	35.10933735	39.03804231	40.47165311	19.28611213	27.23049369	56.12500296	29.90708758	20.68247869
daf-9	0.358124456	0	0.888705263	0.802702718	0.539583795	0.286383811	0.05241006	0.146672332	0.302854038	0.108903431	0	0	0	0.062689409	0.515098999	0	0	0	1.201027886	0	12.30923977	0	0	0	0	0	0	0.04796877	0	0	0	2.330002465
daf-10	0	0	0.026410661	0.12590047	0	0.080852525	0.08877916	0.082817729	0.29925853	0.153729314	0.159951293	0	0.112124531	0.106191695	0.048474638	0.097961194	1.280002474	2.600456154	4.238461368	6.103227584	1.585547414	2.424877524	6.188730554	6.125104909	1.318808952	2.055406155	2.161171653	1.950141844	0.987256367	5.196284134	2.636125997	2.053655621
daf-11	0	0.436919654	0.352894036	0.456612673	0.052869882	0.47843428	0.056488076	0.579644547	0.122407144	0.586885923	0.915958964	0.265007414	0.026753319	0	0.32385427	0.373982322	2.748718962	9.414723163	23.27207853	12.82741271	1.285242488	21.35803517	17.5216333	14.76086898	8.282994466	0.726559022	0.825061392	2.533359314	3.392106313	1.32864796	0.613132323	2.021289831
daf-12	5.614371995	5.091868385	5.953316859	5.229006912	5.850113617	3.673749668	4.569672062	3.993334373	5.501264292	4.038261241	4.081047169	3.011738072	8.258948205	6.753886661	5.033226191	3.216635163	24.85969163	31.86283285	45.38510299	59.14753837	12.47115462	48.94190179	51.64157169	42.67064406	28.05143068	30.60399346	28.40809271	11.60985632	32.76782043	21.49162784	27.93568278	24.57561811
daf-14	4.395458899	2.455815997	3.477615839	6.11540552	1.783010228	2.507779074	3.896656381	0.96933329	1.626228882	3.508658599	3.276239299	0.99302689	2.624704689	1.450063945	4.538939295	6.688375948	13.0369458	28.55988742	28.77305883	20.32849881	24.97691199	36.69358614	33.30087837	43.73137954	8.091394369	10.91490069	4.166277407	0.158508852	3.65916594	1.976229782	0.388919996	9.013816178
daf-15	53.26977974	55.44744421	44.39503224	47.68629068	54.32660212	66.42085114	48.70697708	56.54916171	58.31986932	49.29547753	60.48330415	56.90128322	54.38423693	49.88334955	51.28756672	60.00006713	74.58708613	67.85596951	68.62262404	62.15127045	104.4851435	73.68210888	71.11864131	77.80480035	69.96664982	63.50558491	71.31143319	82.08798613	55.46187631	63.65640932	53.50473779	56.57064217
daf-16	31.6142414	24.2988606	17.25910313	21.24561863	30.74720976	32.23684182	24.82216124	28.49892697	27.58385502	25.10242621	31.32489358	21.23311399	35.45357182	28.8121892	30.59503647	27.36239594	70.24872097	59.71464549	80.33428453	108.0616385	48.00701335	88.84548544	89.81166557	73.7205193	31.4959773	38.41276635	38.02599825	17.00541917	24.93538183	26.87342272	21.49458556	24.47318123
daf-18	91.64726927	73.13175411	60.57495815	53.6762256	81.55230539	73.52663063	58.93562035	63.94622043	100.6544609	84.11395022	95.88611334	103.9790668	99.58960721	69.53338028	87.84888232	94.12298339	12.409408	20.30498417	22.33175778	16.85990914	15.52772693	14.8478781	15.88486717	27.81732926	16.77847308	12.03434617	12.9283115	31.54671249	24.0987326	8.985213653	6.546568622	13.42251789
daf-19	5.21680933	10.80320781	8.207982838	6.496107642	5.716460209	8.071872983	6.604806895	5.929423868	8.874665749	7.599960059	10.89208509	9.699228691	8.711597811	8.707240972	9.71378421	6.190807607	98.44647789	140.7705661	207.4318761	189.3974267	100.6007184	183.0612748	117.0228856	205.0940034	28.58680528	21.42072372	28.67844467	15.2752725	18.95428165	22.55918026	24.05609809	7.816297594
daf-21	1280.042198	859.8612373	848.7087102	948.7823963	1259.858664	1086.775336	1210.622443	1442.4601	884.1592935	877.9711613	799.2234974	848.2395088	862.4886686	856.9044425	710.8006745	822.8047424	1356.149191	1131.968302	1360.649147	1608.187567	766.6619353	1348.880206	1649.546456	1442.340239	2466.334617	2703.469738	2232.332461	1205.130093	2092.536131	2065.689547	1911.127298	1995.436981
daf-25	7.598223668	6.052737371	10.25292454	13.1044404	7.713756605	12.05476814	9.074144215	9.940344472	7.095612862	6.832870339	6.861941355	8.07143689	8.122080256	7.766999982	3.681864006	5.878982852	129.5599154	94.9053107	125.6017806	189.9566287	83.40237685	233.6360132	210.7857475	430.6813597	103.5203431	34.69271641	17.80980181	21.02965701	34.62339842	48.81650388	23.11971707	21.12286894
daf-28	5.031844302	5.771716584	13.40687418	8.02020396	3.032578872	3.219079232	7.658455801	5.77031395	1.702105892	5.508549755	6.766354875	2.456668611	1.116037342	7.046563666	5.307443105	6.500412221	716.9021337	1254.500311	3520.542525	3743.482778	234.565533	3633.006922	3427.680291	5861.324086	746.5357167	413.3393283	709.3678809	349.6646804	255.8219518	278.6374901	210.3515242	182.3735443
dao-2	6.957846573	37.48929509	20.99215379	20.16567605	5.670535158	26.19266336	2.672913054	3.490801497	4.633666783	12.21896491	4.815723645	6.687823475	14.85344245	10.01776762	12.55124562	4.32572886	0.741107599	11.90054702	5.344574094	2.345777185	2.354142106	0.625772998	1.250515581	6.085570141	340.9589104	336.0018433	340.493571	216.7516849	281.5830851	369.6626303	387.3643163	261.2330569
dao-3	23.57958503	24.1655649	34.3375682	29.78388466	16.06492506	21.86699215	15.62147934	15.65195816	23.68180425	31.25781721	18.76323094	15.07950657	32.33413734	34.71787714	42.01589128	15.42830396	4.812559184	11.86301116	16.11826691	14.06924279	2.618637996	13.31959878	3.248208629	4.49069353	463.1418604	309.0788578	292.2087148	189.5768703	435.899736	433.2725612	323.6697962	389.9037349
dao-4	0	0.611634102	0	0	0.863466	0	0	0	0	0	0	0	0	0	0	0	0	0.231624982	0	0	0	0	0	0	0	0	0	0	0	0.429690199	0	0
dao-5	47.73469478	42.42956123	36.02369446	38.34353508	47.33447661	63.5642474	58.65349661	68.59081694	31.79319241	46.25696265	39.74217843	39.96650859	43.13332093	38.61689241	32.39478444	43.83039002	14.56605271	15.34845379	12.69138859	8.603880155	28.78187049	8.884086233	8.445783814	11.23034816	52.14642819	78.31090768	71.21893165	46.84510662	89.43505582	100.7081568	87.43230066	65.90858436
dao-6	0	0	0.261451191	0	0	0	0	0	0.423213829	0	0	1.52707322	0	0.350413356	1.43961772	0.323254195	0	1.544586158	0	1.928254344	0	0	0	0	0	0	0.251699115	0	0	0	0	0.635314829
dap-3	11.6506816	8.146147663	10.14817955	10.48777275	9.505276859	14.75100292	12.06541188	17.0852797	7.649198096	10.8219496	13.37119403	10.94968057	4.52210783	12.35531537	11.23257283	10.53569227	1.083019559	4.271448141	2.661940027	8.093907123	1.52899192	0.711258359	26.19336782	1.167789225	4.86656328	14.29063207	16.03416587	28.44161849	6.756850403	36.79006099	2.664039346	8.753226534
dat-1	2.479675528	0.078592004	0.770800495	1.037486328	0.047550504	0.194328016	1.066897906	0.284359082	1.761463025	0.527837787	0.205950481	0	0.866217485	0.12153828	0.166440252	0.560591629	30.72243739	26.31021114	30.03050806	8.527209597	3.803385416	26.46461441	30.66179344	14.19583987	3.06749084	1.502953419	0.480149868	0	1.186429058	0	0	5.343590513
daz-1	142.8447991	83.49740869	86.05329644	86.22170845	135.3947533	148.8944981	141.3152276	164.9964875	136.0994671	120.3040064	126.1355644	155.6507976	122.2546852	147.4107261	127.4510812	149.73885	24.32598526	11.15826495	7.746269197	9.885118366	27.4047696	13.76930275	35.51827262	23.39705771	7.52411828	7.009530892	5.238566575	69.38629786	12.90062751	0.578020263	14.177185	21.76477949
dbl-1	1.408882932	1.682606918	3.584224939	3.630799552	3.641405427	1.543021972	4.329870216	3.45374354	1.63176275	4.433345825	9.666486023	0.654205989	6.895006025	3.377674726	4.214387302	1.246353775	0.156590255	3.271781519	3.489307589	1.032592547	3.131852484	22.91829862	8.279024574	10.39057378	1.533575372	2.259945344	15.6352326	2.412231624	12.56079724	0.146136115	4.509479817	0.340215159
dbr-1	24.80097537	22.88043897	10.683997	11.51482512	18.08566349	19.58898106	14.83410287	19.66453744	12.8767341	14.93879687	16.70390564	15.66849007	15.53022875	12.5294451	15.45322903	16.22474645	10.87777786	8.804545037	6.424266996	35.11587392	4.01118158	5.293138227	1.461073123	19.72821622	21.04453691	1.841040052	1.956478339	8.634523376	3.472854502	3.030317982	2.776071971	12.41643659
dcp-66	22.36382665	29.41845938	29.30474024	31.28717754	20.25408516	43.1557409	29.7955016	37.47121211	21.54767795	27.87172653	39.39138912	42.17518849	29.61201801	29.82071142	31.9320648	31.81147319	76.28539678	81.21906176	154.0877137	119.9927813	91.83158956	84.59925646	90.46613082	162.8371232	79.75316253	65.6513694	69.29993164	64.39527286	62.1703897	135.4767699	74.16771428	70.51109294
dcr-1	19.56666901	14.2470626	10.50286532	16.60662255	17.12630045	27.20336484	18.95316482	20.58197788	19.23462939	24.45373524	19.78553913	26.16868108	19.003798	20.75591662	19.93264528	17.10002146	10.7269917	13.98029564	13.11768858	7.32305041	10.84018382	5.142012726	6.790803862	5.025960155	6.458644637	12.72702909	11.04877156	17.9463738	7.504242191	25.33915903	13.30264527	12.80019498
dcs-1	22.59602463	22.03597057	21.38089738	32.59713152	29.0889138	29.01231409	24.17305153	33.42210728	25.72326697	22.31174023	31.05997134	22.27600862	33.32360148	14.06985039	27.04579116	26.07777984	8.796850758	10.74733734	37.27664755	23.79531487	14.33602109	15.03254153	9.239294798	53.71830433	25.5975158	60.10152231	18.35816251	1.975410615	17.88086975	18.14481001	71.57256928	20.00955534
ddp-1	1.72303096	1.680324754	1.938821929	3.465909929	1.016646546	0.890314609	1.900887789	3.799810913	0.78459793	3.103473456	0.733882319	1.698628548	0.771668137	1.624082054	1.334456728	2.696770511	1.581153996	1.909009928	0.640598627	0.893699746	1.395156985	1.589389856	0	0	3.903811661	6.63630226	0.933252136	1.49126086	2.717814819	13.15386995	4.268813309	1.766719323
deb-1	38.55010425	79.4332752	46.42984939	53.929686	35.43090986	44.45889947	28.2295016	29.25991007	14.10160792	11.57435603	15.93041865	7.611236273	20.5156887	20.05274927	15.90090931	13.60537745	22.33416136	263.0804332	41.01486133	60.72010218	438.0372023	29.54738329	28.04611305	17.82526126	25.61642634	74.56613101	59.14821892	16.03694523	38.27806958	55.72855095	35.38128213	41.83931378
deg-1	1.403436921	0.666143433	0.929783902	3.155804549	0.585053168	0.705907866	1.750256944	1.12736047	2.046869513	7.576828841	3.153396155	0.912348036	2.171031281	2.641848512	1.774805095	3.35674553	105.8271285	72.38452299	30.65743225	23.49782023	117.5104465	210.2235645	61.00456817	123.6011366	19.47001544	9.916042144	8.628794415	0.839110447	27.3415696	0.32996145	4.367269382	1.626720305
deg-3	1.373139737	0.058027916	0.301296571	1.388414092	0.315977567	0.737901669	0.450135671	0.314932136	1.056709268	0.175376584	1.824747059	0.586600151	0.799457856	0.33651387	0.553005554	0.558777606	16.6617698	7.779182247	3.413150752	6.172560879	2.766908787	0.955044124	15.24180081	7.104066744	2.831078446	0.796086473	0	0	1.877126797	2.253791091	0	0.61011445
del-1	1.160513006	0	0.578731057	0.689707389	0.101155057	0.442925939	0.378271906	0.352871329	0.780665108	0.224575796	0.073020371	0.507034236	1.126106852	0.904927123	0.177035696	0	8.855028488	15.57541584	1.092664468	0.296406683	5.830287613	1.233509932	9.63241751	0.447393628	3.262764693	1.042584882	0.417858381	0	5.949221711	0	0	0.527359076
del-2	0.027249464	0.057577156	0	0.522548892	0.365776897	0.183042413	0	0.104161915	0.403269521	0.522042778	0.226321554	0	0	0.133559933	0.548709809	0	6.269286705	10.10633415	8.65474005	16.90393037	0.86050335	21.46861557	30.01172634	23.45775613	12.52050045	2.656944695	2.590245895	0	7.32601145	12.53358977	4.304605189	2.300425316
des-2	2.059722105	0.708484675	1.751734879	1.294339357	0.68890876	0.831216954	1.275828322	1.007056547	1.275998363	3.211858096	2.121811783	0.102314601	1.58033326	1.702144441	1.527204839	2.598981381	11.51027469	12.1885838	3.819973879	6.567357535	14.73020516	4.422945699	17.76904661	0.914081997	10.29916848	3.660673546	1.349116424	0	8.785443269	0	0.477520114	1.01095159
dgk-1	3.601280854	2.632537822	2.959920291	5.644014081	2.58097496	2.647144657	4.099144228	3.02435002	3.014721946	6.620541824	2.265953616	0.62159745	2.753252164	4.056219313	2.563743689	0.534548243	201.045866	153.1210067	241.1942561	170.9607764	82.13389964	302.3201354	197.3389664	253.295467	17.73204905	23.82160501	32.11308341	4.092848679	21.42446417	36.88257312	19.86140347	7.354104043
dgk-2	3.164718206	6.597778752	10.64758402	6.951553588	5.299993679	6.731799412	4.063313697	5.322782441	4.558627227	10.46418306	4.848066616	3.109498251	5.118154411	4.601739472	7.363946722	3.958891789	24.66574874	47.93708402	48.49487188	38.45787573	17.86189328	60.0627495	54.17881318	38.60619978	18.89106743	30.07903369	27.14878735	10.48436907	8.075709576	14.31475314	26.40414345	8.671257731
dgk-3	0.506796666	0.279350472	0.966975258	0.960333781	0.422538399	0.419369995	0.045145516	0.379026365	0.456532171	0.046904179	0.366019197	1.317836051	0.128288212	0.918000819	0.591601698	0	60.53371833	41.57532636	75.85713253	127.2303344	7.985429223	64.39351768	69.19310081	58.16714341	8.112506434	1.68394049	12.06300685	0.619797489	7.881941179	0.714916476	3.852555491	0.391617851
dgn-1	22.29031405	19.62817077	25.28478554	20.26144029	13.7871163	16.43092776	18.59798754	19.05163827	18.95779609	18.46470614	16.26447092	13.86220565	31.65187164	20.47848986	14.23563942	14.00064601	31.77084365	16.82643619	21.1016146	42.85424165	5.294157635	30.57022583	28.17667151	26.89162998	84.95550148	44.04154212	40.58189172	37.86195717	47.93500395	82.12889691	85.28728648	33.12343562
dhc-1	70.063886	51.97644799	43.67779015	42.67618298	57.12358931	53.54032178	50.88266112	57.92331592	48.89661032	55.64590568	45.44327292	52.81282185	45.88138835	45.20495746	41.3761388	44.71471931	85.81935583	92.18977915	88.17231813	85.83746098	99.64624681	129.4713555	67.94126981	74.21105681	120.4149827	113.27941	109.3888871	77.42210452	108.1166303	187.7297604	136.5226407	103.6100693
dhp-1	8.652285609	5.11218169	7.676028627	10.27924436	7.374092794	10.00953279	4.989871792	6.063498511	11.66647427	15.34812127	15.25956768	4.996747256	13.12227463	20.81139494	16.02458766	8.041587908	1.856831097	3.692457694	0.818666542	4.249518709	0	0.076856002	7.648555407	0.951256396	22.27502571	20.43644155	22.78965341	3.004621201	21.24651459	39.05066697	5.70115975	18.01167839
dhp-2	1.782037752	8.591919168	6.635450911	7.851367308	4.411363332	8.016577671	2.920892673	3.405947097	4.986834873	2.482917747	4.305683948	1.591766962	2.389446945	2.540928376	5.110761101	2.050992132	0	3.461158036	11.18568151	3.277082506	14.47058102	0.116561781	5.590359062	0	0	2.390754989	0.171105803	0.060758473	7.234489828	0	0.149078016	2.447370425
dhs-1	33.85712381	28.43329854	23.73805369	28.57197661	41.02252146	35.44206234	24.38923617	31.48942756	25.9145622	35.43833676	21.73193977	32.33590059	31.38855025	30.65255195	26.92321139	32.66457141	23.44755099	12.99365521	2.977958488	16.77054434	0.194570488	23.79134225	4.340929086	0.091449825	53.22719205	41.25816027	28.47088355	40.92451695	56.20876687	30.99173265	35.2570322	49.92116457
dhs-2	2.496607402	4.529828542	4.465839835	3.027740742	3.642677608	4.526799042	3.891967263	4.771679347	2.32931304	0.750950654	1.202068202	1.275212459	3.633884353	2.793186608	4.462641692	1.779148409	0	0.456002973	0.037474052	0	0	0	0.0780363	0	0	0.071513042	0.04776961	0	0	2.460121223	3.829026678	4.642156008
dhs-3	21.08368104	18.45058225	24.98421285	19.87638251	21.16950079	11.39686908	32.81500653	21.53182621	18.3463013	12.61645775	15.78257151	10.05058405	14.75126915	20.29083152	38.11252781	8.796516555	3.315548441	1.357618482	7.341192594	3.762555338	0	0.21702073	4.553683134	16.02062532	3.731278626	1.073064578	1.194651004	0.848424422	7.834327764	28.19318739	0	6.432904065
dhs-4	0	0.322576851	0.558301963	1.153292143	0.780674427	0	0.417050264	0.29178432	0	0.108324157	0.281771064	0	0.197519181	0	0.341572741	0	0	0.244318808	0.175682271	0	0	0	0	0	4.646441983	1.60925094	2.597807505	0	0	1.84532884	1.326803952	1.243594985
dhs-5	0	5.609306994	4.419470129	6.285789559	3.419124727	2.705917279	3.247213651	2.044687409	5.277425459	5.903992835	4.826602538	1.777292446	20.14665904	6.700072244	14.36148761	6.359928915	0.067525617	9.131047489	0.984879042	3.116957323	0.178746985	0.04751414	0	1.51222752	55.78394003	43.33243417	42.75549191	12.48257208	61.38732333	59.1356514	8.689931166	43.13251882
dhs-6	22.55605827	21.30148424	21.35142681	24.59227513	30.18024925	29.79966648	22.58682146	21.00082952	19.53492034	17.44563908	22.99084881	18.20279697	18.93148527	20.97360383	13.50919013	19.10207283	6.36555755	8.444068842	6.134471345	2.282188463	25.6843772	15.26372903	5.005509644	15.45508337	27.5569823	26.94913066	21.64022609	34.74932425	25.03473944	54.2611954	20.74530352	15.87104888
dhs-7	0	0	0.078993463	0	0.414212519	0	0	0	0	0	0	0	0	0	0	0	0	0	0	0	0	0	0	0	0	0	0	0	0	0	0	0
dhs-8	0	0.192856007	0.751020246	2.545875672	0.700101785	0.715288898	0	0.174446364	0.810456318	4.080053331	0.252689749	0.487391973	0.26570013	0.559202581	2.297395147	2.579304936	0	0	0	0	0	0	0	0	1.747404335	0.120263477	1.687017142	30.89376014	1.663636863	1.524226291	2.309739527	6.590082702
dhs-9	0.356564378	2.206409004	4.377599028	3.6408271	2.930363109	4.391098302	3.75708592	2.725956639	4.824555713	2.060151393	1.551241087	3.808074166	6.524442894	3.744979141	1.709517008	1.151573511	0.173618624	6.358438361	0.281363745	4.007085504	1.991537879	0.855162519	1.611264509	0	21.30430576	49.53237005	72.62969248	20.5367168	50.60040901	40.24766844	19.45258849	16.6350392
dhs-11	2.539399251	2.433264886	3.239529906	1.956106143	4.756331233	4.628103811	4.234862247	5.304951129	1.573158476	5.908347231	0.980980742	4.919540931	1.719148431	2.605093234	3.171144457	4.2723248	0	0.212647851	0.244653829	0.530937223	0	0	0.169823104	0	0	0	0.519782685	1.882626177	0.941863996	0.788971005	0.724587198	0
dhs-12	27.90861507	32.20155132	41.05438103	22.08543352	26.93931588	30.61309818	35.33618669	30.56605942	24.87427931	29.7706803	18.92567913	26.79203551	23.12551751	17.36780573	24.4157335	19.99167301	9.512500276	11.21609697	10.65250181	5.779400386	64.60173104	2.406627977	36.4303955	11.96804616	10.15968148	3.140181165	6.182378273	8.11484083	19.00454777	11.67033605	6.34834249	13.93300698
dhs-13	77.25828312	62.9913693	59.42631772	53.95946047	63.96197911	51.75068513	62.66519148	56.04426994	61.95955278	76.46310472	59.87133512	57.24018849	76.9042156	55.69294134	56.44965416	64.72689875	7.28774926	75.67037575	30.84768548	36.88955524	38.15408805	2.588417334	43.68383879	92.91641923	129.9108148	75.66406462	83.09031976	28.56287796	50.6638266	69.60553623	94.38007641	73.92074894
dhs-14	3.125301629	1.260697217	1.142931339	0.8915548	3.160003156	4.262325104	2.444878355	0.977445961	1.85007514	2.056287291	5.034147395	1.57786572	2.09528177	4.734742886	6.29327487	4.881627061	0	1.023052027	0.392344423	0	1.025382271	0	0	0	0	0	0	0	0	0	1.307249987	0.378718991
dhs-15	0.169373545	0.417527047	0.619403679	0.492119543	0.108264131	0.568865182	1.041059484	0.215811864	1.336847117	0.240358752	0.31260867	1.205929066	0.87654435	1.106885108	0.189477583	2.042189591	0	0.609879513	0.27287302	2.157217306	0	0	0	0	0	0	0	0	14.79277963	0	0	0
dhs-16	0	0.041392959	0	1.024546718	0	0.833413141	0	0	0	0.667205828	0	0	0.760367958	0	0.131491517	0.088575982	0.066771422	6.019375064	0	0	0	0	0	0	0	4.129971388	0.896596105	0	0.803404678	0.186941061	0	0
dhs-17	5.672119077	8.065368951	3.587642103	3.358290489	4.241311541	3.31488776	5.043197987	3.409095893	6.018531036	6.074965605	8.691156842	4.419505193	5.953964641	4.196407813	5.028413893	2.177527918	108.5207625	72.06253631	46.70084976	27.18119615	24.83730757	35.5064306	88.63315315	39.7109238	18.70283083	22.84427173	41.32029194	21.80813142	14.4675783	10.11055836	9.848245329	14.97878542
dhs-18	5.199477738	4.559319908	1.711316885	4.894741572	8.774101716	12.39886259	6.711336039	3.776281123	7.84869283	3.76308702	9.932430017	1.888017799	4.742607303	12.8697269	5.409472644	7.640553693	1.329160367	0	0.646205221	0.1168639	4.300289776	4.988045635	0.149518167	0.220491672	2.603441195	0.274039109	16.840959	4.58258175	13.50492568	10.22109487	0.159487943	16.74920913
dhs-19	3.300804982	8.153992884	15.79898413	18.36314111	5.212658215	6.140898472	7.160645305	6.587039989	10.05718472	6.922952905	13.4387122	4.976793607	14.0364346	9.754680292	11.24070515	9.108372807	1.654502204	10.02112807	0.871409993	11.89208768	0.364969243	0.116418408	6.002244066	0.102923234	41.31882133	12.79186249	2.477982436	7.91922799	0.221191571	1.065391592	9.305915501	2.695985437
dhs-20	3.03288425	3.51302618	3.140319303	4.968766985	8.478585095	4.172731454	6.962567269	6.425198787	5.732196196	7.156014172	3.945381923	2.497613088	5.034955968	9.581858551	11.03706919	6.939190046	0.186820874	0	0	2.299621847	0	0	6.30468272	2.324349707	0.322877756	0.577765789	0	1.43896317	0	0.034869701	0.336253747	0
dhs-21	3.281212368	4.285907696	5.563396767	3.016101362	2.059227954	2.4044551	2.689075794	2.166437923	1.236053088	3.428791174	2.477476875	1.019433913	4.515395981	2.77788003	4.404816727	1.213852486	0.101671224	0.071605909	0.20595858	0.134088737	0.448556303	0	0	0.252990444	22.84305213	26.88379589	20.26834238	14.65532947	39.28231892	43.09610352	34.12861158	24.91701878
dhs-22	32.02878286	56.11205527	46.5895769	36.67679269	56.25747571	51.07468499	43.10461578	38.83840833	46.73608403	48.31682203	55.63741418	62.18481691	53.10453901	56.83567221	51.63805259	47.86697408	39.98253383	34.02800704	37.57000553	26.11335295	37.10053925	24.95978914	27.6051581	15.97916115	59.58787437	27.78004305	41.53528933	19.43152312	105.1683892	70.2031416	67.14755127	35.27865874
dhs-23	0	0.102188868	0.265296061	0.421558285	0.741927719	0.108288879	0.198175539	0.184868252	0.429437562	0	0	0	0.657005439	0	1.136168887	0.109335978	0	0	0	0	0	0	0.973517185	0	0	0	0	0	0	0	2.44772948	0.429771796
dhs-24	1.221049505	0.540007227	2.025012137	0.594049106	1.143521621	1.144484295	1.861759192	1.085464963	1.596929894	0.423124797	0.157232207	0.727852708	0.165327712	1.809365889	1.048313101	2.439496308	0.967879325	2.590333134	0.960725086	0.063824213	3.159889131	0.374574501	1.633161201	0.060209814	9.451100642	1.346976907	1.399626382	0.266248678	5.43465183	0.677446964	0.914581157	0.315428841
dhs-25	15.26974466	15.75071078	8.772456425	11.601284	4.946184791	3.985030731	11.30921742	7.098940859	2.443022574	1.647164387	4.141758399	0.110188813	2.202532519	2.022778276	0.519391491	0.933000342	1.230819875	11.8263477	5.414045315	17.85588729	6.671351512	17.93984844	0	0.546905813	6.837411305	8.700473056	0.181618185	0	0.587675644	0.196911251	0.553829701	0.343817437
dhs-26	0	0	1.122497112	0.076442569	0	0	0	0.419034704	3.633996079	1.680107675	2.427927337	2.435172761	10.72232877	7.737126905	9.123977193	3.469595023	0	0	0.272483202	0	0	0.052582314	0	0	0	0	0.077187729	0.164452934	0.199809719	2.803523934	0	0
dhs-27	1.49484985	5.316917744	3.097800473	5.298859896	0.764410377	5.578517987	1.020904292	1.333292238	3.687090178	1.166741441	2.345157087	3.086538901	4.061488169	1.709592435	3.010109778	1.351790269	7.89742785	0.119614416	0	11.7594299	3.221959537	0	0	7.501310417	23.62878124	19.17131936	15.78839906	3.083492507	25.54385613	36.80338407	20.40448872	18.04390374
dhs-28	10.35860575	11.81600691	15.44091198	17.40404281	24.46985571	13.94995562	15.99426433	11.19019921	11.10860835	6.391279792	12.05304869	5.53144696	14.27604401	11.77308897	12.97367334	7.551513113	0.383768985	1.216278972	0.025913761	4.133414447	5.361559579	0.405056345	0	0	14.7022225	12.65974682	67.91639242	4.785791509	23.60091974	35.778999	20.72205686	22.7625781
dhs-29	0.343663594	5.688167559	1.955002228	0.998524123	0.512565449	3.548228915	0.391173778	0.291925483	2.486458026	0	0.634291612	0.652496888	0.074105527	0.280737551	1.025213974	0.086326229	0.065075486	2.88741215	2.451953339	0.772421189	0.861306225	0	3.074562256	4.534000008	14.17100631	8.150774264	16.93872944	0.572840408	19.83597211	8.745260196	51.12618652	3.987084646
dhs-30	5.027899891	7.363012443	4.915381328	3.905296808	6.873184693	5.127381074	7.649538306	3.900947476	6.483139376	3.073044628	10.33649292	2.232965344	4.057645701	2.073969684	4.009682656	3.376278438	0.678705918	3.824040071	0.068743791	2.013995076	0.149716806	0.776049295	1.431526824	0	1.466237681	2.230165013	2.015497931	0.186701533	0.453683373	0.427541458	0	0.221188133
dic-1	12.3225523	9.838738665	6.733687735	9.660776889	10.96615102	10.82247506	11.49898228	12.5202832	8.436935715	7.876682461	10.04828609	10.28626655	9.380233778	8.591022472	9.031679764	10.56688813	0.15086477	4.101341681	7.67696055	6.406752657	6.948758958	14.56452261	5.498565818	4.579876138	1.303678692	6.718568528	1.464800774	0.962813273	4.11452046	5.423341331	3.122679479	3.579310733
die-1	15.58172391	19.2285083	18.43560846	28.56609617	12.91318205	22.26108297	14.48675166	13.83574236	15.17010196	16.92252072	15.43239986	17.46020667	21.85378063	16.22788793	16.19659495	20.21390184	112.5627311	60.08053963	95.79371523	156.8194717	23.43099945	39.81526117	50.72434388	45.41281901	23.74580525	11.53477665	13.33566874	9.61111351	19.51927153	21.40228595	29.60658656	23.97799672
dif-1	33.607501	35.36294756	25.78338524	29.76547978	27.47165238	27.18495875	26.76727143	25.57259732	18.93447076	19.27520792	33.1761304	21.45851656	18.97215706	16.3398228	18.89909107	16.39740114	9.673738401	19.57416188	5.38123218	8.505450668	12.32946096	55.48154475	9.975217181	3.056679066	42.32794693	48.19991307	41.7130945	25.51273253	19.39933403	25.19216456	11.0549177	24.42045768
dig-1	19.81532977	18.2100157	17.73017981	21.70816339	16.35936756	11.18962082	14.90198136	14.93049583	10.00418939	10.58293513	9.774068516	4.327237303	13.06018983	10.09131403	10.07230493	9.756732492	53.73378627	48.33400479	55.04840931	36.57536094	32.98261533	42.08906376	34.75679913	33.85765233	6.709417426	12.85115507	12.61984226	8.263688767	9.950142121	9.717791741	9.390039166	17.99106297
dim-1	150.448346	99.45338821	155.3629669	160.0020984	141.401427	60.14484006	114.2872497	101.3391228	26.88901611	12.7414378	24.85711812	6.982032553	41.02821587	32.97928236	31.62861617	22.60145343	38.70560743	163.9926675	44.9045868	58.20284189	305.1703502	31.61302194	44.43542416	28.71354797	12.12842947	26.68117286	37.51342299	3.980304971	39.51057857	37.37064168	17.61161213	29.47204734
dis-3	15.69480387	13.23244345	19.11122218	16.51816633	16.39537046	19.22076465	18.53544657	21.38427832	12.32350161	15.97497366	9.107692259	16.83509962	7.847512331	11.63130442	9.948097527	14.21602687	2.248420547	10.11818776	6.092645126	1.617448124	2.653829106	11.56776672	3.301181965	2.906383221	5.702666718	7.224424062	9.048382399	24.29041053	19.75324999	9.842997758	7.384224253	14.38860859
div-1	20.93081467	19.37664068	19.3281416	18.30553759	21.2543373	20.48105257	18.11930817	21.05022227	21.13404118	19.76889445	20.99538052	25.16995895	25.17839634	16.18334748	26.62601169	24.58280059	7.118248108	19.57708729	3.753944479	6.975349639	1.684264271	9.06607709	3.623445147	3.01804698	6.185507345	3.013093427	13.30846516	21.09081527	7.549351692	15.56472102	8.302708922	6.479929521
dlc-1	30.2749493	28.29091345	30.09612541	37.1681859	34.83332602	29.59779009	33.37314619	35.04406921	23.97983057	13.25206486	18.17994214	12.75118513	14.39905229	20.27286088	22.03836181	18.12319141	64.96642901	59.16435336	64.88957067	26.06841529	58.47836522	38.86148357	25.75008178	53.5240853	22.10430538	27.64286238	75.2111224	59.81075904	52.65649971	37.27271472	44.47051173	49.44952893
dlg-1	17.36157097	77.33167845	24.8394163	40.25723015	12.78760171	64.85839083	14.38322743	11.67488768	20.85564228	22.26281292	18.13733838	14.16035341	31.67156516	20.8749216	19.75744662	17.69640686	21.7082156	71.42614988	20.03605853	26.55136229	41.36452994	20.91318385	9.4382973	6.351688307	320.3586702	264.044686	303.393628	151.3536877	295.0853237	442.3535702	365.171569	233.9115976
dli-1	24.74575214	16.23192265	18.14890127	23.34757534	22.29233982	22.45245379	21.38042662	29.42987918	20.92666624	21.41739328	17.88008504	13.94016607	20.44987029	21.49201918	17.11173517	14.37019423	32.78778748	22.03130644	33.13921454	32.92814007	27.19294352	45.00067837	22.1885733	32.50485946	43.35071888	39.77178454	64.92146177	14.15060127	26.95107839	25.78736003	75.38339811	41.6090172
dlk-1	7.093804783	10.57572178	9.943598638	7.44123391	6.117048396	7.95885744	5.477516975	6.096809774	7.913023465	7.792647223	7.317425347	3.893507701	11.88028839	10.3489284	9.329254785	8.722637438	138.5235791	85.01684417	103.3401457	125.0604313	79.51364905	231.7204231	119.42496	120.0073026	62.05516596	62.52680108	80.45884842	10.34002568	47.82973991	38.10863684	64.55605997	39.98962048
dna-2	29.01550699	15.92519986	15.39764891	12.97698784	23.19590109	23.42129186	19.85843892	20.5701209	24.14401841	20.86311132	19.53504754	30.24298076	20.40542546	20.294851	21.23489173	23.2095178	5.893694766	6.086692207	4.625709525	1.045678748	11.14704057	1.710901123	3.968995665	1.742748498	4.202263987	0.572146493	2.647996353	2.268316327	0.459332688	0.059195248	3.853093332	3.927605027
dnc-1	46.0538089	35.64766672	30.91944517	37.53248252	42.00548213	41.62368839	33.87523836	41.82425774	45.66620332	47.7577341	43.44873118	32.57756202	43.47658136	41.98189002	35.49666107	36.77914393	59.59432841	61.73701754	64.94726681	59.04619099	60.37856138	109.3128996	97.44250647	90.54857987	258.692832	203.8453816	202.0207625	148.1838029	250.0706137	256.8730221	213.8972164	203.7672567
dnc-2	9.968424326	13.08017504	8.156553413	10.31577921	7.593848414	13.86097646	14.45515696	13.04952364	6.062647932	12.78974701	14.99602179	15.94496937	12.01381374	20.19059933	12.06821406	13.17176954	10.00687587	8.249669707	28.00259893	15.6528882	9.445757613	7.587136714	13.08930669	9.265227896	14.47922394	19.0722686	9.214452047	14.68126536	16.28207226	14.81178012	19.12806781	14.25831135
dnj-1	9.561394766	17.21837202	14.13409765	14.01672593	13.98938636	18.62849815	17.68170095	18.03703361	19.20367081	14.2074002	13.14948257	21.68281805	17.41117018	18.3347845	20.9411295	18.87880781	12.27396609	24.25653338	28.20750391	17.1643077	26.74856352	8.859887311	30.97663581	21.65553426	62.44970121	29.94156159	44.53663641	25.61390826	18.46029617	19.22585691	36.47014089	32.89693919
dnj-2	2.809126602	2.524838569	4.599874337	6.212862181	4.743607979	3.379648443	6.099069336	3.285499189	2.233759684	2.409716188	6.384191405	2.328452042	3.010633006	1.849512408	6.191312117	3.791475495	0.571627216	3.06975388	0.028949079	1.884721377	1.891442196	0.05027791	1.687946928	5.511764722	1.728875315	0.110489075	0.811854996	0	0.477632795	4.321064421	3.150871763	0.931457598
dnj-3	0.855588857	0	1.095119134	0	0.164068569	0.766297885	0.701186948	0.981154428	0	0	0	0.182752177	0	0	0	0.3868538	0.291622828	0	0	3.269148828	0	0.615597827	0.246036399	0.36282532	0	0	0	0.48132566	0	0	0.262441949	0
dnj-4	0.9267484	0.38075852	2.824286836	2.872206115	4.541584939	3.804309096	2.742656383	1.968069058	3.504972455	2.191921298	4.703812258	3.189222192	5.095878921	2.018819806	0.691166759	1.629555392	1.842616838	1.050546967	2.097391898	2.430128762	0	1.420031191	15.69384818	0	0	7.055300436	0.090631384	0	0.117305119	0.147394429	0	1.372578417
dnj-5	80.31578694	62.27130643	56.63496268	49.60661329	67.62475486	70.12078805	66.44904488	64.31123149	75.62709155	75.18915806	83.72982694	103.1946093	76.12995022	76.3965902	76.43725565	83.8330487	16.06720468	33.72463099	28.83373086	18.10329201	43.92983353	26.7114726	28.09852071	17.98811584	25.28243441	42.60197987	39.21086253	60.49614446	45.79651799	82.21285641	36.99339752	34.00782587
dnj-7	12.23189784	12.97971287	12.21765565	16.67410875	11.46967828	10.91915631	10.32258127	7.87862484	9.489697902	12.44524204	10.14433542	7.30868346	13.07186595	13.99787424	12.47816117	9.501985053	15.70328451	11.99745457	17.39353429	13.80681451	8.427070677	36.0887528	11.69901187	5.712687451	34.0435164	28.32916126	21.4370835	18.08729655	30.63135171	47.17854431	35.20592224	20.35089386
dnj-8	12.99767889	24.30712818	22.33975137	19.04290833	14.23213244	27.03642361	18.63724476	21.96863314	13.74365864	25.68265862	21.39034718	28.69770988	15.58537067	25.79042302	17.18030589	25.2542778	44.00999798	64.27563935	45.25290641	32.50718354	86.70877237	74.69160869	24.73533387	31.23118998	17.37584452	16.95058257	22.98044785	21.51865151	43.05483928	23.89854523	41.38657327	44.64528483
dnj-9	32.72595373	22.929449	18.33105366	23.33309338	16.65766493	26.00229312	22.74442375	30.44637187	16.2345247	15.19498878	19.54451233	19.95599086	14.97382571	13.63483711	17.61527251	11.6880978	4.517244871	2.078964179	6.160883696	0.530871021	0.710352107	4.531782508	1.433882953	0.723388637	7.03406503	6.570104732	8.269288845	23.91744413	3.408225632	1.62783241	3.662734079	9.911545064
dnj-10	23.04992897	18.98059781	13.11750373	19.30322134	21.11349491	22.55797917	27.47908837	32.19140342	16.98675447	13.94280228	12.17561664	22.05213215	14.8908622	13.91184644	10.99127222	13.82079345	2.604639569	5.128884657	7.645250868	16.82507643	22.41962575	1.757938667	6.637294909	22.08890012	6.522628291	24.65864659	12.18898099	11.05451256	13.50225725	21.40052951	20.9525749	21.41165378
dnj-11	95.05069134	68.69947832	75.25328947	81.31620003	111.4770696	81.94688641	111.5736938	115.4022793	85.76805052	72.66064893	68.42019396	76.67344982	81.85248548	74.51818004	68.54657233	70.58955647	33.45915622	33.40149872	19.93715032	70.40888351	18.81194208	35.72841974	53.52097471	40.22106159	48.65255504	50.93085324	18.78571797	25.32623055	26.99030849	34.93669922	11.94263671	48.09774062
dnj-12	84.45718394	70.48633733	69.00113599	62.13134198	77.4437406	68.29747331	85.57573781	80.3577934	50.32316312	76.35515617	65.05654687	55.2121212	57.80990365	55.38617552	52.26661134	52.13507057	90.41999423	92.41187751	84.83087651	157.9299968	133.2381902	107.6325903	106.130666	131.9383935	250.1821969	251.1611631	222.5196502	139.0217708	237.7245756	424.210977	209.878871	183.6894333
dnj-13	163.8525788	181.9369433	121.8437037	135.8979004	158.1806806	165.0211444	142.207605	180.5072569	123.3517595	105.8643345	130.215761	131.4448939	131.1379648	107.2764034	101.8806386	103.1982109	263.5930757	301.2075024	292.4860046	433.8114474	248.6474105	550.4963838	303.05586	335.2626124	248.036348	136.5897583	159.7851957	175.4867417	173.9369221	143.4843478	276.4178236	171.7666856
dnj-14	11.8271423	13.82118496	12.0929571	19.77688482	11.75649134	13.72745329	4.846391896	10.42589097	9.287408066	17.98280386	19.51251695	11.65170876	12.46019857	21.17654	14.4190702	14.51500303	9.049671689	19.0048652	4.699710268	4.774051122	3.266642142	63.96710907	15.13123853	5.015477532	117.8711162	61.57181105	40.70413439	56.84941782	108.5571703	95.17316906	160.2171981	60.91561781
dnj-15	3.948301825	3.369135996	4.998131855	5.427091479	4.659263249	5.610395233	5.755955625	3.19264536	6.292633903	3.87903648	5.465464136	7.622585398	3.241822756	4.093717939	5.860954488	4.634709493	9.316781243	2.278369834	3.931936532	15.01793859	6.051432309	7.193078506	3.056815864	0.804969595	1.565467908	5.402485299	0	3.986737787	12.10967994	1.811413022	6.521284786	1.855522675
dnj-16	10.3108733	8.714604613	9.365968322	9.451432677	9.567209519	8.639015668	8.927169159	6.420607594	7.777289784	10.05374167	12.33915031	9.16475599	17.88023038	13.04193326	11.72078144	8.3465786	9.692956591	15.92882952	7.945991385	23.10004825	14.45462763	12.12517591	32.04149752	31.52417655	30.56521666	40.14413117	14.81301798	17.15217071	10.6851468	26.15359799	31.67841872	15.29574666
dnj-17	22.70019039	21.91193197	22.33646821	21.23879198	25.80490002	27.35198272	28.44083464	28.09171197	20.78502679	21.34463299	19.35107822	29.44113752	20.53758103	12.40693845	18.41566851	19.34629201	3.339814505	5.174827038	1.556080357	7.487994523	6.827077053	0.509176974	13.4312049	2.216139757	11.7366365	18.07535429	5.979533549	20.39583871	7.813787897	13.93229604	12.67369802	21.2607654
dnj-18	0.855179876	1.275504641	4.139227265	2.192425497	1.929295788	3.32279144	2.885860239	0.576873779	0.893361505	0.535407162	3.899539127	0.752149257	1.464398903	2.219061254	1.857097683	1.250987553	0.25719126	10.98897414	0.34733359	0.678391586	0.605165062	0	0.578632449	0.319986958	0.148165701	0.265131528	0	0.377329867	8.137565996	0.192016707	2.083101605	4.582041177
dnj-19	135.4330056	104.0963931	121.0536102	107.0795516	126.6882798	109.3477032	120.5611901	136.5888806	94.25995432	110.250203	97.21230633	109.3807614	99.11396338	107.1229662	90.02785845	86.38028169	130.5841277	115.4565254	104.7190344	121.358195	144.4425176	218.0413304	151.7079732	176.395355	192.5617614	253.4919077	256.9291928	114.1496834	264.2189697	205.4440717	237.6193144	236.6228005
dnj-20	43.73871617	45.51055518	32.43121306	35.44904052	35.46068173	33.42063085	31.64546703	35.97529537	33.06386532	45.24526953	34.32662079	34.00027153	36.48360134	32.00651689	28.69241684	30.91401157	17.34717342	27.09942984	21.03550749	20.80806842	34.09350027	33.05039187	24.99235089	43.86636286	110.184208	124.7227261	218.1765891	87.02424096	118.9172745	162.9873664	183.6416333	134.5270596
dnj-21	4.646005611	1.598091202	2.963471403	1.883595129	0.828765254	1.451560163	3.763300584	2.065058087	0.959400549	0	0.299128625	0.230785604	0.209686687	1.853521161	0.362614183	0.977064014	13.44189614	6.354546567	1.715842201	0.971386172	0.649900057	22.02626722	5.903357948	0	17.18478735	0.569461147	0.380391271	4.660062598	2.954065662	14.33166178	2.817074511	1.200184071
dnj-22	13.10769768	9.480207226	9.53549843	9.17310828	7.747845176	13.46494856	13.37967996	10.23641919	9.316750151	9.20058965	9.104727515	11.74101153	6.017633491	9.095729546	5.991551843	11.68333018	2.321916575	6.48481014	2.238254871	0.739164165	7.064761775	0.169014582	10.67292718	0.099614987	6.918809059	6.933189467	15.87861848	8.457579449	26.22502563	3.272770477	12.75362425	8.036732588
dnj-23	29.62476417	26.21352153	24.64018052	22.55988012	24.40519959	28.07763346	20.59736659	18.90766345	24.69091413	15.59449536	11.99159234	27.6412668	24.49157558	19.52628572	20.45895751	27.32154966	47.02418094	27.91975522	21.48851265	8.293061366	32.24518098	1.282495473	21.68195765	13.03903494	11.18259545	25.22440883	44.33587834	9.125132298	13.03636582	62.51031705	86.44181685	13.42425399
dnj-24	0.771741149	4.743743483	3.59199076	1.345389214	1.07628981	1.649456198	3.306096458	1.743184367	2.907196863	2.389486471	3.107746992	2.097994994	4.49316634	2.235169995	1.17728738	0.475830175	0.239130719	31.66241445	10.22114765	12.77275678	2.004508408	22.46316471	14.52598899	6.09909363	13.01843113	24.58971198	34.95060357	15.26123225	18.0627986	9.774674491	11.08292349	29.14655019
dnj-25	17.99497587	15.75346008	11.84831628	16.60414258	20.24780186	20.21178179	14.95549053	17.30849577	16.75273733	16.32745589	17.7771831	25.47176256	24.69605184	19.08453038	21.22261374	19.1496936	13.33801254	25.06578658	33.95933078	23.5128779	21.7477266	34.12389365	18.2405509	30.83039522	22.59186198	17.33297367	32.43258869	24.92413528	12.45105074	16.68779028	16.31379454	23.45763329
dnj-26	0.62534975	0.755052549	0.653406032	0.545091324	0.342621969	1.150178649	0.823656569	0.682976766	0.264418827	0.475412472	0.247327063	1.240325685	0.433435555	0.656801944	0.749546294	1.615722155	0	0	0.092524007	0	0.268676849	2.249701737	0.128448544	0	0	0	0.078629265	0.586334738	0	0	0	0
dnj-27	9.414210938	21.31274528	15.4080788	17.07135966	10.75913711	13.80977277	7.276144709	6.144949805	11.44435096	16.77423797	12.62444646	10.2787152	13.82500172	14.52256248	11.14285579	9.073838194	0.071624616	13.64521517	3.511231886	1.228004364	11.34424686	6.551789973	4.290407091	1.604024079	109.0563462	68.27973333	73.94485771	19.8998558	97.239666	92.9049143	60.49344562	70.07339886
dnj-28	2.227247183	4.248557738	4.355367985	2.318892746	4.152352664	4.987017985	3.675975665	4.78896804	5.03577184	4.214261854	4.967188204	3.832316378	4.262396586	3.790479573	4.048871941	5.105173831	1.159805072	0.445547879	0.106793338	0.417164961	0.04651695	0	1.156414467	0.459130806	0.546671333	0	0	4.466622891	0.493357331	1.741640076	0	0.824676745
dnj-29	35.07302539	36.60806577	38.82791846	35.48300343	34.59603517	33.77978462	32.00006164	37.4631933	27.70448952	26.52698783	27.74290184	36.85002917	31.1303182	28.60604994	27.16343222	34.02343418	44.47731276	24.6942231	28.46167985	49.78980941	35.65745685	41.44227332	65.28546237	41.40536736	46.00247848	60.21500444	67.13474726	47.08160726	73.0103459	64.43366076	48.94972576	51.2116492
dnj-30	16.35188595	12.5028759	18.73090708	13.42135552	16.34932375	20.37245089	19.81467831	20.06502329	16.76070052	16.38799103	17.96724946	15.49305338	14.94100053	19.02316571	10.89026415	10.06895775	18.32516238	18.09923772	18.23144356	13.4425986	7.080138524	13.0470265	12.62461256	5.935945079	15.366951	8.551213127	7.392101713	10.49953434	24.9339335	9.471740699	20.3947859	9.329217998
dog-1	12.83709431	9.218033144	9.505262352	9.965702133	13.1095894	12.51913002	10.54787418	13.57736333	11.23049251	8.85952586	15.03957531	15.20941642	11.02920004	13.76363109	12.50961336	15.75771782	5.497803607	2.26705036	2.042758437	3.08063337	8.973234906	2.465422365	2.835905569	4.146616249	3.347754117	10.21918651	2.030223615	13.25862598	5.141228477	7.92742928	2.666103405	5.235898325
dom-3	5.639108376	3.040439802	1.208897745	1.355965747	4.996633682	3.091315333	2.788811723	3.716494044	4.60436627	3.72529418	2.261040979	4.236527743	1.434021374	1.715549203	2.349353973	2.461796912	0.132555831	0.606824356	0.134261247	2.797132687	4.561549067	0.279817194	0	0.5772221	0	0	3.354499963	17.06518248	0.177214828	0.259783136	0	1.641582145
cks-1	61.13503847	56.95641251	59.92521744	62.9656999	50.74270963	71.08257255	61.22593183	62.49188064	68.41875359	59.40265095	74.31141764	63.01780999	77.03076817	57.767566	63.28770307	75.46584055	18.53090287	16.15416891	6.142684894	8.203440446	11.09126762	2.735496125	19.24203744	53.68844756	6.270920581	10.41982232	22.75476396	64.735519	13.68638827	20.53482719	9.446203522	47.46866752
dop-1	1.847170872	1.62625287	3.987417478	3.399103994	2.60741833	0.689331837	2.155098596	1.372946469	1.366830036	5.734155888	1.207452893	0.54798922	2.489454335	1.257456022	1.033211742	0.521997997	25.44626003	24.91152469	20.77833873	12.51281317	11.30361884	6.183741703	12.39418856	3.916602919	1.360148129	0.811294721	1.851602269	0	1.987380921	0.024481896	0.354123887	9.461265792
dop-2	4.189326346	0.081962026	1.560419344	0.91291531	0.334728908	0.607982381	1.351070685	0.704311923	0.287030389	0.288997511	0.859126518	0.082854839	0.602240571	1.14074853	0.650914511	0.920791897	1.983207213	0.675096182	8.088455772	3.313024788	5.745554877	17.51322495	17.7358417	14.59893808	0.171376325	0	0.034141273	0.072739963	0	0.277620912	0.029746	0
dpf-1	3.158785401	0.702568644	1.633966684	1.34046211	1.554180339	1.093495279	1.319917966	2.383135755	1.107175515	1.238625985	1.610947049	0.177555433	0.080661467	0.763934331	0.69744513	0.563779828	66.47635645	50.21084398	80.49661725	34.79793384	7.25003041	29.75511061	34.5412949	11.63276441	1.836271599	2.409639309	4.389823435	1.052187017	0.047348275	0.059493328	0	0.092336436
dpf-2	7.790036279	11.53073634	17.21329277	16.01710703	7.37058818	4.901425366	9.348931051	8.406883739	3.893567227	4.594044424	4.836886493	2.853718079	7.220020486	4.382357036	5.104644498	1.440501505	147.9271032	109.3395379	171.4089641	142.7510794	22.03764126	63.66568035	90.61011197	88.51414226	13.19762828	23.07452119	23.87995358	0.462523876	3.324958606	3.37364354	2.490379312	5.433927148
dpf-3	45.60634897	36.58489236	37.92840335	35.07453709	38.34880093	41.61827737	39.30592381	38.15573648	47.4044052	45.25989306	55.2215655	53.73689758	40.59158918	45.65728063	42.71008016	50.18215563	29.30118504	29.55196367	42.04555974	42.84671252	31.71262068	34.90261422	32.5627838	61.93370906	45.89772643	32.85223045	22.95058628	53.70289287	61.73785002	63.92617819	62.64344234	34.27313404
dpf-4	9.730165784	7.42277945	9.381099787	9.340532926	9.838203869	12.3929912	8.906286662	10.57851298	7.92926275	7.585500551	4.687928865	2.645166599	5.836682325	6.441412089	6.446242137	6.97061495	3.747185251	3.913149434	19.05550152	0.568041626	1.976233073	4.576328227	4.142558099	9.860065614	12.95232958	24.50925767	0.177954418	5.734525931	10.01927698	9.912239982	13.29510492	13.08223696
dpf-5	21.49843965	19.67020808	21.02258366	16.81282468	25.68574537	18.99488925	14.86526741	20.69394972	22.26783463	19.34107831	20.21040915	16.26044668	19.58297514	18.16381086	17.23225057	14.93908906	17.15866898	16.90780477	22.67417846	17.66216622	22.82784289	20.23872534	30.1084042	14.67387511	22.68500484	15.29596319	15.75847903	6.739988714	14.0383918	30.40010628	20.5090533	13.440534
dpf-6	1.008169921	1.044630782	3.048786767	2.670138372	1.003816722	1.258928039	0.476672778	0.815218583	7.517425303	11.80326198	6.387399112	4.803809992	5.71917736	8.647488926	2.342428832	1.709412013	0.066082549	0.093082405	0.026773098	0	0	0	0	0	3.426263587	0.357644261	1.331019051	0.036356581	0	0.351523585	0.118940161	3.531919728
dpf-7	14.83502084	18.64014452	14.66035071	13.0984621	13.85563553	14.86166055	14.80385741	16.42493692	11.93648347	16.86239455	17.01321346	13.07486778	14.34861514	12.05984653	12.32606997	13.18735543	6.750097268	14.20443021	6.364571134	4.640008628	15.48575154	17.329135	8.007407251	7.583827145	7.282425302	8.350191694	14.57833928	23.72263579	22.25982363	1.420240363	9.277658122	11.78578568
dpl-1	48.8328509	38.19965055	29.17966733	28.53020471	38.36671754	35.24891759	41.09056093	40.75856679	36.24067128	51.36212595	40.39911881	43.24760368	32.9231016	46.91836974	36.18711208	36.56481874	8.697889866	4.77411856	21.37512426	12.49443252	17.61943866	3.390553606	3.238470906	2.89591111	6.916288546	2.210033072	6.748653879	7.638524244	12.50175565	3.63559502	0.33074139	5.908775077
dpr-1	0	0	0	0	0	0	0	0	0	0	0	0	0	0	0	0.105458815	0	0.279948634	0	0	0	0	0	0	0	0	0	0	0	0	0	0.932696238
dpy-1	0.2949204	2.194029829	0.179755326	0.342759768	0	0.674112178	0.050353803	0.070458895	0.181857414	0.052315357	0.170102336	0.078743056	0.190784525	0.481838823	0	0.250027532	0.020942088	0.029498558	0.016969217	0.027619399	0	0	0	0	2.135426916	0	0.930146381	1.820427151	0.083992876	0.328338704	0.885787544	1.665290435
dpy-2	1.822636202	28.21397697	2.898013199	14.4365936	2.127455386	16.27986297	1.704787167	2.196145735	1.290037334	3.458052946	0.219391024	0.93096271	3.537199679	5.534842289	1.329767372	2.776870371	0	2.615664645	0.328293014	0	14.65725274	0.095028279	0.341820147	0.16802528	62.20259422	55.34021713	77.4202219	40.49405823	66.17192353	88.81690865	39.68199337	54.39978904
dpy-3	1.091674579	7.323676847	1.996141872	4.567522795	1.256043607	9.105252429	0	0	0.484676418	2.4399904	0.302231619	1.165898226	0	0.668838771	0.366375741	0	0	0.98272425	0.41456642	0	0	0	0	0.115735255	1.607690072	8.486684202	3.747288076	3.787194117	29.59836917	4.271176613	8.455177201	9.216019264
dpy-4	0.420109499	0.110959569	0.67215396	0	4.632235337	0.117583134	0.107592309	0	0.621727302	0	0.436154612	0.560841262	0	0	0.176240626	0	0	0.126060702	2.066738855	0	0	0	0	0	0	0.276774031	0.092440394	0.689323674	0	1.60358863	0	0
dpy-5	0.058660774	0.867637029	0.107262027	0	5.849401144	0.197020568	0	0	0	0	0.324806333	0	0.341529822	0	0	0	0	0	0	0	0	0	0	0	2.073328735	3.555481778	0.516305878	0	0	0	0	0
dpy-6	0.975866371	0.439887192	0.594794994	1.315628784	0.648728094	0.0582682	0.533172568	0.248685284	0.07702408	0.22157701	0.324203947	0.138962153	0.050503173	0.063774538	0.262007577	0	0	0.015617313	0.0539037	0	0	0	0	0	0.114971308	9.429411985	1.168122898	0	1.304395792	0	0.079822848	0.693756253
dpy-7	2.097453099	9.730788801	1.584113281	8.346415679	0.612058222	8.576028761	1.214469161	0.348590395	1.349590027	0.097059947	0.504941561	0	1.238859476	0.335230802	1.224215646	0	0.077707123	0.656739117	0.03148275	0.102483766	1.577021346	0	0	0.290040171	40.28977199	19.34564132	35.47692489	8.379404249	41.55488092	11.66110475	19.72067035	27.24917052
dpy-8	0	0	0.234811564	0.335806282	1.539081295	0	0.065776384	0.061359566	0.095022995	0	0	0	0.249218833	0	0	0.21773803	0	0.038533503	0.265999465	0	0	3.310857136	0	0	0	0	0.395592997	3.37133531	6.656260318	0.306359786	0.049237888	6.276398848
dpy-9	0.098352738	0.103907933	0.089919662	0.257189952	0	0	0.100754667	0.187978185	0	0	0	0	0	0	0.495120861	0.333525823	0	0	0	0	0	0	0	0	0	0.259184653	0	0	1.232471164	1.079331295	0.075421401	0.327751202
dpy-10	3.187119299	26.83804918	14.85489901	16.39611397	2.696316887	28.30017952	3.072897668	2.030476948	5.179091799	7.116845655	4.844320578	4.471676639	9.702367393	4.824218082	7.655164375	5.156710621	0.745508475	18.63939232	1.316031299	1.896193108	12.02855402	0.224817496	3.594118415	0.198756745	214.3417465	152.2502058	151.6986384	115.3709596	190.3650316	156.8987443	150.667237	125.0196967
dpy-11	42.86769415	44.35597121	45.95397769	45.41650813	33.02252828	37.65242171	27.74346678	32.84294375	37.46537416	30.15577879	27.91267512	34.81812371	34.70563956	33.45540888	36.05957149	21.54545721	22.32444121	12.41045575	9.578197393	25.14191958	27.66619996	14.69363135	12.59172996	10.68875781	88.43689476	131.5851483	194.5778493	80.73144019	109.490137	114.6808371	149.3813149	115.7534733
dpy-13	0	0	0	0.558768017	3.892672538	0.059806244	0	0	0.474343216	0	1.47894051	0.798729059	0.933052539	0.91641097	0	0	3.095346865	0.70530003	0	0	0	0	0	0	0.314682889	0	0	0	0	0.050977024	0	0
dpy-14	16.07372841	197.7983819	53.88355839	95.34393044	9.789739811	124.891925	15.01641356	14.49111367	24.38622317	29.05085317	18.89165363	13.92761189	51.00966066	23.90754871	25.10641674	11.65578237	0.172284379	90.3361164	7.433739604	7.384541132	11.62937155	1.09104514	1.889587905	0.321523879	669.3525724	569.9734434	535.8207521	270.328396	702.2707014	561.9830075	707.160041	511.4986211
dpy-17	8.754181183	148.4727876	49.47661396	74.42949067	8.258896455	115.93153	10.8382978	9.663149035	14.6874778	30.49305745	11.40521027	14.19906373	40.79245565	19.9623381	25.92336535	20.84932037	0.718030405	70.29241207	3.19998066	9.995814334	4.575753178	0.617514724	0.673097799	0.099260486	368.0117001	314.9543187	198.6004551	87.17175971	484.7696654	320.2155344	370.1902459	292.9728334
dpy-18	12.71975434	15.03511178	12.61994431	18.24677907	6.672121792	13.76143286	4.791444142	4.197160607	11.39580652	7.588562219	7.185085779	1.583852202	14.50122667	11.04305376	9.667156533	6.705465875	14.14370713	17.0128654	10.18058286	6.410095742	29.97756476	1.880993361	1.886279058	1.08847596	37.04431621	22.84758372	25.65393781	12.72838967	62.50957715	49.31426155	48.24557824	11.0878794
dpy-19	0.343272137	0.725321915	0.627677789	1.239609227	0.282112311	1.152928377	0.100472967	0.140589463	0.435440883	0.104386932	0.135764809	0.52373061	0.666190044	0.480716179	1.069762531	1.496669934	0.041786589	1.854079191	0.406312323	0.055110096	4.387658199	0.588059434	1.410180664	0	0	1.615374992	1.726472963	1.01154647	0.335188718	0.467962432	0.263236857	0.980504527
dpy-20	0	0	0	0	0	0	0	0	0	0.966968446	0	0	0.440794605	0	0	0	0	0	0	0	0	0	0	0	0	0	0	0	0	0	0	0.504595375
dpy-21	25.04963578	24.78178459	14.15587207	20.83343983	20.91716232	26.59611411	16.55381981	17.17650232	20.37140659	19.27402922	19.66928476	17.34033523	21.22528586	18.14461058	14.80518251	17.96038496	92.19101175	97.13875555	113.2655667	125.5128144	92.94432215	123.6740665	94.37940011	118.8143097	48.81726866	39.09855884	38.48766221	20.47289687	46.05410586	34.03681954	31.31212656	25.45548362
dpy-22	13.50666768	18.23446159	14.94078486	22.03137189	10.19448938	17.41510578	11.30993908	11.12580054	10.59073278	11.5644983	11.07554231	10.32875241	16.5547427	12.51685044	11.27536723	10.73449693	91.52740388	68.98955151	91.96748033	90.96397832	59.82949758	109.0692465	70.30902125	63.55653112	31.03058412	29.41391878	31.39926725	17.67133111	32.1561277	27.44121253	20.92355848	23.9339826
dpy-23	13.32864696	27.9367523	9.151589596	20.43652811	10.98324737	13.69353079	10.19948817	9.003065044	19.48764065	14.01514032	10.52184177	11.71947138	22.23105513	11.54403472	11.22794424	12.4040165	52.77357096	42.24347992	46.05141666	91.3766321	17.30615092	99.36613146	46.56357737	81.60524626	23.8857278	64.88844669	101.0114896	25.49606012	48.17385902	84.99835397	73.39430713	27.8271773
dpy-26	37.8393546	27.36626015	22.80771025	26.35898146	38.39106458	34.50057786	28.99205494	33.43095593	35.75566717	34.8070116	33.3356358	46.14924781	35.47156286	28.54542587	32.2757322	35.78204998	40.10322185	48.93992867	59.23705195	64.08052683	27.56382951	50.23077464	85.79140969	46.39439056	40.75206101	15.15772	24.74773893	42.60379289	17.40374495	20.53005723	23.28992585	17.20285751
dpy-27	10.24122635	20.39182281	15.41684673	21.85539221	10.13677418	21.74498823	9.813014272	11.05239184	13.58828831	11.15843325	13.90151349	9.405336199	15.35616356	14.44220416	11.55558921	9.805015657	48.91823083	64.110116	92.21453319	75.60309985	67.62494283	61.21957711	63.27955039	50.65990384	30.61921271	28.58777368	26.90562189	18.76998459	22.37801803	37.81724349	18.87195945	33.51498916
dpy-28	19.54868221	15.32562727	10.92318074	13.08311069	15.70501726	17.70270895	14.89344616	16.2464401	19.96294896	21.10247144	19.79884592	24.948182	17.03688337	15.68939264	16.77903987	23.67049393	23.79143873	34.28307359	31.60028992	28.46571581	33.03462483	24.55909683	37.62029193	24.26592719	17.15357877	8.689409383	10.38383036	13.33022356	16.00103874	6.6609287	17.53582103	6.802198894
dpy-30	45.60717448	47.63950061	60.92771613	52.03327924	34.90869686	59.77334285	46.52328252	51.02182942	37.50771363	55.04509254	52.17966087	64.44024966	43.81810917	49.97288567	48.35801462	50.31700501	61.93865647	61.84387023	112.1911275	69.83203752	68.38827585	77.36928314	58.63817376	85.24509926	49.26056719	51.0242061	69.75204045	54.40215632	38.39864039	128.3546009	112.2709331	77.7414097
dre-1	9.129680433	14.02349485	7.054921933	8.497719499	5.450056844	6.701493521	6.115814339	5.644450563	5.028505653	6.996223874	4.439722289	4.0358232	8.258137509	4.124599939	6.23457861	4.127977525	44.2687676	55.78117602	67.52058094	115.1615093	27.50524512	97.46609562	87.98399712	94.09618486	18.09830174	16.94593684	39.74445996	1.786453112	21.05418042	18.33342379	19.52990983	15.59109367
drh-1	8.262047353	6.015730702	6.912011839	9.064665957	9.634490289	9.142614359	8.921323323	11.12683844	12.03831031	9.608375712	10.9952211	15.50125128	10.33865329	12.03917898	10.75938603	10.63730687	13.80854862	4.613729992	8.567926884	6.201898785	7.099453846	16.48716157	6.925786656	5.17430259	0.798630643	2.269731623	9.20918158	3.409694049	3.743025353	2.709245734	3.131165535	8.681416337
drh-2	3.51357224	5.146626939	4.065819034	5.178367577	3.254908701	3.268507674	3.338554628	5.093299235	6.581384604	7.623714397	5.404096332	5.039538666	4.512931001	7.32115234	6.835862205	5.832756979	24.87730862	23.81607916	35.99122204	30.10067233	15.95268788	33.32022529	31.09225465	34.94622294	5.599325215	12.65866206	17.15061534	10.24913122	7.889261166	13.54114208	8.09612247	5.543224354
dro-1	3.863611919	2.915598458	9.419556189	3.047011491	4.057255077	4.634461097	6.973561623	6.856931512	7.351490569	1.762350708	4.584198469	10.41399863	6.248443336	4.959696734	8.644417823	2.911548271	2.978682465	3.31239922	2.096024628	2.687869692	4.841584993	0	3.174385705	1.17030195	0	0.484838424	13.92617763	1.552527696	6.706899661	0.087783862	1.55194037	0.204367008
drp-1	33.24186767	28.0775012	20.66472847	17.69072851	32.48697548	24.37207625	24.24902608	28.01050491	27.063691	27.69483216	26.49723379	33.72233993	35.32441702	24.8166068	22.94348121	26.99848433	35.3161993	23.15478679	44.17849176	18.15048669	45.10433048	25.66990452	20.64188447	48.42348037	23.59642554	18.97267438	31.62722527	24.67795546	14.7971144	39.71323375	14.87543981	21.02549019
dars-1	58.25854327	38.40191122	43.40970074	43.85795878	64.55020959	52.56203614	62.85745535	63.54654224	45.09720964	47.01535881	32.69935808	49.25848035	40.28537824	33.86621204	45.18880852	47.72987862	32.40744587	34.59071712	36.47380829	19.84377871	52.43940345	61.9302814	32.94568209	31.3669819	159.3298449	178.8934072	166.0185896	120.9310462	127.4207434	206.7104033	229.2412749	122.9330629
dars-2	2.611488481	3.316660013	2.489169943	3.196542484	2.610457401	3.670158233	3.415232097	2.495623789	0.904524594	1.419309546	2.076685473	1.720900253	0.862660332	0.885098995	1.398572653	2.449495355	5.492178594	3.434588392	0.517919496	0.999081448	1.879957727	1.998905299	0.719013446	2.120631622	5.236961281	1.391030622	1.12480534	4.063567739	0.569679241	2.70415081	10.09826458	3.703207874
dsc-1	1.042497997	0.289837038	0	0.573917098	0	0	0	0	0.974406814	0.934366451	0	0	2.023181355	2.42037338	0	0	0.561047046	1.185417531	0.530380928	0	0	1.776503636	0.315562847	0.232677343	0	0	0	0	0	0	0	4.266347757
dsc-4	5.48150062	4.601689081	5.163362977	4.826258302	9.55580001	6.570715427	4.764554242	4.515168745	4.315563816	1.767914074	2.350431235	0.197110819	2.75799407	3.075673036	4.831379286	2.586940619	0.094360596	0.199371346	0.063716404	0.248894282	0.027753536	0	0	0.586998172	0.271801689	0.145910687	1.721900929	0	0.084100899	1.197629284	0.28306173	1.435085058
dsh-1	3.265650516	7.834066575	4.961106497	8.924839367	3.131121926	7.367079881	4.150311801	3.590050003	4.86923013	4.155189304	4.0446573	2.884550813	9.792407445	5.385540971	3.996624213	4.607315036	12.38614548	18.03626879	20.62378689	18.6808825	37.95652878	27.19165694	16.52221099	11.29744589	4.194548171	9.349938198	8.990227295	7.159803414	2.405548648	7.533026888	5.234449366	9.736948319
dsh-2	39.16984194	33.12355829	25.24465779	21.10107975	24.90317128	22.32619141	19.58962037	21.80854735	17.47751423	25.36264781	25.01618423	22.03864264	20.39085799	20.39338561	18.54791818	23.75350312	6.231341608	13.94788168	3.990036234	4.156322463	11.62864302	0.554382228	3.504839595	7.396333252	4.642012468	11.57377475	12.68788704	3.743537229	11.34702159	1.443806136	2.546074696	3.968180482
dsl-1	0	0.073242087	0.633821069	0.36257345	0	0.620913306	0.71019429	0	0	0	0.767724059	0	0.538168205	0.849486924	0.46533098	2.507668904	0	0	0	0	0	0	0	2.351911166	0	0	0	0	0	0	0	0
dsl-2	1.689122165	2.108987367	2.527022404	7.049373094	1.177846339	2.406794064	1.048711023	0.978291137	6.666029495	4.903037963	4.818065923	2.295957557	3.576096309	4.139513422	3.43566356	2.777218918	0.785083828	0.122872396	0.141366123	0	0	0	0	0.108529947	9.950162756	0	0	9.118499244	0	0.048844717	19.7827107	8.073689618
dsl-3	0.905138441	9.116372	3.972139192	12.51834731	2.198556451	7.633869201	1.236324463	1.268637176	4.465100032	3.725009372	6.181191157	1.160015253	3.396106752	4.584306843	5.872935897	0.545676806	0.102837178	0.506989544	0.166656392	1.220638071	0	0	0	0	66.29361634	41.98078026	62.245884	58.38833519	56.78078943	37.37136176	28.41189915	32.57591358
dsl-4	0	0	0	0	0	0.321155802	0	0	0	0	0	0.087533169	0	0	0.137533572	0	0	0	0	0	0	0	0	3.041205224	0	0	0	0	9.617009843	0	0.062851168	1.547714007
dsl-5	0	0	0	0.09810811	0	0	0	0	0	0	0	0	0	0	0	0	0	0	0	0	0	0	0	0	0	0	0	0	0	0	0	0
dsl-6	0.052830035	3.795351996	1.35240616	0.644696365	0	1.65608052	0	0.302916653	0	0.449828025	0.292521366	0	0.922747742	0	0.354604632	0	0	0.380460312	0	0	0	0.063352186	0.151920066	0	6.068545777	13.9220672	6.416811184	6.637558169	16.73105479	20.56892223	25.03672476	8.450452666
dsl-7	0	0	0	0.132177353	0	0.59418451	0	0	0.112206548	0.726271329	0	0	0	0	0	0.514225693	0	1.319550391	0	0.596443707	0	0	0	0	0	0	0	0	0	0	0	0
duo-1	10.36711743	9.258557637	7.125703043	8.061413371	14.26646553	11.04285624	13.33267722	16.42877378	8.995768364	5.95360622	10.58239059	9.797511298	8.576126075	10.73839371	10.57556169	7.714114276	0.095330283	1.253281028	1.287423585	1.131534087	1.738402047	2.101801936	10.08034317	0.71163648	1.263136225	0.393093662	0.065645127	0.734268946	0.892134111	7.722242427	1.115285283	3.272479219
duo-2	0.338565457	1.728827426	0.103178593	0.786969075	0.05410304	0.221106729	0	0.107848074	0.58455701	0.600574683	0	0	0	0.276572901	0.662815951	0	0	1.862521528	0	0	0	0.033833125	0.081132646	20.63872983	0	0	0	0	0	0	0	0
duo-3	14.6710308	9.840200652	11.97540903	11.08605533	11.89618356	16.94726284	13.09976108	15.85313558	15.70213647	13.16866005	15.16557568	16.94193705	11.20105656	14.05980368	15.02056312	13.32168223	3.062757972	4.936363221	3.293064638	8.000936251	7.925525854	4.869692171	2.68337235	2.418239695	2.544849309	7.377186822	8.060984479	5.346745629	4.370222427	5.771536662	7.208750275	7.754805113
dur-1	4.431216844	0.570505673	3.833460019	3.101080976	1.400996018	1.226903515	0.813518663	1.274938066	1.927392168	1.927077925	2.594283965	0.915967372	2.74326897	2.646768435	2.39863864	0.861750995	7.524713978	3.965147496	3.399528827	0.285581084	0.167183013	0.419007878	2.283615836	1.144986031	1.169493834	14.69091158	1.509738854	0.446748084	3.25678383	3.789040821	2.728192186	3.281469169
dyb-1	0.19099352	7.405373149	2.095405551	3.562695412	2.270756633	2.565915787	1.213078871	2.190235837	3.222262533	1.870174303	2.802471482	2.406955626	1.630913372	1.357390685	1.089685234	1.770330051	12.43392938	28.9304507	8.400329073	10.7319661	39.83551191	24.00272907	11.09441083	19.11450706	6.469274823	3.724544614	1.344831572	4.727648766	4.656182927	0.273388579	15.14423408	5.558485895
dyc-1	2.906308462	5.357959027	4.17166639	4.382622846	3.427497066	1.968518957	2.649783732	3.416156986	3.612920708	4.701765012	2.37361579	3.383262137	5.55568382	2.706534313	2.682303475	3.712290094	27.9596708	25.4823302	24.53176574	24.5285739	20.715497	61.56530796	68.11355648	54.44408857	9.030947014	7.582278456	0.613920626	1.55324229	3.840584492	3.979825985	0.757754922	7.522015287
dyf-1	0.520977373	0.504536455	0.15876904	1.286657102	0	0.753376093	1.022925884	0.45637443	0.385501706	0.046207582	0.540874902	0.04636658	0.674042355	0.904367144	0.291407767	0.147224683	30.6682187	58.12786911	47.33234054	28.39561348	33.65438002	56.33075661	64.91950524	63.28674944	18.22181396	5.205612554	3.591904209	0	9.298076036	8.182296097	3.76204687	0.578702617
dyf-2	1.203493357	0.616072852	1.066272058	0.951701873	0.333088983	0.611177222	0.610087205	0.52169376	1.028246945	0.34333726	0.515240416	0.159008614	1.011301935	0.97299403	1.040987426	0.925630498	59.41617418	46.52219535	47.1164854	41.07668249	34.59051293	56.65648287	51.37699477	49.27336383	25.28815738	13.07840503	18.34596335	2.093953884	4.211975686	3.386167772	6.260456459	6.725558728
dyf-3	3.726305866	1.990018849	2.994989516	0.356930283	3.140923571	1.650373072	0.503381291	0.704369618	2.666411798	1.045981432	0.340098771	0.437325249	0.556281648	0.903166565	0.824559254	2.499497026	4.536039895	8.699365672	9.358437329	14.17354477	5.665004306	1.86595606	32.73528647	9.029691623	11.57837121	3.561015602	32.36478463	1.535747241	5.504485646	0.195378868	1.004836099	8.551288159
dyf-5	0.72517523	0.091936181	0.212158849	0.202273611	0.611865417	0.032474724	0.475446497	0.055440093	0.257567843	0.432221747	0.72275676	0	0	0.213261491	0	0.393464863	14.83032295	36.93988584	61.24613236	56.72086648	24.33954531	34.54084114	74.90546968	82.84628149	28.36482867	8.408498802	20.11816877	0.598340332	12.75521801	7.335324021	8.230246062	3.093219719
dyf-6	0.515639966	0.148572144	1.157139881	0.490322046	0.898905744	0.209921247	0.384169241	0.179186332	0.277492542	0.399134711	0.324444633	0.400508112	0.818758798	0.861595424	0.314642507	0.47688993	30.79673452	44.75806288	38.88802576	41.61708262	8.071136304	58.40501523	72.18510675	109.1833508	29.13234667	3.891233287	6.725131288	0.395566077	18.04962629	5.032420052	2.300604699	0.208281387
dyf-7	0.119114238	0.534828889	0.707856535	0.363394216	0.285518307	1.06683237	0.061011598	0.341488383	1.145814917	5.071066366	0.247327063	0.572458008	0.057791407	0.145955988	0	0.740539321	178.7897966	116.0905634	137.6346012	151.597676	22.3449579	59.52782214	31.51270956	26.45575625	26.48803595	25.81798907	5.189531508	14.96549618	5.767003776	5.825430468	2.237885717	0.992342348
dyf-11	0.342286139	0	0.967261177	0.759453081	0.537031063	0.592226818	0.31876846	0.594726959	0.644706578	1.059795892	0.861476288	0.132930324	0.060388774	1.372642266	1.14874286	0.070347453	38.92414564	33.91249078	60.82396562	69.09939163	41.13019913	122.2049057	108.8089063	77.19425164	14.57246029	12.62816296	1.150284308	8.694318318	1.063446169	11.0164334	13.36265629	4.078638548
dyf-13	0	0.152303408	0.210880084	0.100527214	0.331733161	0.032278986	0	0.055105934	0	0	0.239466806	0.06158498	0	0.565269546	0.193526693	0.195546647	1.228411225	7.647981922	14.03475121	21.96836401	1.777610196	1.728733624	15.67015935	15.46679607	14.35169511	2.887246025	4.11103958	11.02961046	1.90503513	0.137568134	0.707514733	1.537287828
dyn-1	27.45665908	23.74395575	23.90982073	31.42638948	22.18160004	25.44284075	25.43844672	22.67893915	35.30725837	30.64473577	26.4548355	23.93545876	29.61649096	26.4220881	23.99936191	21.63833455	280.2982717	206.5222211	217.943155	255.3957904	108.0528726	235.4330722	204.7779026	300.6492194	147.3433545	109.3820393	65.5957365	89.77126096	97.21924503	71.38915061	112.0363738	73.28815772
dys-1	12.82339611	34.73206239	18.68584985	23.51832238	8.964376045	25.101809	8.116671182	6.6658616	9.356000998	12.26241582	7.604788145	8.334112927	16.39450658	10.41900615	11.38065056	7.832723887	10.24868341	107.3592729	31.86118724	33.5377319	276.5857942	18.75969244	14.99098745	8.90716173	144.6682076	140.2643158	147.3370381	50.31949158	170.7293329	153.3461863	163.7869772	140.2754699
alp-1	12.99837548	15.18145077	18.40199504	18.08955236	13.7101645	7.9027223	13.38812871	10.17632764	5.491884782	3.842331339	4.74604424	1.572376197	4.990406533	3.97878316	5.347204082	4.468317086	2.234117005	12.80557372	4.664973684	5.416948578	20.38030779	4.196104966	4.9006886	8.531227593	6.742192469	8.84918395	1.633101812	1.096773111	4.342357636	7.47700473	5.443985536	3.651660091
eat-2	0.230928528	0	0	0.86267476	0.126523097	0.036933636	0.270363619	0.50441795	0.976443192	0	0.456663449	1.197914741	2.048750682	0.808477211	1.660750222	0	0	0	0	0	0	0	0	0	0	7.476542873	1.916384989	0	0	0	1.973250827	0.219870712
eat-3	46.5356263	38.05268447	30.26629617	31.8421556	43.16046567	39.66107357	36.66832291	44.85341347	27.10216555	33.87135238	30.93446818	33.0988823	34.04949462	27.89320165	26.86235275	30.58081058	54.99933776	49.18783517	42.01231719	41.12514224	53.22364125	42.48177491	33.51244797	92.05188543	25.69662945	34.29682407	24.34689296	13.23828606	17.87163292	16.45230343	18.38910055	26.42383965
eat-4	0.963712724	0.610887296	1.145405217	0.54601835	0.508206899	0.80919162	1.135335322	0.874907623	0.713107551	0.461568043	0.400207803	0.617541698	0.187028236	0	0.485145898	0.10893548	49.23037973	21.77508154	37.31256541	32.6531862	34.16446336	25.88667786	56.46501557	33.66475729	9.721813755	4.253879984	4.750014076	0	3.952280157	0.091964046	5.062281682	2.997382783
eat-5	0	0	0.426264726	0	0	0.037284272	0	0.063650841	0	0	0	0	0	0.326461051	0	0.150579169	0	0.239834475	0	0	0	0	0	0	0	0	0	0	0	0	0	0
eat-6	368.2822518	288.3576699	290.5140987	289.7263075	332.9335335	251.2826371	277.7757615	285.1817157	305.1363865	277.4581771	282.7133179	275.5666349	339.8132076	297.5297257	285.9957545	285.1968534	1501.77673	1218.247784	1518.444479	1213.744997	903.6611406	1795.197239	1186.61995	1559.240973	1343.666053	1265.617551	1223.23718	717.8538159	1055.313729	1147.797688	1107.705826	773.8079681
eat-16	8.199784046	11.18780046	9.41797555	12.39123867	6.044648382	8.211298896	5.867361611	6.182156471	5.549171773	2.675191026	6.730511178	6.777000274	8.67638193	6.109321036	5.877217734	5.356349851	87.88334797	83.28535432	111.0986064	144.1051766	58.30613728	181.6622198	138.8116362	200.9461297	13.16795109	28.88376505	11.38775888	9.156306647	12.15756865	8.178678735	5.561220933	11.57994359
eat-18	0.64662015	0	0	0.140907961	0.154995652	0	0	0	0.956944326	0	0	0	0	0	0.271264373	0	2.892710305	0.097014457	0	0	0.486177154	0.096925925	0.464861399	0	0	0	0	0	0	0	0	0
eat-20	7.975479863	10.92633846	6.876665701	9.41049001	6.061590603	7.005216229	4.38403854	5.143050705	7.724760612	5.313957322	10.05278602	7.652114036	10.75913634	10.40833461	4.352263881	11.50729165	4.28203112	3.774597624	6.827469831	4.736480171	6.727847073	0.291583999	6.246413934	0.515567403	11.50662317	6.108725162	17.5491509	5.410835897	6.241745383	13.47349765	14.04682935	2.520904189
bcat-1	56.21804047	46.71795419	33.0115484	39.49117734	57.79141643	56.09481488	37.57459861	33.41358157	37.6251339	33.26163222	20.24590874	10.5558729	37.80894586	31.92299917	31.9248125	15.82225743	33.34783026	16.1148282	37.04114751	44.3016959	35.99730083	23.4650719	33.84402972	12.59842968	23.64264481	24.4656523	39.82585092	0.321406385	17.18233415	29.44047692	50.20805131	13.96175042
ech-1	1.224208675	0.305702061	1.465188399	1.940166726	1.579264078	0.797416581	2.417003866	0.935915074	0.329405011	0.805466173	1.294072946	0.665607549	1.684678196	1.418255073	0.747009759	0.3019227	0.379331724	0	0	0	0	0	0	0	0	0	0.548542235	0	0.15213938	0.46728939	0	0.049449208
ech-2	7.578238803	4.632561995	8.976490884	7.478077402	6.306385608	6.616607421	8.398047477	8.836166574	6.348207436	6.087346649	6.333723489	6.413707522	8.417287074	4.905786987	7.198088599	8.620111859	4.386229213	1.372965474	3.02759113	8.570019307	2.150144888	12.34541295	5.07115784	0.909528146	0	2.637626428	3.439887911	7.68638712	0	8.550657033	0.073098641	1.588287073
ech-3	2.754305677	1.818672103	3.56736892	1.900644027	3.080982282	5.267775677	0.940523387	3.180459691	5.265020024	1.954323723	4.28925004	3.064138194	2.227206474	3.234349669	5.777309933	6.486234659	0	0.482110014	0.079239026	8.383105036	14.84139268	0	0	5.96169085	0.338018153	6.502227853	17.17153398	1.721644672	16.21138833	18.23415361	3.168192336	31.61470696
ech-4	31.71860142	28.80386096	27.74344959	32.34819852	33.65546591	30.41077059	26.07692388	30.08727852	27.36154182	23.81311112	25.68564758	23.17963006	27.23564459	28.0723255	21.02031254	23.92780636	1.541183021	22.63339264	3.191400962	14.15280591	48.60340246	32.73424792	28.12426257	7.953980918	28.31294696	27.18551694	16.15488556	60.79838568	12.05726376	43.1167955	43.35554357	24.70408165
ech-5	0.187923981	1.191230227	1.511934886	1.441488444	2.378408287	1.346494856	1.232085637	1.939532056	0.778713445	0.32002051	1.352702374	1.12392589	0.948233156	1.381629804	0.504551734	0.764727066	4.355595231	3.067597145	1.297539056	0.844759046	0	0.766199438	0.21616055	0.07969199	0.110700945	1.980911276	0	3.171592293	0.51379642	0.286927823	0	0.500991122
ech-6	117.7721361	109.1807927	115.5063132	141.0945104	105.0523875	52.09446679	122.9578179	107.2901195	27.35839868	32.63276833	38.19772572	30.91518514	40.60195493	36.35410956	33.44222505	35.06546274	41.11019744	47.08318617	47.91221336	26.75432248	5.898803662	54.50177163	38.89778542	53.3465146	45.41869104	49.31060204	36.58976139	35.7653424	55.37143372	29.55946656	40.86909292	40.16801144
ech-7	9.407784997	14.80591947	10.32135798	11.87640406	7.091767786	17.43304067	8.906414358	7.564325597	7.489475801	1.657319532	0.538874132	0.692925949	2.896054977	0.954023046	0.87098943	0.146680078	0.995149414	3.582237907	0.851160022	1.458277021	1.951302882	0.311214684	1.119450446	7.703886574	0	0	0	0.121666782	2.660844594	0.742969701	0	0.864842875
ech-8	1.520772101	5.101173758	3.267384246	3.313984205	1.020686688	1.702576588	2.103180864	1.45329955	1.462900981	1.618600843	1.789368413	0	0.295137043	1.770296378	2.807115862	2.062847578	0	0.091266491	3.150094817	0.854525046	0	0.136774806	0.327989274	0.725519562	1.119807247	1.603049588	4.216323911	0.926830118	8.055912084	3.30153582	3.207044406	2.7873061
ech-9	0	0	0	0	0.123051427	0.395122347	0	0	0	0	0.35530644	1.370641329	0.062266718	0.629034708	0.107678724	0	0	0	0	0	0	0	0	0	0.472504033	0.253653273	0	0.120331415	0	5.021236896	2.214353942	0
eff-1	0.293329027	1.644837621	1.402777573	1.062066568	0.259611071	1.035709755	0.693444425	0.388128199	1.001775444	1.248793584	2.061447739	2.265202265	4.291383725	2.654245936	3.483397479	1.326284792	0.038453696	1.922858164	1.261929064	0.101429045	0.746465395	2.949299624	0.194655727	1.483118509	10.8992011	8.027277685	20.01849843	4.950512842	11.56702919	6.09352505	7.578686505	8.72222966
efk-1	25.31323469	26.37155559	27.67850023	20.90678724	22.69737003	44.73946577	23.97055992	25.94468766	27.28676661	37.58518531	30.33557319	26.70054081	29.71791195	32.21409556	28.64557823	26.75882385	22.00242274	35.75112398	37.76060207	31.16891209	37.82978006	26.30286818	21.28708019	19.67155654	45.1597396	39.32410358	25.47710779	13.18553589	38.89391859	31.7601621	52.39267734	32.41379088
efl-1	13.95392649	22.13298383	19.11901546	18.81831363	22.7913407	23.20153082	18.87979688	21.85330377	33.50861288	31.86480127	23.5330198	25.62775974	21.75195869	26.45407936	27.77018122	23.55342358	16.40925588	2.573206199	3.298104991	3.719596657	6.787019175	5.908463062	0.865260245	4.067196627	6.092904046	13.77717421	12.51335016	30.75117045	11.39729491	17.29975828	20.36270009	20.13752736
efl-2	4.305488393	8.090671653	2.83931434	5.598610687	8.729966395	6.914219477	6.79671654	7.217177187	5.640580289	9.089784427	1.954066268	5.352028046	7.739281086	4.670297931	4.263817472	5.90399613	6.79622012	13.93592185	10.23411086	6.028327464	4.033216112	53.19595106	12.58399448	36.14200107	1.455223689	4.65002647	2.795531423	3.639803362	2.170970791	4.748453403	0.974256329	9.878698188
efn-2	2.644710268	4.482185637	6.750094828	6.14742335	0.845253778	7.340511878	1.354649129	1.790221561	1.793894848	0.234570007	1.525399374	0.823820024	6.094966239	2.43051107	5.177598948	3.861449061	7.699758739	16.79762157	11.29877988	4.458204808	12.34520885	0.198216054	3.961057207	0.467303815	271.5013123	260.3394495	208.3341252	147.7493373	151.7716966	186.3378383	196.5552792	237.9576682
efn-3	12.97225632	3.854519996	7.115984336	7.349793999	3.264939236	1.4523057	11.62792685	10.53720549	0	2.243595252	1.571231867	0	0.472037366	0	0	0	0	0.29194027	2.5191051	0	0	15.75038816	5.1292334	0.171908761	0	0	0	0	0	0	0.124346532	0.36024015
efn-4	2.925551092	6.573376926	6.404223374	8.548158851	4.661885681	7.519335506	2.870363954	4.173940038	2.683116022	3.069891341	2.167452752	4.048597566	4.558099263	1.413727182	0.968012333	1.583616478	16.92360117	20.17839938	20.08594523	18.52251628	1.92081855	0.64235247	8.64980746	11.00835319	25.97181136	17.69945001	4.787210741	2.008978674	2.159259298	12.66122381	41.01400438	1.739280065
eftu-2	49.98519709	45.15270435	32.03987272	40.86939312	45.97864653	46.30640736	42.2484059	57.40652072	44.88364707	42.53854565	42.69721088	55.29553608	42.55727479	38.00649515	45.69353864	53.38886159	25.54990872	15.68064002	13.76231807	27.69991716	23.6055946	27.32835496	25.04549132	45.5472178	72.34489624	58.60438856	39.14682847	73.49545242	59.17818765	108.637425	64.940861	61.0301256
eef-2	567.2931855	300.2097303	292.6680921	291.7178548	501.0043193	395.3597772	435.5499184	499.4180415	382.5636906	402.1534329	313.4092586	362.0476163	391.8484281	376.3847019	341.4759618	347.6344387	163.4483901	201.9661424	132.415241	151.8169803	340.2950444	229.1470135	173.633645	160.5482742	1213.965405	1189.361609	1173.154939	650.7787477	1385.616633	1494.939742	1397.871214	1054.817266
eef-1A.1	2633.619324	1644.21558	1714.398753	1773.092544	3087.840898	2226.910384	2515.832966	2715.474728	2017.013613	1587.985567	1461.740785	1788.921421	1783.857444	1783.934715	1495.968205	1630.770458	1240.789709	1217.05545	1046.893713	1236.489467	1539.29164	1393.876024	1685.829016	1619.223936	5138.596362	5462.762479	4863.514574	4144.978334	5541.681926	5376.35407	5096.71244	4375.031383
eef-1A.2	135.9750944	211.3259391	177.1862486	198.1850283	87.49411695	152.3226691	110.167011	106.8047182	234.8719866	262.3617857	263.4914785	144.4880234	360.5771841	285.1192414	261.070685	254.2802731	358.3222414	428.0418405	580.4455432	531.9824971	345.7764634	473.2901512	416.0893471	680.1684348	2725.781464	2355.622476	2704.812471	1520.131277	2502.421503	3852.850804	2856.19785	2119.818143
egl-1	0.283404208	0.099803849	2.763778477	0.658751043	1.268070356	1.79794533	1.3548518	0.722214211	0.55921971	2.413081042	0.261536158	3.22851243	4.216697642	2.546630639	1.26817312	0.640704903	11.59161472	6.803204144	17.15453789	1.486290602	8.097206315	71.59502197	43.73661406	64.49757462	11.96444683	27.63317884	7.316897805	18.7777497	7.31798612	18.84090685	89.39399429	4.617153372
egl-2	2.949692868	1.675429293	0.811932812	2.101133904	1.246832115	0.852211934	1.559602072	1.667045837	2.299997518	3.071926832	1.14152099	0.406483143	2.062045487	2.176407006	1.117677892	0.645339296	190.3748623	152.9420641	193.7658323	216.4294062	80.43693323	254.410923	87.33068651	145.1268475	12.0976982	18.05387492	17.47541345	0.921888055	7.985162371	17.0401228	2.359248711	4.192541741
egl-3	94.47590809	74.32311383	98.16305652	110.3846181	74.29104043	72.63243458	69.2958176	70.16668366	103.990249	99.00439722	120.2519212	45.92903226	121.3713435	111.1188463	70.51341435	71.36525797	7631.444203	5998.653564	9286.139764	7853.76467	4596.882789	7299.203629	3974.67633	4767.294671	1530.916013	987.5541086	1138.132609	383.5398612	631.8408312	646.8925804	581.4740288	327.8788802
egl-4	107.4808109	64.90080981	71.42977358	76.41524717	86.34773371	63.75182196	66.0276171	72.73680766	91.01225819	67.91346658	81.29868511	65.99513776	98.59792453	76.47581397	74.88413344	72.88692999	277.561351	211.5909094	309.7371811	267.5710118	160.593921	283.4209567	293.1991331	238.3191299	167.2864522	133.7077182	226.869258	74.41316817	117.3760949	129.5881639	154.7265134	98.66340357
egl-5	0.169957089	1.436453332	3.169842344	1.185156108	0.06518228	0.951375161	0.139286167	0.064966621	0.503044861	0	0	0.653445285	0.131934647	0.1666048	0.228156469	0.768459584	2.143371266	5.059040738	1.126545537	0.763993969	0.051114555	0.040761484	1.661699322	0	0	0.268728274	0.658189935	1.019863155	0.542119393	0.908234064	0.104264728	0.226546373
egl-6	1.952859515	0.802340634	4.165968665	1.702226279	0.832182843	0.364386494	0.444566982	0.76031039	1.070396489	0.769808786	1.501810724	0.231737297	1.052756874	2.038418314	0.364109499	0.654062096	6.348057735	17.92687153	8.389860781	14.22446504	15.93382972	1.994875433	12.27138245	9.584947244	1.810778343	0.190603147	1.336859632	0.203446928	0.494374563	0.241571535	0	0
egl-8	13.30430303	11.15339185	15.80543868	16.28342175	17.42222808	13.55470651	12.10145644	15.09556307	18.90518191	14.38988363	14.50508892	8.843869577	21.09753829	14.21046057	12.80900962	10.78004218	187.4074977	119.5885441	205.3184381	186.5180089	95.25137845	251.8774238	158.7609159	186.5027346	75.56892774	55.48620025	61.45081608	13.28379841	65.7661973	43.83634374	39.40996738	37.03329864
egl-9	15.16194456	11.30364449	15.41698701	18.23781	12.13491509	11.67126016	8.731020478	10.24209953	16.56491584	22.03547548	16.35496413	6.602136786	11.92612167	11.3398975	13.44243671	10.41963886	301.562787	203.3649631	445.9493354	488.3159468	79.34535366	191.3579533	240.1959206	262.4988223	60.38723079	36.29260805	50.03117016	17.80001514	17.5849221	12.63599414	13.18367141	21.12857937
egl-10	3.083880715	3.190189213	3.75927866	3.052102572	2.494833867	3.488514984	3.488276642	2.517278072	3.327835237	4.06863682	2.890389687	1.235083395	3.085965893	4.526707336	2.317919292	1.416161234	84.25416114	72.91133987	77.97433419	67.61682449	73.47352246	112.7341708	58.88989354	98.83169009	27.86446862	15.02614323	15.38099796	6.023916986	11.38110305	11.55681508	20.29839468	5.637934283
egl-13	3.85416222	1.787643396	5.328513059	4.834420621	2.027957855	3.315119648	4.285335817	3.413663686	3.269274849	5.152630357	4.684522598	3.965616136	3.283811528	3.398023577	3.864699527	1.647022712	426.7826491	347.1487093	561.9717567	538.615953	87.18275737	201.8653603	299.0430125	337.0483555	92.82266817	52.45566305	59.90236599	10.09193081	5.782791333	18.79319571	18.02163895	3.23701276
egl-15	5.044851939	10.83965489	3.19951671	4.555851661	4.662721728	5.8514811	1.257094501	1.997902452	8.676660287	5.707988359	8.839312224	3.179319619	7.409080555	7.546107361	8.198557114	4.31545397	6.273889507	7.255282029	1.961298508	8.785056285	0.803042669	0.122627725	3.332727985	0.867302158	58.29787617	62.31037478	84.68482232	28.87070506	114.6047454	123.7906751	93.28264166	65.78190495
egl-17	1.354158099	0.204377735	0	0.786908798	0	0	1.32117026	0	0.190861139	0	0	0	0	0	0	0.145781303	0	2.863709849	0	0	0	0	0	0	2.08920901	0	1.475647755	4.353165893	2.791459311	11.87620982	21.26310457	0.573029062
egl-18	12.14835936	12.14491098	11.40510997	8.78747106	6.536736013	7.673211123	10.25322816	6.861657171	14.81219235	12.27370183	17.97101282	11.0765956	16.46828086	11.99761236	13.99600779	15.248865	66.31304127	55.66991778	51.8300232	59.41840678	10.8517857	33.70196581	45.6752755	75.27625183	16.02150134	3.153621673	14.80983024	9.792373173	9.088519268	1.764873065	4.115690243	10.07046249
egl-19	6.838994805	11.44564968	8.82375935	9.694022719	4.105949209	7.110958731	7.104228978	4.046554379	3.287007863	4.608858994	6.436624858	2.952310642	4.01585347	5.736861482	4.8532269	3.341504035	98.61963604	99.01153232	103.1183012	80.30469838	143.2329497	127.5771816	70.69362428	76.50237431	8.518560416	13.93796364	25.76518416	3.940278309	14.87195935	11.00158646	11.885799	7.348275497
egl-20	3.504115814	5.26712517	4.53200938	7.052416761	2.567624243	4.943648209	5.895266277	5.608304207	2.529659271	3.395994579	1.892915737	3.407680012	4.257196045	8.028962228	2.772712562	3.02707339	0	9.916274728	0	36.24185533	0.04283992	0.034162846	2.211929834	0.120810813	0.083909758	0.075075143	0	0.106845436	1.557801816	0	0.043692961	1.898721092
egl-21	57.76889551	51.9852122	57.07035521	69.88004656	36.70792378	42.93143239	47.35647549	33.3251184	46.00653729	61.28694664	62.87415605	28.89337782	52.38334471	65.69258693	41.02457791	36.82353208	3131.558461	2341.404804	3629.017824	3434.184605	2856.816375	4078.725798	2081.883556	2732.119585	757.5443202	578.1200792	542.371227	256.1044154	385.1756459	227.0510953	309.337586	226.2829596
egl-23	6.185125624	4.030388557	5.696069186	4.761673538	2.207640779	2.021764048	4.717445005	2.761206798	3.0734293	0.912971424	2.624786311	0.771463502	2.190420781	2.157499995	3.484891858	0.459295535	16.69606368	7.96567356	3.600378641	5.834672089	28.75124672	10.09688714	9.931700965	9.572611404	6.848166564	2.974341256	2.861012339	0.16932091	0	0.366199173	4.292969328	2.156418244
egl-26	9.242732629	13.66213199	7.486608521	13.35683717	5.907985285	15.47613261	9.219284857	7.438027403	12.95855965	12.51235814	9.427391202	15.49944023	16.83599938	11.32553245	11.83636387	14.48019406	14.09360552	45.88327914	82.71061746	88.19857158	81.50274941	61.30012184	77.98766237	128.5017989	63.04325	22.64770673	50.59423699	72.97757306	21.05852817	53.92607268	32.76531116	22.51500935
egl-27	56.74955436	45.90035843	32.07134607	34.58034047	43.90902044	49.57115577	39.34283988	35.16234021	49.4923469	41.63396998	44.02787723	53.50417202	58.65284286	39.68503767	35.69953454	41.68138663	62.0543315	82.16511362	82.11173415	114.8550247	115.601971	76.70924842	101.3682922	73.53969636	53.64289582	51.33377303	83.35577749	49.99171198	38.90952242	38.85256038	57.48446295	39.78692978
egl-30	78.40390095	122.8534142	100.6376722	111.9400378	76.23719491	88.29601325	67.32805131	72.24736267	62.35674717	65.27314876	52.96788605	40.47855694	53.60186246	59.98002594	58.79670879	44.48374046	905.6388808	744.3503385	1256.24848	994.3882057	805.1987796	1928.550062	967.8195249	1069.692452	401.8232231	287.1562381	381.0412154	239.7610358	383.6805939	431.8071346	390.0234264	254.6224995
egl-36	4.281916161	1.821651904	2.837552192	2.65524161	2.149199683	0.772157072	2.060765845	2.691342498	1.190823401	2.508079908	2.227699578	0.061383173	0.501942518	1.338115886	0.482231313	1.299372405	7.052462481	7.002048932	3.432702996	5.038104196	3.889284473	1.550761866	6.032662002	4.75279372	0.084642994	0	0.354110825	0.053889547	0	0	2.688560815	0
egl-38	0.604812813	0.127794814	0.221181697	0.421752105	0.347938516	0.541693333	0.371749977	0.231191561	0.895072926	0	0.167443265	0.258373768	0.234752682	0	0.202980583	0	4.947532108	0.508155037	6.973899568	2.039073559	4.729330182	0.870327962	10.26141463	14.36287819	0	0.637534664	0	0	0	0	0	0
egl-43	1.040483059	3.360570396	3.207134607	3.368655583	0.969116884	3.095226522	1.40088833	3.522732423	2.111765276	0.885932484	3.045197	3.428926443	2.423125145	1.529940348	2.095172455	1.276945384	11.75388278	21.23054521	29.08540089	25.39049788	15.10980914	41.74501028	92.41168842	63.78961093	13.83449097	15.04149579	0.73262929	0.055746757	0.541856865	0.936162811	9.027558218	20.60573656
egl-44	7.191224343	14.98302908	12.92017085	9.872011768	6.82290862	10.32312723	8.983957766	5.267864844	7.638808084	7.200461465	8.809907767	3.799939912	14.34506569	11.42147305	9.754666861	7.760563562	6.447989018	13.95455956	6.28008903	4.561698848	8.100926836	15.26389469	5.476067277	2.284503712	39.99994144	21.92208479	31.27205696	15.17665646	17.69743226	19.41544933	14.52616186	20.70763306
egl-45	86.24600367	49.33136252	53.12151887	50.54413341	85.2381484	63.50629654	60.63420325	81.53658545	51.2631315	42.79872952	41.37220664	58.48298874	47.55802773	45.46388673	40.55538465	41.4096912	42.51268314	27.33609463	27.58246902	39.32320397	25.86789696	61.32258539	29.85762787	21.26896588	54.29529624	71.45745443	67.42954765	27.74799501	52.29133952	75.36053703	50.53927552	64.99759405
egl-46	1.585166301	6.838359297	3.140039741	4.145170269	1.097680508	5.176117777	2.074955936	2.103939934	1.824600542	3.280544973	0.365712904	0.094052376	2.307255443	5.503395706	3.251086488	3.185473972	0.07504102	2.906780459	9.546412868	8.313277306	0.066213667	0	0	1.400445011	3.890744509	8.702748285	10.61896452	1.568839703	9.831641407	7.773462977	17.08562971	4.597659115
egl-47	0.137242344	0.666972932	0	0.574216481	0.631625476	0.092189593	0.056237607	0.314767852	0.243728778	0.64271203	0.455948796	0.058629415	0.53269388	1.412620979	0	0	8.84110051	3.261598731	4.112596402	4.4419255	5.489655264	14.94358106	8.1299821	5.063372131	0	5.786699607	2.995705278	0.051471967	2.376453623	0	2.315362263	0.609796184
ego-1	24.83538722	19.67861139	15.56186382	16.01597954	22.63135772	25.12567926	24.53178951	27.70838838	23.1283272	18.86843872	21.85693605	29.32730641	19.47519423	19.74362775	20.09203999	16.70700728	1.634503425	4.22900762	4.405458774	0.862263646	3.203270343	2.614991537	3.977320949	4.088572162	5.947096045	3.857684086	1.368408698	16.41374062	6.41752628	1.348758951	1.641269247	1.345716752
ego-2	14.31912035	12.44483691	10.78925136	9.796706316	13.67743521	13.67166552	11.8457607	12.18634504	13.91416508	10.1908359	12.80533457	15.51197777	14.82789355	13.63942068	12.33141433	10.38343727	24.99232787	13.15272162	16.52023848	14.91384013	31.23411129	34.14772605	18.08663139	13.74846407	32.78512274	14.58119945	33.06279052	34.67393341	15.29042952	15.75775309	17.91695873	12.98865873
ehn-3	0	0	0	1.278887086	0	1.269271925	0	0	0	0	0	0	0	0	0	0	0	0	0	0	0	21.35281817	0	0	0	0	0	0	0	0	0	0
ehs-1	30.40870147	20.48878084	21.91305064	20.45418621	29.93006739	27.97833136	24.59025331	30.1053504	24.69156169	18.71241643	27.36695458	20.15632519	25.06803277	25.93990723	21.25379023	19.99525026	98.29593337	59.84032335	57.72345584	86.49203597	46.99499766	84.18190095	77.22967637	47.8532331	65.9978426	58.86001286	46.70739208	41.04314609	45.33016947	82.50030891	68.20918144	34.67480322
eif-3.B	38.48022429	28.33113473	27.52151748	25.178308	38.19812285	30.52193428	31.75209129	45.36042588	33.74224799	28.02338425	20.38560424	32.23596229	24.0531001	27.73912113	27.91178637	32.60555649	19.63563726	17.89512825	44.02028799	36.5649752	12.87235546	28.4114772	27.00756916	38.8813348	20.73188861	16.73159833	33.49364205	15.0632294	31.10376429	48.41215681	38.95047256	24.24482867
eif-3.C	84.71140602	59.67639556	64.08936433	63.08609219	75.36623652	64.19863132	80.34472639	101.3041131	54.59022092	45.59254616	37.69060463	42.87139991	47.23821975	49.10215223	44.92641398	49.45025925	30.92516069	37.19654316	23.75355169	61.82726001	25.7348103	74.49306928	36.93491546	38.06770015	42.4175686	41.59452543	36.07056748	80.19746658	45.88912271	59.63031911	69.48274961	40.62465425
eif-3.D	122.3013845	70.41904421	67.24866091	79.0907731	116.8722973	106.9949254	107.5688491	112.3115039	74.98402851	90.74626956	74.24862461	96.96737476	77.9867378	69.93529208	74.37042302	68.26727878	43.57154902	32.29470089	63.01142624	46.46875992	45.32081821	20.70701435	49.57218157	46.3069117	89.02634931	80.03670851	65.20163207	99.65465547	72.91340828	164.3364416	66.45430993	62.62157988
eif-3.E	18.6001038	22.78574098	16.7255799	15.14629507	25.16687838	20.99494704	24.25668597	28.65027973	24.17633604	20.38270164	19.56457727	20.32214835	20.54222454	18.81801214	17.04328823	19.71098834	3.336707701	11.27268513	8.491336983	7.288502466	8.970604487	7.63054981	3.870781949	12.00013104	32.52805673	17.6554476	22.07928055	8.949299184	18.12227685	15.61838221	32.9841466	31.53525514
eif-3.F	34.23992919	30.67686986	27.6979807	23.55455236	27.03598806	29.40759798	34.04447154	36.97129154	24.96354108	24.74161755	30.66855584	30.83177879	21.33553685	24.26850013	23.79923052	31.96865407	11.29864041	40.49262766	14.16738816	24.0493604	18.55091513	20.98260775	18.46155897	36.47783272	56.97479256	87.13482137	52.51720109	15.57975162	85.46884634	49.01111612	85.20573411	57.98286408
eif-3.G	26.332456	12.83614193	24.32804478	16.83213021	18.0720304	23.68778812	18.36229471	33.55220804	12.30627043	21.83107427	16.49882142	18.74854425	11.29657113	16.30298909	17.67481492	12.01063874	29.5239309	20.68247726	4.561322545	1.038334209	9.517269946	4.708863976	19.12992404	0.29385984	58.10098761	81.32345152	67.74087239	109.7604216	106.728914	29.00767232	127.5343447	77.79510961
eif-3.H	14.5192719	10.53379242	9.049176485	14.97132472	20.16647791	16.13279625	17.66969287	17.87417739	8.293352047	16.03422263	12.19000862	14.69031764	7.980130083	9.096207288	15.75415685	16.20652566	7.19376643	16.55344403	5.376800845	23.63689557	10.83458901	0.174547102	4.813533695	1.388823061	9.431781755	33.08368418	10.24899303	9.212093798	15.75263345	5.729627164	18.91950542	18.8362499
eif-3.I	16.13250506	16.29307745	23.23198381	17.26788453	18.91414778	19.23086626	23.46247271	24.1236182	29.5651332	21.08475081	18.39747959	29.72734879	20.926365	24.58181701	21.32021625	23.71592014	20.72687821	9.380658464	5.425135496	12.39964033	6.787558255	1.152717933	6.009228963	0.088616986	28.18961314	58.37315993	48.04154427	148.3603194	45.4213992	16.83051605	57.88158221	15.13452133
eif-3.K	32.37113327	41.79209135	67.53265628	53.81847375	48.89321289	53.87178795	61.97010298	81.57739739	49.75627478	53.07703582	40.83070202	52.19180794	42.69041653	46.40438346	51.59371059	70.63987152	20.55473368	30.0780536	37.23721347	11.79853489	21.51983492	47.73624837	11.86059077	21.7307374	53.37836538	99.46903653	79.64453531	52.85150103	47.12851569	106.74601	126.3227852	69.13915489
eif-6	30.53576014	19.31164398	22.70110339	27.90614266	29.17653101	28.44909751	34.85342652	34.33055402	23.92432875	24.06579936	19.7451922	26.85686363	23.58133119	25.24664904	19.14865015	25.55915094	3.241229619	12.99906066	13.42353658	0.83118862	5.799346614	40.60875124	12.76128551	13.33000555	64.73115496	62.92774376	28.73615443	64.39422104	73.06295149	89.13199631	77.21682426	39.78754797
elb-1	14.94735082	16.11171274	11.63432708	10.91617492	13.16957302	13.22911813	7.656194335	14.0911478	11.0604213	12.03915929	12.30274121	15.5321812	12.1521686	10.6428809	6.440055724	12.55789808	14.80223738	8.243063344	24.40668473	13.39291693	17.00966827	14.53330763	16.55433006	13.06275612	11.3038201	25.81648285	23.46743999	15.34052318	16.56771567	7.324644992	20.60118925	17.50103345
elc-1	0	0.109430598	0.378795426	0	0.198626318	0.231925787	1.273316849	0	0.306580097	0.220486572	1.147052285	0	1.407129759	0.761528239	0	0.936673572	0.706094641	1.616207389	0.572143206	9.545112055	0	0.248420383	0.297859026	0	0	1.364801076	0	4.467422215	0.707987194	0.395372984	2.22404053	0.230114033
elc-2	0	0	1.425393159	0	0	0.327273055	0	0	0.865237162	0	1.888387929	0.416268848	0	0	0	0	0.830314995	2.689995317	0.94191724	0.219011605	16.99729352	3.622337214	1.120832484	35.12350668	0	0	0	0	1.554075593	0	10.01288935	8.875583464
elo-1	100.3795773	63.31450361	74.49112465	83.26230824	82.64016826	75.65571816	97.46033891	87.60659725	72.31927428	70.54199806	57.92404343	58.86741634	48.81847257	57.87521801	41.48485237	59.47877182	7.049328769	28.40306637	18.69689733	21.62088966	6.50939659	21.22518285	20.05511505	34.8779934	22.38304298	27.88485709	14.4779908	33.64219979	72.87392862	24.78489876	23.23654777	56.41874431
elo-2	25.57502495	28.83870162	28.79938969	24.8971755	16.9950719	24.15331846	28.53422582	20.13302445	10.34287348	9.486652257	4.907264108	5.625038138	4.717647745	10.92183458	11.89751442	9.731849095	10.61588488	11.48850994	14.02191388	3.983945453	33.35601094	1.153875619	7.71853361	9.55690274	9.546491499	12.81205368	14.7094998	3.418848285	25.26948709	6.910845776	5.5146909	2.025180668
elo-3	11.96624976	15.35528337	8.29259104	7.048909789	9.325330328	11.4392638	14.21760294	10.65209714	7.601148897	8.723300494	6.95854564	13.88859614	6.892660532	10.57862626	7.701880054	14.20572951	26.63215947	19.15023078	30.70977171	12.03540406	22.43116885	5.831558855	16.02685701	9.847712152	6.759310034	4.319744216	11.25353802	20.08272586	9.461394797	1.877097905	2.430245148	3.763069351
elo-4	0.119046866	0	0	0	0	0.13327862	0.121954178	0	0	0	0	0	0	0	0	0	0	0	0	0	0	0	0	0	0	0	0.104779722	0	0	3.748887275	0	0
elo-5	26.28253844	19.89026618	21.47897489	24.40551744	11.21135219	9.007515282	29.34210059	20.70825935	13.49452454	12.10271244	14.10722306	11.68607959	9.472665576	10.38452303	10.98081501	7.396952255	0.457054126	4.249055228	1.666563925	0.602784233	0	0.83617136	0.308486005	3.411889478	0.157983	1.130795428	4.060027322	0.201165668	0.244415558	1.945025505	11.10562833	1.906592107
elo-6	34.13412312	44.62834508	50.18059752	52.68606372	22.50727277	24.7570781	43.91296598	42.26470716	20.30696701	4.827895618	3.610495394	3.512268405	11.77431422	15.42422928	9.514714815	8.844903569	3.768627973	4.763953476	1.957494265	1.529305169	0.085264366	1.155904325	7.826502687	4.207874469	0.167005736	1.344799681	0.898305464	9.037822867	14.46897966	0	0	0.251935191
elo-7	0.722326601	0.352211683	0.711191412	0.096864924	0.106549282	0	0.22768214	0.424787028	0	0	0.307657107	0	0.862660332	1.089352609	0	0	0	0	0	0	0	0	0	0	0	0	0	0	0	0	0	0
elo-8	0.275202483	0.407045196	0	0	0	0.06162045	0.676616066	0.210393993	0.162910763	0	0	0	0	0.13488715	0	0.248865154	0	0	0	0	0	0	0	0	0	0	0	0	0	0	0	0
elo-9	2.765187597	0.889113193	4.25012507	2.654821894	2.074911335	0.35892856	3.366418295	0.612754479	1.660622732	5.971441344	1.664230467	4.879190838	3.655383542	6.678403523	8.876728911	2.264995119	0.75126749	0.14430254	0.083010876	0	0	0.865025126	0.115241725	0	1.534468544	4.541159895	4.726499155	0.526048988	5.204487732	2.179821044	2.458519398	9.437304209
elp-1	1.504984425	2.002208998	1.087164274	1.781500549	1.995240644	1.851311562	1.370434236	1.491479453	1.319853297	1.661123408	2.41763951	0.079373297	2.704380742	3.824850871	1.122413815	2.478282159	139.5456934	104.8146665	122.0914609	60.59475727	142.8838091	315.516167	94.08937518	100.7743483	19.0443151	44.40962462	38.20138439	13.03080449	27.72783178	27.02106296	21.11559545	26.41761097
elt-1	5.998963895	7.076735808	7.919458156	12.2401905	2.011853077	8.101513975	5.236049005	3.650486374	5.732859721	4.75286084	6.628390584	5.113977718	8.144333856	6.328938164	4.153007628	8.453526875	3.392575378	1.356119272	0.687244612	5.320772723	2.629420538	1.387140809	0.696222632	1.254863645	6.73487344	16.2341553	12.9277607	4.792340093	8.519494157	25.90198378	8.911755742	10.93676939
elt-2	0.369136391	4.644379755	0.9817759	1.696557016	1.158315724	2.81772082	1.16883124	0.641379648	0.794605557	1.071497242	1.486486125	0.645110523	2.409658432	3.207354903	0.563115775	0.455194682	0	0.040278324	0	0	0	0	0	0.426921375	0.098840129	0	0	0	0.305831203	0.032023194	0	0
elt-3	3.637746338	8.385196013	7.793874604	7.879136302	4.650518996	6.211788856	2.785528805	3.371005436	6.634290527	4.145517076	3.967423163	1.883674675	5.847505711	7.023928056	6.782556483	3.322836415	2.692725445	7.541722359	4.490644944	3.38611517	2.873266242	2.511613341	2.852956985	3.973469331	130.4137529	194.8264973	156.9843165	85.16640758	127.0856789	216.2427929	206.3733889	122.122417
elt-4	0	0	0.193979916	0	0	0.118768447	0.434707634	0	0	1.12910462	0	0	0	0	1.424137959	0	0	0	0	0	0	0	0	0	0	0	0	0	0	0	0.813517129	0
elt-6	1.552683385	5.43148908	2.334373386	3.368485663	2.448118216	2.897171309	2.68635065	1.846500464	4.391433201	1.542393931	6.78227571	2.6532021	3.147225305	1.69117528	3.705560277	2.184138506	18.99325133	13.91511762	27.18280508	42.26564932	22.72583303	19.23995504	23.71387547	41.99375942	21.24006327	5.546551573	1.822136547	0.129405587	7.704138676	0.691449015	0	3.67941021
emb-4	45.070904	29.80886803	23.94985191	24.73520271	35.11801352	37.14915202	36.43729557	34.75416905	28.2529319	27.09962308	22.06210189	30.62945991	26.63477052	26.93889866	22.10584758	29.31828646	44.66218864	22.60307453	45.15851297	46.40367359	21.53092347	38.15967507	46.42150954	36.70116229	54.09875442	19.43512582	11.97494827	48.09058702	19.75545304	62.96896916	45.97284963	18.73533392
emb-5	80.30651589	71.92416573	60.01763304	58.82324007	63.66767274	74.76511592	65.78760115	78.93384347	85.47128058	75.39254495	74.37928211	88.4222772	79.43631396	81.57870605	70.06395922	86.03463194	30.40109556	57.34295947	54.13459842	63.95660844	100.4226783	75.23365616	77.13294183	41.67496462	133.4234114	105.5007216	105.6426749	95.02250673	99.85970016	118.0666428	112.7856003	100.9016227
emb-8	86.46621042	72.31375057	88.5402701	87.59582809	78.98973495	86.74225503	71.21743374	88.44956186	105.7862132	77.48741077	88.33993095	85.59765011	94.14986804	86.07986876	85.11986777	75.33462127	42.87405438	44.26697784	60.86678657	53.26339438	57.58622984	52.2951288	76.67281249	21.08538824	121.1904233	136.7404078	135.6657141	73.522651	75.87053052	174.0129562	169.2025356	112.2361993
emb-9	71.02355098	65.02582479	70.59694344	62.48822648	60.95461438	44.53594684	42.89259836	34.58547515	20.80267441	15.99817579	14.39892793	7.306018695	25.73395277	20.0260453	19.81365225	19.27896077	17.72718817	165.0052647	43.45496426	25.61207124	319.3478666	10.27110996	20.42649832	16.65087134	13.2210247	29.90593925	23.40788326	14.146174	56.04635931	9.040909175	25.20915	16.09298286
emb-27	35.65560078	21.011098	23.90237585	28.41934465	32.9675528	33.19867996	33.13947108	31.88633336	29.65810513	22.30399105	37.52784739	45.79359714	31.58779447	33.03268294	32.7751344	27.4252046	6.241207734	27.25890562	1.3696594	0.628771837	10.51690008	3.019226172	2.998457128	3.01974481	14.60674624	3.552044869	5.237871974	25.03754187	5.504666016	61.86144441	0.234028707	8.305459399
emb-30	8.121677808	9.702229649	14.6406963	9.480796395	10.40115085	12.19308558	10.05458486	9.187453003	9.810897513	10.87389024	12.39454588	12.35184438	8.577083277	10.26834404	8.716485509	12.94356693	8.118836777	11.24656038	12.51327275	22.2857895	6.969588819	10.18665834	12.54403194	14.63446578	7.861065193	8.167815243	8.057666365	9.552352027	6.734791731	6.832825774	8.428809491	7.108873212
emo-1	19.5679574	19.03447242	23.12627676	19.5526571	16.47382363	12.82376053	17.35676194	10.49012047	9.53526668	12.19125751	7.927926	7.645754351	11.11482088	9.064661151	6.407006148	8.631839902	15.45402603	29.35842272	30.56425331	21.45419799	9.688816149	10.15876006	27.1058468	40.22548064	33.73743084	28.29873252	18.0629787	12.08225636	11.68954819	24.13837238	22.1424236	14.0489574
emr-1	36.80130651	27.8793459	36.04392972	30.48464987	29.26467763	33.01404023	35.6644124	41.32112605	44.69956334	42.29878336	42.91049826	42.78388583	32.23948658	33.3093832	32.27759206	47.07987377	34.81302568	13.54714573	12.45794296	12.50549645	18.6458486	15.82235201	37.9423806	51.90813604	8.19387659	16.96641531	28.68305328	31.44976044	34.4083202	26.69902398	13.16570561	27.72352686
end-1	0	0.500817513	0	0.137734359	0	0.884521771	1.13311179	0.151003497	0	0	0	1.687576411	0	0.193621794	0.795464446	0	3.096850522	0.284488341	0.436409532	1.59819279	0	2.747544356	0	0	0	0	0	0	0	0	0	0.526567246
end-3	0	0.065018414	0	0.429151265	0	0.413397543	0	0	0.364310384	0.131002548	0	0	0	0.904927123	0.826166582	0	1.468346517	0	0	0.414969356	0	0	0	0	0	0	0	0	1.542390814	0.058727917	2.359675416	0.136722723
ent-1	95.60574822	42.64916412	47.57512332	59.67028052	67.99120405	68.02776529	73.04156327	83.58043546	81.02829095	74.30451635	87.24431772	78.01205499	80.10070102	67.40678743	76.79847649	102.9552697	11.40204056	22.61682314	5.712997513	3.922836847	18.95508565	1.00772003	13.29095276	8.086681043	3.236710675	18.227304	6.656730415	39.2141455	8.321313853	29.85600317	7.931292307	20.82334108
eor-1	20.69080753	11.65228822	9.054693955	8.813911213	11.35522937	15.62381535	11.42284067	11.41693763	10.65958517	6.855325822	14.28474524	14.75638137	9.307839571	8.953239974	9.064996606	8.924751547	11.80309568	12.30292721	20.21582073	15.79996847	11.11764288	25.45544618	10.50572994	4.111781514	11.93340887	4.517181686	17.09864396	25.16308463	11.24299505	4.13066543	11.92323256	14.34778787
eor-2	5.510922789	6.73657555	9.301659284	8.991432083	6.97745786	9.650105798	5.89883229	6.515504353	9.462714578	7.670179383	7.530731319	4.716036798	11.38065874	8.570835443	7.409915532	8.785048541	19.7168455	22.47257352	16.35448018	31.20419114	19.70829012	14.91156066	22.50130469	19.28765517	12.69400564	10.9385668	13.58752768	4.868999246	15.05112486	6.405068884	16.5790367	13.96967525
epi-1	67.24567896	80.49266933	69.46843438	82.67132344	40.49900403	49.02724347	42.14928928	40.86566194	16.73863553	17.44480189	14.94441184	9.34190334	21.4964924	19.7858788	14.72524974	16.49691244	5.891110355	72.65598054	19.19744156	22.95095205	126.5484795	8.318560468	9.106452559	7.785714014	15.58217408	30.60735967	21.12867405	6.710276165	48.3209494	28.7017097	19.26232682	19.36001786
epn-1	103.2244132	108.0856353	57.54205191	91.86434829	76.61724074	92.05802754	44.95024293	52.84098634	104.9094821	81.03570191	90.72100405	63.29907068	139.206067	88.73654021	82.86620855	85.31531339	236.1488222	258.5895699	347.5997169	318.6030219	366.6970587	484.5008293	408.1404291	447.7339123	359.4215765	271.6870178	399.2530597	127.3415211	251.6731619	316.9093485	293.0634592	252.2504453
eps-8	11.51449039	19.87497598	10.97201276	13.85347538	10.26267515	15.33387512	8.729718558	5.466588903	7.200208378	6.025603318	10.3266845	5.416510311	18.45495485	7.226232283	7.619876288	5.932878333	23.39213004	23.71241015	21.64188986	34.86021639	8.047771217	9.79454262	7.504144633	2.094454653	90.1054203	65.50494503	42.92580667	44.59443801	69.39874692	62.15697564	92.50416888	72.15638459
erd-2	13.9442954	14.83839781	21.25801866	21.43906533	10.76032078	19.10973702	13.90620283	12.71553583	7.359488502	17.88109488	12.65126888	12.34452446	11.4767978	15.1514618	19.73422332	17.54737713	9.505675115	9.356505452	27.12072054	22.42980915	8.387487288	16.19777041	22.03015571	15.38879806	32.26303402	32.23091911	23.4224832	25.01448839	36.13417142	55.53500833	45.86449573	39.04062365
eri-1	11.04993009	4.725213235	5.641641332	6.754743369	9.585706124	8.541826742	5.292367848	5.394119456	10.05248266	8.145976607	10.32972722	15.01973689	11.60425191	9.788637827	9.792890477	8.759600941	1.752719471	7.090742597	2.278950414	1.82775139	7.948499248	1.692194482	7.703175978	4.259899099	0.070446056	15.69421979	3.157679812	8.701055221	4.631952578	2.487794644	1.063784581	0.797031331
erm-1	171.306065	141.1949444	121.2872726	134.5465466	147.6207969	124.2576625	146.2077516	167.6974793	92.43581049	77.13877578	109.1053631	101.7419197	101.8627599	102.1004901	99.37949577	102.1472507	85.90964873	73.05249129	48.42635787	65.42493792	36.73441218	79.07016354	105.717423	103.0828808	196.7219286	167.4224057	154.8759265	82.75960605	159.5488081	294.0115769	206.7163931	165.0952457
ero-1	33.32717685	26.37563106	35.87549552	27.95663534	34.13035934	33.83431313	24.77981541	32.07684495	36.7701241	25.68155508	45.30661229	42.801037	34.25164207	37.32439199	40.99124901	49.68941664	17.71087331	19.24800973	76.76541505	49.13218333	48.58888144	16.3655739	15.37168954	59.14032125	28.41031062	45.40806268	36.21953128	46.53588692	25.03858455	46.33672641	42.13667837	27.53271302
erp-1	10.22978364	14.72067745	9.943908977	10.81299356	7.10261083	7.931343652	6.685269131	7.360028535	8.439687622	6.13223658	8.138303924	4.834765	5.933078966	4.17833669	6.313943489	5.250081535	176.843178	81.39767711	99.53501833	70.10084284	63.83071466	189.1200783	60.01776176	54.60014327	10.13006412	9.373362296	7.503164693	12.843866	10.64907665	2.047767002	12.44326714	9.991834117
qars-1	28.32342038	22.8824425	34.59077847	28.60392081	33.3644449	37.04547345	34.22185756	27.65125194	26.46689386	32.14314216	26.68287278	31.48794376	25.33494229	30.33863389	24.98491654	28.70238127	17.28785706	21.71871797	9.130098462	9.95427493	26.38568182	9.48378416	8.005304552	13.19149974	30.25086343	27.78833454	27.58339837	16.29369347	27.1484949	31.51606004	22.22104921	28.90822522
ears-1	60.4042123	38.12383509	39.13516154	36.66662972	55.17688269	53.15908664	53.67630463	63.93373367	34.1713917	36.16996927	28.35655219	30.35074132	36.30841487	41.27918621	30.99693354	39.58559047	20.55817886	26.89699225	22.83084754	10.74543011	38.59446568	15.97437399	17.70631569	11.26672128	25.54685098	46.5333054	36.7895605	37.24824254	36.21867313	37.75461666	36.38918184	31.66602115
ears-2	4.676449299	2.854560913	4.497167026	3.079845439	3.387762117	6.825549961	4.400305845	4.435864406	1.33288674	0.811111891	2.589362927	2.293726305	1.680668479	3.310817965	3.952709438	2.036139654	5.372176281	4.531961084	2.033010502	5.294342408	4.37559439	27.33311089	5.080271001	8.079372252	0	0.091286234	3.536712258	10.71813064	8.28703904	5.487329327	0.69065944	2.462629173
etr-1	19.39967302	26.4888915	16.3371663	26.38211811	17.66677237	31.53127826	18.02070024	20.23775125	21.36657926	17.2090935	24.26500823	18.32487863	21.149465	24.66152377	19.24678105	22.50548123	6.03271165	47.94247006	9.477676581	14.73116832	117.1538404	0.741466243	10.89058002	5.866866239	27.95491547	13.60567146	16.24479697	14.46451479	9.262624462	73.41567577	24.11069756	13.39312342
fos-1	3.05564193	10.1881811	8.816630033	7.77050728	7.848543836	8.944649832	7.466688394	5.840142698	12.03126794	9.726782137	9.080474112	5.928005491	14.96126245	12.02270652	11.57216417	4.816608054	45.72085062	53.80239876	73.49449241	86.44715906	46.20211175	99.20324547	118.5025074	131.8972488	95.61447626	78.38160921	55.91072775	29.17572026	65.72323951	130.5735604	88.13896825	75.42002743
evl-14	25.96254976	15.05042449	15.37551452	15.9985259	15.73590925	25.06416479	16.68162996	23.51557152	17.27666821	19.76196414	20.03003125	20.7188934	15.20060514	17.57368107	18.62267605	21.71198323	16.54904841	30.17572626	21.93422542	20.62644274	30.58464461	39.86061473	28.10832385	6.471034835	12.41484943	10.34846369	18.48372949	21.65135765	15.77893016	11.06892011	24.43448439	14.22404322
evl-20	5.186582372	13.16855461	12.54300657	12.10441951	9.304174633	12.08152678	12.68323449	7.514644603	6.437694621	13.35538693	4.40037705	7.147382446	11.03972074	8.200452469	11.51083845	13.80588344	26.2321456	7.430166094	5.71824843	9.777179419	16.10181635	5.517381161	10.82521039	3.547497167	4.435077604	9.258949368	4.712255618	2.353062645	5.717925188	39.35564054	2.437706018	7.433890528
exc-4	14.39964827	19.07960539	14.59118253	23.11581448	19.32903593	23.77860784	18.31621036	22.70527835	21.84304534	21.20090263	27.40761761	19.86414058	25.15092592	26.61383447	21.74692765	28.34906114	6.953059662	6.049188815	4.308362292	0.674266057	0.451113637	2.230401477	2.070408921	0.508865614	138.723305	67.35550086	138.1457914	72.23177887	168.2776038	148.1179002	148.0590044	116.8979286
exc-5	4.286160204	21.1870683	3.823074366	8.899737503	3.341131448	11.45022219	2.034777189	2.430956293	2.887943904	4.747324115	4.823696697	0.893186137	4.328155415	5.337421982	5.847453873	3.348142785	24.3782682	85.76306119	35.16416771	22.87003298	156.2332298	24.77985094	18.33785861	21.8704375	6.414789856	8.448389814	7.759667035	0.490091524	12.90162093	1.064103183	3.393713312	4.528827033
exc-7	2.707394563	4.025627956	2.429415924	2.097709373	1.778647108	2.020704524	2.003093013	2.012324827	4.822903664	1.547502702	3.747729668	0.374820449	3.502836594	1.965920764	5.552713225	0.736754677	5.852949341	18.02319708	30.84421569	31.49635204	1.055507048	28.67852955	19.39163013	38.96137212	3.322610544	8.191667402	24.27055787	7.474421095	5.997147356	4.425578017	5.805543489	3.731377424
exl-1	10.03909688	10.53298306	5.82348126	4.345156553	8.231492794	7.441155782	7.092598237	7.939604909	15.98411809	7.811026911	14.18420708	10.05617901	9.943011637	9.501734795	6.273702484	10.33052353	7.315512114	18.28211921	2.820440158	2.02297561	22.80058906	1.162345897	14.33485755	13.3588941	1.83530514	4.196404151	1.462504334	9.607513497	0.157744515	0.991033598	3.291747205	5.5372703
exo-3	13.37675369	12.47617491	14.71396414	11.02230488	14.72951236	12.81142387	13.27520274	14.28130191	11.90882528	7.007400433	13.30899593	11.16113098	9.025273184	8.45167785	10.69729844	15.12072054	0.890506648	1.442499972	1.082356313	0.352332472	5.814572552	2.443746091	3.906774595	43.09856775	0.92342397	4.268696593	2.943404949	3.331519214	0.357157393	0.149589977	1.041818957	3.134303943
exp-1	0	0.647156507	0.728045691	1.281458665	0.058732346	0.137157509	0.062751742	0.526842235	0	0.91274767	0.593556159	0	0.059439707	0.825653822	0.513949671	1.384837528	0.730754524	0.955801343	7.168941046	1.583308573	2.302832709	0.367280427	0.176149459	6.039521007	0.541261896	0	1.77918164	0	0	0	0	0.204129095
exp-2	2.1554005	3.074142522	4.581620867	4.509054761	2.996582614	2.352746388	3.864067857	3.03816252	2.950578339	1.548486337	4.848395605	1.496265905	1.045749276	2.04685897	1.718007697	2.192765782	322.6519891	291.7224735	370.8264306	365.9411408	143.8274082	120.5758509	173.2383479	232.7348867	42.13777904	16.54309417	22.57533572	1.81883429	2.823731821	6.684698377	3.181755883	7.481946272
eya-1	1.400384819	4.155140544	3.377842791	4.467085572	0.457087972	3.369096344	0.732553748	1.19588613	0.352758073	0.824514903	1.237335563	1.018279402	0.404768923	0.94925113	0.899964871	2.290235835	0	0.572198521	0	0	0	0.071459544	0	0.189527949	0	0	0.524491928	0.167619072	0	0	0.502666983	0.397161705
far-1	139.0351427	146.1266587	198.8716345	188.3489052	101.6700706	64.55797254	122.9038241	111.2833715	267.8679432	306.0165679	253.6574314	162.6869895	249.4649223	299.1218012	301.0415218	251.4947156	69.33698917	239.9366877	72.38569478	101.1653603	293.4983772	43.31438136	26.02480904	60.2845038	87.98787435	69.85953466	70.49107648	80.34915027	110.3971507	52.04661075	69.15465185	75.97475722
far-2	831.1845997	637.7433595	931.8161133	878.4054271	709.3252399	538.2814025	661.5269135	619.7148253	1685.293457	1424.132775	1441.07407	830.6264227	1963.939113	2104.712602	1501.384976	1500.315375	265.8817231	237.9628745	345.0747058	280.0962419	193.7595676	200.0992353	307.9236479	404.1655241	353.1805245	299.988587	401.2560529	490.2873067	473.168074	296.1943632	351.273953	306.5727776
far-3	3.595067464	38.15389569	7.470034023	12.10736341	0.626721551	9.513278873	1.674029397	0.624648005	85.36827524	86.96209499	68.31373192	39.09307442	103.0688213	111.5315654	176.0446812	100.3011587	0.139245372	18.92730975	0.394903191	0.734573083	0.122865422	0.587876807	0	0.692973826	131.6378628	256.0112508	380.2814064	251.2759112	200.3061407	343.4557225	352.6278423	205.1159305
far-4	0	0.467149109	0.80852133	0.256949812	0	0	0	0	3.708159264	3.608074373	12.64970546	1.101888127	1.859280698	1.986657235	3.957268503	2.832322468	0	0	0	1.1594732	0	0	0	0	0	0	0.129727275	0.138195743	0	1.898787062	0	1.473503301
far-5	0.084460216	0.6246151	0.308873317	0.147240903	0.971770495	0.094557223	0	0.484277667	0.749964795	0	0	0	0.163912387	0	0.28345603	0.381886175	0	0	0.233265448	0	0	0	0	0	0	0.890297203	0.148676203	0	0.192433116	0.161195406	0.129535954	0
far-6	30.5453656	30.74843997	46.36821119	37.57658813	36.47066376	25.29286613	21.37256985	19.27651429	96.37964879	121.821608	100.9996498	27.8211666	129.2965321	134.7429549	87.03931888	74.13673859	0.098219079	6.571587208	11.18185903	3.367933108	3.899934211	0.069111476	0.165730981	5.621209367	6.11098316	2.885664838	3.652256168	7.781343633	7.222038039	6.324668599	2.386554522	2.688780394
far-7	2.205119547	1.526335455	3.197865432	1.193034314	1.312311456	2.979509029	0.155791175	0.29065991	2.700740273	7.931144132	5.052334344	1.299336289	1.770822257	3.167898781	5.103847022	1.719039648	2.073387733	3.650659642	0.262507901	0.683620037	2.858574129	0.364732817	0.437319033	0	0	4.809148763	0.267703105	0.142589249	0	1.37866331	0.816338576	0.168927642
far-8	12.03872907	21.22165932	24.61001749	34.90025772	16.86025972	16.20380217	18.56838572	16.67521134	53.84933595	37.43170485	54.48793228	23.54754756	50.27117049	58.01187696	50.84428787	45.87051812	73.76783092	31.09113846	11.62781786	8.056699384	1.220442137	6.812721454	13.6142249	7.313635066	4.18330049	5.525163842	3.214501814	5.9608904	4.77694187	15.1669752	10.89150954	9.466027633
fat-1	117.1410868	117.9501015	107.8595414	118.8274401	109.6257003	119.8130622	108.6618753	95.35152792	189.6290667	177.4522948	188.9165363	140.2478127	206.6626973	219.6273776	224.939923	196.4342147	354.1736129	324.6093961	229.0324702	200.7459105	682.0284371	530.7480005	220.1006527	311.7977814	166.1471243	131.3709532	116.7158538	130.6618842	135.00112	130.7402748	125.9934068	93.82153632
fat-2	71.66246668	108.6884333	67.06973868	77.0800916	99.39379741	148.3157198	91.77632387	59.18576709	381.5757151	420.4455137	420.2931336	310.7376535	397.5428626	397.0020663	424.0457612	411.8121102	19.68454086	29.71481845	25.95486464	18.5169056	7.22150944	19.56012451	10.71448834	22.99844367	192.0500264	183.9395349	256.6689353	296.8692456	291.3669027	266.3507408	285.6595953	177.3243165
fat-3	10.6218991	25.77692058	12.43539201	18.51733384	20.63755237	54.08181787	10.77356694	7.504099154	39.22101031	35.07220108	54.83460143	39.08656325	58.57634635	66.66678301	63.29586379	43.90571564	16.90722685	28.06484122	28.34357799	15.60074667	23.51092473	9.794813528	12.09692621	18.80539829	39.85529024	43.04951754	60.65998989	39.24519711	71.24461136	82.36032804	75.43195311	53.73722232
fat-4	11.69906575	23.00306646	17.92562112	22.61409607	12.56733148	34.59358728	19.08686447	15.68306929	29.73779601	43.35017917	29.98983844	29.50088542	26.43595505	36.23667259	52.98702077	24.55068194	24.64535584	24.70348583	39.32284599	65.06775029	13.845915	50.69335632	30.83875686	10.62286433	10.2097835	45.60275933	32.75016139	26.3056983	42.88247702	14.65281174	32.31358703	14.92057966
fat-5	2.433756397	0.785650771	2.348693866	2.946394522	0.432129207	0.50457516	0.277021396	0.172279792	10.20498134	6.955477885	11.66652879	1.636551617	11.76427628	11.81830948	7.260359001	7.845593885	0.652872947	0.70324056	0.575696129	0.202597459	0	0	0	0	0.530985261	2.850476183	9.203025131	2.915782208	1.129545307	1.935380388	0.103684239	1.151457112
fat-6	7.889790078	10.9173336	12.21984488	8.9153776	11.45563624	25.21541309	7.665211672	5.449373323	35.94405525	33.87831799	35.41655474	18.85024786	34.25383534	27.24704955	23.18797104	18.621221	1.234046139	2.770335724	2.156117078	0.372972744	4.650428049	0.144721966	0.433808444	0.255891711	6.664907809	9.064032101	17.76557014	12.19252542	25.60634875	12.38034326	15.64042657	8.412092909
fat-7	1.452520174	0.54452198	6.597044472	4.655985503	4.672228696	0.786854184	6.527969312	3.761237588	0.970791473	0.698174754	3.502441929	1.701401614	4.182903983	5.167270863	1.729763292	0.635570135	0.558965393	0	0	0	0	0	0	0	0	0.987809719	1.072242714	0.087864435	0.10675497	0.581265179	0	0
fax-1	0	0	0.121635952	0.289921248	0.829158158	0.148948546	0.204438988	0.254281489	0	0	0.092083211	0.3552231	0	0.326048331	0	0	0.283419783	0.998046963	0.045930586	8.298075584	0.500160126	0	0.286938784	0	0.783723504	0	6.616091035	0	0.909374196	0	2.856668999	0.073892496
fbf-1	5.922862979	2.928463323	2.555888453	2.725912411	7.632401853	3.395034306	4.951087036	5.252555671	4.557980545	5.345682533	4.000996873	7.742488118	3.770206294	5.57379696	5.327212142	2.356655525	0	0.796208703	1.6357989	0.745487497	0.356259936	0	1.635073051	0	0	0.37459826	0.708973285	4.131685593	0.431826498	1.424304027	1.417080175	1.421091432
fbf-2	2.989217878	3.180453521	2.597236326	2.365346212	3.740128773	2.848145847	3.778908907	4.011387814	2.384456964	1.624600492	3.286799296	2.581135202	1.892587096	3.377069895	1.280691348	4.505241379	2.05939529	0	0.380583575	0.047649584	1.115788322	0	0.121927788	2.247558137	0.374652674	0.055867764	0.261231636	0.516814216	0	0.323689727	0	0
fbl-1	2.287028145	1.85723212	2.683881702	2.231537856	1.83279971	1.987204539	3.18212192	1.663634373	3.738228671	1.852859583	0.945025237	0.692656241	4.604061283	3.304319524	2.176626035	3.318309683	0	0.389222129	0.989883834	0	0	0	0	0	0	0.449769022	1.201755102	1.728276047	0	0.439745041	0.392641417	0.303335527
fbp-1	45.22538966	32.41922614	32.41798186	37.80458628	33.1915032	19.43337559	25.6853379	23.77155517	21.66345675	15.84312062	25.26048461	14.73568248	34.88691824	23.87553259	26.38938347	18.22375904	68.47757595	45.2897953	43.74072448	80.30768562	44.28490145	24.22542342	18.62962638	32.76808797	17.11494873	25.73881428	24.02685692	7.140719491	16.05613814	19.13638686	35.38249012	13.45864309
fce-1	14.25596028	34.29989211	20.2322203	23.94562214	18.22491398	26.52270891	21.4620059	18.42979263	12.42245576	30.64138366	20.74221377	28.37597994	18.17514999	25.246393	16.41372978	17.56525364	30.85684783	31.51575724	18.17752143	31.6520133	23.26295189	7.195839465	14.9616729	5.368834128	31.46621454	13.98520749	42.00803484	0.585396073	19.44094564	20.75356318	43.83489846	23.88817261
fce-2	15.37327014	6.203055755	10.16230046	11.79846125	14.86888873	15.9566522	15.70279501	15.84764977	7.826932416	7.441703502	6.824667984	15.22182423	10.26393116	8.018317207	9.476461447	15.70563822	4.964915899	13.34138852	4.177766295	9.368622469	1.819747837	38.75146373	13.4041636	5.226817057	6.732578764	14.64591983	0.157794335	42.94827043	17.25784115	22.83935692	1.168582016	7.268780907
feh-1	0.932021901	1.24153375	0.926203679	2.755111459	2.680881676	1.723948939	3.030399308	1.432817931	1.499255767	5.348051642	2.243752641	1.211779935	1.690815912	1.489627822	0.747987746	1.190949609	25.96644691	14.71298773	13.9476705	16.07546864	7.921673581	23.5435946	10.77889537	11.12680614	0	34.33223587	0.213997554	0.037994517	0.230816002	0	4.195079474	3.105874883
fem-1	22.01534307	12.69754039	20.23153567	15.2092987	14.42081959	20.95904126	19.59713067	15.15472658	12.37333972	19.58674751	14.08952652	10.57926787	17.72504385	17.81721797	15.02108898	15.61446169	14.05512481	7.6354902	3.95312417	18.79187653	6.730436261	14.93010792	10.19202595	7.177784586	24.02344341	11.91454839	9.478493115	2.385845671	11.95752464	13.07342767	10.41863941	10.75097529
fem-2	16.76504605	10.56503798	20.32918191	13.89554133	22.67337744	23.87318821	20.30806328	18.8881825	21.41570795	19.78438701	21.08998928	29.96716877	22.20440198	18.09221961	21.02533917	25.40066052	7.418532633	3.706776545	7.270280321	7.800681632	50.995812	1.022842113	3.806068942	1.683821811	21.5709052	3.332891527	4.763289689	14.39537698	6.701276212	5.445052867	16.01387324	14.9634576
fem-3	14.51765604	15.96300226	15.03878395	13.46909919	19.59497435	28.49542659	20.87214344	22.38821293	24.71227986	16.64523491	18.45742274	24.08887934	14.81276916	23.43889836	17.0424372	19.72061114	0.318557796	0.373927838	3.1190104	0.490150305	13.8199958	0.224151962	0	0.06605612	0	3.530220806	6.855038076	4.43993711	0	6.034997572	0.047780284	1.93791711
fer-1	0.025277205	0	0.030813143	0.014688724	0.177730003	0.018866021	0.483364261	0.338180129	0.523714407	0.197290466	0.326574694	0.035994424	0.049055605	0.144542002	0.226220153	0.323823578	0.043077992	0	0	0	0	0	0.024229365	1.018321985	0.893407146	0.022203969	0.652604016	0.015800122	1.36299344	0.160808227	0.129224819	0.149749148
fib-1	524.2339654	274.6108465	337.9991305	331.8526848	451.1757745	363.0762901	540.6381712	603.1113292	208.5818939	188.2585388	140.917119	223.7839076	203.8557786	188.2107337	172.5289746	199.3223281	120.6971027	104.651159	49.2775857	45.30467222	204.9504699	51.85623344	97.16793859	130.1221698	312.1487224	303.2691339	160.9080492	167.4563058	252.943974	284.3876487	231.19879	302.5287149
fis-1	2.383093963	0	0	0	0	0	0	1.093134009	1.692855316	0	0	0	0	0	0	0	0	0	0	0	0	0	0	0	0	0	1.006796462	0	0	0	0	0
fis-2	3.529804575	1.90795065	3.75249759	4.006973975	2.36120522	2.84896045	8.409320842	1.412035818	9.475764235	2.446334629	8.408734304	4.208146856	5.416524449	8.248107205	9.642369335	3.526042635	28.39910445	10.44396201	9.011924923	17.15875628	58.14045447	18.50634965	33.28400363	62.48548228	28.04654206	24.01198224	35.69179844	9.69784851	15.52343839	35.25049303	40.91699259	15.31891731
fkb-1	13.64700743	24.93005785	22.42677844	22.34552312	18.55062871	18.52756587	16.13927016	15.91396405	14.11194425	17.28278852	22.66915741	15.71872715	20.11505256	17.18797069	20.17544361	18.74577182	22.55098454	39.06325667	34.01716311	20.81113553	39.17301395	47.68660056	16.393003	41.60936993	12.41478752	23.30789893	32.53744048	14.70682178	17.31771695	30.16698464	24.16258046	20.57035118
fkb-2	13.88971853	15.63824396	23.35832142	21.03275309	10.88732467	18.84184757	24.51114489	19.76487388	18.60509966	18.99158323	19.08659641	17.97415199	17.31470651	17.14392281	12.58948932	19.48244934	33.17420373	23.85097633	53.55161189	41.70082227	19.51453272	19.20926168	38.77562089	88.99706622	37.62552348	24.31291875	57.46693331	20.34273284	33.72510865	54.75953918	57.22144685	27.25365964
fkb-3	5.316242129	4.212387027	8.284790891	9.162576582	2.896158718	3.990401661	4.208329241	3.694818052	1.43047246	3.729286076	5.686534751	3.225964092	5.979320617	7.25448179	4.054950791	1.092606601	2.98570214	4.205593438	7.424724057	5.159722301	0.090844239	0.072444061	2.432116411	4.483246277	59.60820112	36.93455698	68.80430837	11.2152747	45.83465197	51.07710551	33.63309577	24.29222166
fkb-4	0	3.772625337	3.744857775	2.654891618	0.100700768	2.93957834	0.322776926	0.200735187	0.155431825	0	0.726924353	0	2.955494099	0.900863079	0.704962503	0	0	7.437581429	0	0.354090618	1.421413148	1.133510969	0	0	0.309343958	11.48612227	5.916185197	7.97645966	4.905508073	11.22512041	7.248583763	6.299888365
fkb-5	12.3225523	20.05157386	13.85585745	18.27214031	6.925990116	14.8263944	9.939183424	9.677840528	3.877846229	0.904499421	5.195699147	1.663954884	6.047330201	5.727348315	4.39700199	5.043287517	1.448301795	18.02040283	16.11183759	9.630025733	37.80550851	1.783410932	6.720469333	0.150159873	19.39873894	26.96758756	41.45074531	31.07562839	41.54858896	37.2706884	37.96092097	13.53058123
fkb-6	110.5770974	77.89428839	59.16387431	56.03733485	103.7502148	82.26694461	82.01484025	94.6207395	70.44007377	57.13269379	54.62836509	50.7579434	69.99984217	55.89658214	47.47126531	48.60630816	55.44361418	109.1230744	130.5770755	79.87741785	94.59943913	149.3083298	118.2636452	60.58305042	106.8621219	111.9188246	80.7981225	36.40510509	93.13711098	100.2560136	70.61328682	80.13164457
fkb-7	0.104505888	2.760215687	3.248537537	2.550616006	0.200401529	4.855471147	0.856464693	0.699084709	2.319901029	1.001057205	0.578651997	0.446445239	4.157710118	4.738061825	3.156579866	2.126351326	0.267151994	1.944239092	0.072157088	1.996550675	0.550027133	10.90286718	0	0	59.56084605	42.96236571	39.18407838	7.250953582	59.05002224	51.40908878	45.3591946	27.28005284
fkb-8	2.823205784	0.51425295	0.623032625	3.054874173	0.746732061	0.762930712	0.498647055	0.279098045	0	1.865059399	0.404280223	0	0.472328477	0.596448266	0.163360876	0	0	0.058424063	4.201097775	2.406899039	0	0	0.979821181	0.206417735	5.017896672	6.157134032	0.085684805	0	0.665416271	0.743198801	0.223961792	2.703467358
fkh-2	0	0.08782108	2.051958161	0.941946348	0.239104668	1.16329285	0.085155998	0.079437858	0	1.1501527	0	0	0.080661467	0	1.255401234	0	0	0.099773162	0.114790185	0	0	0	0	0	0	0	0.292654896	0	0.946965493	0	0	1.200373674
fkh-3	1.644334835	0.848405249	0.699229929	1.19997056	1.539931369	1.15592082	1.331923971	0.950136828	3.84829319	1.465210182	2.117378492	1.796974533	1.558478018	1.218297599	1.02670411	1.123872142	0	0	0	0	0	0	0	0.891901632	1.126317754	0	0	3.800583788	1.655400289	0.218949283	7.272464756	0
fkh-4	0.141543281	0.598151919	0.647034554	1.480528572	0.271424801	0.594241593	0.724999954	0.608685245	1.571042593	0.451945575	0.685762933	0.302333797	0.549387582	0.520317882	1.425095685	1.999958703	0	0	0.561946975	0.079533468	0.15963416	0	0.50878408	0	0.312672474	0	0	3.05238801	0	0.033767565	0	0.157226535
fkh-5	0	0.481305142	0.624766482	0.132368085	0	0.170011977	0.311132736	0.072560122	0.224736925	0	0	0.40545667	0.663100109	0	0.127412054	0	1.358697265	7.108513882	0.550471115	0.511975179	0	0.13657744	0	1.77093311	0	0.100046024	0.801950428	0	0	0	0.058225757	0.08434194
fkh-6	5.413448015	3.03118254	6.73102325	2.642459175	3.840926214	3.575761159	3.549217883	5.794060098	0.961374624	0.921869781	0.899232347	1.965714004	1.050590708	1.326667851	1.271761058	0.367152912	0.276771665	2.469077828	9.71819375	3.406847181	12.04789004	0.389498625	0.155671178	1.606957822	0	6.704936316	4.097620168	0	0.246678666	0	0.166051233	1.68371502
fkh-7	3.144668749	6.184059089	6.395292086	5.590710963	4.696826836	9.574189261	3.402208858	4.244895931	9.860631795	9.80891266	9.280716331	5.63071353	11.70221285	11.29284795	8.254944053	9.854471071	31.32400167	26.70756349	38.73166877	44.2740382	17.66664215	21.30672716	42.43909505	41.12861161	21.48952071	14.46807585	12.42311374	12.76699699	14.40048745	12.8749664	11.90616817	18.49154609
fkh-8	0.50462586	0.145398633	0.419416034	0.239924367	0.263911516	0.102718657	0.469954199	0.08767945	0.407347923	2.343654996	1.143052103	1.273848	0.623210042	0.337276674	0.307921721	0.41484758	32.99253375	29.4583089	60.37233158	53.926118	21.9371016	68.4349424	56.98949472	118.0858815	31.48269245	11.84747285	17.8467181	4.043219469	15.78270318	15.2344415	27.58042938	3.974733403
fkh-9	8.942786111	11.61303857	8.516670049	10.85739675	7.247399141	15.73294445	8.833997925	11.24208431	19.06410256	10.93443876	15.10546598	8.925461035	17.20035397	17.61106276	14.02383298	13.2977325	129.1813897	81.9084673	121.4344291	123.7099843	55.59184926	145.8899904	170.4464755	166.3655948	57.22628515	24.19777811	24.1753372	8.684312737	29.28925472	13.28329235	12.89908151	19.27603678
fkh-10	0	0.25677018	0.333304982	0	0	0	0.622445111	0.46451884	0.359682885	0	0.168216675	0.12978359	0	0	0.407836275	0.274728738	0.621298056	5.688452795	2.097638196	3.687285443	0.091368744	7.140508283	2.970335508	19.71134439	3.2213208	3.202396982	0.213915184	1.139396769	0	2.087350211	0.652316737	4.454540003
fli-1	17.83008207	20.58916442	19.30035457	18.71761455	19.12661326	27.10335861	21.89878456	21.58505885	20.88750581	21.92733121	20.64324693	26.42402252	17.9474825	19.13368167	22.14015259	15.89931743	29.18995572	32.74776908	26.67790445	33.59991697	40.11783563	8.651224122	25.54941127	17.73499679	33.65593946	27.01822626	24.44011729	14.59533974	28.29603475	26.1053494	49.01089808	29.68836281
flp-1	26.57587762	26.46795189	49.70826576	55.35725257	16.20859745	25.66085982	25.58672776	21.10333963	32.4557847	62.08212635	45.74763232	17.07846866	36.05882735	41.80213282	35.0119474	47.85846184	94.60544166	6.306501323	14.40625128	14.20564416	3.893286952	1.4610426	26.49609062	43.27125127	44.40854116	0	5.22776513	0	0	0.145332472	2.45255989	0
flp-2	1.250699501	1.321341961	0.653406032	2.491846052	2.055731811	0.600093208	0.732139173	1.365953533	2.115350616	2.091814876	0.247327063	0	1.386993777	2.408273796	2.098729624	2.625548502	155.9018607	101.8651803	172.0946537	152.4008425	51.72029334	91.38074196	74.50015575	127.1012824	41.57393722	18.36294664	23.74603811	18.4276632	17.70809395	19.43704605	21.64811898	9.129549598
flp-3	15.59346742	12.17999446	11.08083024	16.74865276	15.73053489	12.32789795	8.782071075	5.084915503	18.81161694	32.40657126	18.41405565	5.998480871	27.10701092	31.51357869	14.8814416	12.02941453	234.6386211	252.4482415	322.7446162	297.1606048	315.2788856	158.3672963	433.1104512	298.3524837	216.1467046	71.47417231	112.6593928	29.79554558	26.43549935	32.51109844	30.26283721	28.5677522
flp-4	1.065156168	4.051147332	1.558122076	2.413975863	1.42978783	0.357747874	0.218233792	1.221477678	0.945805804	2.720822146	2.9488996	1.137576811	1.447007931	1.827256691	0.71495185	2.889656931	121.8041843	78.88159126	127.82073	73.73686247	146.7182267	142.036114	123.1327508	233.9782636	35.4511933	12.63131684	30.75009113	14.78079	28.63669658	17.1779157	16.49957656	8.045606419
flp-5	3.406322247	0.473515706	1.639080719	1.875252118	0.343789335	0.501781516	2.938534738	0.342651887	2.653197429	1.717316193	2.233527704	0.765877949	1.39171948	2.855839005	3.008400459	1.621227171	371.9867758	310.6176505	738.6909738	639.8869884	73.86828258	133.3996296	212.9199834	306.5765787	163.6940719	70.15868047	94.51880651	59.50562713	23.69123756	44.73776655	40.6941502	19.51617887
flp-6	3.798677265	11.81674905	9.389872713	6.009121734	4.856254158	5.749155008	7.782893894	5.781334412	9.577758955	8.685048589	9.153415898	6.310813819	3.959097711	9.481773168	4.957827869	7.474605015	70.25264091	76.15920246	205.9895291	209.021396	146.4030205	273.146846	576.3221734	840.942266	35.22302794	9.639728671	24.27079385	30.73598949	28.3687061	8.726748616	44.34233901	31.88125324
flp-7	0.837433125	1.03218888	4.976588183	4.379733396	2.274982607	2.812638459	2.716634444	3.334493662	3.924550521	7.576082355	4.830094173	1.63967968	2.708684796	3.762528557	4.918375658	5.048596017	336.5749006	349.0355013	613.7256481	631.3285443	237.1661141	504.957589	507.3179178	757.6023659	175.7414206	107.7678787	186.9703817	84.27667585	91.26587168	72.05541541	105.8530362	61.08459397
flp-8	5.627670022	1.709341057	7.589075207	3.556418985	2.563023028	1.653866509	2.594297965	2.957892025	1.66569721	3.893297643	6.426866481	4.05695174	1.092164886	0.517187627	1.180435207	1.431307343	3302.353663	2320.9137	4226.986737	3372.802133	731.0630597	1100.938693	1769.828956	2373.074043	163.890677	209.1079604	141.9098457	28.36153536	67.79639933	33.90006193	52.11034001	20.78532687
flp-9	10.08048746	17.59870019	17.77868097	15.70396254	9.596673752	11.12550522	10.83934035	10.24813134	11.00355956	18.10985628	23.35560537	11.30034182	11.3772122	20.67438802	14.87604977	16.97084522	540.4809108	419.0119006	669.0153682	418.9132562	192.9755037	589.236272	431.733708	769.3092235	152.665026	35.98476055	59.52684081	75.88072866	16.61461251	39.77419987	22.58747995	28.4303386
flp-10	5.768570205	7.165029219	5.986651267	9.920546732	4.185571485	9.861828065	6.867736604	6.853545373	8.998466481	9.956193631	7.76936748	3.330150784	4.387266796	17.00257517	9.679918456	8.282969706	28.96138703	18.33875069	9.903586985	13.49111484	54.03967111	11.12408073	4.034996941	24.13191518	2.525621559	10.68224747	20.03450382	0.292360771	1.598477753	7.66203556	4.78227551	9.871380633
flp-11	0.430712535	2.047680882	1.837648752	2.502894483	0.963595072	2.250281308	3.088618495	1.646411932	1.699783783	4.889808605	2.384867235	0.919993907	2.786286953	5.101789	1.445509743	3.570349195	200.8795907	123.211008	207.3301014	139.8865662	51.81467845	114.5763609	73.07583137	121.6145429	18.8176504	29.32181084	4.170032821	9.826791947	14.06573193	1.575558644	6.715900208	4.62488394
flp-12	0.151203203	1.11820462	1.382385607	0.922582729	0.289948764	0.5078375	0.154895824	0.144494725	0.671304694	0	1.674432647	0	0.293440853	0.74110411	0.507451457	0	11.08041045	7.622325562	10.17897018	27.18764746	5.911662727	12.60162362	12.60936544	8.175298968	0.890697258	3.984591648	2.927810401	0.14176977	4.306243945	0.360721041	1.159495679	3.02322229
flp-13	3.344409833	1.570359998	1.766641945	4.923419698	0.997620322	2.080125351	2.43632753	1.420456622	0.879902198	1.898426752	1.646052432	0	1.442336396	1.092814535	2.993103508	1.680191294	45.97693371	48.25934856	68.55697881	26.05866888	2.235178867	5.169108873	0	6.460904269	22.10891754	6.658995533	34.93071792	0.975568251	1.693302704	0	0	0.165110069
flp-14	4.862455484	6.727152732	16.61782618	11.10057108	5.772181327	5.054910556	4.981204306	6.19562862	10.45137958	9.118296147	17.14773763	5.069412703	8.537869832	5.107014459	8.742233018	6.935918386	2374.339164	1902.890876	2221.272668	1573.761011	1165.205382	948.1476335	511.5324092	587.1782968	350.3703175	266.1917628	280.7289672	49.93290397	234.759934	78.66052079	109.3767963	58.77046573
flp-15	0	0.24984604	0.648633965	1.030686324	0.226746449	0.397140337	0.726792089	0.225996245	1.049950713	1.258507622	2.618887915	0.505135231	0.688432023	1.448900169	0.793676885	3.475164196	36.67566639	20.43713101	28.33008869	25.51362152	3.022765488	7.373340266	5.100417482	8.022923931	8.706815895	6.23208042	7.285133949	8.869371707	4.310501805	2.031062115	1.994853689	2.626919743
flp-16	0.271697322	1.05249257	2.649612068	4.26289025	1.563028447	2.230639068	2.226660789	2.077142764	4.288955294	1.156700637	4.513186789	1.160680781	5.97589014	3.77312557	4.559202417	3.890177847	591.9102661	397.9614864	447.7916712	235.3111945	529.363451	581.3558602	232.5679175	385.9780718	89.89450228	59.6660023	74.76979989	15.11495122	64.7919984	60.7561022	46.39259955	41.44745832
flp-17	1.301012177	0.152721824	1.057297123	0.630021173	0.277203763	0.323676648	1.036610512	0.414429927	0	1.538560142	0.600311704	0.154385424	0.280542354	0.531396079	0	0.326806439	0.492714393	5.985978591	0.149716045	0.324907325	3.586725209	8.320717883	0.623540049	11.49403701	0	0	0	0	0	0	0	0
flp-18	13.24931665	13.59773593	25.70981494	19.23241613	13.79238291	17.5577117	8.974724511	7.235131571	25.1301153	32.92297329	25.15262853	8.201309164	20.3605127	42.4097398	24.32011956	7.457769951	42.0260564	79.57837705	102.1228581	68.55310819	20.73685471	53.43616904	132.1845092	53.89242485	12.26470901	5.700464104	8.186817684	5.070491276	22.17826275	0.206422894	36.65960684	20.30395676
flp-19	6.372174625	5.610075077	8.826975983	12.45522959	4.258256704	6.161140453	5.340921681	4.059638962	5.71532804	10.8924412	7.484253077	4.330723611	6.183256431	8.044719106	4.860360742	6.766392391	1286.040617	688.4628303	1858.085451	1234.743222	119.7768785	167.1828154	219.6111867	349.855147	83.32023416	44.52506997	47.07743309	27.51946341	8.3590121	14.74124593	4.294176289	8.579664481
flp-20	2.380937317	2.515418278	4.13589757	3.320582183	1.369712711	1.599343437	0.975633423	1.365180935	1.057077075	1.267049529	2.636663172	0.254281875	0.23103488	2.917468667	1.598127665	1.614808285	1835.679928	1282.560978	1512.425614	675.0809733	1639.254896	2186.044291	615.8619483	777.1952304	212.8363417	268.2297282	370.7106574	97.77880313	294.0186454	86.33800998	166.3314914	90.18595845
flp-21	1.309515524	3.773127417	1.088394097	0.622609159	0.228285452	1.066228958	2.195175201	0.455060312	1.057077075	1.013639623	1.318331586	0.762845626	0.924139519	1.7504812	0	0.538269428	192.7382771	173.1800251	339.3093987	226.0972741	136.0526069	140.9015683	191.023328	221.6230634	57.85501874	31.05817906	23.68021723	26.11899536	10.84939651	17.83561522	9.676804658	19.57114641
flr-1	0.268189168	0.11333485	0.392310044	1.075338891	0.771423316	0.510425866	0.934111817	1.076419422	0.793795561	2.56897198	0.742485424	0.515562335	1.821666457	0.394348976	0.180013361	0.545676806	0	0	0.185173769	0	0	0	0.077121501	0	0.7109235	0.212024143	6.420508323	1.911073848	0.916558344	0.153554645	23.65087515	0.53622903
flr-2	0	0.111404296	0.385627408	0.735319301	0	0.590272044	0	0	0.312109597	1.122316416	0	0	0.409288244	0.516842145	0.353894002	0.238391871	3.055026715	0	0.072807803	4.029111281	0.317135599	2.529009109	0.606462466	0	0	0	1.484974341	0	0	0	1.132076743	0
flr-4	0.0516376	0.872867422	0.236050143	0	1.089228525	0.144526864	0.317392031	0.098693159	0	0	0	0.16544542	0.100213363	0.126547709	0	0	0	0	0.017826837	0	0	0	0	0	0	0	0.045449104	0	0	0	0	0
flt-1	10.66993879	14.61078706	10.84375111	13.3598933	10.0156086	13.33144554	8.11636068	7.481220071	12.91167263	8.633311529	13.48062725	12.46568038	12.97346523	12.16420355	13.37406905	12.90061643	71.02793161	79.01980809	78.65360205	89.14356269	40.44026037	55.60553238	50.04191815	46.59740465	27.60702481	36.35147513	43.91554578	18.43877393	38.25171946	33.93244562	17.21426307	23.54721886
fmi-1	0.652756664	1.696479718	1.384546388	2.34420085	0.838660882	1.505431694	0.789063652	0.898265684	1.603602927	2.584460386	1.698735912	0.948107685	1.431493375	3.855285912	1.599218063	0.590286782	71.60794731	61.84016354	88.16183118	49.09055049	34.62040014	40.73514911	26.97381189	30.72605195	34.76072843	13.52062256	6.055516643	4.186297234	11.06501161	1.812653439	5.356032885	5.133589717
fmo-1	0.3886168	1.724380536	0.331609191	1.354964295	4.322249516	5.278909547	2.176320641	3.169066	0.306731047	0	0.143452132	0	0.553073159	0.507935461	0.608641925	0.292854613	0	0.186577287	0.071553114	0	0	0.621356743	9.610683261	0.384530528	0.305231557	2.253030551	0	0	1.711811478	0	0	0
fmo-2	2.478758773	30.59645597	5.220916802	3.664867351	17.38862675	68.56926696	1.671434003	0.419784318	4.179141926	3.272720178	3.300938777	0.536160234	1.400537022	5.228827564	0.421211943	2.198976657	0.802093197	4.481581994	0.151650361	1.622017965	6.180929324	0.037625985	1.804560349	0.066528793	2.402811208	0.248056868	7.456417445	0.117676518	0	1.107845946	1.780520734	0.76677234
fmo-3	3.57541477	1.036267626	3.529198034	2.758000084	1.031471368	0.035423421	3.046874432	1.572325045	8.33499659	6.465838317	8.059025197	4.595728232	12.71094725	11.32111173	7.433263673	5.937147398	0.053923042	3.190101378	1.267109697	3.057997268	0	0.03794274	0.636913227	0	14.44504212	16.92648781	14.9269835	3.085346682	13.84129864	12.6210284	4.75567536	5.693765612
fmo-4	3.178664243	3.607986377	2.834063033	1.877670691	1.964645342	0.911724238	2.314389519	3.866081538	6.997924123	7.269562249	5.3819258	2.861718441	3.823667629	6.824225761	6.259665798	0.950234997	0.895397099	0	0.344628446	8.148150159	3.950341083	5.544375837	0.226628635	0.222803367	8.743329751	18.89925836	19.37593111	5.714390508	22.50477914	14.74032599	37.99348376	15.99102967
fmo-5	10.09822044	6.978198395	5.2839333	10.18619145	4.262614292	5.688270363	7.09174216	5.88722263	5.357473312	4.461360151	4.044103471	3.798421836	3.512789836	3.735486737	4.049811747	3.230591107	2.21885021	8.461510814	11.18217122	1.213353367	0	0	0.547902421	0.807981552	18.51919248	4.016814658	7.714114592	2.262840609	10.34621237	6.78791228	9.740603407	17.42533998
fog-1	17.61872126	9.683225253	7.858637598	9.976169203	11.51996793	9.596662062	9.535319795	9.711923453	14.40760436	21.83533441	14.26516874	22.11334332	11.2439755	11.69646892	14.5035855	14.97705536	2.266130456	0.427502787	0	1.334231345	5.534488467	0.313215952	3.277524591	1.208326201	0.13987484	7.571443371	0.919564999	6.189248499	3.300106371	1.722084856	12.78249803	4.642156008
fog-2	10.39662266	9.688809557	10.542867	7.835528211	10.44716166	10.8770993	8.83667977	9.371336941	6.315708704	7.827939125	10.55802742	19.20080467	9.427578601	7.899568741	7.923072961	10.98227538	0.077371889	1.90722555	5.767835388	1.020416449	0.341351734	2.722121539	0	0	1.337198645	0.598204441	0	22.13516623	2.379097604	2.512784642	0.487408365	2.521525637
fog-3	0	0	0	0	0	0.481382226	0	0	0.318166883	1.48732719	3.273609893	0.114803462	0.625847294	0.263436394	0.18038111	0.850564663	0	0.064511146	0	0	0	0	0	2.279239753	0	16.28839201	0	2.217342927	0	0	0	0
fox-1	16.85981743	11.25773253	7.090008275	13.66953363	6.278846806	7.942445435	5.296219644	5.215060721	8.076176564	9.59886845	12.72276334	6.687113644	18.5617357	9.291309602	9.350180882	6.623182015	20.36265944	28.47554375	14.59589785	18.527521	12.52529817	7.439593827	22.87856481	5.5418993	15.56580973	17.63573303	9.909690939	0.053860131	4.973429689	11.34711831	1.365571985	8.103731947
fre-1	13.70716119	18.11649444	10.69044869	12.38686604	16.89749254	15.18922792	16.33446867	14.6495067	17.30474323	9.170178344	10.99731043	9.440738467	14.38655792	12.47702549	13.80073723	10.81432215	3.718539882	9.871337091	11.14462572	9.556870015	4.416884555	3.958349664	22.44346385	13.82005695	5.437941155	10.2468191	9.848514034	3.042510417	9.369068167	0.800835231	8.880960202	13.17509881
frh-1	0.087551938	0.184994156	2.721528535	0.305261507	0.167890465	0.588111314	0	0.16733499	0.25913925	1.118208103	0.242388752	0	0.169912507	0.85825035	0	0	0.149208019	0	0.181353212	0	0	0	0	0	0	0	1.232948745	0.492537905	0	0.584836244	0.268555405	0
frk-1	0.90506686	0.164859857	0.057066452	0	0	0.244581287	0.06394276	0.536841613	0.738992594	0.132867353	0	0	0.121135726	2.676941891	0.31422261	0	0	0	0	0	0	0	0	0.066173657	0.919224928	4.276700502	4.8345339	0.058524176	4.266399695	1.667789242	4.307877183	13.45088858
frm-1	40.34494965	30.29920417	30.4360541	39.22690263	30.65000302	23.80155538	35.10028451	32.90742856	30.17653572	30.1092109	31.94980049	26.22417332	32.53261372	35.49711836	28.12955671	27.86917502	126.1740096	102.401065	103.571651	86.39411468	141.3970595	232.9837306	120.7598131	105.6372616	48.82612349	62.36995243	55.65450921	42.27543905	73.51758784	52.56783395	51.74864923	61.72725617
frm-2	5.251962108	11.51597332	7.021269267	12.78361606	7.173365174	9.485371601	4.415843648	5.492432272	11.51205376	9.544867835	10.97368288	6.879019098	14.90414275	9.288923544	13.13639873	9.017026614	5.10854819	7.909418804	7.406479996	2.895407653	8.344667769	0.534735401	1.211068997	2.889022234	127.6188012	135.1384388	157.9513862	53.74916506	128.0701278	148.4149022	145.1020406	81.72948395
frm-3	1.65103033	3.328787062	2.074075075	3.581357244	1.860950196	2.074166477	1.78172863	2.81832203	2.462040115	3.782757401	1.674833708	1.049894843	3.08186695	4.077048908	1.691910007	1.225191468	23.28302685	18.47041409	22.32077964	26.85423247	5.988887395	33.50658424	29.61011228	37.30539524	10.54244209	2.025985904	2.085455282	0.756286546	1.981346675	1.864171782	3.189376856	3.163943934
frm-4	33.72562962	27.02852644	30.08371767	27.06818837	27.39407167	36.55617781	26.25140478	32.81237758	34.31196389	37.21629956	34.19096394	31.95167163	37.52335308	38.97952779	35.79876259	39.09760131	56.47204344	34.14133097	60.54698039	49.36824557	33.94701364	33.35329211	53.36166486	49.87361162	48.8925485	31.60270289	26.29505993	30.65492111	25.45356917	24.19268477	40.94739749	22.38868764
frm-5.1	0.750415897	1.360778108	1.249266993	1.152008064	0.794674389	0.777430246	0.688425882	0.984704795	0.895072926	1.47817051	0.46512018	0.358852455	1.152027052	1.152828615	0.82695793	0.835589387	1.889682402	2.137477539	3.340790212	1.71181484	0.875801885	0.376067638	1.835846309	0.569955484	3.034968435	5.017633927	5.382439322	2.373330972	5.89476949	6.637267162	5.015892417	4.727672717
frm-7	30.5318468	33.42619648	26.75311781	31.14326885	28.5379874	34.38019974	18.27040569	24.15445833	36.18264494	40.69845566	37.64513599	19.07898887	36.41729427	35.13257681	29.63038102	26.66865246	9.536041912	19.08514464	26.76920642	32.98447498	7.637237421	31.88577381	28.02081209	25.20002039	178.550312	177.5705765	157.7540449	100.4990151	170.6792112	235.930508	209.7453506	137.5945034
frm-8	3.289824804	1.503508003	4.325745308	4.446396005	2.091053043	1.800174234	2.385624191	2.578675099	4.157514707	2.517899338	3.018919134	1.342236749	4.447685172	3.170582387	2.791250373	2.256307466	223.570843	152.0234949	228.9867028	163.0055601	66.56310849	270.6354652	151.7907174	149.0326986	57.97509972	22.59922664	38.22785301	11.09060881	22.99180329	87.88487339	10.54469073	9.361688693
frm-9	1.678787564	3.406036057	2.596251825	2.475283187	2.130156917	2.721041688	1.180748735	1.436690412	1.112447779	2.311259236	1.433633285	0.695763646	1.718166061	1.248583971	0.812888905	0.226585797	171.7043963	120.9395162	176.4480111	155.8111129	142.7898251	136.0129199	97.41635472	89.92798331	25.83022049	19.96318364	13.87908875	4.056505699	13.96765084	11.40538095	8.198186588	5.566568026
frm-10	11.18557917	16.98927102	11.80172194	16.06724267	7.656817454	18.40145484	14.84874516	14.00847824	12.14210154	24.33419987	19.9130423	25.58625466	17.78031946	18.76642007	19.18293106	25.10226753	43.20572559	60.23493537	50.04022762	38.47956486	59.17949718	79.36540593	82.02641261	56.42226024	24.64879668	19.81940856	60.03311709	8.205551787	28.66293267	33.40531823	27.55742765	28.37387351
fars-1	46.17501708	27.62747022	25.67821119	38.33462603	44.21742529	36.23187696	39.36956781	42.13818501	22.92094491	28.4169777	30.31909262	22.28101297	27.75844114	22.66044856	21.04376947	23.45181668	8.76549998	7.942239595	9.377053253	12.01496941	8.559961769	9.806125189	18.77902201	11.70216261	29.87284149	23.60558742	26.60242645	26.38832907	12.17950512	26.49867467	45.55767403	32.35395716
fars-3	21.28428387	20.45017948	22.25358707	18.1926114	26.50595981	24.90768873	27.24804773	29.04956438	14.18065301	11.7809748	16.92307281	13.40947686	17.52721754	14.7778719	15.06262503	13.57024831	15.71993538	12.69077035	6.806138929	9.035518001	8.77790181	5.08488315	6.176015726	17.04766378	14.11132925	14.72985308	15.31637192	6.970532513	31.80644508	16.65863	25.92901733	11.98953113
fsn-1	47.16339208	38.66826748	25.60991311	26.77738226	32.71901239	33.82944567	25.4457392	28.61760534	35.04210505	19.02474868	37.70428336	36.94079946	37.09264993	37.16855082	29.73516286	21.25491405	41.07861333	28.42038531	21.47808766	79.04708543	21.00312118	74.46583642	85.33573494	70.55084992	25.75424925	25.18379115	40.31923713	25.24836218	22.56674474	18.75579664	2.254878067	17.706598
ftn-1	0	1.353808072	0.292889005	0.418863392	0.307160334	1.075966209	0.492271658	0.459216113	3.081666603	2.89820705	3.769384907	3.079249013	3.108597163	4.710579546	5.37574146	4.888666177	0	0	0	0	7.587360592	0	0	0	0	0	0.281964306	40.2496678	0.364949259	0.305706965	0.245664838	3.024756142
ftn-2	42.88032571	48.12333058	48.25062215	42.03200361	57.37869652	46.95147175	52.93830636	29.57009072	44.16583721	49.31659345	52.83459788	30.36277403	59.74630954	60.04934314	59.83079893	51.66663463	2.275310942	11.68864935	14.31553537	15.00392932	8.857313271	4.897218535	16.93795358	8.159508224	177.187602	215.2393148	195.6190499	81.73556258	144.9366022	264.7016226	156.3429361	186.5132621
ftt-2	463.2604381	526.698028	417.731109	514.8642096	335.95749	420.4154141	343.8052175	354.2418204	339.5119669	335.5112518	359.1562672	217.4459504	479.029158	357.9718548	326.1005589	317.8523888	5450.369199	3897.762453	4745.883579	4989.812726	3648.597024	6039.22853	4822.809413	5085.571265	3282.497359	2416.666634	2555.247891	853.7317448	2331.174075	3106.532895	2626.915376	2169.046834
fum-1	57.24396469	29.53858789	49.22357708	40.45227503	45.54300402	34.35639807	34.55163609	39.68103444	19.15058251	21.51644068	21.43769916	23.03354292	21.02862361	17.57569569	30.95829776	25.49509824	78.95742059	52.70831404	80.6101745	84.74289017	12.07393953	97.87321453	82.86688162	76.47282709	11.93930191	41.70185072	21.04080309	21.63469706	29.00941106	10.86074943	11.07893826	16.27911894
fut-1	1.89365286	1.377469761	0.737924777	0.865898127	0.65482234	0.973130501	0.954048612	0.652655821	0.826952332	1.321618624	2.578329916	0.795699745	1.024186481	0.76077944	1.87532503	0.42108865	2.80396639	1.676718897	1.114582221	0.209320826	3.267712821	0.074452835	2.231746096	11.18978974	3.017335491	0.490845272	3.989171114	0.349280567	0.070729104	0.859090678	0	0
fut-2	0	0.052051258	0	0	0	0.16547514	0	0.094165102	0	0	0.272800824	0	0	0	0	0	0	0	0	0.664417227	0	0	0.283356527	0	0	0	0.086727785	0	0	0.047015327	0	0
fut-4	0	0.191197744	2.978250538	1.025368939	1.041122989	0.810444023	0.370791034	0.691785581	0	0.096308838	0.375775512	0	0	0	0	0.81828061	0	0	0	0	0	0	0	1.630842098	0	0	0	0	0	0	0	0
fut-8	3.047717634	1.07328664	0.381045696	3.042565617	0.749273538	1.137354875	1.014030877	1.394016439	0.308401365	0.776287375	2.307732915	0.111279791	0.30331906	6.447605754	1.398757283	0.412229112	7.635609578	14.60101203	5.791392142	19.37927435	3.13367651	10.4956382	23.29611476	28.27882098	7.902513001	0.823745283	4.631263724	1.270032558	1.899181488	6.810984701	1.078675386	0.462962093
fzo-1	25.87432073	26.21957135	23.90199138	18.09341436	20.97493922	21.360365	17.6566603	18.37153724	19.68244221	21.16671087	13.87933265	14.5579377	20.82552044	19.79973421	18.21550946	18.1714673	19.62943103	19.91664797	8.482023024	19.36959324	35.326034	6.409245881	17.0375363	45.19853571	17.02353901	20.47201614	20.38485372	20.39475359	13.7821507	32.32174144	25.41760605	24.89833833
fzr-1	55.1268911	51.85856912	42.50341534	51.6699419	50.56963391	68.04511076	50.15816904	49.32203036	46.00656811	45.11870226	47.82503396	47.19809627	57.48603827	44.41251093	39.36147131	47.19966989	105.3872918	133.1393978	115.7741092	143.7933592	140.6141346	146.107877	111.4906632	150.4062586	34.07612169	34.35175446	27.29942632	62.86639843	25.71569194	30.82860787	34.64801951	24.87857895
fzy-1	43.95993887	40.32394084	32.88327888	35.13749787	48.64628546	49.66913468	43.43152725	43.17187479	41.99995468	41.42477922	48.90596618	50.47460242	44.0054691	38.82047713	47.62279714	46.87595006	1.579289281	10.60137898	10.15750992	7.940828016	18.72531244	3.958866599	14.3234619	3.070137202	3.411806779	11.06562986	9.175866488	5.376171857	7.521730756	15.00567768	0.444143639	10.93706541
gab-1	0.119249212	1.511816266	0.327073218	0.779584273	0.285841841	0.3003866	1.221614654	0.227916893	0.617676387	0.317300789	1.072965056	0	0.752139614	0.219182065	0.200105504	0.471786292	123.206514	75.10782344	54.03349609	22.04510009	75.31476349	110.968048	68.41205862	81.29034486	14.92737955	32.36797802	10.70569745	16.21235721	3.667895126	3.129382768	2.240421565	3.841405018
gad-1	26.4948211	26.64772821	25.33733232	19.21456719	32.7195354	24.32301256	21.82206056	26.83847648	32.70125949	37.27932774	28.7537014	43.2932178	31.77671883	24.4138949	29.78786044	32.16525727	9.482147073	18.57167396	9.311443415	6.669598107	17.25139411	28.14980698	17.82834751	19.15657402	5.228473633	11.66004674	42.48823014	34.97730071	17.14379463	31.88207314	7.964439198	11.30131031
xnd-1	46.52458526	29.95750116	21.37165758	23.46793475	39.63702346	32.10217722	37.36456765	37.28938036	34.86374804	29.57492911	38.40196221	49.44496783	33.00943292	32.04298452	30.44971896	33.92911789	8.215597288	8.133366775	1.397349752	0.868853297	35.69872363	4.117508802	1.43857929	9.546508043	5.960820112	0.539314652	0.120084626	28.78281684	0.673515907	1.584054855	0.31387558	5.759016359
gap-1	1.586913618	2.000090258	1.527206956	2.960632831	1.281297393	2.680522167	2.452763073	1.117425876	2.06008848	4.266940128	0.46246235	0.713603739	2.21524555	5.935891012	2.242452152	2.580560471	1.470843705	2.004965454	2.422072904	1.564368604	0.460517805	7.244674428	1.521129799	1.534808695	0.9840084	4.25529089	7.547244588	1.409596575	4.82080592	6.854386874	17.89083427	0.494806047
gap-2	9.358100077	8.402293093	6.105555417	7.378402572	4.64013604	5.825859563	4.460141881	4.193800428	6.648649493	6.07390171	6.194876411	7.780597884	8.819767003	5.632488956	5.50125222	7.686065124	12.50440423	15.63555802	19.16858917	14.38610592	19.26291663	14.19644486	11.52238701	6.693759366	13.1556587	22.80970195	19.78611435	5.854925612	9.682554377	18.00924919	10.10922753	9.036612575
gar-1	0.66326111	1.271683685	0.628849923	0.770849435	1.03634348	0.715050373	0.603963547	0.140852001	1.599598114	0.209163732	0.340045846	0.314825179	1.239520466	1.264236422	0.906874032	0.499821612	15.99228545	11.6464905	17.63974664	9.110146574	9.271922644	13.81574535	10.80802752	5.989920812	1.230010499	0.517885301	0.345939401	0	0	1.711252537	0.414430388	0.60031616
gar-2	1.262034937	1.032245922	4.615296224	3.584077123	1.600382576	2.164939746	3.836862427	4.70745369	1.084475205	2.426461117	1.127084257	1.739150313	1.185115089	1.646197214	1.366290963	0.276110353	14.81269103	16.5159514	19.47965016	12.078257	10.5908568	18.94183798	13.98981048	18.25671042	16.3674666	0.53641698	4.12066018	0.190854469	0.185509991	0.077698056	0.156094583	4.20561213
gar-3	2.35742828	4.73935877	1.883267386	1.516216245	1.141129366	1.460557437	1.219223499	0.612421315	1.69359166	0.876959204	0.316823924	0.244437993	2.620673159	0.616995766	2.91889433	1.293579205	15.68027656	19.75183127	1.216830885	7.45915991	27.36173939	14.79349324	6.910744	0.727939012	0	4.402982437	1.933890028	6.051639058	0.104293894	1.113889003	0.105307828	1.169487758
gas-1	28.16257518	20.81724427	20.15802848	30.42975715	23.14492876	14.96668349	15.51233647	14.16796445	10.03279213	5.866721563	11.31376134	6.022239866	15.06247268	9.083321773	6.272723246	10.52785004	11.22949792	29.92419993	24.73839062	22.49978338	18.57849454	22.41317194	18.03723798	21.69579642	36.29604733	36.89909385	12.04518922	18.77199051	14.79626457	44.5593208	21.18337872	15.55354739
gbh-1	6.784537574	4.072581974	5.638917991	7.929866498	6.431127301	5.092512596	8.450843789	4.641615177	3.65111066	4.759279373	6.189880684	2.552505683	5.012356723	5.857165667	7.244845414	4.706012716	4.861448674	6.986533466	4.657832508	7.364566042	3.536003842	5.362240413	0.110851564	4.331974838	1.476012599	1.828533486	2.714293758	0.506009027	0.175656896	5.664985216	3.961143039	5.138370486
gbh-2	4.712735351	4.156317304	5.769844971	6.78695706	7.701255945	10.68990026	5.625468882	3.916212182	6.913810965	1.308495074	7.034182006	1.750663379	10.2594601	7.130529728	4.401074317	5.00288735	23.11690066	16.77284768	30.24761606	38.22468892	38.14531187	37.20075888	6.599294063	11.03523038	11.70809059	3.671782584	27.62887861	0	0.746952221	0	0.062851168	0.546252003
gck-1	25.02299435	14.63793421	17.21392926	18.71704967	23.86814504	25.79387254	21.02555317	25.05280413	21.01526589	11.10587428	15.39920043	14.95088523	19.21849227	18.95007864	18.66744944	18.71607352	5.045847585	8.17703884	9.92381687	19.18879057	17.07429997	2.447425942	5.414346483	13.01280295	14.09690809	10.681013	5.793823507	10.02619361	7.007803313	8.47616608	0.925822936	15.13510465
gcs-1	14.75396324	16.37261637	17.3811319	13.31200217	20.12860064	20.65350762	11.49146653	18.29689202	20.53456688	24.11798404	17.6482047	20.01511858	15.12526807	22.30165004	18.74789834	15.2770818	28.13829463	15.73503068	20.56066168	20.55483912	17.30866635	10.31837882	17.22992059	19.58185027	26.47155302	40.48317822	38.26343745	6.758339742	15.44761784	44.92459381	34.99572385	21.71819392
gcy-1	0	0	0	0	0	0	0	0	0	0	0	0	0.02991137	0	0	0	0	0	0	0	0	0	0	0	0.817124725	0	0.461227202	0	0.175579718	0	0	0
gcy-2	0	0	0	0	0	0	0	0	0	0	0	0	0	0	0	0	0	0.056440046	0	0	0	0	0	0	0	0	1.627909203	0	0	0	0	0
gcy-3	0.092232629	0	0.028108103	0.053596893	0	0.206517616	0	0	0	0.032721933	0.042557885	0	0.447490871	0.075344502	0	0.312771806	0	0	0	0	0	0	0	0.260750887	0.588593981	0	2.624788672	0	0.315212528	0	0.471521468	0.273205793
gcy-4	0	0	0.028206989	0.026892724	0.059162808	0	0	0	0	0	0.128122815	0	0	0	0	0	0	0	0	0	0	0	0	0.032708527	0	0	0	0	0.070293657	0	0	0
gcy-5	0.546647377	0	0	0.408419781	0.269551656	0.052456946	0	0.238808736	0.138684496	0.432203419	0.345920191	0	0.151554492	0.344484724	0.052417069	0	0	0	0	0	0	0.037458461	0	0	0.368017389	0.617381075	0.219947223	2.138034579	2.170684392	0.521648238	3.23378492	1.283830026
gcy-6	0.032271521	0	0	0.02812974	0	0	0.132238569	0	0.095518362	0	0.134016228	0	0	0	0	0.072957708	0	0	0.100269807	0	0	0	0.464006088	0.376343651	0	0	0	0	0	0	0.173231001	0
gcy-7	0.046661586	0.049297142	0.028440449	0.623652056	0.447393599	0.17413287	0.223071963	0.059455116	0.322258003	0.331088319	0.129183246	0.265782061	0	0.076235362	0.05220015	0	0	0	0.021478625	1.747949548	0	0.167865503	0.044727279	2.539401867	0	0	0.164277756	0	3.083082275	0	0	6.081594864
gcy-8	0	0	0.052835825	0.050374016	0	0.048524835	0	0.110453958	0.042762957	0	0.199994015	0	0	0.035406951	0	0.097988092	0	0	0.039902354	0	0	0	0.914023195	0	0	0	0.254325301	0	0	0	0.022158402	0
gcy-9	1.188072176	2.812806957	0.811380627	0.449172875	0.109795615	0.480760201	0.498565665	1.039607317	0.296572041	0	0.396288466	0.55034456	0.166676959	0.070158931	0.048039474	0.32360594	0.853805952	5.119861457	9.468222968	6.659716309	0.021524845	8.393716564	10.37288387	18.119305	2.782580879	0.150885516	1.663021794	0	0.619649292	0.846889792	0.043906909	3.752436227
gcy-11	1.991602476	2.287057485	3.694450178	4.025500068	2.407703995	2.35895115	2.040240546	2.592820327	5.083208997	3.164218149	4.474951099	1.787923796	6.469863764	4.633221908	4.746605727	2.642775929	2.508708169	1.00468236	0.478302932	0.129749058	0	8.77429514	0.249005571	0.459004879	108.6909607	63.51303571	92.0917773	46.87314557	34.55842261	34.01660761	16.40136213	9.875085572
gcy-12	11.13971599	12.27628929	11.18679095	12.28541287	5.465534194	5.540265292	9.005348142	8.859590874	7.910739764	8.489432962	8.208706712	3.612618931	8.347693597	10.66925238	7.217892864	6.231109429	205.3962065	185.9354838	215.1031412	232.9657725	135.7376229	302.4860234	145.247881	202.5504744	39.60633808	25.42169471	36.93984161	5.775430411	16.0085644	10.06239934	22.60906145	14.3571067
gcy-13	0	0	0	0	0	0	0	0	0	0	0	0.109225062	0.066159648	0	0	0	0	0	0.011769062	0	0	0	0	0	0	0	0.120019792	0	0	0	0	0.416545907
gcy-14	0.046116314	0	0	0.053596893	0	0	0	0	0	0	0	0.131338112	0.238661798	0	0.103180314	0.347524229	0	0	0	0	0	0	0	0.912628106	0	0.405094331	0	0	0.245165299	0.014669112	0.730858275	0
gcy-15	0.581509093	0.066416659	0.459804245	0.547975405	0.783589132	0.879766278	0.096601696	0.3003833	0.558217524	2.208026813	1.00075858	0.537121094	1.403046945	2.233937478	0.738441905	0.532963905	2.11596402	0.094319611	0.358102177	0	0	0.282700615	0.949092022	0	4.906816078	9.443053754	5.643833929	2.033557783	2.148491603	1.739735603	0.38566738	0.279325994
gcy-17	0.063529991	0	0	0.083064669	0.304564352	0	0	0.121422673	0	0.067616769	0.175883659	0.033924717	0	0.038923065	0.159909243	0.538594372	0	0.247821719	0.186425774	6.389876756	0	0.571374379	0	0	0	0	0	0.029783206	0	0.04546849	0	0.317561532
gcy-18	0.129178514	0.136474821	0.367429497	0.625552938	0.688094447	0.835590779	0.352888685	0.082298141	0.722211051	0	0.198684725	0.613161969	0.752092268	0.386926696	0.867069265	0.064897732	2.225950838	1.240387793	1.476632008	0.483904527	2.417358748	1.204832081	2.971765341	1.369502282	0.33820256	0.605188388	0.783247002	0	0.163510408	0	0.066040016	0.446418712
gcy-19	0.014217432	0.495675372	0.545932127	0.470924229	0.327161858	0.413844339	0.174775725	0.624985562	0.673299926	1.936897977	0.551056191	0.364418013	0.634612425	0.418110073	0.524864679	0.257136004	0.533052804	0.255970326	0.471194945	2.780104075	0.042758893	0.034098231	0.654147032	3.376304789	3.726921843	5.095454026	8.23391389	1.279720208	14.6415552	6.444440761	5.451290139	6.632954606
gcy-20	0	0.21387383	0	0.325768865	0.029861548	0.069735602	0	0.119050996	0	0	0	0.099786258	0	0	0	0	0	0	0	0.245002624	0	0	0	0	0	0.779701686	0	0	0	0	0	0
gcy-21	0.375847962	0.397076742	0.830418782	0.76442569	0.690699376	1.577923659	1.283422538	0.688414156	0.927039816	1.166741441	0.476914298	0.669003506	2.218622449	0.921086536	0.420459778	0.531060463	2.375293968	0.075186205	0.010812825	0	0.023549206	2.328645352	0	0	21.95568741	24.80265994	19.51746855	2.907292936	10.45432994	5.021236896	2.6179756	2.818075063
gcy-22	0.162153204	0.513935999	0	0.056536877	0.217662616	0.108922927	0.099667944	0.061983562	0.335962658	0.24161795	0.179569356	0.450263068	0.660852312	0.317909683	0.544200638	0.366587192	0.138172603	5.507939766	0.033588068	0.072891381	0.121918847	0	0	0.068763504	1.57608125	4.315883736	2.112255874	0.820997697	2.623079825	0	2.760493009	4.64709793
gcy-23	0.094355137	0.066456359	0.345059312	0	0.060312116	0.246481799	0.193318876	0.150281424	0.232729661	0	0.478909756	0.100770403	0	0.038539186	0.052777378	0	0	0	0	0	0.472954763	0	0	0	0	0	0	0	2.221435012	0.375167132	0	0
gcy-25	0.218404627	0.035498559	0.03071968	0.234306725	0	0.018808796	0.034421294	0	0	0	0	0	0	0.164689802	0.056383495	0.227888015	139.0348143	54.98963441	112.1368715	52.33622135	14.17283244	24.37724154	13.5272886	15.81626467	2.91950768	8.633281903	2.691219661	1.260175737	0	0	0.360731989	0
gcy-27	0	0.023675785	0.122931054	0	0	0	0	0.214157429	0	0.238516138	0	0.047867372	0.043491234	0.164759943	0	0.151990047	0	5.1375105	4.456284048	3.727301412	0.303291306	0.134367073	3.544370184	7.792709067	0.132011348	0	1.49904618	0	0	0.213851657	0.171850296	0.149358512
gcy-31	0.224546435	1.34429964	0.63868968	1.000386394	0.191374433	0.530713063	0.204471301	0.858335666	0	0.159327423	0	0	0.387358622	1.284018216	0.0837331	0	4.974803356	4.282298192	5.51254146	3.140308639	18.72145121	2.902124891	0.57396827	4.285003157	0.220457074	1.249223327	0.48310954	0	0.05684487	0	0.765300135	0.443425049
gcy-32	0.554897037	0.458795686	0.926407521	0.799124518	0.138792531	0.945355455	0.395442433	0.414999981	0.214226532	0.256779409	1.335860983	0.051532595	0.140464122	0.946003595	0.566782095	0.218170644	446.3554128	449.2763545	746.3116248	603.749019	256.9305825	726.547269	673.2395171	864.057021	51.80256048	35.98519246	34.06027975	13.12004148	17.20507347	21.22687033	9.620464832	15.8115034
gcy-33	0.092508289	0.03909335	0.270644271	0.387050982	0.070957925	0.207134845	0.189534974	0.035361578	0.109523691	0.039383677	0.563443053	0.948460666	0.071812529	0.408076314	0.062093216	0.083655094	157.591684	103.5285485	197.27886	272.2536028	7.094570897	54.31287158	92.04304731	98.8584179	26.48415012	4.046798353	8.760970055	1.075536064	4.384010714	2.330531893	4.994148475	3.08275128
gcy-34	0.095065429	0.075326211	0.521485302	0.12429686	0.045574602	0.133037827	0	0	0	0	0	0.152293481	0.046123494	0.232975818	0.159524035	0.107459389	37.78945807	30.97916134	53.31514136	34.88160433	46.35300608	15.27594608	23.30511445	16.3271394	0.630005378	0.56367394	4.099944399	6.997048942	0	2.199909571	0.54675406	1.319985643
gcy-35	0.563520372	0.099224889	0.858670578	0.613996538	0.630357151	0.394304886	0.288641213	0.448765412	0.486478725	0.149942675	0.65004748	0.15045862	0.182271159	1.093302181	1.970025736	0.265411744	400.7120173	359.549086	463.3551919	344.4551187	128.4506726	372.679793	386.2820867	381.9027919	22.96019599	11.19952962	21.74069361	2.994056089	23.48499777	15.50511349	4.069255516	3.442777012
gcy-36	0.157675943	1.23746519	0.864937844	1.06024796	0.259166532	0.479141202	0.323053276	0.516618128	1.466754777	0.623327619	0.685972621	0.240566329	1.136580838	0.828031561	1.511927286	1.629555392	419.5408214	378.6681094	455.58507	479.5454091	164.34765	347.7455731	524.0875468	509.8445161	14.06508581	33.18195986	30.09528396	21.03533245	6.107197749	23.02116745	15.96053743	8.357000885
gcy-37	0.771468866	1.366396035	2.115962031	1.503139778	1.044265663	1.600377942	1.162219633	2.168355516	2.887854951	6.520469632	2.512732044	1.308581243	6.341055636	3.113979493	3.502924933	2.462251874	696.6267618	684.4531873	691.8261149	654.9778611	394.841889	736.9958953	764.6528	1027.981996	269.0620121	195.4089105	240.8496788	82.07754441	146.9234726	209.3156407	164.5685866	105.808
gdi-1	79.32256069	94.35038029	87.28067019	102.3113692	77.39324437	88.66948175	88.47177787	78.52913336	72.48232417	68.66414682	78.88663564	46.73301998	89.3380169	82.10100061	82.28790682	58.86134513	454.9379176	291.706864	461.3252699	447.7612683	247.0499117	616.6140605	392.6792006	456.1194483	354.3834749	342.1013211	334.3911294	207.5862638	270.1233815	391.4190261	257.1817584	264.5371809
gei-1	2.548247698	7.867755023	4.20306433	5.911115436	4.587368855	5.309858149	3.239126105	2.763193854	4.494649656	1.904055611	4.405687479	2.799261951	7.064853901	5.123418686	4.328433537	3.903331142	1.258520534	3.295768475	1.026951251	2.501381797	1.298162195	1.097586954	4.24715531	4.300437488	7.93440653	7.619793128	10.69246102	7.606638959	5.924383843	6.471331204	2.440647871	9.404518071
gei-3	24.58121741	16.44708671	14.53389611	18.95381895	16.05894698	10.04761398	15.19421155	13.30425546	12.49380174	17.62026449	16.53760258	6.38993744	20.53621648	17.05916665	17.51309745	11.07498014	235.2643686	158.7335023	236.4763138	177.3667595	126.8625836	435.5847331	203.4295491	189.2871711	39.8930765	31.38113356	35.02206791	16.1941509	37.67525301	39.16287618	20.00075644	38.41392832
gei-4	33.63516085	54.96018666	37.70407425	56.3543681	37.58448913	56.73211952	30.13718434	33.04440516	34.19158926	26.59811882	32.51450441	25.45591385	40.54057711	38.69035286	28.55988045	33.25413953	110.5093661	128.9241205	169.8375599	169.7616404	119.1657029	227.6681459	236.7958551	250.8562713	90.22147266	61.74673678	87.81269162	38.45057616	51.586439	72.55347421	75.88778302	37.76833916
lin-66	23.91627909	24.25582901	17.26442637	26.34613789	18.41158665	25.03801246	13.99595626	15.55094611	31.07985306	25.19235323	21.96377487	14.96296044	35.21193176	23.45876404	19.27532259	17.86986254	83.32169779	60.75410066	83.83790388	73.08516244	113.5627352	100.8571691	57.84737552	71.96002179	54.38016099	46.66716835	70.51571338	21.07789807	41.20662398	61.57520108	65.39709033	34.83094288
gei-6	37.19234453	22.51696226	20.14809177	21.65653504	27.17932799	31.38103599	22.91605062	29.19539552	24.34875661	25.57593631	24.69716104	26.98582816	25.77834963	22.37981343	21.17496234	22.69270411	17.95538313	24.20452271	38.39464965	23.57861594	44.3292522	33.05174048	30.12357871	17.05856652	18.58353212	18.77490206	11.79736715	21.31377953	10.90183837	20.98663843	20.3488498	10.12712978
icl-1	66.42034479	149.2748173	70.54740209	78.96255354	140.3006324	167.4916189	31.16937955	21.88222952	113.4530945	90.67406748	97.30524882	29.17852309	114.1401827	85.67340224	75.32182893	45.20741227	11.43978549	208.4255712	55.77986972	42.72390907	418.2911733	36.91889711	27.33094053	3.924028834	44.30017546	37.90005807	90.60988104	36.93941307	73.11070376	45.21358171	54.69861247	37.76970329
gei-8	12.4483872	19.63397919	10.83215095	14.00592036	9.937847925	12.64174543	9.369845885	10.3943105	12.41237875	8.964332898	16.03409732	13.25704531	14.61512694	13.04666533	12.88892643	14.96948955	104.8554097	63.38953949	90.25472672	100.9827231	75.83286841	39.48967101	44.63207606	63.34710932	22.98716266	19.24076406	33.04049221	12.20152471	16.77597037	10.94393746	13.97371275	8.433910953
acdh-13	11.5255174	9.638608833	3.691553676	6.771794359	7.938878823	7.324304218	10.31475287	13.67612048	5.899917314	5.167888268	4.881796589	9.716309293	5.604306994	5.448680919	4.28832217	5.430796067	1.219462139	0.828180242	0.494060524	0.861580377	1.421873375	9.040378483	0.073488288	0.81278863	0.451621145	0	2.87907604	2.012731389	0.931604324	0.365801619	0.15677688	1.532901443
snpc-4	21.83590962	24.91624224	18.11456485	21.30431988	22.51400204	24.38877185	21.73708088	23.78260806	24.40137898	21.4893251	25.05431207	28.04323229	23.9493616	23.01816256	21.62834144	23.21028295	14.25437182	12.11697933	4.946709156	12.55856771	10.38681067	4.439523092	9.906771806	15.00909074	3.281363515	9.846484064	26.27902739	25.84107337	3.045959235	6.42783746	3.653884362	7.348957723
gei-12	14.03922557	12.13361437	11.00182098	11.64367933	10.77595987	13.00619132	11.2420615	11.53588526	14.8406374	9.424552224	17.12906665	21.21758691	17.51528508	10.06206723	10.41397682	16.21176161	1.418790671	1.362597881	1.672197043	1.701061006	3.271993228	0.045378481	1.251414909	19.45733951	0.668743572	1.196667006	12.85629484	1.561149748	1.983009078	5.073597871	1.508970428	1.765448759
gei-13	2.628079128	7.303452787	2.298272357	4.050377163	0.803419375	6.652064706	1.482694441	1.346734769	1.57828277	1.135070935	0.73813209	0.691521539	1.810985676	1.680157851	1.917406156	2.195741848	0	18.24061405	0.236684649	3.124660677	7.760754593	0.228370529	0.985748438	1.251767052	1.738842204	3.51301674	9.922939287	4.106859366	1.60542011	1.635582051	5.169764445	6.303941858
gei-14	30.99085868	18.61008533	20.93411861	20.47251223	23.56267815	30.9647406	25.96483787	30.89410533	29.32337576	27.45889034	26.29818753	31.08834214	33.04186989	19.33448343	28.0753367	22.55119311	4.28858947	1.551019161	1.37748222	0.203819503	6.681846208	1.060255198	3.25963777	0.913316214	8.079595034	12.60579903	8.500294471	45.74356485	7.179720194	0.843723563	4.69393425	8.159183294
gei-15	18.98201042	29.12079054	20.08060784	25.73795412	16.80540629	28.66070598	17.80648989	14.2477591	8.072357763	2.864039806	8.960008281	4.893388462	10.93863138	11.8525441	11.7159214	11.2627391	4.028204053	115.2266255	18.32874796	27.13503833	217.5263098	20.80035713	4.496497973	4.703314403	23.24184318	13.32015668	18.05136656	5.932579918	11.10207423	9.924490341	51.9787409	6.78605805
gei-17	22.39401642	20.91140011	21.08149437	20.75409451	19.22737666	30.11774772	16.81346956	21.89749719	28.69394409	24.04986641	33.35900164	30.3663667	37.54399262	27.36957303	27.58964247	27.43666575	67.34169226	62.56681323	105.2125326	60.33463016	97.85296398	88.20315077	77.56733205	83.01795987	26.7664064	22.69182275	15.61557346	24.27509532	26.43281786	20.44616781	37.84655021	15.53503499
gei-18	0.172520376	0	0.105151954	0	0.110275595	0	0	0	0	0	0	0	0	0	0	0	0	0	0	0	0	0	0	0	0	0	0	0	0	0	0	0
gem-4	1.439099607	11.61020013	4.353792878	5.838676578	4.164535101	8.612277515	2.680444883	3.350610658	9.293447385	6.739367767	10.35883469	4.024001196	8.835619356	8.59253278	10.3620023	8.399786772	4.459175508	2.198383305	3.667435103	2.175958159	1.849274291	6.055725517	3.536390904	3.994506507	18.18776341	22.82332883	26.76045971	27.23163945	9.240330121	34.53192754	49.07866721	27.61139536
ges-1	5.334199601	4.616642538	1.102108112	2.626892405	3.756380889	4.38613373	1.91410784	2.073573791	3.211189466	2.758481483	2.085848228	0.708086185	5.965622288	5.539180201	4.955934846	3.338441947	4.262854304	0	0.166465492	0	0	0	0	0	0.088763644	0.794179779	0	3.164729996	0.137326267	0.488894772	4.437162844	0
gex-2	6.648063417	8.74888541	7.171378704	9.078956142	5.893357421	8.882440253	4.794956931	5.849282078	10.99942257	5.529191111	12.60243809	7.910328842	13.4010393	7.657713579	8.846917626	8.634015265	10.4093742	10.74214629	14.7561773	16.67635282	5.22087967	23.39219089	19.22835786	5.562080236	4.696403725	4.473025462	7.266058923	2.507786673	5.918117779	7.534309517	4.457087787	6.570509181
gex-3	19.73738143	12.39043491	11.97771935	10.89602696	17.08672241	14.84337646	13.47959958	15.88208727	13.54652365	11.75177245	14.0963653	14.96938532	13.90617717	10.26990207	13.20008274	16.42577662	3.290566085	14.8492243	6.586800599	6.300676331	20.17384107	10.51360437	11.55715691	8.127326617	3.159445289	4.447493107	2.819796342	11.07677004	14.98980225	6.401087535	12.52520072	7.339880809
gfi-1	20.45488985	7.544697887	7.872585856	8.973692882	32.04984377	8.706530464	12.33666664	8.244052319	3.315174994	2.046024846	3.408774794	1.068951254	5.411113119	3.620938014	5.865109229	2.81949492	1.732831294	1.477844781	1.881274923	0.303521517	1.970966148	1.895630537	0.525390227	1.094802398	0.257366327	0.481471491	0.545348083	0.32771418	5.28482228	0.720135122	0.426408737	1.358867829
gfi-2	34.39829519	31.14258703	30.04831895	32.97787052	37.47667707	37.86088728	28.67574698	25.81860052	45.3419386	32.60905942	45.88107946	47.64414556	52.88303808	37.25788945	44.01195652	49.06277164	56.3676567	78.7296073	75.14622748	63.38487592	27.85267527	41.61123601	23.49446829	59.64771439	186.5655184	87.77350582	88.04916918	76.16920177	95.40098805	79.51583792	83.83353228	64.35316049
[truncated: 45,506 more rows]
