# Supplementary material for: High neural activity accelerates the decline of cognitive plasticity with age in Caenorhabditis elegans
Source: eLife. 2020 Nov 24;9:e59711. doi: 10.7554/eLife.59711 (PMC7685709; doi:10.7554/eLife.59711)
Supplement: Supplementary file 2. [file elife-59711-supp2.zip › Supplementary file 8. DrEdGe/dredge-7.4.0-DESeq2/pairwise_files/D1-21-WW_vs_D1-7-WW.tsv]

	logFC	logCPM	PValue
Y11D7A.3	1.835143605	4.3266764	0.00004229
C06A8.3	1.143343317	8.203183447	0.00004229
epi-1	0.791229858	9.478992997	0.00008855
Y52E8A.4	-3.457443511	1.548409428	0.00008855
clec-1	1.094223072	5.108703397	0.0000957
lam-2	0.890901534	7.834561566	0.000279877
tdo-2	1.069773299	5.089567177	0.000453433
R02D3.1	0.891497069	6.678482796	0.000453433
hlb-1	1.094676721	5.797758313	0.000912021
jph-1	0.821666741	6.021597069	0.001839721
R11F4.3	2.268497615	2.370378576	0.001839721
let-805	0.999873523	8.100056154	0.002249317
fat-5	2.595132557	1.640033794	0.002539579
C46C2.2	0.961671632	5.208130508	0.002539579
C54E4.5	1.618736431	2.280567237	0.002539579
T27D12.1	0.856592368	5.55221065	0.002768322
Y54E2A.8	-1.137018719	4.831080286	0.002768322
cysl-2	1.436761288	5.017841233	0.002800643
T04F8.8	1.398348105	4.765382563	0.002877687
mnr-1	1.28618642	4.202002125	0.002877687
mup-4	1.093708656	7.564122373	0.003058867
del-6	1.264113008	5.985780803	0.003235769
F41E7.1	1.663891966	3.443421345	0.003315666
F55A3.7	-2.471874894	1.493899903	0.003315666
gst-4	1.744068892	3.173075644	0.004116773
ZC101.1	1.240943346	4.17943799	0.006987734
K11G12.6	0.9673253	4.295019748	0.006987734
D2092.4	1.005969541	5.454570953	0.008745812
tyr-2	1.614376492	4.155236687	0.010170788
F20D6.11	1.040418391	4.821049117	0.010585514
cpi-1	1.463936405	3.524250426	0.011113983
C34F6.10	0.699143678	6.008854429	0.011113983
unc-44	0.611873282	9.326803075	0.017980289
aagr-4	0.885740473	5.686911522	0.018164007
unc-70	0.697384212	8.473953408	0.019380511
lrp-2	0.565037715	7.977232428	0.019706423
C08H9.15	1.650380554	1.857153046	0.019706423
asp-14	-0.941012467	6.668648379	0.019706423
his-2	1.404816064	3.389853609	0.020703359
sqrd-1	1.216878229	3.877123918	0.020703359
Y48E1B.8	2.562385477	2.548085188	0.020703359
ttn-1	0.70112824	9.593545916	0.021817081
rpn-6.2	-1.321707752	2.531413058	0.021817081
ZC412.3	1.421259498	2.893651122	0.022323814
ZC247.2	1.43766185	3.189190986	0.02443298
pssy-1	1.298999387	3.985828278	0.02443298
pcca-1	0.852494283	7.028809894	0.026407723
mxl-3	1.182859543	4.857411554	0.027367789
pak-1	0.851508705	6.016966542	0.027367789
ptr-14	1.544799568	2.938587031	0.027367789
wdfy-3	0.675380474	6.042002369	0.027367789
K09G1.1	0.848355726	5.245282197	0.027367789
grsp-1	1.792546353	2.979107023	0.027367789
upb-1	1.037651575	5.073805149	0.027367789
mif-2	1.581361193	1.835062847	0.027466828
mrp-1	0.81965303	5.782040066	0.027466828
spc-1	0.77182734	8.421001795	0.027466828
vab-10	0.653478653	9.649567368	0.027466828
cas-2	-0.744523827	5.130279332	0.027466828
F16B4.4	1.309813569	2.303852821	0.027466828
fmo-1	-1.966335844	2.340215012	0.027903098
osm-11	0.767926519	8.228454527	0.027903098
F52A8.1	0.801999135	4.263340453	0.027903098
F13H8.3	1.409064552	2.387318518	0.027903098
Y50D4B.4	1.290256242	4.100761506	0.029835463
ZC513.7	0.725671198	5.850735964	0.029835463
anc-1	0.593426267	8.992680275	0.031362587
inx-13	0.859015939	5.069732896	0.031362587
unc-68	0.709358662	8.630585857	0.031362587
C41G7.3	-0.907239876	5.116828189	0.031362587
fig-1	0.717468597	5.128754487	0.031362587
F59E11.5	1.652745349	2.428976721	0.031362587
mca-2	0.964345747	5.540306458	0.031362587
igcm-3	1.035520811	6.04092971	0.031362587
sec-3	0.899331671	4.889363329	0.031594927
szy-20	-0.631215361	6.887483122	0.033602514
syp-1	-0.731393121	5.269130028	0.034057887
tnt-3	0.863430989	6.157084647	0.034057887
C27C7.1	-0.864998584	5.247609651	0.034490302
M153.1	1.635900964	2.749007572	0.034916125
inx-5	0.7874163	4.530458399	0.037735629
F26E4.3	1.068458497	4.011133602	0.038938837
fln-2	0.731748751	8.354844072	0.038938837
Y39G10AR.7	-1.032824433	4.444377758	0.040021217
Y54E10A.6	-0.96879641	4.090839474	0.040021217
fbxa-107	-0.88154736	3.494007957	0.04047023
F53F1.2	0.748005612	4.524970183	0.040675221
F38B2.4	0.971903916	4.903336073	0.040730014
gap-2	0.705644067	5.355733453	0.042679468
ugt-63	2.218872336	1.891624503	0.042679468
lam-1	0.76569131	8.532269793	0.042966019
chk-2	-1.087665405	3.643948087	0.043428901
K04C2.2	-0.614787256	7.75929008	0.044222382
ifb-1	0.777196651	7.598364326	0.045297485
qdpr-1	0.813212901	5.402975462	0.045297485
C56E6.9	-0.624115943	6.080646125	0.045977093
Y15E3A.4	1.030783317	3.579103703	0.047188101
tag-53	0.687029857	6.010049405	0.04733145
W05B5.1	0.935080396	3.635605207	0.04733145
B0410.3	1.147811102	4.087006258	0.04733145
C23H3.2	0.91814655	5.692276506	0.047388134
ZC410.5	0.807914314	4.203865913	0.048934379
cht-1	0.999420863	5.787818231	0.049512103
dod-6	0.815390226	5.366752317	0.049512103
W03G11.3	1.2472431	3.024643317	0.049512103
pccb-1	0.751248739	7.648518584	0.049512103
F43C9.2	1.205254527	3.293233552	0.052212445
fem-3	-0.632351285	5.085057345	0.052468265
puf-8	-0.63110866	6.978632652	0.052468265
Y53H1B.2	1.019871777	3.623595861	0.052468265
F46H5.2	0.693928959	4.732536916	0.052468265
R02F2.8	1.704772501	2.414871704	0.052468265
apl-1	0.588931866	8.211350315	0.052952031
adt-2	1.290838086	4.806942545	0.053008303
fox-1	0.979635784	4.174810781	0.053008303
him-3	-0.768024367	5.918972563	0.053008303
spon-1	0.913402084	6.125382531	0.053008303
D1086.10	0.966579883	5.421894775	0.053008303
myo-3	0.69539545	7.842856193	0.05328952
gls-1	-0.52530502	7.061611205	0.055981143
cept-1	0.76952888	4.788165993	0.055981143
ZK512.2	-0.679697154	5.576980283	0.055981143
H06H21.8	-1.228080671	2.198441277	0.055981143
pck-1	0.754852686	7.604532327	0.055981143
nduf-2.2	-0.755446026	5.567988604	0.056252753
T19D12.6	0.798488128	6.646284995	0.056379552
T28C12.4	0.904985951	4.720745016	0.056447454
cpna-2	0.518160204	8.443551259	0.056896665
Y47G6A.5	-1.733366764	2.349639045	0.056896665
tomm-40	-0.659309422	7.019638219	0.056963708
utx-1	0.814063185	4.731200649	0.056963708
Y47H9C.7	-0.834858215	3.864723645	0.057483467
F54D11.3	-1.664461838	1.756994804	0.057538577
glt-6	1.53687026	1.835151146	0.05770383
unc-52	1.000118195	8.427670763	0.058444901
pix-1	0.848883722	4.170605817	0.059016166
K07C11.7	0.922238024	6.054757199	0.059016166
eef-1A.2	0.664343161	8.246264698	0.059922453
T03G6.3	0.950350544	4.183839579	0.061178226
nhr-31	0.554971827	5.600685125	0.061757376
pst-1	-0.603865325	5.1942797	0.062852189
F55H12.4	0.856715454	5.221072052	0.062852189
tyr-6	1.173091375	3.104069864	0.062852189
R10D12.1	1.308745681	3.124362199	0.063405134
T21B6.3	0.969621408	5.236915645	0.063458379
mua-3	0.67807522	7.280519802	0.064107202
apa-2	0.603888544	5.833825665	0.064230976
pdi-2	0.490968334	8.529706514	0.064230976
ubc-6	-0.586860828	4.959911201	0.064230976
E01G4.3	1.014115626	3.976733944	0.064230976
cyp-34A2	-2.754292831	1.663631192	0.064230976
spp-10	0.632581339	6.836156393	0.064262072
pqn-24	0.765212464	3.889899953	0.064550466
glt-1	0.903029165	5.990800137	0.06472856
R02F2.7	-0.611698633	5.787026099	0.065040573
rhy-1	0.881232007	3.914234306	0.065395363
apc-2	-0.690722152	5.760423187	0.065981178
C31C9.2	0.944270393	5.463072548	0.065981178
poml-2	1.512750394	2.472130345	0.065981178
ZK154.6	1.299081236	2.384684394	0.065981178
pgp-14	0.937068184	4.719357587	0.066681188
cpn-3	0.786977134	6.627632536	0.068094616
skr-7	1.378478103	3.089157118	0.068094616
ZK1053.4	1.091894312	5.560807952	0.068094616
vha-5	0.957066394	6.430255468	0.068931982
cysl-1	0.768975497	3.87110118	0.068931982
D2030.7	-0.656267069	5.856141126	0.068931982
F55D12.5	-0.687219963	6.28770198	0.068931982
dhps-1	-1.074198492	2.489894155	0.068931982
glb-1	1.243717023	3.609530916	0.068931982
F44B9.2	0.74689429	5.067114566	0.068931982
F55G1.6	-0.815719602	5.062464133	0.068931982
madf-3	-1.072000033	2.374447468	0.068931982
ucr-2.3	-0.602687464	6.112164137	0.068931982
mrt-1	-0.796376755	4.457910677	0.068931982
W04A4.5	-0.680607762	5.646764139	0.070765454
gsa-1	0.597967741	5.714880989	0.071053994
C14H10.2	0.906190393	4.391355698	0.072365651
C09E7.7	-1.01806782	3.361563334	0.072440617
gpd-3	0.737875728	6.371564328	0.072551859
inx-12	0.770879407	4.961233584	0.072551859
pgl-2	-0.817531773	4.262310176	0.072551859
ptr-23	0.757576055	4.852308188	0.072551859
best-14	0.948945405	4.075532654	0.072551859
fah-1	0.743992599	5.141853186	0.072759304
dao-3	0.686991985	4.765270103	0.072858077
tbx-2	1.315271125	3.822016009	0.072858077
unc-73	0.6373998	7.313120741	0.072858077
mce-1	0.771925892	4.065604098	0.072858077
ZC247.1	0.501283475	6.456726388	0.072858077
ztf-26	1.327957509	1.885791324	0.073434629
sld-5	-1.214014888	2.437916651	0.075746331
C05C8.7	0.869020449	5.12558473	0.075792518
col-122	1.008252666	7.899814043	0.076030642
asd-2	0.768547464	6.228672586	0.076030642
unc-78	0.521746729	5.513730879	0.076030642
T28D6.3	2.177426776	1.612224751	0.076030642
aakg-2	0.685670892	4.416777076	0.076030642
lev-10	0.842968967	4.127628555	0.076455142
pat-12	0.742815739	6.10755471	0.076455142
C05D12.1	1.491776377	2.428408769	0.076455142
T07F10.1	1.010304688	5.286898684	0.076455142
car-1	-0.661245607	8.632796256	0.076455142
Y62H9A.3	-0.673901299	4.657277094	0.076455142
fasn-1	0.57180092	9.626353307	0.076859849
pat-6	0.852114283	4.252826251	0.077840417
cdo-1	1.295173011	2.389890747	0.077840417
F49H12.5	1.045845155	4.064848234	0.07890467
cdh-1	0.845098022	4.253919747	0.07890467
T28C6.7	0.536972047	7.127817638	0.080428696
C33G3.4	1.144349848	3.53002173	0.080763822
nrde-3	0.750544357	5.871991075	0.081673568
abts-3	0.816109973	4.984467785	0.082794865
gba-3	0.982228238	3.661011576	0.083061853
his-40	0.808803874	4.819446722	0.083648847
lec-5	0.587818057	7.317992111	0.083648847
unc-95	0.998141867	3.766473281	0.083648847
ttr-33	1.401839015	2.523673681	0.083648847
F35B12.9	0.858918083	3.182632555	0.083947903
dpy-18	1.009543079	4.443130907	0.084664638
evl-18	-0.607743105	4.805127059	0.08501949
aak-1	-0.571262551	5.910010464	0.08501949
unc-112	0.771387439	6.90486686	0.086513224
lron-3	0.862662196	3.794671468	0.086513224
dao-5	-0.541505194	7.424866845	0.087267294
F47B7.2	0.826618433	4.240769983	0.087267294
R13A5.7	1.009823329	2.909562648	0.089097303
Y47G6A.33	1.556989893	1.946498172	0.089097303
stau-1	0.714040759	5.574305532	0.090315342
polq-1	-0.61990442	5.904961612	0.090315342
ifa-4	0.741044248	6.035949466	0.0903351
sec-15	0.912886701	4.27486473	0.0903351
Y71D11A.3	1.50037965	2.524285072	0.09088157
F59A3.2	-0.520267527	6.143827186	0.091387322
hpo-24	-0.499008185	6.236579544	0.091420292
mrp-2	0.89130529	4.09558904	0.091949538
smg-3	-0.575517156	6.826107409	0.091949538
skr-19	1.33177788	2.504671773	0.092260549
rimb-1	1.05284902	2.966608819	0.093826896
B0491.1	-0.700565467	4.648257962	0.095181979
C56A3.5	-0.893404574	4.265329847	0.095181979
F54A3.6	-0.698144485	4.615142879	0.095181979
ccg-1	0.755498073	5.356053849	0.095712508
nos-3	-0.733517861	7.472750663	0.095712508
ketn-1	0.737544797	9.229728137	0.095712508
anmt-3	0.779799444	4.888028839	0.095712508
C17G10.1	-0.626088316	5.470973219	0.095712508
tofu-2	-0.65231039	5.001679681	0.095712508
K08A2.1	0.779612268	4.821740553	0.095712508
klo-2	-1.484467215	1.77000187	0.096997292
sel-8	-0.564721497	5.397130434	0.097572159
F45D3.3	0.827501784	5.117639624	0.097572159
Y54E10A.17	1.169557559	2.470158274	0.097572159
aars-1	-0.544327165	4.563293644	0.097594451
duo-1	-0.676133377	5.087573695	0.097594451
T12G3.2	0.80825336	5.711438072	0.097594451
C13G5.2	-0.770459956	3.984994707	0.09769253
cyk-1	-0.566673929	5.914043511	0.09791687
egl-21	0.551050055	6.498714054	0.09791687
nrf-5	0.504017326	5.967428622	0.09791687
Y48E1B.2	-0.782169832	3.889587147	0.09791687
hke-4.1	-0.5472145	5.83659117	0.09791687
Y48B6A.1	-0.636318054	5.75001679	0.097983447
C53A5.13	1.790005908	1.884140469	0.098440091
pck-2	0.596112108	8.389604965	0.098487284
cutc-1	-0.636314867	4.209207704	0.098487284
Y54G11A.1	-0.780480835	3.525526969	0.099127844
Y34B4A.7	0.758040162	4.124435434	0.099582309
pxn-2	1.193254179	3.55564719	0.100196738
mct-5	-0.587369256	6.092573942	0.100196738
Y82E9BR.2	-0.822149111	4.725843722	0.100196738
Y37H9A.3	-0.712563232	3.985090221	0.100778827
symk-1	-0.49717392	5.93547073	0.100778827
C29F3.7	-1.161826792	3.69220155	0.100814144
hpo-40	-0.662263792	5.783711251	0.100814144
F29B9.8	0.686397899	4.771620703	0.100814144
hmg-3	-0.502712412	7.032392743	0.101313806
gon-1	0.708891414	5.404603223	0.101543755
lrk-1	0.530956616	5.318206132	0.101543755
pab-2	0.62234959	7.839726585	0.101543755
magi-1	0.597149212	5.523422251	0.101543755
T08B2.5	-0.501853001	6.386342956	0.101543755
ubh-4	-0.597903076	6.06800916	0.101683494
asfl-1	-0.59754821	4.593990239	0.101683494
ugt-4	-1.239998456	3.246736624	0.101683494
B0261.7	-0.531705924	6.691343918	0.101683494
T02G5.4	-0.898757975	3.340308957	0.101683494
D1086.3	1.44781514	4.221387119	0.101778185
Y17G7B.18	-0.624782514	4.939144066	0.102315759
ttr-15	0.680863066	5.363038866	0.104000564
F32A7.5	0.607580234	5.293052063	0.104026704
crb-1	1.016551026	4.057375538	0.104304344
mdh-1	0.454351895	7.949898103	0.104865833
sun-1	-0.705624398	5.424298699	0.105926704
dmd-6	0.587064704	5.285892705	0.105926704
F55C12.1	0.681976581	5.275559336	0.107310529
B0393.6	-0.579289749	5.626552403	0.107617329
eat-16	0.641340302	4.532015752	0.107721107
far-1	0.722087933	6.569719595	0.108756369
F34D10.6	0.972857339	3.782484373	0.108756369
C14B4.2	0.895960506	3.687011589	0.109760646
C38D4.4	-0.705923764	5.159190123	0.109760646
pbo-5	1.381598706	2.351129537	0.109760646
F35E12.5	1.181636999	2.947146403	0.110984446
Y54G2A.17	-0.563244823	4.597956556	0.110984446
klp-8	1.006505873	3.575333379	0.111197808
F23B12.7	-0.478460928	6.464808297	0.111907769
K07E3.1	0.57250162	5.304274	0.111907769
T14G11.1	0.970502046	2.952097261	0.111907769
Y53C10A.5	0.954356261	4.016774544	0.112009049
nhr-114	1.139956054	3.844514263	0.112471294
gcy-12	0.680372457	5.682301142	0.112560361
C39B5.2	1.300587283	2.411858189	0.112560361
rig-1	0.958060041	3.824731942	0.115156485
fic-1	-0.80517324	3.66873331	0.115156485
K03E5.2	1.038531525	3.434987536	0.115156485
sepa-1	0.909125835	4.009953184	0.116374566
unc-49	0.640591322	4.876028019	0.116611274
nhr-4	0.987285126	2.483053835	0.116800902
T13H5.8	-0.556265562	5.126155597	0.116800902
nhr-46	0.638802053	5.561323419	0.116837589
DH11.5	0.687475704	4.117981883	0.116837589
perm-1	-0.583346375	6.219013195	0.116837589
ced-11	1.247244051	2.950662276	0.117824145
idh-1	0.420257846	7.242813157	0.117963594
deb-1	0.670580001	7.571280492	0.11817175
mog-3	-0.608282081	5.305226036	0.11817175
nas-37	0.767867944	4.342375771	0.11817175
F32D8.12	0.722127201	4.743246251	0.11817175
F46G10.2	0.862438462	3.782309218	0.11817175
F47G3.1	1.726890476	2.038715497	0.11817175
bath-4	-1.236266601	1.675792923	0.11817175
T22H9.1	-0.734746438	3.395472153	0.11817175
lin-15A	0.770703905	3.96290102	0.11817175
K03B4.1	-0.706568786	3.901157231	0.118228056
K11D9.3	1.710480144	2.332660864	0.118273891
T13F2.6	-0.536777117	7.591650684	0.118273891
T24D1.2	-0.589396164	5.514020547	0.118273891
xpc-1	-0.525514194	6.64132924	0.118273891
F57A8.1	0.724211892	5.079291852	0.11833589
lbp-1	0.904568493	4.961480284	0.11844524
egl-19	0.715759608	5.708886916	0.118561772
erp-1	0.647931292	4.167023277	0.118561772
T04B8.5	0.733810018	4.643984208	0.118561772
K11D12.13	0.770317869	4.745918282	0.118561772
ttll-12	-0.499787393	5.864508445	0.118969657
ost-1	0.552278586	7.961207872	0.11985559
C10C5.4	-1.426404522	2.72916258	0.11985559
clec-190	-1.524419814	2.594201053	0.11985559
M60.2	-1.221828984	4.460108767	0.11985559
lim-9	0.675613318	5.652045063	0.121299549
nep-2	0.642444909	4.864634229	0.122355589
C18E3.5	-0.792963943	4.025063093	0.122464332
dct-6	0.606279698	4.772257392	0.125515133
cec-7	-0.631873663	4.797183559	0.126310751
C27A12.9	-0.658632294	4.673156265	0.126310751
Y65B4BL.4	-0.599348194	4.694558284	0.126832435
parn-2	-0.565603537	4.354484472	0.127224969
smgl-2	-0.536445704	6.49942462	0.127277594
dre-1	0.691047006	4.798207649	0.127353517
nhr-57	1.215402575	2.780528081	0.127415386
frpr-7	1.325733209	1.751865087	0.127415386
F39C12.1	0.447557466	7.338476324	0.127415386
bcs-1	-0.66924976	5.270333845	0.127857152
daz-1	-0.578641924	8.047073235	0.128034116
gln-5	-0.420622242	7.033463326	0.128034116
his-6	0.905788085	4.73899752	0.128034116
ttr-50	1.047674423	5.919737818	0.128034116
K01B6.3	1.28298464	2.100850356	0.128034116
abl-1	0.686353345	5.605280975	0.128663207
dpy-11	0.438351252	5.893677622	0.129205659
mig-6	0.664033519	9.39702904	0.130266039
rars-1	-0.467624789	5.812889051	0.130266039
mrps-35	-0.653983684	4.776851006	0.130266039
Y43E12A.3	-0.695731935	3.879110198	0.130266039
ZC434.8	-0.545591801	5.900533862	0.130266039
F21A3.3	1.275092531	2.336061555	0.130608369
bir-2	-0.698794605	4.32508281	0.130637153
blmp-1	1.036985094	3.660019179	0.130637153
nath-10	-0.488643784	5.978409598	0.130637153
K08A2.4	0.865599337	3.540505784	0.130791972
B0272.3	0.65774942	4.448580609	0.131422306
myo-6	1.171863255	1.722120101	0.13199178
pole-2	-0.532415471	6.090160435	0.13199178
T02B11.3	0.78476127	3.388482637	0.13199178
eat-20	0.636728767	4.652228197	0.132363753
ftt-2	0.39727654	9.220009587	0.132363753
ife-2	0.882623141	2.857011763	0.132363753
tsp-8	1.351196735	2.480357474	0.132363753
mrpl-32	-1.042268539	2.033120797	0.132363753
flp-1	0.825847585	4.520074321	0.133398668
hmit-1.2	1.314368788	3.573000425	0.133398668
emb-9	0.544206612	8.413730402	0.133629517
kin-10	-0.421501035	6.966895593	0.133748452
klp-3	1.247786793	2.576122555	0.133748452
nos-1	-0.668875729	4.44491089	0.133748452
sex-1	0.786103223	5.454435164	0.133748452
slo-2	0.827765574	3.348579772	0.133748452
unc-13	0.559178359	5.789395792	0.133962796
F20D1.3	0.531953573	5.559682024	0.133962796
ppt-1	1.301567559	2.215827655	0.134448405
abts-2	1.552456446	1.783466414	0.134707089
nipi-3	0.528217706	5.721840784	0.134707089
rack-1	-0.541642107	10.40336302	0.135037431
myo-2	0.859973586	7.448903442	0.135859654
C05D11.5	1.230358933	2.586201054	0.135925869
kca-1	-0.640768159	5.623897328	0.136160961
best-22	0.920127698	4.121333963	0.136502222
pbs-4	-0.550696204	5.570181645	0.137542975
klp-16	-0.610028581	5.238073636	0.138272117
lrp-1	0.808867956	7.927107542	0.138272117
C49F5.6	0.571985362	5.502798475	0.138272117
rbpl-1	-0.440503013	6.989569905	0.138272117
ZK742.3	1.033967982	2.560452118	0.138272117
jmjc-1	1.048139479	3.293642197	0.138916665
rab-6.2	0.90224548	3.134693594	0.139916169
inft-2	-0.569740145	6.429660917	0.140792369
mak-1	0.519946522	8.195539719	0.140792369
mdl-1	0.701939866	5.396456573	0.141286506
B0222.5	0.893876806	4.077437689	0.141286506
cpsf-2	-0.444639414	5.755969624	0.141286506
F15A8.6	0.860673407	4.005216646	0.141286506
F13E6.1	0.708430958	4.646358218	0.141489088
M03B6.4	1.308823968	1.818246768	0.141489088
ZK822.5	0.961434634	3.486445463	0.141489088
R05G6.4	-0.900799509	3.04822395	0.141489088
T10G3.3	1.523102279	2.599827677	0.141914282
hars-1	-0.613313032	5.215880485	0.142262563
T05D4.2	1.56715402	2.293187917	0.143868928
tbc-11	0.827463322	4.456125309	0.143868928
R11F4.1	0.722460726	4.469106993	0.143868928
chd-3	0.573957946	6.491709644	0.144101989
lin-9	-0.550364555	5.776608762	0.145495459
madd-3	0.736184289	4.593817848	0.14823126
cyk-4	-0.474987413	7.350516973	0.148312378
apn-1	-0.750328291	3.715064043	0.148444476
csq-1	0.579628433	7.206357392	0.148444476
gar-3	1.247398733	2.201829205	0.148444476
cbl-1	1.272317421	1.8100017	0.148444476
ocrl-1	-0.689351637	3.485547973	0.148444476
C49A1.10	1.146189937	2.514730721	0.148444476
C30F12.5	0.779445448	3.818916456	0.148444476
ptr-12	1.325828558	1.949904688	0.14857255
C54D10.3	0.816176749	3.326337141	0.14857255
saeg-1	0.466295208	6.194586121	0.14857255
saeg-2	0.78637954	3.650117536	0.14857255
bub-3	-0.473944391	6.471582557	0.14857255
ZK632.2	-0.559585425	5.943232589	0.14857255
C28G1.4	1.447165495	2.68759242	0.14857255
C39D10.8	1.072666195	2.478050471	0.14857255
dur-1	1.328428517	2.892122065	0.149005827
pas-1	-0.577003128	5.973350503	0.149005827
F42H10.5	0.904446938	3.700127295	0.149005827
Y54H5A.2	-0.768932147	3.871946422	0.149051656
clh-1	0.522089402	6.046085106	0.149791859
bli-3	0.534790508	4.579532064	0.150164016
smi-1	-0.995592057	2.683422952	0.150214604
arrd-25	0.79665571	4.741322292	0.150214604
W05H9.4	0.633708155	4.485901477	0.150214604
T07C12.12	-1.003400684	2.435570348	0.151077985
atgp-2	0.698062791	4.441481485	0.151661833
his-61	0.598968047	4.887704751	0.151661833
drsh-1	-0.476271796	5.34031718	0.151724686
bath-2	-0.884943981	3.318923068	0.15179151
ZK546.14	-0.490196005	6.319993787	0.15179151
mlp-1	0.763885894	3.114194408	0.152279415
unc-89	0.584592944	9.824383618	0.152279415
C54G4.9	-0.778602621	3.448429211	0.152279415
R05H5.3	0.580626977	4.522720807	0.152679718
Y54H5A.1	-0.586463198	6.227296585	0.152679718
plk-3	-0.473804147	7.701087298	0.153160458
aptf-3	-0.809283584	4.532437364	0.153160458
fipr-21	1.1117619	3.06345193	0.153160458
T09F3.5	-0.81941275	3.3002773	0.153160458
T19B10.2	1.249207721	3.793398252	0.153160458
Y56A3A.30	1.095313418	2.896851341	0.153160458
T25F10.3	1.030383517	2.003109559	0.153160458
rod-1	-0.485174473	7.597688351	0.153480318
AC3.5	0.94833228	5.485078265	0.154354528
tbc-1	0.70862039	3.808887012	0.154354528
T13F3.6	1.492964991	3.215517425	0.154354528
Y43B11AR.1	1.06150857	2.468689571	0.154354528
tln-1	0.66375562	7.73869948	0.154607496
B0250.7	-1.261406064	2.010672903	0.155477499
Y48G1A.1	-0.702242316	3.330828814	0.155477499
Y71F9AL.8	-0.66966779	4.197953821	0.155870214
F14H3.3	1.244364342	2.006690041	0.15626763
zim-3	-0.825315846	2.824676584	0.15626763
K04C1.2	0.850381069	3.526745715	0.156333856
B0416.5	0.559653507	6.657981257	0.156920056
avr-15	0.793527738	3.14162661	0.157956041
his-1	1.320359983	3.065641819	0.157956041
map-2	-0.720099035	5.235050129	0.157956041
tni-4	0.672175988	4.991229787	0.157956041
gsnl-1	0.638526605	6.234022049	0.157956041
phat-6	1.045872453	2.135684649	0.157956041
paqr-1	-0.54265873	5.857874911	0.157956041
tut-1	-0.741470958	3.959349123	0.157956041
Y69A2AR.1	-0.478353756	5.194205664	0.157956041
ZK973.1	-0.392796727	6.433402909	0.157956041
hst-6	0.668756552	3.71039653	0.158195049
coh-3	-0.573115656	4.757485767	0.159072218
pat-2	0.635689649	6.550753773	0.159645586
tag-147	0.723933129	5.516414636	0.159645586
hpo-12	-0.629648896	4.405297918	0.159645586
F25G6.9	-0.438410121	6.60375918	0.159645586
F22D6.9	-0.730269912	3.466262678	0.159728552
zim-2	-0.611123343	4.079886609	0.160372726
spp-15	1.464741926	1.692331021	0.1608305
unc-119	0.70231202	5.151947646	0.1608305
F28C1.3	0.489430291	5.894491643	0.1608305
lact-3	-0.692135236	4.492561951	0.1608305
ola-1	-0.485998583	6.770055323	0.1608305
C46G7.2	0.749135681	4.589019017	0.1608305
Y50D4B.3	1.089295751	3.360922658	0.1608305
vig-1	-0.682844748	9.357928074	0.161060607
nhr-34	0.763050126	3.661935921	0.161187349
lars-1	-0.402370206	7.774381886	0.161331682
E04F6.6	1.170225017	1.846160261	0.161331682
nhr-41	0.81616261	3.353336777	0.161331682
klp-18	-0.629528351	6.22662968	0.16186726
npp-4	-0.5445189	5.553172338	0.163620535
cyk-7	-0.546350643	5.968799181	0.166588393
tars-1	-0.570624544	7.290817897	0.168184746
C54E4.2	0.616235615	5.588114086	0.168184746
trap-2	0.66874842	3.867836731	0.168184746
hsp-3	0.394291944	8.204805884	0.1684341
taf-11.2	0.698651572	4.688428431	0.169502789
alr-1	0.95769239	2.736274786	0.169502789
Y105C5B.5	1.127727656	2.047913261	0.169510107
C02F12.5	1.377288531	1.695029541	0.169510107
T07A9.14	-0.898789929	3.444545843	0.169510107
rsp-7	-0.537618874	6.1200415	0.169762113
T10B10.3	0.615997081	5.123362896	0.169762113
mib-1	-1.000023497	2.81224254	0.169762113
Y105C5A.14	1.092182047	2.153442619	0.169762113
tag-294	0.50996968	4.781137916	0.169762113
Y54G2A.21	-0.970626401	2.118000148	0.169762113
gcy-28	0.46203799	6.419678703	0.172028017
lbp-3	0.6207524	4.163562396	0.173881023
C01G6.3	0.574528979	6.696702699	0.173881023
C52B9.4	0.737470508	4.49321756	0.173881023
sem-4	0.569919354	4.688586109	0.174352646
tftc-1	-0.376940085	6.799582644	0.174352646
hpo-31	-0.608373554	4.503327972	0.174902633
K07C5.6	-0.478675214	6.671651465	0.174902633
mcp-1	1.177409039	2.623392405	0.174902633
F25E2.2	0.647326875	5.710459223	0.174902633
F25E5.8	0.868297056	3.721255392	0.174902633
dpf-2	0.783329229	4.834156815	0.175204202
epg-2	0.888413613	5.730199947	0.175204202
cit-1.1	-0.491138528	4.895858752	0.175858526
dys-1	0.912461551	7.727723918	0.175858526
hsp-12.2	0.94511956	2.431347089	0.175858526
K01A11.2	-1.084515177	2.27021502	0.175858526
sut-2	-0.469516065	5.703180693	0.175858526
rpl-3	-0.586938245	10.78883995	0.176324891
F52D10.2	0.805430816	4.681877554	0.176324891
gly-11	1.305451153	2.683515512	0.176333903
H06A10.1	1.317927171	2.208819824	0.176333903
Y37A1B.5	0.852730264	3.36486665	0.176333903
cav-1	0.800460633	4.855196309	0.177246103
col-140	0.908175491	7.553399813	0.177246103
ncx-1	0.945944064	4.700364541	0.177246103
tmc-2	1.026205971	4.414869679	0.177246103
C24A3.2	1.165325587	1.773230977	0.177246103
elks-1	0.708560403	4.533625566	0.177246103
sec-6	-0.440927079	5.150583651	0.177529456
C17H11.6	0.790893043	4.410508164	0.17848172
nhr-5	1.091642499	3.324663344	0.178545513
M05D6.3	1.198971961	1.753790649	0.178545513
chil-10	0.769875471	3.904375966	0.178993865
gem-1	0.60346521	4.327720609	0.179135877
lin-26	-0.47213814	5.917721049	0.17928028
Y87G2A.11	-0.599028855	4.367975206	0.17928028
aqp-8	1.066778986	4.201309744	0.180409054
pqn-82	-0.766080514	3.284053667	0.180409054
tofu-1	-0.578317796	5.562278427	0.180409054
ZK1098.4	-0.548305003	3.992726697	0.180409054
fbn-1	0.965203025	6.8607711	0.180409054
C31H1.8	-0.499266017	6.333712078	0.180940351
C52D10.12	0.676942488	3.909462652	0.180940351
nfyc-1	-0.647007172	4.195972494	0.180940351
mex-1	-0.442513737	7.5604591	0.181076758
mlc-2	0.599947351	7.801764952	0.181076758
prde-1	-0.832833879	4.332704477	0.181076758
clec-187	1.341983998	1.918179965	0.181076758
asb-2	0.620722058	6.547708458	0.182050866
sop-2	0.60803076	4.11333303	0.182050866
R13H4.2	0.764302627	4.566483302	0.182050866
C18A3.3	-0.653645591	5.015470266	0.182050866
cht-3	0.418213542	7.520107131	0.182050866
lact-5	1.519068417	3.313887562	0.182050866
ugt-45	1.028781478	2.89235856	0.182050866
pgp-4	1.200966688	2.318881549	0.182138541
F53A10.2	0.797604955	4.12967666	0.182138541
T21D12.12	1.473453686	1.558018948	0.182138541
arrd-17	0.760245426	3.314355415	0.182368093
myo-5	0.660045467	5.515555607	0.182368093
csn-4	-0.630301111	4.086414722	0.183130508
C04F5.8	-0.600773863	3.798738037	0.183130508
K07H8.10	-0.558435826	9.633267749	0.183130508
dnj-27	0.740213452	5.087136668	0.183366903
aco-1	0.407970334	7.783895088	0.183483064
alh-10	0.767512416	3.792373843	0.183483064
aph-1	-0.705451674	3.150053192	0.183483064
hpd-1	0.456101003	6.748121129	0.183483064
K02C4.3	-0.421423314	7.902283123	0.183483064
Y18H1A.7	-0.780535239	2.971812898	0.183483064
ugt-41	1.063520458	2.961430426	0.183850799
rrbs-1	-0.505677175	5.914762962	0.185396535
mrps-22	-0.789164085	4.066205766	0.186114433
pmt-2	0.736297843	7.313032544	0.186364065
sucl-2	-0.554752066	5.750670469	0.186947834
lys-2	-1.01526913	2.85030791	0.187166642
sec-22	1.005454939	2.309747274	0.187166642
dhs-20	-0.854671736	2.977121841	0.187282767
unc-103	0.777748192	3.943042872	0.187282767
ttr-16	0.74917283	4.936505464	0.187282767
cbs-1	0.779748903	4.794675177	0.187282767
K10D3.4	1.281510033	3.748307703	0.187410704
F47G9.4	1.067310367	2.710348606	0.187433185
rep-1	0.985233604	2.770328102	0.187632081
ppw-2	-0.687165704	7.80909515	0.187646108
ZC434.9	1.009161367	3.997628416	0.187776472
unc-97	0.56421572	5.792654176	0.187794059
syd-2	0.698092232	5.414133855	0.188161208
kin-2	0.534346618	7.793452268	0.188201559
pms-2	-0.528102432	4.655714909	0.188201559
tpa-1	0.609656669	5.256353407	0.188201559
egrh-1	0.667203765	4.143065704	0.188201559
skih-2	-0.468443075	5.873920336	0.188201559
T14B1.1	1.223035667	4.320429797	0.188201559
C41G11.1	1.224257637	3.281708159	0.188201559
nucb-1	0.492932078	5.02065296	0.188487574
egl-30	0.440413012	7.974195048	0.188540485
ZC449.5	0.853173498	3.508102475	0.188680151
F08F8.9	-0.526195764	5.082073495	0.189328855
nhl-1	0.76308995	3.985567775	0.189968776
ptp-3	0.435733353	6.446694119	0.189968776
skr-17	-0.589789739	3.999144199	0.189968776
gpx-5	0.865477451	2.602144897	0.189968776
Y37D8A.4	0.615356709	3.845529916	0.189968776
C29G2.1	-1.521641004	1.814986162	0.189968776
F22B7.9	0.844204902	3.480554074	0.189968776
ugt-13	1.109490012	3.614109533	0.189968776
Y35H6.3	-0.675647553	3.951088476	0.189968776
cgh-1	-0.563284637	10.53108367	0.190212518
F56F11.4	-0.509732152	5.159236101	0.190212518
C37H5.5	-0.556600071	5.357088614	0.190833174
pgal-1	0.474525626	5.801256918	0.190833174
ham-2	1.150238974	3.052589716	0.19087796
kin-18	-0.364606409	7.596942208	0.19087796
T28D6.4	1.20805168	2.282920536	0.19087796
C25H3.11	-0.450347093	5.672679387	0.19087796
T10H10.2	0.796356969	3.811895663	0.19087796
F20D1.1	0.740890707	3.639934628	0.191017264
C29E4.13	-0.727032892	3.070889455	0.191654701
lbp-2	0.590380641	5.274612702	0.191658057
R05H11.1	1.105024078	2.463192613	0.191985201
sea-2	0.374287276	6.180712574	0.19290748
W02B12.1	-1.381687342	1.759259469	0.193484008
gly-8	1.072172361	3.963941811	0.194130684
B0491.7	-0.894411581	3.12296224	0.194130684
ztf-7	-0.416240678	9.009141574	0.194130684
seb-2	0.939478989	2.545813152	0.194358375
rol-3	1.02529377	3.223380112	0.195368854
icp-1	-0.612572365	5.572146596	0.196336063
F57B10.5	0.603111118	3.886334609	0.196336063
Y82E9BR.17	1.004821939	4.714172187	0.196336063
ZC317.7	-0.812437616	2.992553741	0.196336063
ddx-23	-0.442580288	6.503290112	0.196723167
F53B7.3	-0.50024527	4.41314852	0.198771869
C50F2.4	0.650538754	3.488953581	0.198819114
pcp-5	0.586994734	5.030866381	0.198819114
cyd-1	0.896265742	3.473990418	0.19907121
C53D5.1	0.803545497	3.858019509	0.19907121
ymel-1	-0.413391412	5.967538651	0.199280296
nduo-2	0.673555617	10.12194797	0.199280296
T26A5.2	-0.598246812	5.696833053	0.199280296
abf-6	1.046746501	1.83545619	0.199335217
Y48G1BL.5	-0.778078452	2.607543666	0.20010096
Y57A10A.23	1.234236829	3.263918691	0.200627982
cam-1	0.419270873	6.112275325	0.200934382
spe-41	-0.936306868	2.371283297	0.200934382
mec-8	0.841222706	5.088231773	0.201033628
ugt-58	0.678928386	3.99656505	0.201501071
kcnl-1	0.975706816	2.594644713	0.201962871
apy-1	0.567670802	4.635974497	0.201962871
gld-1	-0.529160456	9.660571657	0.202901232
cku-80	-0.606589473	4.658888952	0.203221509
myo-1	0.829961732	7.49713258	0.203402746
mig-18	1.271679069	1.644791511	0.203402746
png-1	-0.691274264	3.729823116	0.203402746
W10G11.3	1.549162533	1.52861761	0.203402746
C41G7.9	0.488124017	4.252039724	0.203402746
Y48E1C.4	1.064321812	1.858497093	0.203479647
K10C9.3	0.982898495	3.061287421	0.203479647
Y37A1A.4	0.654790709	3.521468114	0.203479647
mrps-26	-0.584707485	3.612651687	0.203921161
alh-9	0.684865771	6.127667406	0.204313589
immt-1	0.562634646	5.075720205	0.205229916
arc-1	0.942200312	2.76345237	0.205605874
F28B3.6	0.487351911	4.233536853	0.205675832
cho-1	0.986307416	1.95043653	0.205979835
snf-3	0.714854584	4.826242273	0.205979835
C35C5.3	0.559392296	5.50666421	0.205979835
ceh-14	1.220878133	3.018030649	0.20623875
fkb-5	0.642392988	4.398057513	0.206503086
M05D6.5	0.766825241	2.813857737	0.206503086
W03G11.4	0.809321665	4.145519926	0.206503086
bet-2	0.521763407	7.129693673	0.207322726
C16A11.4	-0.532747683	4.983272972	0.207322726
gta-1	0.562112506	6.236057178	0.207340362
JC8.2	-0.473530917	4.971975187	0.207340362
oma-1	-0.368710355	7.210152412	0.207439087
cdk-4	0.951687019	2.330240136	0.207618899
cor-1	0.868691266	3.708818488	0.207618899
cpb-1	-0.73214169	5.528173127	0.207618899
hpk-1	0.404521879	7.279917987	0.207618899
jip-1	0.715291345	2.780022075	0.207618899
npp-16	-0.50763233	5.585674783	0.207618899
ifet-1	-0.497017634	9.406320835	0.207618899
tag-123	0.405279641	5.664183378	0.207618899
F09C8.2	0.570011572	5.684034997	0.207618899
F25D7.4	-0.598706945	6.36477081	0.207618899
gtbp-1	-0.505974888	7.650451741	0.207618899
R01H10.7	-0.527805873	4.420546438	0.207618899
C01F1.1	-0.432966155	5.783787692	0.207618899
C14C11.2	-0.525726401	4.00702481	0.207618899
perm-4	0.356694084	8.870850321	0.207618899
C48E7.1	0.75480087	4.392363852	0.207618899
nep-11	0.933499021	2.963267652	0.207618899
K11H12.7	0.973717814	3.487219972	0.207618899
M01E11.3	-0.600555585	5.024470725	0.207618899
Y50D7A.1	-0.532809715	5.153910069	0.207618899
dhs-25	0.891268465	3.432154422	0.208444006
taf-6.2	-0.524899029	5.333328399	0.208444006
inx-10	1.096138571	1.943174654	0.208821763
let-268	0.88824296	4.849865481	0.208821763
pan-1	0.599004994	4.866598951	0.208821763
C52B9.8	0.485762024	5.584233671	0.208821763
sars-1	-0.354879502	7.507662485	0.208946573
arrd-18	1.189304712	2.251581979	0.209938321
eif-3.H	-0.56457848	4.550380267	0.211034104
nep-1	0.661907372	3.702346306	0.21275062
nhr-3	0.677945975	4.254283127	0.213783942
pcp-1	-0.878007886	2.701309819	0.213783942
C39E9.8	0.833075596	3.592966203	0.213783942
K04B12.2	0.591235404	5.045955201	0.213783942
ZK643.2	1.035118027	1.876642981	0.213783942
H37A05.4	1.108538589	2.08519318	0.213783942
poml-3	1.069813497	1.992226536	0.213783942
lpr-5	2.004004791	2.003378868	0.214708379
ncam-1	0.769991325	4.300565774	0.214732566
set-9	-0.503550945	6.25429921	0.215382475
EGAP2.1	0.893605708	2.808763707	0.215834678
F15A4.6	1.081797736	1.919918103	0.216777195
C05D11.1	-0.40911351	6.493961962	0.216990813
T22B7.4	1.089519637	2.107342597	0.217030161
hcp-2	-0.394524356	7.457581091	0.217431713
C56C10.7	-0.577951542	4.336282838	0.217431713
arl-1	-0.677506559	3.176977717	0.217648743
C18D11.1	1.149636808	2.951751269	0.217871602
W04G3.5	0.504912798	4.365825753	0.218018796
ksr-1	0.548985349	3.739467681	0.218160673
F27C1.6	-0.39127782	6.062743432	0.218183762
Y102A5C.5	-0.806875566	3.887398319	0.219059362
ekl-1	-0.492833168	5.34545911	0.219842119
tbc-13	0.942005146	3.591519127	0.220308178
xpg-1	-0.432655614	5.64094071	0.220308178
dhs-11	-0.906333594	1.795886471	0.220831246
mans-4	-0.416899314	5.238091202	0.220831246
hif-1	0.447668555	7.821962985	0.220953559
psr-1	-0.668024702	3.636124962	0.220953559
rpy-1	0.630637169	4.043321032	0.220953559
C34E7.4	0.734505189	3.663230743	0.220953559
sdha-1	0.641023489	5.798556464	0.220953559
Y105E8A.25	-0.50009888	4.734055069	0.221513842
nhr-76	1.065910564	1.798122843	0.221513842
K08C7.1	0.74943324	2.973637113	0.222903773
ntl-9	-0.372235694	6.662968692	0.223373242
Y76A2B.5	0.385613132	5.673767043	0.223947976
C08F8.3	-0.447443788	5.71137502	0.22406609
C06A6.2	0.651569172	3.996963339	0.22406609
farl-11	-0.403248545	7.636027719	0.22406609
egl-23	0.802519949	3.344668962	0.22417002
sid-1	-0.451309369	5.326854055	0.224892959
acl-12	0.901031454	3.264358997	0.224892959
F41G3.10	0.92997916	3.377194088	0.224892959
pfk-1.1	0.498333235	7.183272265	0.224892959
F18E9.3	1.298559469	2.365418085	0.226080933
C55A6.10	-0.533809388	4.277524159	0.226107546
unc-96	0.574854177	4.823534111	0.226573165
F09A5.4	0.389589079	5.607039152	0.226573165
hda-6	-0.382990534	6.789879704	0.226573165
cls-3	0.522318602	4.368535382	0.226713489
asb-1	-0.489929562	6.787061676	0.22675717
nhr-138	0.760341355	3.029374606	0.22675717
ten-1	0.555037221	7.021161078	0.22675717
aman-1	0.620731458	6.393439558	0.22675717
pho-14	0.583884401	5.032941796	0.22675717
igcm-4	1.387765054	1.553807953	0.22675717
egl-3	0.386097057	7.838167222	0.22685879
B0238.9	-0.549454016	5.847280451	0.22685879
K02F3.9	0.936610125	1.842680824	0.22685879
Y48C3A.12	-0.453353536	5.2931032	0.227043895
F53F4.11	-0.425657573	7.086354589	0.22808022
M05D6.6	0.746695421	2.753062602	0.228588729
T24B8.2	-0.527996821	4.620908954	0.228588729
hmg-11	0.985164267	2.968800012	0.228755681
toe-4	0.538418318	4.291856106	0.228755681
nprl-3	-0.53158926	5.145429544	0.228755681
Y25C1A.7	0.654031082	4.497108253	0.229419499
mig-2	0.660808883	4.69496019	0.229479002
pssy-2	-0.651684772	4.490798349	0.229479002
egl-9	0.481069478	5.31296269	0.231301879
C35E7.5	0.767370542	7.22428576	0.232489668
K11G12.5	0.464090796	6.061329705	0.232489668
lpr-2	1.328249121	3.120283126	0.233818986
fncm-1	-0.726191797	3.036320529	0.233818986
T22F3.2	-0.480667445	4.98792095	0.233818986
C44E12.1	0.934914995	3.083073597	0.233943402
F25G6.1	-0.805013684	2.697494634	0.233943402
iff-2	0.478302807	6.071959216	0.234252386
hex-1	0.42487708	5.456453641	0.234314789
let-413	0.643368315	6.039847419	0.234461398
aqp-7	0.737489106	7.347718504	0.235326809
lys-7	1.08556482	3.519419105	0.235326809
pqn-20	-0.39441624	7.407269526	0.235326809
zig-4	1.304398492	2.106272416	0.235326809
F01G10.9	1.199000487	2.134245874	0.235326809
F17A9.2	-0.445545137	5.358720545	0.235326809
ZC513.5	-0.542610745	3.99754893	0.235326809
pdhk-2	-0.454530638	6.073795835	0.235326809
prom-1	-0.408684501	5.431146029	0.235448616
kal-1	1.034410681	3.074842004	0.235920586
wht-7	-0.516047366	5.442665772	0.235920586
his-68	0.462511119	5.047560032	0.237706496
C36E8.1	-0.40265918	6.114071931	0.237706496
skr-2	-0.493219873	5.084447584	0.238257796
pdf-1	0.646159667	3.847839043	0.238257796
Y34B4A.2	1.283946678	1.606117913	0.238257796
Y39F10B.1	-0.428651933	5.211040801	0.23882279
F46F2.3	1.643700658	2.353834563	0.239073364
F57G12.1	0.766020226	6.767210437	0.239073364
F43G9.4	-0.581069857	4.295757425	0.240372299
H28G03.1	0.464032988	6.483784051	0.240372299
cye-1	-0.402666391	6.776554185	0.240459156
fbp-1	0.513876874	6.159325466	0.240954894
C51E3.6	1.333521607	2.282472602	0.240954894
npp-8	-0.528295272	8.037901958	0.241113427
F35G2.1	-0.465538589	6.684626968	0.241113427
W02H5.8	0.913265744	2.751530073	0.243799735
tni-3	0.782250545	5.588740233	0.244096883
dpf-6	1.115644484	2.050902087	0.244234167
eef-1A.1	-0.460652611	11.89279343	0.244234167
far-3	2.367386454	2.668205687	0.244234167
fars-3	-0.402228399	5.604820775	0.244234167
glh-2	-0.546847548	6.779240285	0.244234167
kin-16	1.010000339	2.550666848	0.244234167
lin-35	-0.52305912	4.715006466	0.244234167
mel-28	-0.397037525	8.186812237	0.244234167
nlp-13	0.845030554	2.957896907	0.244234167
pgp-13	0.950495085	2.813895505	0.244234167
rec-8	-0.480156937	6.425527396	0.244234167
rpt-5	-0.369231921	7.300912515	0.244234167
snf-11	1.262617546	1.974495572	0.244234167
unc-5	0.695222654	5.251128121	0.244234167
B0001.2	-0.488396759	5.163411777	0.244234167
C44B9.3	-0.533347707	3.916253266	0.244234167
set-5	-0.483461371	5.67799357	0.244234167
hmit-1.3	-1.047242587	3.150991063	0.244234167
M01F1.8	-0.665320567	3.918159596	0.244234167
zbp-1	-0.478044633	7.664978838	0.244234167
R10E4.1	0.544171821	4.862150484	0.244234167
R90.1	0.821134026	5.123163608	0.244234167
Y32F6A.4	-1.085841383	1.978672283	0.244234167
enu-3.5	-0.938519793	1.957878786	0.244234167
Y39G8B.1	0.595700172	4.145047105	0.244234167
ZK1098.1	-0.404378743	6.648518694	0.244234167
B0261.1	-0.359900764	5.846370699	0.244234167
C46C11.2	-1.176683466	2.020423704	0.244234167
F27C1.11	1.299090753	1.890976803	0.244234167
sup-36	1.152910629	1.640597849	0.244234167
F55F8.2	-0.440372734	6.685012027	0.244234167
H08J11.2	0.888495258	3.784491118	0.244234167
H18N23.2	0.534879115	5.006842433	0.244234167
rpb-5	-0.444454864	5.537635203	0.244234167
K07E1.1	1.00793289	2.67791589	0.244234167
R07E4.5	0.618121454	4.002956186	0.244234167
R08E5.3	1.148849279	4.112822761	0.244234167
igcm-2	1.295111393	2.695750406	0.244234167
ruvb-2	-0.474060368	6.674293991	0.244234167
mthf-1	0.450809773	6.879994566	0.244453525
F09B9.4	0.782369285	3.3443279	0.244620965
toca-2	-0.502930365	5.124329285	0.245360377
nhr-256	0.93543615	1.922900493	0.246294556
cyb-2.1	-0.431708631	6.660365574	0.247264228
ech-8	1.066255854	1.858803939	0.247264228
sqv-6	-0.341418001	6.012116654	0.247264228
wht-2	-0.415934196	5.238176197	0.247264228
atp-6	0.685544937	7.654264413	0.247264228
best-18	1.197088065	1.721584473	0.247264228
B0280.9	-0.446628966	5.04889418	0.247264228
K10B4.3	0.772506763	4.114744338	0.247264228
tag-273	0.778179561	6.01145871	0.247623145
C05D10.4	0.836559832	2.916064308	0.247623145
C50D2.9	-0.676016149	3.69383063	0.24857131
ctr-9	-0.343227035	6.896055102	0.24925928
K10D2.1	-0.407654926	5.832040651	0.24925928
F54D5.2	-0.51965015	4.190409984	0.25018767
dpy-23	0.689461253	4.917546006	0.250340063
ile-2	0.462929374	5.086536673	0.250340063
lec-4	0.894741549	3.310241215	0.250340063
pqn-51	-0.403846442	6.25247778	0.250340063
scd-2	0.720388359	3.197840488	0.250340063
vha-10	0.437218783	6.42582499	0.250340063
fbxa-101	-0.57451459	3.581028878	0.250340063
F10C2.4	-0.332765004	6.837555983	0.250340063
perm-5	-0.338419706	6.045756186	0.250340063
F54G2.1	0.580817427	5.018511605	0.250340063
npr-5	1.372275795	2.757193255	0.250340063
ZK265.9	-0.548703991	4.089195572	0.250449576
Y32B12B.4	-0.482306919	5.553303773	0.251674733
lipl-7	0.647061575	4.170824164	0.252148879
ser-1	1.051218875	1.520639882	0.252485807
lim-8	0.54126277	4.158264613	0.253154482
gas-1	0.538065193	5.222673094	0.25325504
ntl-4	-0.309554024	7.753241163	0.25325504
chd-7	0.542955779	8.0051741	0.25325504
ZC376.6	-0.409915529	5.869910451	0.25325504
C30G12.6	-0.580579022	5.894392719	0.25325504
K11H3.8	-0.557038416	4.300248055	0.25325504
abcf-2	-0.41593238	8.240980797	0.25368994
dig-1	0.411239807	9.497153158	0.253740631
unc-43	0.367538924	6.965625117	0.253740631
C05A9.2	1.037759794	2.419961388	0.253740631
C27H6.8	-0.566953372	4.185395603	0.253740631
T05H10.1	-0.448426849	7.970388585	0.253740631
immt-2	-0.558187901	5.311907262	0.253740631
anmt-2	0.694574683	5.116784524	0.253740631
T17H7.1	0.947926135	1.912751252	0.253740631
T20B12.3	-0.507030891	5.209651105	0.253740631
twk-22	0.99153801	2.692485305	0.25413867
lon-1	0.815562094	3.800206355	0.25431861
paf-2	0.745068346	3.149526659	0.255172821
magu-4	0.733377651	3.992377283	0.255172821
lact-4	0.900139207	2.269749802	0.255172821
dpy-22	0.460635839	7.430367134	0.256432273
fkb-3	0.849146037	2.291947234	0.256448107
hsp-70	1.117200369	3.602170073	0.256448107
lis-1	-0.585633027	5.218054089	0.256448107
puf-7	-0.562010924	5.62930793	0.256448107
sli-1	0.562362376	5.273190535	0.256448107
srp-2	1.164407546	2.999919559	0.256448107
tsp-12	-0.437776051	5.920948317	0.256448107
C06H5.6	1.078914711	1.91121093	0.256448107
dhhc-1	0.880451338	3.168938479	0.256448107
F13H10.3	-0.507308377	5.069981842	0.256448107
alh-13	0.822528291	2.922256199	0.256448107
grsp-2	0.878745013	2.725535973	0.256448107
Y57A10A.6	-0.895012588	1.896224493	0.256448107
rig-6	0.563710296	4.693930515	0.256448107
M02E1.1	0.509158895	4.860114965	0.256448107
T23B12.4	-0.388844852	6.293406686	0.256448107
Y71F9AL.4	-0.715699987	2.905218046	0.256448107
Y71G12B.25	0.924843495	2.290291529	0.256448107
C08F11.11	1.259857248	1.791301048	0.256554265
F48C5.2	0.987516257	1.868906871	0.256554265
ttr-2	0.709507512	4.254318883	0.256645707
ctc-2	0.599839497	12.77138167	0.256650141
ncx-2	0.525034915	6.432883271	0.25704446
R11A8.2	-0.394379265	5.491227005	0.25704446
F35B3.7	1.027036225	2.001400797	0.25704446
K12B6.8	-0.910322923	2.171782129	0.25704446
Y71H2AM.3	-0.522516185	4.597025583	0.25704446
dhs-18	-0.941019012	2.693068803	0.257566059
taf-12	-0.483116449	3.740022857	0.257566059
C36E6.1	0.496347887	4.576173493	0.257566059
Y39E4B.5	-0.470109391	6.386611236	0.257755244
aat-1	1.080864171	2.879942437	0.258767311
skr-21	1.071606882	2.233865299	0.258767311
F53C11.4	-0.379330009	6.922015966	0.258767311
T07D4.2	0.851356404	3.270216266	0.258767311
cas-1	0.376346386	5.960949309	0.259101251
csn-6	-0.571164463	4.321557073	0.259101251
eya-1	1.237419873	2.180108752	0.259101251
hsp-1	-0.484728866	10.94162785	0.259101251
lpd-7	-0.39804008	7.082683419	0.259101251
pat-10	0.580913879	8.225142325	0.259101251
pri-2	-0.410515307	5.761867413	0.259101251
rad-54	-0.413176104	5.793151637	0.259101251
sup-37	0.764082899	5.293820706	0.259101251
heh-1	0.70243052	2.831466916	0.259101251
wrn-1	-0.473629489	5.30152949	0.259101251
D1086.8	1.129866731	1.662378325	0.259101251
F13D12.9	0.938055458	2.463430556	0.259101251
npr-15	0.853590973	2.288403574	0.259101251
ZK637.6	-0.542685325	4.604967508	0.259101251
C09E7.4	0.925070442	2.758445589	0.259101251
tbck-1	-0.645100859	3.651582427	0.259101251
C52E12.1	-0.431339638	7.169454593	0.259101251
F11D5.1	0.798457434	3.473756197	0.259101251
F19F10.12	-0.480757376	4.901459787	0.259101251
csr-1	-0.546550187	8.071282956	0.259101251
F52G3.1	0.486972228	6.35762918	0.259101251
fnci-1	-0.399527461	5.787145129	0.259101251
spd-1	-0.535696515	5.007548085	0.259273326
tsp-9	0.813865338	2.058337084	0.260505859
F13B12.1	-0.302424301	6.890432855	0.260505859
flu-2	0.821223246	4.66926093	0.260505859
elt-1	0.812246122	3.775908681	0.260554932
ZK177.8	-0.392210109	5.745332019	0.260554932
T11G6.5	-0.386844401	6.667255573	0.261658718
C05C8.2	-0.404313697	5.789327536	0.261658718
col-178	0.710021191	7.804935202	0.262753063
W07B8.3	1.001183447	2.55628961	0.262753063
dars-1	-0.421762113	6.674436037	0.263278821
cgef-1	0.460281537	4.962110742	0.263708475
dcr-1	-0.461622919	6.840451245	0.264097669
sma-9	0.407382907	7.036150478	0.264097669
F26F4.8	-0.781656654	2.943080084	0.264097669
T08A11.2	-0.399549976	8.210254809	0.264097669
F09E5.7	-0.412568595	5.075394573	0.264097669
C30E1.9	0.367163968	8.034044764	0.264097669
nck-1	0.569399781	4.567892091	0.264682542
herc-1	-0.39562973	5.903100529	0.264839867
Y73B3B.5	-0.929906833	2.336087537	0.264839867
msh-6	-0.363894055	7.326141164	0.265046731
ubh-2	-0.654235769	3.639874894	0.265046731
pdi-6	0.347140825	6.318868568	0.265046731
lgc-39	1.145508343	2.261127879	0.265550962
sma-1	0.69567814	9.249212863	0.266450513
atl-1	-0.439686122	6.715876057	0.267072295
rae-1	-0.397840824	6.846228676	0.267671828
C33A12.3	-0.541423167	4.678453156	0.267671828
F52B5.2	-0.379609888	6.006403424	0.267671828
nth-1	-0.690028102	2.841523314	0.267671828
eea-1	-0.37190904	7.001304517	0.267671828
C10H11.8	-0.496511089	3.642738382	0.267671828
jamp-1	-0.432787405	4.561548657	0.267671828
gcp-2.1	0.510118639	4.804160037	0.267671828
W04B5.5	-0.693798943	3.183131874	0.267671828
skpt-1	-0.374132625	5.618510886	0.268156955
pcp-4	-0.976346657	2.864427401	0.268231568
rpl-4	-0.482190736	9.576229657	0.268231568
W02D9.4	-0.676134882	2.786849829	0.268231568
him-6	-0.518977297	5.254935428	0.268351857
ebax-1	0.483934943	6.301535265	0.268351857
F41G4.7	1.42473562	1.616000278	0.268351857
C31H5.6	-0.943673951	1.870282468	0.268530834
cfp-1	-0.53287978	5.810208363	0.268530834
C35B1.5	0.58691913	3.576016393	0.268530834
C46A5.6	-0.64195041	4.524803282	0.268648153
cpf-2	-0.63674207	3.220956455	0.269210735
unc-83	0.66653253	5.856112249	0.269210735
T01D3.1	0.609046398	3.653618254	0.269210735
C42C1.8	-0.458100233	4.998156675	0.269210735
R144.3	-1.012237831	1.907219849	0.269210735
Y92H12A.4	-0.437804891	6.289176707	0.269210735
Y45F10D.4	1.073162581	1.679359418	0.270286988
got-2.2	0.453663515	6.856528318	0.270606421
mlc-3	0.487099991	8.575019451	0.270681073
rrf-1	-0.384858845	5.867822812	0.270681073
sars-2	-0.485131643	4.7904507	0.270681073
T12A2.1	0.752880482	2.673146198	0.27071604
tag-163	0.511219174	5.655164718	0.271001966
K06A5.1	-0.458427112	5.637652282	0.271797275
wee-1.3	-0.414544047	7.016593354	0.271849847
sdc-1	0.566147232	4.38263255	0.272742705
clec-178	0.902106623	1.874195002	0.272742705
W05F2.4	0.378285046	6.00677691	0.272800241
phy-2	0.849501738	5.190236939	0.273662655
nlp-24	1.029024321	3.247516189	0.274015276
E04D5.1	-0.298812205	7.444512411	0.274288685
col-181	0.762189769	8.88979647	0.275133459
mdt-26	-0.345463227	6.327523403	0.275133459
B0361.9	0.819561995	3.226570222	0.275188536
mcm-2	-0.390892258	7.042064866	0.275351259
F56D5.6	-1.226094585	2.13048357	0.275351259
C06G4.1	-0.392456706	5.551750854	0.275351259
tag-345	-0.452667477	5.061359699	0.275351259
T05B11.1	0.808772488	2.109740256	0.275351259
sto-1	0.853889028	4.977773313	0.27581594
uda-1	-0.390562775	6.094527429	0.276219552
C34F6.7	0.589368342	3.346773957	0.277160843
pat-4	0.555092724	4.712095572	0.27983881
kars-1	-0.424066901	9.122178419	0.279858627
W09C5.8	0.370171782	7.330883357	0.279858627
Y65A5A.2	-0.527714191	4.130069797	0.279858627
F44E7.2	0.794736636	2.784589244	0.279858627
F13H8.2	-0.446200612	6.810959054	0.281420026
pgp-3	0.822371489	3.671218499	0.282222408
F26B1.2	-0.43242324	7.682120252	0.282222408
dnj-11	-0.413446945	7.678629051	0.282486111
fem-2	-0.486585886	5.141943878	0.282486111
him-4	0.565107767	8.663339684	0.282486111
let-716	-0.414187279	8.411896416	0.282486111
F20G2.2	0.777267948	2.909041476	0.282486111
Y37H2A.1	-0.499154374	5.708474789	0.282486111
fbxa-210	-0.622207967	3.008980129	0.282486111
C44E4.5	-0.471132528	4.60109196	0.282486111
F46H5.4	0.551956081	5.639777142	0.282486111
acl-11	-0.51247936	4.253823516	0.282512227
T04F8.2	0.730879503	3.427451743	0.283034425
tag-322	-0.532499267	4.043594837	0.283185928
hsp-25	0.505289898	6.367165383	0.283693613
nas-11	0.51476998	4.569185823	0.283693613
zig-1	0.775603227	4.199284552	0.283693613
B0361.6	-0.488874526	4.444805678	0.28412391
C16A11.5	-0.669009644	3.600815652	0.28412391
cyn-5	0.390785539	6.062430504	0.284250941
grd-3	0.936337453	4.4358813	0.284250941
aldo-1	0.626629157	6.956913961	0.284250941
C23G10.7	-0.404779195	5.630093436	0.284250941
bath-30	-0.497748066	3.675264363	0.284250941
bath-41	-0.404502441	5.838690038	0.284250941
F52C12.2	-0.470773601	4.230382686	0.284250941
W10G11.17	1.101916592	2.583986718	0.284250941
akap-1	-0.322271669	7.474981747	0.284911172
unc-1	0.678339754	3.110679043	0.285659813
F09G2.2	-0.376118721	5.885122357	0.287886695
parn-1	-0.817584388	2.444683293	0.287944371
amx-2	0.650176652	3.006097646	0.288281307
nlp-21	0.952399724	2.074112752	0.288281307
C29F7.2	-0.898271764	3.494853297	0.288281307
C33A11.1	0.467027182	5.211651076	0.288281307
R166.2	-0.38595847	5.298732791	0.288281307
T04G9.4	0.750140513	3.418581256	0.288281307
acdh-10	0.67205189	4.921159515	0.288585188
F37H8.5	0.517383544	4.545815112	0.289524562
clec-65	-0.982320741	3.714379125	0.289551561
smut-1	-0.502709633	4.847902162	0.289551561
rpl-2	-0.481010545	7.977829692	0.290222598
ego-1	-0.404314435	6.940810877	0.290609968
ced-3	-0.369752626	7.046234156	0.290776617
mrps-34	-0.654370427	3.661764802	0.290776617
apd-3	-0.352720972	5.740551146	0.291432286
ran-3	-0.408809436	5.822907045	0.291432286
clec-49	0.758095174	2.893412106	0.291432286
Y119D3B.14	-0.6852319	3.496161684	0.29150926
eif-3.E	-0.447825907	5.312712445	0.293642785
F44G4.1	-0.459546314	5.279696098	0.294863892
hmt-1	-0.423259691	4.637289253	0.295606442
hil-5	-0.3573588	6.376487349	0.295606442
nlp-15	0.724287312	3.285756778	0.295606442
scp-1	-0.417751953	4.810921976	0.295606442
F49E2.1	0.809324153	2.843429724	0.295606442
F54F7.2	0.803929796	2.938538025	0.295606442
ephx-1	0.680347697	4.247804524	0.295606442
T26A5.4	-0.525643818	3.77132206	0.295606442
prkl-1	1.072646155	3.288368758	0.295606442
ZK616.5	-0.402898343	6.409739102	0.295606442
egrh-3	-0.547892453	4.150065791	0.295606442
Y54G2A.73	-0.611573762	3.470783314	0.295606442
alp-1	0.493795434	6.270453774	0.29634638
mpz-1	0.498212262	6.232075158	0.297152374
F19B6.1	-0.408733698	7.169611944	0.297152374
pept-2	0.450391238	4.080251118	0.297163889
B0391.10	-0.70380749	3.377308714	0.297163889
gpa-16	-0.589083054	6.756923646	0.29782283
T07F10.3	-0.401370943	4.950958306	0.298668867
F08F8.10	-0.439598918	4.859277429	0.298772223
ppgn-1	-0.519447051	3.949842082	0.298772223
dyf-2	0.876771046	1.751787004	0.299805959
rpl-25.1	0.783291696	2.385014927	0.299805959
W01B11.6	0.839684924	1.71400117	0.299805959
sorb-1	0.618611721	2.914768925	0.299936356
sin-3	-0.329197342	6.57686239	0.30040291
T01D3.5	-0.463964527	4.542342499	0.300415652
ucr-2.1	0.379135978	6.651004394	0.300415652
dnj-10	-0.487610813	5.328525041	0.30055711
vap-1	0.744837485	3.050689501	0.30055711
dao-2	1.22509057	3.321029282	0.300582581
C05G5.2	0.657053815	3.507326623	0.300582581
nra-4	0.413967215	6.895937686	0.300582581
E01A2.1	-0.576809048	3.770869811	0.300582581
jhdm-1	-0.356683971	6.954771841	0.300593804
T16G1.7	-1.903567122	3.162481073	0.30083524
chp-1	-0.518377243	4.934200577	0.3009842
nhr-25	0.953819178	3.817467736	0.3009842
Y67H2A.5	0.428689601	5.381416545	0.3009842
D2063.1	1.124296189	1.676085586	0.3009842
nol-1	-0.394096086	6.480614761	0.3009842
flp-14	0.820198931	2.911288191	0.301265305
mars-1	-0.386180376	7.651947671	0.301265305
rtel-1	-0.393291009	5.462657307	0.301265305
C01G8.1	-0.389655928	7.647445451	0.301265305
F33E11.3	-0.482341877	5.068435414	0.301265305
dlk-1	0.448983576	4.818131114	0.302906809
K11B4.1	-0.357286606	5.355623847	0.302906809
flh-2	0.499887564	4.859508007	0.302906809
kin-1	0.459839731	6.466693266	0.302968809
C06E7.4	1.600570858	1.601035996	0.303159378
hpr-9	-0.532953603	4.239373316	0.303161699
mct-3	0.752317247	5.318591642	0.303161699
B0205.1	-0.425110373	4.916069211	0.303161699
F36G3.1	0.499880305	3.580817607	0.303866694
map-1	-0.630264914	4.115340475	0.304878879
C05D11.8	-0.397064426	5.548700494	0.304878879
ZK1128.1	-0.678621129	3.706071543	0.304963908
xpf-1	-0.359586689	5.620161351	0.305369834
prx-6	1.028043514	2.281661519	0.306226453
rps-4	-0.404007158	8.529240853	0.306226453
sap-49	-0.480323418	5.255939421	0.306226453
taf-3	0.469665411	5.158666182	0.306226453
C24F3.2	-0.635380279	3.248113382	0.306226453
C29H12.6	0.873724645	2.095663406	0.306226453
R144.6	-0.735838913	3.196024136	0.306409837
snpc-3.4	-0.643401818	3.846644842	0.306440385
F46B6.4	-0.446073881	4.249398681	0.307325094
C56E6.2	0.600064382	5.044647236	0.307910603
hex-2	0.674078826	3.303040201	0.30807042
pfd-3	-0.465479838	5.292318711	0.308385124
dep-1	0.584038046	4.263849597	0.308385124
alg-2	0.451924732	6.087546403	0.308636872
ced-6	-0.47167931	4.899151258	0.308636872
nid-1	0.732229281	6.897806202	0.308636872
K10C3.5	-0.447681969	5.326820483	0.308636872
aptf-2	0.653270042	2.991983624	0.308636872
thoc-2	-0.368933435	7.132276462	0.308636872
C44C1.1	0.89087678	3.299437255	0.308636872
C50E3.5	-0.443358167	5.168568856	0.308636872
F28H1.1	0.615275162	3.138807819	0.308636872
F31F7.1	-0.530324583	3.98803798	0.308636872
D1086.12	1.11470307	2.022243437	0.308636872
gen-1	-0.32391197	6.324036727	0.309044842
Y71H2AM.20	-0.332363165	5.607538414	0.309115949
col-135	-0.680839817	4.368285998	0.309287131
cyp-29A2	0.907366258	2.172398866	0.310016553
vars-2	-0.451528575	7.196177317	0.31006309
F53C11.5	-0.325326639	7.106201803	0.31006309
ZK1010.2	-0.491476516	4.40571042	0.31006309
gei-8	0.424372908	6.308818261	0.310588391
C56G2.7	-0.515261215	6.315926001	0.310588391
phat-3	1.277919271	1.606497711	0.311745889
Y55B1BL.1	0.90954798	2.940134351	0.311745889
rcor-1	-0.438157401	6.070400736	0.311745889
AH9.3	1.191759468	1.839942714	0.311895254
nol-5	-0.446066963	8.553589374	0.311895254
gcy-9	1.306105695	1.864569111	0.313040386
arp-6	-0.431200452	4.892845257	0.313040386
pqn-35	0.636235993	3.429485365	0.313122573
snpc-1.2	-0.467847558	6.180209813	0.313540031
acs-5	0.545287812	4.899277731	0.314124013
T05E11.9	0.705497177	5.42103766	0.314124013
mct-6	0.425072423	6.599466816	0.314124013
amx-1	0.674489529	3.190682294	0.31414392
gly-6	0.643612134	5.069381416	0.31414392
hst-1	-0.378082481	5.02477629	0.31414392
tps-1	0.492849834	4.989011597	0.31414392
C50B6.3	-0.430413858	6.167666441	0.31414392
DH11.2	0.706765833	3.012277602	0.31414392
F16B12.4	0.790995497	3.003102565	0.31414392
slc-17.6	-1.274359113	1.568531412	0.31414392
F21C10.7	0.573482542	7.228915246	0.31414392
rde-10	-0.512523084	4.677675815	0.31414392
M18.3	0.798681127	3.602515121	0.314815621
F53F10.3	0.530369579	3.349770018	0.314815621
chaf-2	-0.440675362	6.0592725	0.314918203
ifg-1	-0.320876957	8.409078314	0.315787926
nhr-97	0.455239401	4.97032424	0.315787926
pfn-2	0.432259537	5.256268907	0.315787926
pgl-1	-0.502057593	7.744041408	0.315787926
ptr-5	0.50170693	4.21598513	0.315787926
twk-18	0.400041645	4.601942397	0.315787926
ubc-12	0.478080757	4.199119562	0.315787926
sucl-1	0.553792114	4.843803807	0.315787926
ekl-6	-0.326669337	6.27911335	0.315787926
T21B10.4	-0.490004781	5.94317633	0.315787926
osta-3	-0.511084113	4.140720917	0.315787926
Y73F8A.24	-0.544373342	4.566316962	0.315787926
Y105C5A.1	0.646961427	3.724559601	0.315787926
nap-1	-0.482731388	8.225706179	0.315787926
H41C03.1	0.72077139	2.636328467	0.315787926
calu-1	0.389343505	7.068705291	0.315787926
mlt-7	0.798593247	4.525373045	0.315787926
set-18	0.89536912	3.672983638	0.315787926
mtss-1	-0.572459468	3.840838032	0.315978526
F38E9.5	0.398022328	5.751452008	0.316338971
ztf-6	0.636955144	5.73279533	0.316380378
madd-2	0.825977729	2.991583483	0.316380378
uig-1	0.640289847	4.148656068	0.317819033
F25F8.1	0.730412443	2.751762253	0.317819033
hat-1	-0.436437612	4.593469825	0.317822181
puf-12	-0.338278254	7.256207836	0.318150076
npp-12	-0.401972956	8.21011618	0.31854611
dpyd-1	0.516953826	6.302070522	0.319181165
lsy-2	0.5368534	3.809030509	0.319335077
F42A8.1	1.594534164	4.227136549	0.319335077
polk-1	-0.387411496	5.085316442	0.319335077
B0285.4	-0.495622904	4.092444401	0.319843232
F10D7.1	1.016825139	1.535876155	0.319881723
nrde-4	-0.380889968	5.387543082	0.320234132
ppk-2	-0.499982313	3.581158267	0.320289335
Y69E1A.2	-1.447368627	1.609470553	0.320289335
F59E12.9	-0.38045075	6.7480306	0.320289335
unc-120	0.757001507	4.335211521	0.320519453
F23H11.2	-0.533648235	4.745201041	0.320890999
max-1	0.887027523	1.852898732	0.321007463
let-19	0.476039331	7.473651772	0.321223927
rbc-1	0.352117457	7.483669908	0.321223927
snt-3	0.980881747	1.738300218	0.321223927
trp-2	0.973109114	2.811826415	0.321223927
wars-1	-0.49846673	4.221119279	0.321223927
cdr-4	0.719766478	3.092230922	0.321223927
F35A5.1	0.479005997	5.88332831	0.321276667
mrpl-37	-0.556958243	3.960800295	0.322608862
ZK813.4	0.962494888	1.58203791	0.322608862
meg-2	0.688252898	4.343975069	0.322941355
B0205.6	-0.454512912	4.061296514	0.322941355
C49G7.3	0.548450385	4.678967938	0.322941355
Y18H1A.2	-0.702783161	2.511793863	0.322941355
dnj-17	-0.324651868	5.417210158	0.323070249
K02B12.5	-0.357552455	5.375721997	0.32348655
asp-13	0.562570585	4.007728051	0.323819991
Y111B2A.10	-0.360411641	5.570029299	0.324943447
rpn-7	-0.370625927	7.706627133	0.325416643
lin-36	-0.330911967	7.274994908	0.32544293
bath-42	-0.314444073	7.314597813	0.32544293
pept-3	0.756290154	3.277299578	0.326258479
pab-1	-0.45205936	9.202687665	0.326258479
zif-1	-0.348981006	6.786495016	0.326258479
R07B7.2	-0.463653667	5.553932541	0.326258479
cct-7	-0.429239305	7.669587687	0.326258479
tlf-1	-0.34352504	6.324924722	0.326277769
cri-3	-0.5672963	5.015928437	0.326860513
lin-33	0.556659078	3.238736881	0.327048426
sox-4	0.914394202	1.771186485	0.327048426
ubc-20	-0.363660145	7.30917278	0.327168351
Y73F4A.1	0.760805673	2.682090221	0.327168351
tni-1	0.694446049	4.180896659	0.327414783
sol-2	0.972858607	2.015631576	0.327414783
Y75B8A.6	0.67897769	4.778622371	0.327414783
lipl-1	-1.57418582	1.838197825	0.327524177
pho-11	-0.531501006	7.495780531	0.327604204
W05F2.6	-0.536471872	4.139334537	0.327604204
daf-4	0.489304033	4.869324257	0.327617087
ima-3	-0.431478093	8.12279607	0.327617087
tps-2	0.508201526	5.528662658	0.327617087
B0379.1	0.847700206	2.69527462	0.327617087
dcaf-1	-0.399402827	7.316236753	0.327617087
knl-2	-0.34650825	6.315282834	0.327617087
R144.5	-0.448614502	4.155498403	0.327617087
T07F12.4	0.573291891	3.381111859	0.327617087
scpl-3	0.644205646	4.149397185	0.32776884
T22C1.5	-0.911088641	1.769431659	0.328215983
ptr-20	0.717548904	2.907807963	0.328381783
dohh-1	-0.49087986	4.307483038	0.328475755
F56F10.2	0.844473437	2.43218914	0.328867682
slc-17.5	0.979327123	2.087967561	0.329239627
hcf-1	-0.345764009	7.782730016	0.329329547
vps-52	0.644060689	3.489951196	0.329329547
H05L14.2	-0.519541316	6.192988732	0.329329547
chl-1	-0.525932684	4.533092022	0.329329547
ldh-1	0.427732632	6.067197371	0.329329606
CD4.8	-0.748130804	3.35085517	0.329329606
ztf-15	-0.459786166	4.773277712	0.329362126
kcc-2	0.413156789	6.11059486	0.32940614
ptrn-1	0.482621917	4.99351596	0.329692845
rbd-1	-0.326950077	6.8057651	0.329692845
lgc-34	0.812206571	2.842568181	0.329692845
cey-2	-0.333923074	9.324165911	0.329739627
elt-3	0.701018466	3.103537838	0.329845044
unc-29	1.009846491	1.755896179	0.329845044
C34E11.2	1.096752276	1.840350856	0.329845044
F49C12.9	-0.432084893	4.662380004	0.329845044
R03G8.3	0.895349244	1.574902275	0.329845044
mics-1	-0.50691509	3.971445748	0.329845044
T24B8.3	0.854754443	4.146368204	0.329845044
D1009.3	1.135601652	1.776547893	0.329845044
mps-2	1.032905256	3.875788577	0.329845044
mop-25.1	0.445102367	6.573327852	0.329845044
cdh-4	0.43020876	7.572730883	0.33197447
tsp-20	0.736424097	2.969145764	0.332001633
C06B8.7	0.584672543	5.035249813	0.332001633
ksr-2	-0.436228791	5.543223226	0.332042904
egl-18	0.498653241	3.884453426	0.333236471
rsu-1	0.415759619	4.812094561	0.333236471
sams-3	-0.384159464	6.137113707	0.333236471
tag-340	-0.342658045	5.781907704	0.333236471
T07H6.1	2.271008069	2.031777545	0.333236471
W06B4.1	-0.437109876	5.595520447	0.333236471
Y47A7.1	-0.443998347	5.558655105	0.333236471
cyp-36A1	0.776695611	4.112693917	0.334045608
T10C6.10	0.695618176	2.645105339	0.334045608
cyp-44A1	-0.567816852	3.715334131	0.33428476
F55H12.3	0.765489617	3.431328376	0.33428476
T13H5.1	0.577241341	4.407292671	0.33428476
ubc-15	-0.537371271	4.015971731	0.33462281
atn-1	0.54669904	6.948739361	0.33480622
kin-32	0.820553009	3.654114061	0.33480622
Y105E8A.8	-0.441806336	4.210799736	0.335217615
ddo-2	0.464834354	4.641094148	0.335217615
dhs-19	0.844885551	3.370932559	0.335285738
F34H10.3	0.529655647	4.943940798	0.335285738
F32B6.3	-0.886097693	1.761709725	0.335464381
cst-1	1.038199076	2.158450278	0.335464381
F46F11.6	-0.403623407	5.23185403	0.335464381
Y62E10A.13	0.520023358	4.397920797	0.335609326
mmcm-1	0.337764522	6.453499659	0.335609326
rla-0	-0.367222881	8.964112352	0.335679986
wrt-10	1.029466021	3.283295129	0.335679986
B0303.7	0.509311169	3.825364062	0.335679986
C10B5.1	-0.944831025	1.844636496	0.335679986
E04F6.9	0.817046349	1.789111612	0.335679986
F10C5.2	-0.337955694	6.914542655	0.335679986
che-10	0.48487644	5.854903837	0.335679986
F37C4.5	0.395436143	7.308927597	0.335679986
skp-1	-0.376263931	5.676386242	0.335720868
lsd-1	0.539673008	4.061574202	0.335789527
C16A3.1	-0.59166845	4.312432342	0.336337437
H10E21.5	0.897419556	2.829152247	0.337822852
C14H10.1	0.548843835	4.306638702	0.339003625
slo-1	0.752574493	3.531042534	0.33900985
let-504	-0.341621635	6.79540004	0.339325628
C18C4.5	0.587330597	4.999947758	0.339325628
cTel55X.1	0.637240861	3.158685706	0.339464096
R07E5.4	1.32537755	2.127964139	0.339464096
mrps-18C	-0.423738893	5.483665308	0.339607316
Y39G10AR.9	-0.389039858	4.839755499	0.339607316
ears-1	-0.387671737	7.574478878	0.339854049
scpl-4	-0.425400621	5.899963833	0.339854049
shk-1	0.682414021	3.498284109	0.339854049
C32D5.11	-0.329169186	6.042746267	0.339854049
gba-1	-0.91729559	2.133284257	0.339854049
ent-5	0.499396783	3.811449838	0.339854049
Y55F3AM.6	-0.672856963	2.967306788	0.339854049
ZK1248.15	-0.473914816	4.799713618	0.339854049
gpd-2	0.489303244	7.203931578	0.340409889
T05B9.1	-0.348261501	6.789002519	0.341332842
lpd-6	-0.411057535	5.579317631	0.341540161
eif-3.D	-0.402156711	7.565385755	0.341742164
adr-2	-0.394449139	5.29539958	0.342380166
rgs-9	0.877373171	1.733416531	0.342380166
C50F4.12	-0.684975769	2.399965689	0.342380166
F58A4.2	-0.628598451	2.331489303	0.342380166
Y7A9D.1	1.201015119	1.595225775	0.342380166
cyp-34A8	0.776698703	3.463476428	0.342380166
vms-1	-0.42625956	5.529273036	0.342380166
ZK795.3	-0.426620588	5.172493	0.342744625
Y67D8C.9	0.843936622	3.174525891	0.342744625
Y82E9BR.19	-0.579033834	5.345735175	0.342744625
far-6	0.492087534	4.926608531	0.342845401
hke-4.2	0.389564259	5.056260628	0.342845401
flp-9	0.53882851	3.348666766	0.34293817
acp-6	1.118951271	8.574269584	0.343138349
clpf-1	-0.547794651	4.70006635	0.34322794
F53F8.5	-0.492839111	4.139270543	0.343271406
far-2	0.356629353	9.233877586	0.34360059
ufd-2	-0.309973402	7.614185316	0.34360059
gro-1	-0.478441976	4.336390017	0.343722631
zoo-1	0.570091257	5.924012151	0.343722631
mai-2	0.590079864	3.685523171	0.34374681
daf-21	-0.36245385	11.62261794	0.345078539
vps-26	-0.357437731	5.316856809	0.345214628
pro-2	-0.312611897	6.828261335	0.345214628
nduo-6	0.567249217	4.905178769	0.345214628
C15C7.5	0.55674463	2.98424693	0.345214628
fgt-1	0.35013169	5.505062278	0.345214628
unc-41	0.561696424	4.068528876	0.345490879
C10B5.3	0.828742659	2.573479145	0.345814273
W03F8.4	-0.307409301	6.614390774	0.345814273
apx-1	-0.522158871	4.907810885	0.346420107
cls-2	-0.411574259	5.829825748	0.346742536
T28H10.2	1.07949993	2.231231415	0.346742536
F21F3.4	-0.627384383	2.876864965	0.346742536
gly-12	0.682169546	2.254652154	0.348411299
bath-28	-0.793788795	2.89452655	0.348411299
cab-1	0.342345913	6.807015504	0.348932793
cul-5	-0.405551021	5.649382157	0.348932793
spg-7	-0.447416229	5.53325422	0.349397763
H05C05.1	-0.393697717	5.752102773	0.349728799
brp-1	0.472706154	7.223423174	0.350015744
nlp-8	0.567768573	3.226443281	0.350015744
ain-1	0.531472696	6.110008983	0.350015744
ddr-1	0.904340417	2.889950942	0.350015744
Y73B3A.1	-0.454915019	6.023329339	0.350015744
lipl-2	-0.962624344	3.325236008	0.350442176
C29F5.1	0.519731038	3.788961197	0.350442176
T27A3.7	-0.457264394	5.069858881	0.350442176
R02F11.4	-0.3907423	4.501177795	0.350728479
C36E6.2	0.920236418	2.419861727	0.35085486
Y46H3C.5	0.920195608	3.174068835	0.350973737
Y47G6A.19	1.673139253	3.842451443	0.350987753
asm-1	0.944424914	2.490905142	0.351050054
inx-3	0.601785975	6.655963691	0.351365363
ZC53.1	0.740629659	2.4633566	0.351515031
pars-2	-0.607046104	3.278581813	0.351645713
Y39G10AR.21	-1.052425579	2.010137086	0.352092429
F55D12.2	0.819094328	2.192367652	0.352312903
W05H12.1	0.607999611	4.95260255	0.353029119
Y67A10A.9	0.726531833	3.244711811	0.353122399
Y71F9AL.12	-0.874676822	2.374365518	0.353122399
csk-1	-0.505483822	4.684369062	0.353471275
gln-3	0.450044911	5.982318719	0.353471275
par-2	-0.489145389	5.179143873	0.353585446
F38H4.10	0.781166469	1.944358474	0.355308737
tag-275	0.779580418	3.815508606	0.35549595
twk-1	0.909078722	1.607503806	0.356028327
F56E10.1	-0.441963828	4.310737373	0.356028327
R02F11.3	0.601820594	2.988100891	0.356028327
T26C11.4	0.608073729	3.187997986	0.356028327
let-2	0.382917147	9.217932615	0.356154362
F17C11.10	-0.341560302	7.837728121	0.356154362
T21B10.3	-0.31614381	6.697739178	0.356154362
fce-2	-0.530334139	4.057378223	0.356335818
air-1	-0.345711259	6.230206298	0.356349363
npp-9	-0.406154713	9.170643831	0.356349363
C14C10.4	-0.301520791	6.852141292	0.356349363
F58H1.5	1.369683466	2.357369528	0.356349363
gpcp-2	-0.307033967	6.301334978	0.356349363
Y48C3A.14	-0.463377339	5.939041072	0.356349363
pitr-3	-1.024286957	1.968738023	0.356349363
dsh-2	0.412159749	6.120324049	0.356535352
ifa-1	0.553952077	5.532139049	0.356535352
lin-17	0.720125776	4.297201207	0.356535352
F16A11.2	-0.392470481	5.540218954	0.356535352
Y48A5A.1	-0.508957211	3.959921479	0.356535352
ajm-1	0.478481649	6.849527151	0.357186755
asg-2	0.732751638	2.297286064	0.357186755
dnj-7	0.403726055	4.633817444	0.357186755
lin-2	0.648648008	3.005897577	0.357186755
unc-115	0.36629029	6.141659751	0.357186755
rga-5	0.660053346	3.672533067	0.357186755
hex-5	0.740766307	2.537476604	0.357186755
twk-8	0.844422825	2.507466526	0.35720333
C55A6.12	0.778863008	2.12585541	0.357450468
pct-1	-0.374145163	6.293589671	0.357583133
C56C10.11	-0.395951674	5.425977849	0.357583133
mex-5	-0.321532235	8.873948533	0.35758927
cdc-25.2	0.516701604	5.409341419	0.358165281
cup-4	0.675272248	2.628110239	0.358165281
his-32	0.725352491	3.720680066	0.358165281
mtm-5	0.414858703	4.681663724	0.358165281
T05G5.5	0.509932475	4.490973457	0.358165281
tyr-4	0.560704578	4.82027089	0.358165281
ppfr-4	-0.464235988	4.963150608	0.358165281
Y104H12D.2	-0.556352504	2.979517495	0.358165281
C08H9.16	-0.469623825	4.274023234	0.358165281
pqn-42	1.053323418	1.854737549	0.359038355
ceh-99	0.803455589	2.062848043	0.359729683
T12D8.9	0.421117267	6.453366067	0.360183793
rga-2	0.956663258	3.068070942	0.360183793
doxa-1	0.978843206	2.140900498	0.360183793
unc-31	0.687893231	3.414973414	0.360416694
exos-7	-0.590500483	3.55379762	0.360416694
T03D8.6	1.013144265	2.805455452	0.360416694
vha-12	0.464203355	7.768376582	0.360538262
ZK829.9	0.386704265	5.556718721	0.361181095
H05L03.3	0.668490118	2.970797522	0.361181095
cra-1	-0.429218687	6.571340457	0.362065672
Y55B1BR.2	0.57750644	3.086342324	0.362065672
acy-1	0.452219943	4.493747094	0.362223686
Y71A12B.12	0.942832515	3.377058008	0.362223686
eat-17	0.424053746	5.02934236	0.362223686
K09A9.6	0.498359839	4.698624298	0.362252646
vha-15	0.431342049	6.708295899	0.362252646
rps-20	-0.377720295	6.800095822	0.362827223
tmbi-4	0.408824312	4.450057067	0.362827223
ZK1058.5	-0.557864037	3.395919986	0.362827223
glh-1	-0.559224326	8.279167275	0.363568112
egl-15	0.799214309	4.532619085	0.363598606
Y26E6A.3	0.846098297	2.529023143	0.364298259
F26G1.1	-0.322648519	6.010098016	0.364362269
xbx-5	0.989261696	1.97478741	0.364379895
Y106G6D.7	-0.350081004	5.373157957	0.364379895
rme-6	0.454097233	4.417102157	0.364535057
F22E12.1	0.364451318	5.712503039	0.364562877
F35C11.5	-0.335185358	6.340971775	0.364562877
cyn-6	0.700927771	4.047658122	0.364977551
mct-4	0.540363984	4.7742565	0.365014356
F35E12.10	-0.653424666	3.78073661	0.365307675
R02F2.4	-0.43755216	4.757297791	0.365307675
cca-1	0.463307077	5.035238487	0.365444713
lin-12	0.755343423	4.485887307	0.366489515
edc-3	-0.37434371	7.02753161	0.366489515
flp-18	0.594700287	3.963093894	0.367639438
wip-1	-0.510186691	4.64244948	0.367639438
F54D11.4	-0.493901095	4.104752338	0.36765327
dhs-21	0.784617082	1.595495127	0.367716255
T04D3.5	0.553182163	3.460699674	0.367716255
Y12A6A.1	0.965325031	2.006351724	0.367716255
Y52B11A.8	0.446054259	4.05718002	0.367716255
C25H3.8	-0.331366405	7.396506982	0.367716255
tag-257	0.755994954	3.394959579	0.367716255
pme-1	-0.373145281	6.025883851	0.367857034
dgn-1	0.354382323	5.693913414	0.368182288
ndc-80	-0.297354593	6.053581583	0.368182288
rpl-7A	-0.399889203	7.875617186	0.368182288
sulp-7	-0.458634296	3.362768639	0.368182288
tbc-12	0.548903253	5.591008777	0.368182288
wrk-1	0.374704895	5.206140581	0.368489087
D1037.1	-0.520340282	5.512088178	0.3686028
mtm-1	-0.524550466	3.965981305	0.368610446
F41D9.2	0.769085395	3.19479975	0.368681397
F45F2.10	-0.355141105	7.119695693	0.368681397
B0336.7	-0.337013563	5.669683282	0.369840494
madf-11	-0.417443291	4.721846708	0.369840494
ttr-59	0.726119464	2.220820282	0.369905247
F19B10.1	0.755815542	2.418015082	0.370624183
alh-6	0.495248867	4.874470023	0.37121603
mafr-1	-0.456703427	5.0165178	0.37121603
polh-1	-0.354052233	5.157152572	0.37121603
T24D5.2	1.064059066	2.164364613	0.37179395
clc-5	1.199267362	1.750473879	0.372210526
fib-1	-0.438519732	9.274392543	0.372210526
gei-3	0.425329083	6.558450282	0.372210526
pqn-83	0.512075584	4.827392146	0.372210526
rpl-6	-0.389311627	8.734435393	0.372210526
oxa-1	-0.719223163	3.29410686	0.372210526
swt-3	0.714091766	4.849237786	0.372210526
idh-2	0.412186661	5.100376073	0.372210526
F18C12.3	-0.504539021	4.401811546	0.372210526
F22G12.5	-0.343292369	7.473207364	0.372210526
F56G4.6	-0.534596305	4.49431132	0.372210526
Y43F4A.1	1.07377322	1.811067222	0.372210526
C13F10.6	-0.409975286	5.344886653	0.372210526
C18E3.3	0.612451561	2.984388191	0.372210526
C56G2.3	-0.834530124	2.568494683	0.372210526
D1007.10	-0.699017975	2.883188355	0.372210526
F10G7.9	-0.296424749	5.990443298	0.372210526
cec-4	0.4460174	4.200923625	0.372210526
glit-1	0.534105197	3.27437749	0.372210526
M02D8.1	0.663195775	5.161067039	0.372210526
W08E12.7	-0.391146117	8.294130434	0.372210526
R02F2.1	-0.290509486	9.040955194	0.373079389
Y82E9BR.3	0.437066233	6.52975237	0.373079389
ZK418.9	-0.347245227	6.06537821	0.373079389
F56C9.3	-0.373550359	6.314600869	0.373296409
rnp-3	-0.508058029	3.363387576	0.373696474
eef-1G	-0.348749887	9.087288577	0.373709555
timm-23	-0.469520995	3.86065046	0.374047103
nhr-64	0.958307993	2.886802029	0.374376398
F52B11.2	-0.65346295	3.60949479	0.374376398
tnt-4	0.753773861	3.514538347	0.374458955
Y116A8C.27	-0.412868985	4.669197726	0.374731727
htp-1	-0.525945063	4.338399151	0.374847556
C11H1.9	0.736102334	1.634273875	0.374847556
Y62E10A.20	-0.792146057	1.842589616	0.374847556
T15H9.2	-0.732827661	2.571287297	0.375592029
ldb-1	0.730763729	5.291992143	0.375774217
atx-3	0.386736094	3.968044931	0.375774217
mmaa-1	0.363213919	5.941076	0.375954931
alh-3	0.407690475	6.456746825	0.376013971
nhr-119	0.777575631	3.935037549	0.376013971
rme-8	-0.281797472	7.839099287	0.376013971
C50F4.8	0.596155563	3.269391707	0.376013971
F46B6.5	-0.322110924	6.389857651	0.376013971
Y105C5B.15	0.712250988	2.227201887	0.376013971
jmjd-3.1	0.730995151	4.327173727	0.376013971
shc-2	0.698088183	3.470006506	0.376013971
F17H10.2	0.43180007	4.046798307	0.376143434
atg-2	0.50007545	7.158982159	0.376529367
ZC328.3	-0.660872897	3.403947184	0.377140247
F25H5.5	-0.28687196	6.072219591	0.377190577
T23B5.3	-0.318486613	6.446691112	0.377234325
ceh-32	0.610033922	2.83731347	0.377575166
R06A4.2	-0.516387879	4.622683508	0.377575166
iffb-1	-0.366742381	6.630442217	0.377575166
pis-1	-0.378026766	5.794510479	0.377702467
shn-1	0.579494662	4.112071789	0.377702467
K09C4.10	0.584015323	3.271810784	0.377702467
Y55F3AM.10	0.900772621	2.193585086	0.377702467
his-3	0.845446141	1.57450648	0.378089783
ulp-1	-0.355647041	5.870682805	0.378089783
exoc-7	-0.295121205	5.673384638	0.378089783
F40A3.1	0.927981637	2.068618747	0.378089783
Y41D4B.6	1.492995463	1.570183447	0.378089783
aqp-11	0.717608116	3.073768908	0.378407819
mus-81	-0.400154291	4.33192874	0.378407819
frpr-19	0.693410808	2.758639356	0.378407819
clp-4	0.444374689	4.161032226	0.378424788
Y38F2AR.3	0.530909116	3.733959095	0.378704402
sod-1	0.320602786	5.705015911	0.378930512
C17G10.9	-0.337928016	6.708718739	0.379780987
W03C9.2	-0.413910987	5.413748814	0.380203212
mcm-10	-0.480435939	4.543040255	0.381149273
T25D10.4	0.675527061	2.414542344	0.381149273
zip-4	-0.439284735	3.97662104	0.381149273
capg-2	-0.273767129	6.918642059	0.381295491
T26G10.1	-0.384766448	5.829304624	0.381295491
zfh-2	0.397762473	4.8827378	0.381295491
F54D8.6	-0.364130316	5.364219524	0.381545147
epn-1	0.441149316	7.436575141	0.381554386
dpt-1	-0.38186459	6.204403364	0.381554386
K07C5.4	-0.420216769	7.627202203	0.381554386
aka-1	-0.303554506	7.030817393	0.381976196
aly-1	0.868253842	2.69715612	0.381976196
egl-44	0.517969358	4.427666738	0.381976196
gck-1	-0.349188842	6.391769697	0.381976196
lars-2	-0.355460127	4.783837096	0.381976196
mat-3	-0.350535612	5.480501989	0.381976196
rab-6.1	-0.347290856	5.338961518	0.381976196
ttll-5	-0.353905328	6.184980608	0.381976196
C09D4.2	0.512163032	3.850590907	0.381976196
C17G10.2	-0.591400026	4.404747929	0.381976196
tbc-7	0.590646854	3.247930324	0.381976196
C37A2.8	-0.428888157	4.394477805	0.381976196
F08D12.3	0.811395047	1.760997907	0.381976196
F12A10.8	-0.576397564	3.081562999	0.381976196
thoc-1	-0.592136129	4.702221799	0.381976196
cpt-6	0.601952561	2.788045827	0.381976196
set-19	0.713237336	4.551831866	0.381976196
sesn-1	0.457672451	3.752303738	0.382042463
pat-3	0.291466451	8.466595174	0.3825514
toh-1	0.611399305	3.500711328	0.3825514
ugt-64	-0.352785067	4.719402485	0.3825514
ZK355.2	0.50797881	4.215248915	0.3825514
rsd-3	0.372249427	4.403539846	0.382674794
drh-1	-0.374015499	4.933275583	0.382833242
Y43F8B.1	0.500730282	5.098656949	0.382833242
efa-6	-0.330756346	7.176107586	0.382833242
C48E7.2	-0.408198053	4.705229883	0.382833242
aha-1	0.588549604	3.480305092	0.383023658
gob-1	0.440828046	5.450241486	0.383023658
F13D11.4	0.645380855	2.643530195	0.383184551
R07E5.1	-0.393949447	6.74099399	0.38437167
Y102A5C.6	-0.473411143	6.152439674	0.38437167
dyc-1	0.536766396	3.784748566	0.384391435
exos-4.2	-0.723189117	1.742619945	0.385260724
srp-6	0.715093341	2.267077162	0.385260724
lev-8	1.024211456	1.533777218	0.385438073
rpl-11.1	-0.433072166	7.166772108	0.385438073
C09H10.5	0.6831101	3.117056002	0.385438073
fbxa-192	-0.633857615	3.343193473	0.385438073
lnp-1	0.602573392	3.530144248	0.385438073
F40H3.2	0.85964179	2.487757809	0.385438073
T24A6.20	0.75568699	2.968267013	0.385438073
supr-1	-0.361637041	5.000897861	0.385438073
flp-19	0.728235942	1.959354084	0.385827414
ddr-2	0.836212358	2.288906345	0.386025888
C01B10.11	0.84975138	3.411587287	0.386274609
eps-8	0.507868945	5.518882711	0.386282639
ubc-17	0.818792248	1.871646906	0.386676152
Y66D12A.9	-0.629008817	3.086350192	0.386783529
F39H12.1	0.653633336	2.60505098	0.387131852
cacn-1	-0.379742627	5.048187359	0.387269371
ooc-5	-0.326161047	5.374678146	0.387564129
him-8	-0.402597919	3.838358874	0.387970923
npp-11	-0.364153917	6.074628584	0.387970923
F02H6.1	-0.883841323	1.554107933	0.387970923
C15B12.6	1.215547562	1.594480237	0.387970923
C25E10.10	0.696993517	2.339888064	0.387970923
Y14H12B.1	-0.307845088	5.546850929	0.387970923
cutl-26	0.710076234	3.216757832	0.387970923
tag-153	-0.386136326	6.587349739	0.388852786
cct-6	-0.403679105	7.062297298	0.388925061
tag-30	-0.3508083	5.064556521	0.388925061
abcf-1	-0.387773737	6.977576093	0.388925061
trcs-2	-0.322787801	6.980071593	0.388925061
D2096.7	-0.499074153	3.15636963	0.388925061
T20B12.1	-0.443080641	5.270741849	0.388925061
cnb-1	0.388168209	4.518965359	0.389005304
ubc-19	0.934940746	1.82311715	0.389005304
R102.5	-0.29648614	6.348115404	0.389005304
Y94H6A.10	0.415638528	3.655182486	0.389005304
spr-1	-0.473159927	4.40997009	0.389016458
B0001.5	-0.428500396	4.61176795	0.389110493
set-24	-0.509633924	4.694666332	0.389110493
F26A1.13	-0.740975681	2.170699657	0.389110493
nrd-1	-0.293283179	7.126936857	0.38914687
W06H8.5	0.30141029	6.165968869	0.38914687
W01F3.2	0.828603209	3.17440273	0.38929546
F37B4.10	0.935819284	2.115834151	0.389796656
unc-22	0.493947631	10.20043315	0.389818176
C41H7.5	0.884228136	1.685155756	0.389818176
R06C1.4	0.722127401	2.385508034	0.390503726
ugt-46	0.584555327	3.501346976	0.390863141
ZK563.5	0.789627353	2.641037195	0.390863141
asp-3	-0.6037266	6.241566318	0.391216469
ptc-3	0.544395938	4.49646937	0.391216469
eri-12	0.40119631	6.321807375	0.391216469
F11A10.5	-0.359259726	6.376519256	0.391216469
Y39G10AR.11	0.605000285	6.067611668	0.391216469
T23B3.2	0.800640575	1.914121539	0.391264578
cmd-1	0.271303077	8.374715647	0.391272477
aak-2	0.395195254	5.651620331	0.391272477
gcy-21	-0.860882479	1.568670046	0.391684182
rpt-4	-0.284681521	6.926541979	0.391684182
hoe-1	-0.339604409	5.573810531	0.39172095
C29G2.6	0.808106033	2.41504544	0.39172095
gld-3	-0.256484181	7.707767535	0.391843848
gst-36	0.555551958	3.892158884	0.391843848
Y43F8B.2	0.469309368	4.285873843	0.391843848
pitr-1	-0.307032927	7.55942019	0.391843848
cln-3.3	1.072705254	1.829393733	0.392272193
T10F2.2	-0.496913826	3.72310152	0.392272193
afd-1	0.301737551	7.089366118	0.392615928
aipl-1	-0.365926983	5.331975349	0.392862698
B0250.4	0.979601522	2.21173066	0.392906133
zwl-1	-0.410891066	5.472067555	0.39318635
mrps-9	-0.51395275	4.650812733	0.394181883
fzy-1	-0.28693576	6.358288804	0.394235733
F59C12.3	0.486801848	4.568643563	0.394572825
Y39B6A.16	-0.566529988	2.828753205	0.395195549
cfz-2	1.114355648	1.57744816	0.395903974
tufm-1	-0.324274101	6.760949655	0.395903974
C14C10.5	-0.315077084	8.707799891	0.395903974
rpoa-2	-0.331284566	6.719797142	0.395903974
git-1	0.50893637	5.005399037	0.395903974
T14G8.3	0.343719716	6.013554916	0.395903974
Y57A10A.1	-0.499520924	4.656719178	0.395903974
C14F11.2	0.735638792	3.591349622	0.395903974
T02C5.1	-0.570767084	5.312218795	0.395903974
esyt-2	-0.640794155	3.271462029	0.395903974
mrpl-47	-0.589480968	3.337910231	0.396211985
asp-1	-0.479966281	9.071906536	0.396312774
prmt-1	-0.504890153	8.437059991	0.396312774
daf-14	0.828723708	2.098823463	0.39692747
him-14	-0.41062979	4.31139286	0.39692747
pqn-22	0.575634215	7.211007404	0.39692747
vab-3	0.847456649	2.207639683	0.39692747
F36A2.9	-0.301968316	6.013470959	0.39692747
prmt-3	-0.322445262	6.341867192	0.39692747
F29A7.6	0.639140431	2.050143564	0.39692747
haao-1	1.033851868	1.55786562	0.397290186
exoc-8	-0.323358398	5.066302919	0.397290186
tag-256	0.335558013	5.565255282	0.397290186
C01F1.3	0.679669822	3.954008114	0.397290186
fntb-1	-0.326427862	5.799759598	0.397298372
ngp-1	-0.294671205	6.003469861	0.397525574
E02H1.1	-0.390589758	3.627658634	0.397639981
gpb-2	0.779645702	3.292433776	0.397958246
ercc-1	-0.444761469	3.695091869	0.398304143
T23F11.4	0.648093171	2.266626636	0.398446082
smg-4	-0.353323721	4.81731809	0.398539479
T06E6.10	0.767502921	3.265656203	0.398539479
fbxc-50	0.566683889	3.40386133	0.39866808
K08F4.1	-0.308101791	6.288385345	0.399044964
prp-17	-0.354065558	4.986381395	0.399048028
mab-20	0.615798722	4.19668843	0.399105623
pmk-1	0.49254861	3.959015839	0.399105623
smu-2	-0.409681821	5.203629416	0.399105623
T11G6.4	0.988027459	1.950309486	0.399105623
ttr-24	0.58917993	3.493523308	0.399105623
Y87G2A.1	-0.344006669	5.692914149	0.399105623
ZK673.2	-0.383811417	6.938820155	0.399105623
gstk-1	0.708387838	2.211350885	0.399105623
C06G1.5	0.761160071	4.04228205	0.399105623
C24H12.4	-0.292944926	5.275313647	0.399105623
sand-1	-0.38614173	5.336886262	0.399105623
T24C4.2	0.711916587	3.232162785	0.399105623
T26A5.6	-0.392301339	4.084516681	0.399105623
W03G9.2	-0.46819537	4.27191351	0.399105623
W05F2.7	-0.89887719	2.099924401	0.399105623
lfi-1	0.462892772	9.022829787	0.399105623
enu-3.2	-0.527136157	2.897025003	0.399798822
mrpl-12	-0.643983962	2.308651536	0.399798822
Y41E3.11	-0.353288013	7.316664755	0.399798822
clu-1	-0.362897205	8.685837923	0.400593504
F28D1.2	0.700999346	4.379935305	0.400593504
R10H10.7	-0.541262356	3.526270014	0.400593504
C16A3.6	-0.434500366	4.160979164	0.401222074
erv-46	0.484362736	3.442883484	0.401254384
lst-4	-0.311318715	5.617338501	0.401306298
unc-32	0.281273404	6.570668608	0.401306298
H11E01.3	0.5516678	4.953251319	0.401306298
C07D10.5	0.871242654	2.067165673	0.401459872
Y47G6A.15	-1.438594904	1.539285775	0.401550551
gly-10	-0.297199116	6.319966912	0.402328523
haf-2	-0.299457337	5.620575882	0.402328523
sbt-1	0.488079845	4.626071715	0.402753442
unc-45	0.435666997	4.443859854	0.403330854
vet-6	0.696020648	3.164631867	0.403330854
B0001.4	-0.355300587	4.451649541	0.403330854
C42C1.4	-0.363482468	5.144477198	0.403330854
taf-11.1	0.675036202	2.549145733	0.404155242
K02E10.1	0.989167066	2.485165835	0.404155242
vha-2	0.293200549	7.071100295	0.404394809
letm-1	-0.305805006	6.749608853	0.404394809
attf-6	-0.370466145	6.822399542	0.404394809
C16H3.3	0.580953704	4.593982592	0.404394809
Y73B6BL.23	-0.405569453	6.103208513	0.404394809
sdc-2	0.634123711	5.371935347	0.405098637
sul-2	0.703667359	2.127420594	0.405098637
otub-1	-0.406841012	5.115468708	0.405098637
dop-5	0.631139793	1.922254356	0.405098637
C13F10.5	-0.547582458	2.909671612	0.405098637
tiar-1	-0.353706744	7.401940556	0.405098637
D1005.1	0.302579153	6.637691585	0.405098637
D2096.12	-0.405839304	4.103703742	0.405098637
F57B9.1	0.675244176	2.780417794	0.405098637
ZK686.2	-0.309193519	6.288239579	0.405098637
ZK328.4	-0.342489756	5.529964757	0.405927099
F13A7.14	-0.491416404	4.017479612	0.405927099
fbxa-211	-0.766861789	2.116800049	0.4061369
sptf-3	-0.36395943	4.798893806	0.4061369
C36C9.1	0.403116937	3.924675539	0.406695285
F13B9.1	0.32609341	6.525824743	0.406695285
his-62	0.440064366	4.976491104	0.407798673
cgt-3	-0.415206933	5.590318213	0.407798673
Y54E10A.10	-0.586876376	3.900367413	0.407798673
H35B03.2	-0.495224699	3.583826295	0.408444089
Y105C5B.19	0.700645456	2.463891869	0.408799857
nep-22	-0.630406031	3.000706453	0.408799857
ima-1	-0.388328986	5.423136368	0.40895235
rbg-1	0.394444557	4.300829458	0.40895235
rpl-7	-0.354848827	7.580356273	0.40895235
tag-65	-0.392644225	5.700593628	0.40895235
M142.8	-0.764374932	2.517761889	0.40895235
ceh-40	0.816414749	2.515275508	0.408984613
mua-6	1.025834958	5.649620352	0.409450184
unc-75	0.635687826	2.992234056	0.409450184
jac-1	0.407288896	4.578914496	0.40965814
cir-1	-0.327019978	5.734624073	0.40965814
kqt-2	-1.02475344	1.751400102	0.410704344
kcc-1	0.41057191	6.065278322	0.410704344
usp-14	-0.297591544	6.639900353	0.410713724
grk-2	0.464398304	3.752680309	0.410765632
klc-1	-0.355815012	5.806796016	0.411129387
ric-3	0.665847231	3.641452077	0.411129387
M01E5.3	-0.354971526	6.649012287	0.411129387
B0205.8	-0.83195142	1.718469873	0.411155025
ZK813.2	0.814708682	2.198047107	0.411354251
rnp-1	-0.295593704	6.510924559	0.411479263
unc-79	0.468716951	4.312323521	0.411479263
F54C9.9	-0.434183145	4.938008163	0.411701917
K04G7.11	-0.355623872	4.31183792	0.411705466
Y41D4B.11	-0.441967937	3.812808162	0.411705466
wrt-5	0.888322033	1.592089709	0.412634821
C44C10.9	0.892415848	2.185987282	0.412634821
M01F1.4	0.349822564	5.020299548	0.412634821
W09C5.1	-0.340547512	5.081340852	0.412634821
ZK287.1	0.989600316	1.899020886	0.412634821
C06A6.5	0.569112416	4.760894154	0.412634821
F21C10.9	0.770432353	3.891131881	0.412634821
C53C9.2	0.624416486	2.973810804	0.412946977
tofu-3	-0.786697479	2.533871883	0.412979601
D2085.4	-0.32852656	5.313054606	0.412979601
nmt-1	-0.305304886	6.779359663	0.413233456
T03F7.7	0.824158599	2.084258938	0.413584231
emo-1	0.496618685	3.037125824	0.415016611
dod-24	-0.577178198	3.107339996	0.415016611
C53B4.4	-0.318431298	7.545123341	0.415016611
enol-1	0.376183077	8.681473614	0.415016611
F53E10.1	0.613591264	2.758571262	0.415016611
haf-4	-0.687617174	1.755695682	0.415998499
F32A7.4	-0.392662515	4.963342714	0.416235024
C35E7.2	0.707704097	2.989048295	0.416235024
twk-31	1.261049245	4.04323876	0.416737497
Y54E5A.5	-0.600031711	2.804058653	0.416737497
M117.1	0.450656131	4.378866565	0.416758505
sms-3	0.541688244	2.538521265	0.416889183
ZK809.8	0.519622912	4.439795112	0.416889183
F33G12.3	-0.420685595	4.730590602	0.416889183
hum-4	0.516023076	5.241647016	0.416932437
tag-151	-0.300315396	6.61210195	0.416932437
tli-1	0.62821225	3.277964036	0.416932437
F21D5.7	-0.347572215	5.391462255	0.416932437
nra-1	-0.368117868	5.642065591	0.416932437
hpo-32	-0.384677893	5.102931119	0.416932437
T22B11.4	0.55970983	3.996546822	0.416932437
aos-1	-0.444678897	5.050648017	0.41737359
ced-5	-0.241808131	6.90196727	0.41737359
ceh-18	0.605759965	3.250301045	0.41737359
xpo-3	-0.300720659	6.850689584	0.41737359
nas-9	0.805064331	2.729556544	0.41737359
pme-3	-0.296740121	5.640339014	0.41737359
ras-2	0.608702994	2.747895316	0.41737359
C06B8.2	-0.989499413	1.523311955	0.41737359
cdr-6	0.487805876	4.58707773	0.41737359
T04F3.1	0.465682883	6.54925402	0.41737359
B0212.3	0.772148354	2.276077589	0.41737359
hpo-27	-0.274166092	6.977795232	0.41737359
Y54E10BR.3	-0.419398009	3.738218054	0.41737359
sup-12	0.64411232	4.978097493	0.417396023
C06A5.1	-0.357265616	6.72770932	0.417396499
tsp-7	0.83099236	1.652931569	0.418096747
F11C3.1	0.538364795	3.571368693	0.418212402
ipgm-1	0.304552311	8.300595897	0.418291768
clk-1	0.523996235	3.117898155	0.418624139
col-118	1.030421026	1.914625165	0.418624139
csn-1	-0.336164481	5.690887462	0.418624139
nlr-1	0.737740493	3.82912086	0.418624139
pgl-3	-0.416219324	6.254745799	0.418624139
ufd-3	-0.363119185	6.876148883	0.418624139
mon-2	-0.296109945	6.828671091	0.418624139
K07A1.1	-0.451018258	4.071743455	0.418624139
F52H2.7	0.62372292	2.882243879	0.418624139
K07C11.4	0.615967981	3.303089347	0.418624139
Y41D4A.6	-0.679630617	2.856501728	0.418624139
Y92H12BR.3	0.330820392	4.987764177	0.418624139
D2030.8	-0.325206554	5.502252729	0.418649224
F10E9.3	-0.327908368	5.023570444	0.418649224
D1007.15	0.670739668	2.522575463	0.418755593
nhr-28	0.603570868	2.758429078	0.419119595
ccb-1	0.531970351	3.634113885	0.419357478
snt-6	1.149760218	1.763078119	0.419768335
Y48G10A.4	-0.333047333	5.855601985	0.420136568
F58H1.3	-0.347183136	4.665688166	0.420183531
par-6	-0.354045987	5.560979864	0.420414262
vrk-1	-0.320624103	6.139469979	0.420414262
C49A9.4	0.820623297	1.558650849	0.420562682
T04C9.1	-0.267513624	7.331342403	0.420639028
rgs-7	0.410507237	4.352711529	0.420884197
T07E3.4	0.614427197	3.895276713	0.420884197
sek-3	0.518296681	3.678686764	0.421780609
[truncated: 6,007 more rows]
