# Supplementary material for: High neural activity accelerates the decline of cognitive plasticity with age in Caenorhabditis elegans
Source: eLife. 2020 Nov 24;9:e59711. doi: 10.7554/eLife.59711 (PMC7685709; doi:10.7554/eLife.59711)
Supplement: Supplementary file 2. [file elife-59711-supp2.zip › Supplementary file 8. DrEdGe/dredge-7.4.0-DESeq2/pairwise_files/D7-21-GFP_vs_D7-7-GFP.tsv]

	logFC	logCPM	PValue
C30A5.4	-9.641478952	3.026570721	0.00000006
ZK470.14	8.843178642	2.415308332	0.000000088
ZK970.7	-1.733217533	7.966983584	0.000000403
nhr-91	2.45399002	4.085254686	0.000027046
dpf-1	5.642663934	1.441700888	0.000036781
F14D7.8	1.157601459	7.232568831	0.000042508
mks-5	3.145091219	3.487334328	0.000053988
gab-1	2.562051828	4.108335419	0.000060755
sad-1	2.347234592	4.497490526	0.000060755
F46A8.7	1.743852247	7.53482365	0.000064278
C53B7.3	6.198189778	2.170343424	0.000075617
dct-10	-7.616709329	2.496949513	0.000132601
F26A3.7	5.089916932	2.065152395	0.00019357
C50F7.5	3.315306115	3.044739434	0.000213383
gpa-13	6.564520391	2.130187616	0.000219858
ttr-20	-1.380542106	5.578142976	0.00022812
C06G1.1	-6.8280295	1.70244641	0.000275001
ins-5	1.564923926	7.929381983	0.000322283
flp-19	2.499144139	3.836277058	0.000347721
cha-1	9.001327293	1.841570375	0.000471142
R02F11.2	1.768685539	5.027640894	0.00053224
rgs-2	2.095926285	4.390704028	0.000878463
cyp-31A5	-7.472504845	1.563329544	0.000950805
zig-10	5.202035595	1.213665421	0.000951934
F54E2.1	-1.487883509	4.23532114	0.001087677
C05E11.3	6.081821629	0.865959526	0.001099567
F15H10.7	-3.115515268	4.219097643	0.001155211
C14A11.6	8.334420791	1.175840251	0.001155211
ncx-5	3.014546186	4.410536486	0.001378436
rom-4	1.607932079	3.813853574	0.002095121
mct-4	1.942194796	4.713808656	0.002268829
F11C1.7	3.180534379	4.261602819	0.002427748
C23H3.2	2.029018397	5.549029459	0.002557978
Y73F8A.33	-6.465179798	0.579180616	0.002567369
K02B12.9	4.658038852	1.04714472	0.002567369
T06G6.3	3.532460886	4.122145321	0.002785432
daf-28	1.277694388	6.993048714	0.002966774
skr-21	-2.523009282	3.631088157	0.002966774
F08C6.5	-6.566506675	1.421865718	0.002966774
F56D3.1	-2.003057345	4.065115375	0.002966774
C15A11.2	-7.023331318	1.114312782	0.003378222
snt-6	2.061783276	4.808758066	0.003495849
axl-1	-1.5681125	5.382919825	0.003495849
bbs-1	3.413928173	3.04161665	0.004005972
W01A11.1	-0.915355503	7.18963004	0.004005972
comt-4	-7.163044914	0.54956635	0.004109808
F20G2.1	-5.39110135	2.324101298	0.004259163
lips-11	5.840860389	2.082937685	0.004328205
C25A1.5	1.447042217	5.327399424	0.004564856
T13G4.4	-4.467320545	2.693116107	0.004799467
plc-3	-2.783964187	4.023612667	0.005252484
djr-1.2	-7.924956353	2.053453353	0.005252484
haf-9	7.185833783	1.74597447	0.005393313
F52C12.1	4.164198006	1.891967857	0.005393313
F56B3.11	-2.340850694	2.422200954	0.005668389
add-1	-4.71675334	3.604854955	0.006049218
ser-4	-7.197720652	0.563265655	0.006049218
bath-4	8.398194538	1.216385145	0.006086781
M79.2	-1.92419944	4.349691033	0.006766491
cfp-1	2.589690814	4.945413853	0.006909144
R08E5.1	-5.296332365	3.590896234	0.006909144
Y17G7B.12	1.876247881	2.573724891	0.009244136
C05B5.8	-1.379260526	4.650132604	0.009408742
flp-27	2.44006693	3.391479497	0.009408742
F26F2.7	3.94646928	2.797190252	0.009594134
gcy-11	1.743795959	7.349717365	0.00973965
T20F5.5	5.264404141	2.943457584	0.00973965
C05D9.3	-3.522747022	1.801962293	0.009921405
kdin-1	2.862691019	4.931412721	0.010937117
C26E6.12	5.372603559	1.015989922	0.010937117
cyp-32A1	-2.534290607	4.373750821	0.010941567
hrpf-1	2.256187297	3.24234813	0.011093041
M162.5	-1.890906323	4.902294594	0.011231008
F52F10.2	-8.454173674	1.825190209	0.011631024
set-23	4.693014892	1.076726145	0.012044303
C05B5.17	-5.168117397	1.601045307	0.012660631
K07C5.4	-1.001174424	7.145879953	0.013789706
F22G12.4	-2.820491265	2.983388545	0.014163971
flp-5	1.619166372	5.062857205	0.014484516
F35G12.7	-6.917504218	0.29975094	0.01485604
R08B4.5	3.097366384	1.173131076	0.015121817
R11E3.1	8.614653801	1.456802819	0.015752845
mrpl-16	1.88965234	3.633281552	0.017430009
uaf-2	-1.24721322	4.786108904	0.017942045
T16A9.5	6.165712642	0.371990079	0.017942045
ets-9	-7.205066203	0.566592692	0.017942045
M04C7.3	8.199790082	1.039911822	0.018477046
F46B6.6	1.079704965	4.229241285	0.019277758
mcm-5	1.446181874	5.40498106	0.019279199
gcy-25	5.41936542	2.427125034	0.019700526
tbc-19	-1.473222777	6.683650728	0.019700526
glb-29	3.104175788	3.993603706	0.019700526
ptr-15	-2.679256667	2.376822311	0.021350439
nas-38	-7.890198946	1.290228018	0.021544294
dsb-1	2.386447136	2.843412699	0.021544294
C15C7.4	1.312104984	3.309700781	0.021544294
dhs-2	-6.512521169	1.290171571	0.02586502
pbs-7	0.883932877	5.479616515	0.02586502
F26D11.1	2.09211778	1.614333791	0.026070996
ZK856.6	8.263439449	1.095944266	0.027988515
lsy-27	4.27647791	1.58454646	0.028664988
ift-74	2.061618442	4.206409028	0.02938716
srp-8	-4.808291969	1.565174358	0.030012204
flp-3	1.845671742	5.404750451	0.031489902
C11H1.3	-1.29682611	6.376140709	0.031867734
tra-1	1.442492703	6.298712985	0.032512602
vit-4	-1.479662034	6.898926991	0.032515536
cal-2	2.361508905	2.639836911	0.034293262
nmr-2	7.350471976	0.952436882	0.034293262
skn-1	0.835701024	10.07915354	0.034293262
K11H12.1	-6.06904557	0.178304157	0.034293262
nlp-29	-1.104222188	4.071199357	0.036566489
Y49E10.4	4.2697859	1.202188943	0.036566489
ins-30	1.032723745	7.415416015	0.037025829
mut-2	4.766916387	1.687078509	0.037986787
hot-9	2.911022623	3.325153134	0.039411246
ilys-5	-1.517617592	5.133255074	0.041083386
srj-9	-7.39500363	1.473297275	0.043157944
crn-3	-0.674109756	6.870166547	0.043646988
catp-3	1.018397154	6.471949146	0.043646988
F40H6.5	7.032553636	0.627092428	0.04381523
F56H6.4	7.756308919	1.94104243	0.04400312
K02F2.5	1.374944545	6.344748305	0.044313338
snr-1	-1.213627783	3.657436412	0.045027263
srb-17	3.911444448	2.289789163	0.045027263
ZK1193.2	-3.335935309	3.257406188	0.045027263
nlp-27	-1.429517763	2.707982821	0.046396587
Y53C12B.1	-2.341323544	3.819129426	0.046396587
best-22	2.387257637	5.138482435	0.046487284
fipr-21	-0.910531665	6.044017314	0.047982383
dyf-7	2.348607381	4.105340899	0.048236022
flp-13	5.108575803	2.316709657	0.048236022
lir-3	8.013000279	0.844834673	0.048236022
syd-2	0.602799107	6.497717366	0.048236022
C29F3.7	-1.73588069	4.030964908	0.048236022
F21F3.3	-5.809692571	-0.066343397	0.048236022
T26G10.1	-1.263074058	5.972648305	0.049205178
Y46G5A.35	5.630318839	1.698476948	0.049205178
T19D12.5	-6.620604722	0.718726583	0.049205178
frpr-5	7.760666958	0.594675045	0.050273742
mam-2	-6.942717942	1.083770953	0.051447137
C33D12.2	4.940271607	0.600689712	0.051447137
dyf-13	2.978174852	2.942796777	0.052434687
egl-9	1.326313865	6.180579154	0.05291361
pqn-54	-7.913430868	1.333656561	0.05291361
ufc-1	-1.30815784	4.408250053	0.05291361
H31G24.2	6.943621553	0.529381604	0.053081034
C28A5.1	-3.760825007	3.082838593	0.053247449
scl-5	5.903558433	1.94916817	0.053247449
C37C3.11	6.559122884	-0.614092967	0.053247449
sdpn-1	-1.865152184	3.701680247	0.053247449
F52D2.6	8.000696657	0.816777128	0.053247449
vps-4	-1.625429574	7.104529047	0.053247449
ZK265.9	-2.965996283	3.368479028	0.053247449
T28B11.20	7.590601563	0.426533375	0.053468089
egl-13	2.238290012	5.97382131	0.05584905
ptb-1	1.797431605	4.997529425	0.055992484
aat-8	-7.070586531	2.054828677	0.056309722
arx-5	-1.513881288	3.565088658	0.056309722
nhr-32	-2.185487624	4.591402948	0.056309722
nuc-1	-2.184121525	4.213597807	0.056309722
tomm-40	1.105173182	5.716896174	0.056309722
T23F11.4	4.130506826	1.822520991	0.056309722
F35H12.6	3.926476496	2.336688988	0.056309722
F57C9.1	-2.827083011	3.311747359	0.056309722
best-17	-7.646332395	1.004483866	0.056309722
Y47D3A.31	-7.182609326	1.331469678	0.057041759
Y38H6C.23	6.817149374	0.410961987	0.057920011
C30B5.7	-3.311296895	1.820143662	0.057920011
ast-1	3.910324859	1.456051652	0.057920011
F41B4.2	2.584298179	4.345802066	0.058123968
C44B7.10	1.456346231	5.581918745	0.058570825
F45H10.5	7.599230127	0.435796	0.058591634
F16C3.1	5.207857461	0.396629499	0.058819305
F09E5.12	4.645406289	3.359949324	0.059380318
C33E10.8	7.308374176	0.888509613	0.060061782
ver-1	7.320410603	1.336937899	0.060136924
tbc-18	1.712491905	4.38566996	0.061322322
crn-1	-2.133334896	3.92143674	0.061648125
C30F12.1	2.330448061	4.611049154	0.061705497
F26C11.3	-6.844262157	0.984960176	0.06365631
T18D3.7	-1.094571431	6.905994152	0.06365631
npr-15	-3.368898617	3.231714809	0.06365631
clec-178	-2.464959606	1.370801158	0.063753306
nex-4	1.784590921	4.179091853	0.065983814
K11D9.3	-6.439755959	0.540605242	0.066312503
R155.3	-8.047611963	2.117314745	0.066312503
nhr-57	2.423911216	3.930630684	0.066433634
ula-1	1.339145744	4.372534631	0.066779945
flp-9	1.638092671	5.155797346	0.068177826
lbp-3	-1.436556076	3.547685586	0.068177826
mdt-17	2.095490056	3.597282194	0.068177826
clec-63	-2.089108648	3.418933299	0.068177826
mbl-1	1.231842654	5.387237444	0.068177826
H01G02.6	5.457718993	0.417086629	0.068177826
rmo-1	3.338334414	0.482832933	0.069156139
C26B9.6	-3.871419948	1.78432559	0.069156139
ulp-3	-3.265265048	1.810885311	0.070456702
Mar-04	5.82581348	1.767026978	0.070684963
shw-3	3.029631248	2.418824347	0.071286457
T23F4.2	-1.671419631	4.569491197	0.071286457
T24B8.5	-6.489038909	-0.159926956	0.072037126
F22E12.1	5.123774006	1.871777031	0.072945908
rpc-1	-0.851091162	6.298775172	0.074056602
lin-7	-2.605877114	2.506169619	0.076986844
F43H9.4	-3.318089389	1.979892317	0.076986844
W07B8.1	-5.305212293	1.125417223	0.076986844
cyp-35A3	-1.831200852	4.07788845	0.079389124
T18D3.6	2.147076482	3.030673929	0.080805309
daf-7	1.200584029	7.391431592	0.082000576
tyr-3	7.967881147	0.811302897	0.082000576
cox-10	3.096300309	2.236548697	0.082000576
H24K24.4	-1.653984724	3.333269473	0.082000576
acp-6	1.147164059	6.132589738	0.08240218
F11E6.9	-3.848966069	0.917366004	0.082857172
Y82E9BR.18	1.516450504	4.826481059	0.082857172
T09F3.4	5.038893261	1.615317012	0.082935575
skr-16	2.6075081	1.695466223	0.083995014
ugt-48	-1.593487212	4.229829244	0.085248805
doxa-1	3.113891279	2.612231569	0.089279728
F58G1.7	-1.984762251	4.80263869	0.089618978
pmk-2	1.17473288	6.451122439	0.089709907
srh-6	-7.063338781	1.211767306	0.089709907
C03B1.13	-6.983213185	0.325422752	0.089709907
T21B4.15	5.490133172	0.930876163	0.090611305
gmd-2	8.529214517	1.356030243	0.090830453
lrr-1	2.520461802	3.234719065	0.090830453
T24C4.2	1.846108084	5.10211946	0.090830453
gbh-2	4.916258099	2.584972311	0.092235146
usp-3	2.455488746	4.025914177	0.092235146
D2092.4	2.90445697	1.939806239	0.092235146
abf-2	7.38485623	0.209166646	0.092444017
hlh-1	-3.386501275	2.591611174	0.092444017
F55G11.4	1.691147546	5.414865328	0.092444017
cutl-15	2.903371081	3.457740238	0.092444017
swt-4	-6.772295853	0.901727835	0.092444017
ttr-32	-1.99749501	3.704173532	0.092444017
T19C3.7	-6.793757463	0.165629386	0.092444017
mam-1	-6.28921354	1.219947589	0.092444017
T13G4.7	-4.299378679	1.652690653	0.093108872
nhr-84	1.273072385	5.540692815	0.094030565
ptr-21	-1.12887186	6.192832468	0.094030565
Y53G8AM.7	6.470796253	0.810187489	0.094030565
hke-4.1	2.347787356	3.544627033	0.094030565
nspe-7	-5.517129881	0.478456324	0.094193242
F38B2.2	0.905053273	8.558190678	0.094829618
Y75B8A.4	-2.957788991	3.512329397	0.094829618
Y42G9A.3	-2.031676366	2.606959314	0.094829618
Y49E10.21	-2.034633259	3.20211099	0.095558394
K08F9.3	-4.168128722	1.68666444	0.096314258
F56C11.6	1.038155997	6.269829124	0.096314258
gcy-15	2.287291242	3.277325651	0.097562993
ttr-44	-4.03643658	1.364709485	0.097562993
F35B12.10	8.474808038	1.316122512	0.097562993
F08F8.4	4.867054843	1.376553828	0.09767608
W09G12.7	-1.495624774	4.181465506	0.09767608
F40H3.1	1.627825396	4.140081584	0.097941086
kap-1	3.269686112	2.875712997	0.099847919
osm-7	-1.220827558	6.269185291	0.099847919
unc-3	1.359707452	5.697472453	0.099847919
cyp-33D1	-6.358489723	0.495246112	0.099847919
Y7A5A.7	2.535637188	3.532623686	0.099847919
C16A11.2	1.742650852	4.855824548	0.099847919
T24A6.20	5.477269099	1.363938618	0.099847919
hda-2	1.847594162	3.110195466	0.100103428
cnep-1	1.808306313	5.647483805	0.100103428
F54F7.10	-2.33563916	1.54167984	0.101561371
dnj-18	-4.162920861	0.92302982	0.102560685
gad-2	-3.810459877	0.686194609	0.102887091
perm-1	2.230548197	3.044866074	0.104969769
gpa-4	1.42458889	4.342973427	0.105533398
ptr-22	-1.685590902	5.567137495	0.105533398
zip-1	3.111002538	2.562540299	0.105533398
Y87G2A.17	-2.286878856	2.890757768	0.105533398
C25H3.1	4.835973055	2.215408712	0.105533398
F36H12.2	-6.906436643	0.274164481	0.105533398
ZK177.3	-6.570632383	0.645351635	0.105533398
glb-15	3.930629227	-0.190351153	0.106601064
F54E4.3	3.429756483	2.762611494	0.106601064
lpr-2	1.992064195	2.787922068	0.106601064
trx-3	3.768001801	2.182875462	0.106601064
cin-4	4.236619754	1.386533067	0.106601064
F40H6.6	1.566803126	2.433556522	0.107727268
taf-4	1.797410607	3.867354021	0.109432398
pgp-5	-3.109745686	2.476073769	0.109977669
cpf-1	2.23046379	3.112378205	0.111045678
cdka-1	1.50630702	6.381855283	0.111347519
eme-1	2.090801957	3.022724816	0.111592236
T13C2.7	4.139925319	1.624647908	0.111592236
C02G6.2	-4.970372606	0.404390599	0.112715873
Y32H12A.6	4.062835513	0.539009634	0.113232539
Y48A6B.7	-7.131096926	0.478369489	0.113533096
tbc-10	-1.846954614	2.921723235	0.11357128
Y41E3.6	-3.030550097	0.642242594	0.113866928
C30H6.5	6.277887734	1.189794496	0.114728957
R04D3.2	2.151680822	3.137735178	0.114974083
clec-3	-7.104323414	0.451816862	0.114974083
glb-27	2.194238708	2.053327747	0.115836855
F59D12.5	4.155361828	0.568654481	0.117035837
mrpl-47	-2.522088981	1.884400916	0.117954438
ace-3	2.855155717	1.31652327	0.121207612
Y57A10A.1	3.356470082	1.898978649	0.121748017
T27C4.1	1.295924751	8.338023225	0.121957734
aex-6	2.459433461	4.522740096	0.122042666
zak-1	-2.040468832	4.491045636	0.122042666
F09E5.3	2.231258336	4.325130472	0.122042666
Y12A6A.1	4.073032295	1.09919606	0.122843914
T02G5.7	-1.340787507	4.695137823	0.122843914
szy-2	1.956264601	4.786352469	0.122843914
Y102A11A.2	4.570780734	0.884796481	0.122843914
swsn-6	0.751362329	4.89604392	0.123014643
acdh-1	4.365983101	0.733573365	0.123246557
cyk-4	1.625928635	5.80909044	0.124538
rbf-1	1.906477441	6.686783131	0.124538
K08H2.4	-3.887973485	0.13069539	0.124538
ZK909.6	3.404851919	0.487771243	0.124538
F32B5.7	2.123586644	4.181484319	0.124538
F35B3.7	-3.251305263	1.882597686	0.124538
T22F3.3	0.815024364	7.625018681	0.124538
ugt-23	2.837549163	2.071490252	0.126137729
F56C9.8	-5.956313012	0.052822191	0.127461084
tcl-2	3.038200975	1.182886418	0.127503728
F08H9.4	7.217549373	0.0459509	0.130837397
dhs-17	1.105708717	4.670006173	0.130858091
flp-8	1.620502494	5.861891225	0.130858091
kin-1	0.816893588	8.19099144	0.1324265
C28C12.4	5.246847328	2.92247349	0.1324265
ptr-6	-5.755229263	1.995771581	0.1330006
mab-10	2.368864809	3.943931683	0.133242623
npr-19	5.847796296	-0.113061429	0.133242623
gsa-1	1.095638902	6.294910318	0.133345377
ifo-1	-3.68043246	4.018153571	0.135331611
snt-3	1.75032063	3.38383101	0.135575295
F27D4.1	1.227360356	5.536986578	0.13565594
Y73B3A.9	-2.042056664	3.611126492	0.136028548
stn-1	1.974824943	4.905155681	0.137842742
elc-2	-6.979627647	0.332696266	0.138311532
rmd-5	5.979797083	0.337460012	0.138311532
ltd-1	-0.678595758	5.793005598	0.138971338
ZK154.1	7.452080108	0.269306899	0.138971338
anmt-3	-2.447960696	3.37077938	0.139103986
Y53F4B.21	2.087763978	4.033855323	0.140537274
M01H9.3	1.372654317	6.248057974	0.140537274
T27A3.5	7.261285732	0.858165951	0.140546794
cdc-6	1.32482444	4.560873288	0.142598097
Y47G6A.14	5.00578904	0.900842222	0.142598097
fog-3	8.160444298	0.99273773	0.143021769
B0491.7	-2.331520976	2.468105785	0.143021769
Y73C8B.1	-3.896563059	2.110324923	0.143221805
C25A11.10	-4.2848234	1.539981151	0.143221805
rgs-6	1.783683747	4.162236174	0.143331841
clp-3	-6.765511508	0.142708295	0.143578565
tyr-5	-2.224592424	4.379521088	0.143700238
nid-1	-1.292357351	6.119712757	0.143914044
pdhk-2	-1.812512639	4.054345879	0.143914044
bar-1	-1.067680228	5.045902602	0.145639589
dsl-4	-7.354646646	0.714221387	0.145639589
gpx-5	3.661209486	2.628564895	0.145639589
bath-43	1.167248035	6.584051976	0.145639589
Y39B6A.1	-2.683724603	2.092925279	0.145639589
C02F5.10	4.157576507	-0.265269362	0.145639589
C24G6.8	1.544386313	4.940990979	0.145639589
F19G12.10	-4.622012225	2.140266319	0.145639589
C18G1.3	-6.342778066	1.789228181	0.146557254
C18H2.5	-4.353511209	0.415552726	0.146557254
R13A5.9	1.243771559	5.265456461	0.14707583
ath-1	1.11943497	4.728318636	0.147236846
aqp-8	-3.904993805	0.294017912	0.147397116
lin-46	-7.965782139	1.326010856	0.147397116
smg-5	-4.991012403	2.270585041	0.147397116
F41E7.9	-6.740250443	0.139068548	0.147397116
atad-3	-1.33267034	4.46222986	0.147397116
T01C3.2	-3.941438543	0.363133864	0.147397116
F44A2.3	-3.229479151	1.643353113	0.147397116
R155.4	-5.249650145	2.222469408	0.147397116
W06B11.6	-5.328639245	0.961930514	0.147397116
F41D9.2	-1.272528605	6.901434821	0.147690914
T05A1.5	-6.927658285	0.32403385	0.147948089
F09G2.8	2.009725285	3.781855327	0.15018188
Y39G10AR.8	-0.871613343	5.812941898	0.151690549
Y105C5A.1	2.47705838	3.262832074	0.153673626
B0019.2	2.572807296	2.826497197	0.154030797
arrd-1	-2.897493599	1.392405507	0.154030797
mrpl-17	-2.004131839	1.271244085	0.154030797
aars-1	1.807283219	2.519901704	0.155389044
H32K16.1	-4.900812055	1.131856515	0.155520882
F40F9.5	3.134997825	1.434789182	0.155922988
Y38H6C.15	-6.784869575	0.150425529	0.156249353
clec-146	-1.657554289	3.877945288	0.156249353
Y56A3A.30	1.505240892	2.991119581	0.156249353
pghm-1	1.477160666	6.53860333	0.156249353
cyp-13B2	-3.430936563	3.070383315	0.156664583
cutl-8	-0.822610913	6.884719712	0.156664583
R31.2	1.08909866	5.788000861	0.156866344
ZK402.5	3.604569832	1.567983224	0.158146688
tag-120	-1.45284428	5.239015133	0.159714583
srj-24	-7.094346607	0.4548399	0.159992657
C34B7.2	-1.059996736	4.203509105	0.159992657
Y7A5A.3	1.378451722	1.813133532	0.159992657
rpom-1	-1.596596859	4.812594341	0.159992657
F26F4.6	0.904611504	4.67442547	0.159992657
aars-2	-0.763855845	8.031567562	0.160297733
DY3.8	2.497601617	3.389411623	0.162405256
R11D1.10	1.669738444	3.35373563	0.162405256
fbxb-106	-6.987524169	0.349823344	0.162405256
unc-54	-0.685911923	8.187169535	0.16247956
dif-1	0.98829178	4.951648674	0.163168165
C25B8.8	5.535940097	0.10381168	0.163168165
best-24	-1.158518399	5.009817364	0.167119361
sbt-1	0.93214562	7.972274084	0.16766699
dnj-8	-0.913226707	6.1832966	0.168350197
tbc-8	1.341932471	5.083971731	0.168350197
B0205.6	-2.471197412	2.903985335	0.16844873
srd-39	6.313905256	-0.069825579	0.168740336
tsp-17	5.038378487	1.751699232	0.168740336
ZK721.3	3.929345614	0.341669216	0.16976988
dop-6	2.500030299	1.443946921	0.170390938
kin-16	6.123986173	-0.276477006	0.171451326
msh-4	-4.314190229	0.851319016	0.171451326
K10G6.5	7.181729441	0.020748606	0.171451326
lat-2	-4.477461542	1.664517189	0.171513977
F39B2.5	1.515859778	1.843882862	0.171513977
Y17D7B.3	4.890232935	-0.122946691	0.171513977
Y41C4A.7	-6.988482327	0.332621898	0.171513977
cee-1	1.381072025	3.791971685	0.171513977
D1005.2	-0.938008811	6.311985944	0.173441957
T22D1.5	2.097856717	3.79411475	0.173984726
prx-3	-1.022925023	5.410514576	0.176148624
ego-2	0.964081654	6.609797	0.176520927
ran-3	-1.69912867	4.459802231	0.17654266
egl-21	0.892747701	9.26102337	0.181675825
smu-1	-1.830376743	3.713438221	0.181675825
F52B5.2	-2.157420539	3.541780659	0.181675825
Y64G10A.6	1.483238697	5.531216271	0.181675825
D1044.4	-6.21753445	0.349917869	0.181675825
F09F7.7	1.247501665	5.284753891	0.181675825
F59C12.4	-1.076823059	3.70585273	0.181675825
acy-4	2.079003876	3.14757528	0.181720544
gfi-1	-2.253446775	2.818437075	0.181720544
hipr-1	-0.697569068	6.058799122	0.181720544
F56E10.1	2.267534753	2.411728693	0.181850772
C53B4.3	-6.029639812	0.165317157	0.183266577
cbs-1	-1.192190475	5.293922906	0.183266577
F35D2.3	-3.026465839	2.613923355	0.183266577
T20B6.2	-6.592550247	-0.050481775	0.183266577
exp-2	1.988074587	4.441606881	0.183413224
ptr-20	5.969780473	1.735175032	0.183413224
ugt-2	-1.336046836	3.973750499	0.183413224
D1086.6	-3.190720655	0.97969615	0.183413224
R05D7.5	-1.622416784	3.97337639	0.183413224
tag-231	2.311405354	2.075667886	0.183413224
C54G4.9	-2.629800676	2.583828882	0.185535445
hsp-70	2.018490034	5.803866225	0.185878395
F49B2.6	3.987923514	1.64135658	0.185878395
F54C9.7	5.947307264	-0.44347532	0.185878395
C44C1.1	-1.156988786	5.467595364	0.185878395
msra-1	2.843275222	0.498262747	0.185878395
F58F9.7	-2.18048336	4.401340445	0.185878395
F41E7.1	-0.838174333	3.744484301	0.187019895
F59F4.1	-1.981887601	4.54354885	0.187019895
ced-5	-0.743709447	7.228489419	0.187696547
ska-3	2.898928362	2.631752427	0.188109154
sto-5	1.624450006	3.673148138	0.188583604
Y105E8A.21	-2.146843154	3.903885078	0.188583604
npa-1	1.048651897	5.039147573	0.19398714
F40G12.11	3.369533355	0.748880969	0.194841818
clp-1	-0.683511908	7.17510646	0.19554779
mbr-1	-5.875912008	-0.020074868	0.19554779
F55G1.9	3.605776756	1.688662339	0.19554779
C04E7.3	1.187163272	5.548552725	0.197310809
kcc-2	0.90653974	5.521694932	0.197310809
E01G6.2	1.565335318	3.991574454	0.197741216
F47B7.1	-1.011914225	4.332777642	0.197741216
C11E4.8	-6.446311753	-0.169444353	0.198436552
C42D4.3	-6.832140262	0.230637433	0.198436552
F29A7.6	2.188200946	2.390005895	0.198436552
F35C8.5	-3.509263773	2.728318125	0.198436552
F52G3.4	-4.23320506	0.289195259	0.198436552
T07F12.1	-3.170176672	2.657832976	0.198436552
T19C3.6	-6.610860671	0.017768318	0.199264291
flp-21	1.273978769	3.28075347	0.199501744
vps-24	-0.878076416	5.52174502	0.199719837
snpc-4	1.763251882	4.928571062	0.200892389
W09C5.7	1.212627414	5.220651099	0.200892389
K09E9.1	1.863983936	5.103545406	0.20107137
C06E8.5	5.917634677	0.503803705	0.20107137
C18B2.4	-0.496965184	7.916473743	0.201272272
glr-5	3.372155042	2.96963499	0.202721097
F38E1.9	-2.384857543	2.16317604	0.202721097
gcy-21	1.699880906	5.033707333	0.203113902
F13H6.1	0.899869434	5.709776862	0.203113902
wip-1	1.775120668	4.468645609	0.203113902
ZK418.11	-6.806684451	0.149220915	0.203113902
cyn-17	-6.628670667	-0.015929547	0.203115806
C33A12.4	1.28269542	2.810790097	0.203115806
F44D12.2	-5.31155067	0.224612714	0.203115806
Y53H1B.2	-1.359084071	4.115661502	0.203115806
ZK1073.1	0.546957942	7.896091581	0.203115806
C48E7.6	-2.311121651	3.97855834	0.203115806
scav-6	-6.824424959	0.237088076	0.204521382
C36B7.1	4.598404779	-0.095624431	0.204521382
snt-5	2.829810552	2.95422848	0.205425619
Y69H2.3	1.742065125	5.924928498	0.205425619
akir-1	-0.587153102	6.768322043	0.205878376
str-7	6.64833836	-0.516805187	0.206465167
clec-229	-4.092111484	1.023499776	0.206465167
T28H10.3	-1.015200257	5.254577843	0.206465167
dhhc-8	-1.949373941	5.167583149	0.206465167
cogc-8	1.202924339	4.625376851	0.206465167
R06B10.1	-5.976331773	0.652060745	0.206943402
F49E10.4	4.852009144	1.670122036	0.207044302
R04E5.9	1.839427583	4.406529384	0.207044302
prg-2	2.549797137	2.836830433	0.208561641
mpst-7	-4.237285072	1.254616447	0.208561641
lin-38	-1.549050164	3.849892766	0.208561641
F10E9.3	1.873972845	3.894387122	0.208561641
F40A3.2	-2.290964209	3.6192217	0.208561641
nlp-31	-0.748110671	5.335546445	0.210206637
C30F2.2	6.088412676	-0.288054306	0.210206637
acr-20	-3.261044168	2.205873995	0.210485824
hoe-1	-1.289049011	5.065151485	0.210485824
slt-1	-2.519790321	4.17805346	0.210485824
tsp-4	1.118562342	4.94256599	0.210485824
ceeh-2	-3.496429677	1.981682905	0.210485824
bus-19	2.628155599	3.863018894	0.210485824
mnr-1	-1.17268504	4.124545091	0.210485824
Y38E10A.14	-1.905757328	5.39527344	0.210485824
nhr-237	-2.768513803	0.496468103	0.210485824
M163.11	-4.953625041	-0.067026035	0.210485824
gsy-1	1.131646839	5.430114419	0.211810745
sup-9	-4.773497462	0.748834922	0.211810745
F55F8.2	-0.716406683	7.188321777	0.212103278
T24C4.3	-6.193882079	-0.460976161	0.212187374
F59A2.5	-3.655226684	0.299283005	0.212581817
nlp-13	1.641039896	4.620574569	0.213603353
npr-17	1.890957287	3.473625381	0.21399813
W02A2.5	-4.603790751	1.452734057	0.214074464
glp-1	1.333315732	5.862222247	0.215723832
fbxb-114	-6.648223974	0.014752137	0.216799968
dgat-2	1.777134727	2.355836559	0.217649506
erl-1	-3.236010201	1.566729516	0.217945333
gcy-32	1.070386504	5.575116724	0.218304568
clc-3	3.154925544	3.177452474	0.218540934
T28F4.1	1.032221558	4.918816697	0.218678069
brp-1	-0.510174599	9.361332103	0.218812771
lec-11	-3.812957836	0.316605823	0.218812771
dhrs-4	-2.537505576	2.433763741	0.218812771
mrpl-10	-1.267687291	4.26013171	0.218812771
C18E3.3	-1.774147304	4.158941918	0.218812771
Y73B3A.4	1.664822329	3.500769726	0.218812771
cuti-1	-0.894896591	5.100717956	0.219824375
ect-2	1.271750742	4.376711681	0.221035996
F56A11.4	1.871968347	1.974516839	0.221035996
fbxa-158	2.192537828	2.608122809	0.221189093
kqt-1	2.351702784	2.576871527	0.222022176
rsks-1	-0.546459898	7.727029999	0.222022176
F45E1.4	-2.23820526	3.139928049	0.222022176
ZC477.3	2.946384026	4.092435936	0.222022176
Y37H2A.14	-2.936360658	1.757153705	0.222022176
let-23	2.584567956	3.775497277	0.222629859
F44A2.5	1.153665567	4.937473811	0.222629859
ZK742.4	-1.283229144	5.516836412	0.222788394
K10C3.8	-5.660869672	-0.191037588	0.222788394
ZC412.4	-7.520713186	0.881310865	0.222908413
wdr-5.2	-1.151475621	2.924562328	0.223025159
R04D3.3	1.755590956	3.360175338	0.223025159
T05A7.11	3.826366573	0.901129806	0.223025159
linc-37	-4.148486175	-0.046830995	0.223025159
nlp-21	3.159239583	3.243864174	0.223967377
C54E4.2	1.588633838	3.841652403	0.225455354
ard-1	-1.680804569	3.026994997	0.23131672
usp-14	0.956545135	5.521843387	0.23131672
W03C9.5	2.123274898	2.063504623	0.23131672
acdh-9	1.572538053	3.967037205	0.23131672
ugt-8	-2.877225498	1.869545036	0.23131672
pph-5	-0.973830358	4.791448443	0.232115221
srd-42	5.176884878	-0.42311541	0.233928903
fbxb-93	-5.291115224	0.985075134	0.233928903
dos-1	-4.326293777	0.716155952	0.233928903
fbxc-44	-3.914786003	1.043610243	0.233928903
Y23B4A.2	1.58755742	3.420721097	0.233928903
F42A8.1	-3.115795782	2.516858605	0.234568237
ins-6	0.841742561	6.369580372	0.235631891
ins-24	0.902717599	7.359705866	0.235631891
orc-1	2.135493617	4.43464631	0.235631891
Y73F8A.32	5.100516639	-0.348509387	0.236027147
ctns-1	2.03075384	3.57796304	0.236404496
rcor-1	1.112947145	4.77419937	0.236404496
ced-6	0.910561907	5.136751595	0.236739739
gst-31	3.433349491	1.504816074	0.236739739
Y57G11B.6	5.074839493	-0.339999079	0.236739739
Y48C3A.14	1.025365329	6.34031	0.236798884
fat-3	-0.584669542	6.290598559	0.236894695
F11A5.9	1.99989453	3.359676573	0.236943137
syx-7	-1.286388541	3.834734266	0.237874986
F56A8.9	3.556045924	1.307033361	0.241217083
B0244.5	-5.336615433	0.165202617	0.241757887
F21C10.17	3.620491774	1.326664083	0.243108753
vab-2	-2.430194444	1.947234333	0.243464683
R09E10.1	7.572624883	0.405442109	0.243464683
F46B6.5	1.463092245	5.528571872	0.244204652
C17H12.5	-7.472759376	0.831645935	0.244204652
F46C5.9	1.440591206	3.027748782	0.244292967
csb-1	-1.333049043	4.115408293	0.244507782
Y39G10AR.16	5.747362925	0.352112889	0.244507782
ZK121.2	0.953553643	5.038911262	0.245241061
dhs-21	-0.711885155	4.476756707	0.245326934
erd-2	-0.600658381	5.670304095	0.245543225
C25E10.5	-0.992416382	4.779540006	0.245753344
nkb-1	0.400608117	8.596328454	0.245998943
F16B4.4	-1.591245665	2.162045468	0.245998943
R02F2.6	-4.677066545	0.843429313	0.245998943
tag-229	2.37186748	1.17532427	0.246351213
tyr-2	-2.482530548	3.429425645	0.24721801
Y26E6A.3	2.946598467	1.911147672	0.24721801
cpr-3	1.663392485	3.904977255	0.249570657
C31G12.4	5.287069464	0.235855074	0.249606592
swah-1	3.566154659	0.347540783	0.249606592
F35E12.9	-5.670027516	0.621869912	0.249606592
hum-9	-1.560423723	3.333836022	0.249606592
Y43F8B.1	1.183968534	4.048579294	0.249606592
F09C8.1	-4.35539842	1.451422618	0.250815064
ZK550.4	1.112132601	4.479486879	0.251414918
lst-1	-0.83756012	6.099361588	0.251870521
crm-1	1.74065131	5.063632494	0.251870521
C04G2.5	-7.269830112	0.659347951	0.251870521
ctc-1	-0.596090533	13.82635662	0.251870521
pqn-41	0.703952499	6.449385509	0.252772097
ugt-19	-1.189407535	4.702807629	0.252772097
K11H12.7	-1.064848696	3.555218679	0.252772097
nas-28	-6.386896789	1.270929718	0.253261022
C25A11.2	2.126582084	2.405736541	0.254674214
C03B1.7	-3.619956621	1.441802017	0.255489909
T26C5.2	-5.580650496	0.671957418	0.256501032
Y75B8A.24	-0.542679644	7.225528087	0.256501032
pdfr-1	1.593423339	4.844790073	0.256501032
ZK418.7	2.013568238	1.091448539	0.256501032
spin-3	-4.512229484	1.290586268	0.25699217
F21D12.3	1.296718579	6.398753292	0.25699217
dpt-1	-1.10771832	5.101812313	0.257385469
fbxa-188	-3.46859143	2.344437757	0.257385469
ZK550.6	-2.097354595	4.395663245	0.257385469
C45G9.7	-1.256823511	2.919594292	0.257385469
F56F10.2	2.547424271	3.222953099	0.257385469
ztf-18	-1.311161136	3.775128969	0.257385469
arrd-9	6.560472679	0.177279201	0.258368706
C18H2.2	3.187356843	0.933652488	0.258368706
coh-4	-2.791476267	1.356181958	0.258368706
ZK813.3	-1.496165556	1.892062802	0.258368706
flp-15	1.579225377	1.085733054	0.258565672
nstp-10	2.653845161	3.0608847	0.258565672
K02E2.6	2.769769508	2.441906625	0.258565672
C16C8.13	5.936643317	0.369799707	0.258565672
C30F12.3	0.68973178	7.635987176	0.258565672
W01A8.10	2.500624094	2.035475396	0.258565672
nra-2	0.945287628	5.189296427	0.258668379
ceh-49	3.046491867	0.446091714	0.259922992
cyp-14A5	-0.959594219	5.353907471	0.260544174
lap-2	0.944605122	7.367510833	0.260544174
nhr-11	-1.517205596	4.768932917	0.260544174
pkc-1	0.770161619	7.02911357	0.260544174
sorb-1	-1.434001442	3.935559861	0.260544174
flp-7	0.762790453	6.205670412	0.261222452
T28D9.3	-3.249525528	2.326400033	0.261222452
eea-1	-0.767215026	7.918754598	0.262474498
dpf-2	1.987390528	4.37207605	0.263715638
ttll-4	-1.098317698	5.166043574	0.263715638
cam-1	-1.006907918	6.626286017	0.263925575
dph-3	-2.34916532	-0.16468614	0.263925575
Y43F8B.18	3.873547251	0.326999614	0.264419259
tag-10	-2.757419793	2.419488603	0.264550992
prx-19	1.170328077	4.212501296	0.266074676
calf-1	2.96809404	1.199721765	0.266074676
M02B1.3	0.842357794	7.765601159	0.266074676
kcnl-1	2.203513766	4.404000078	0.266214106
srab-24	6.63884235	-0.531510851	0.266214106
F46C3.2	-4.743476892	-0.303660917	0.266628696
T01C3.9	2.314823941	2.844099648	0.266628696
F09C12.8	5.372921448	-0.266550963	0.266628696
hmg-11	-0.885738637	4.392545482	0.26841251
F53F8.5	1.529449422	2.852247556	0.268431302
F35H10.2	5.735667861	-0.657767117	0.269300955
ugt-9	-4.184466704	0.716453262	0.269300955
Y47D7A.15	7.329697931	0.163607033	0.269300955
dyf-2	1.462324948	5.189216352	0.269460239
rec-8	1.711351231	4.536865918	0.269460239
try-6	4.922989738	-0.623902352	0.269460239
Y6G8.2	-6.527289226	-0.051890979	0.269460239
Y66A7A.2	-2.992884761	0.887379985	0.269460239
pst-2	-2.432596068	3.26192979	0.269460239
Y54E5A.8	1.468504355	4.50500858	0.270010333
gei-8	0.813374331	6.50006177	0.270169359
ida-1	0.994435146	8.732179637	0.270169359
C10C5.3	5.881536179	0.102491439	0.270169359
F42G8.7	-2.841829943	1.382350849	0.270169359
srxa-9	-5.346512941	0.439126214	0.27222911
lbp-2	1.298799758	3.330863649	0.272254751
myo-1	2.390479259	3.890914305	0.272254751
nfm-1	-0.694003026	6.929451207	0.27276027
oac-7	-2.065573884	3.58685775	0.27276027
lron-4	2.625967247	3.0927886	0.27276027
F28D1.2	-0.911283937	4.696694234	0.27276027
T11G6.4	-4.690593944	2.075944808	0.27276027
Y39E4B.10	-1.526785067	3.179500227	0.27276027
lys-2	-2.27552564	1.290235715	0.273393158
F47B7.7	5.167426687	2.255132526	0.273393158
K11D12.7	-1.524258309	2.255029224	0.273393158
cth-2	-0.675229399	6.881677298	0.273393158
gpa-7	1.497833722	4.570124819	0.273551821
klp-13	1.391764963	3.398459012	0.273551821
F35G12.12	1.267601071	4.020112635	0.273877707
hbl-1	-0.570130463	7.455156382	0.274163759
ndx-6	2.425090854	1.913765124	0.27518963
Y53F4B.36	5.923517362	1.04876192	0.276810027
flp-24	2.885797432	1.233851969	0.276810027
unc-80	0.901329976	6.957482034	0.277319846
R07E5.7	-1.026991198	5.085081315	0.277319846
Y37A1B.7	-4.06056927	-0.577033246	0.277319846
F21A3.11	3.208202312	2.008688502	0.277319846
C24D10.4	2.275401028	2.337968264	0.277855729
gcy-7	-5.885857928	1.899498052	0.277921329
osm-5	1.17839028	5.26730999	0.278791461
pag-3	3.571926302	1.230373735	0.278791461
F01D4.5	2.39536623	1.3005759	0.278791461
flp-33	1.616570856	1.696727938	0.278791461
mrpl-51	-2.040716351	2.057243782	0.278791461
D2023.1	1.500317896	2.203257105	0.278791461
B0495.7	-0.547215569	8.264292087	0.278791461
C28H8.4	1.516819234	5.148857185	0.278791461
C46A5.5	4.309200438	0.863181837	0.278791461
T23H2.3	1.895277323	3.386517543	0.278791461
F52C12.3	3.188194771	1.413729331	0.279248038
B0034.5	-5.048483116	0.954776097	0.279726649
Y49F6B.9	3.725971451	0.824320556	0.279726649
W07B8.4	6.431959184	0.026444396	0.279899091
F21D9.5	-5.254533099	0.264682865	0.281805225
Y43C5A.2	-1.910774909	1.95877636	0.281805225
egl-15	-0.751463342	8.343500648	0.282785205
C33A11.1	1.07954355	7.372152742	0.282785205
lec-12	1.023271771	4.01659202	0.282785205
suca-1	-0.691298915	6.419927877	0.283812914
sgo-1	-2.578188704	2.638290092	0.283812914
egl-3	0.886738147	10.77422663	0.284472152
fipr-24	4.933923049	0.665108623	0.284695154
cpt-3	4.303182668	2.10864578	0.285430729
duo-1	-2.325055045	2.305960832	0.285476244
ckb-2	2.616206864	2.590755088	0.285724267
best-1	1.643942139	2.822725863	0.285724267
ent-2	-0.781006602	6.15355985	0.285724267
R03D7.4	1.34290943	5.246971175	0.285724267
T04F8.8	-1.388538185	3.734664276	0.285724267
ddx-19	-0.765645043	6.312735866	0.285724267
arrd-18	2.366856945	4.315658877	0.285724267
T09B4.9	0.974152326	4.022736782	0.285724267
C06E1.1	-3.366384764	0.099421304	0.286226837
vglu-3	-4.605434236	1.623350192	0.286552238
Y62F5A.9	7.229453189	0.062761369	0.287091942
C26D10.6	-1.032548998	4.052589333	0.287208624
kqt-2	-5.471515515	0.369609519	0.287599096
lys-8	1.908788802	3.486339986	0.287599096
ptr-16	-5.616155309	-0.278662765	0.287599096
F10D2.10	1.878017756	2.239064309	0.287599096
trpp-10	2.13713379	3.705233864	0.287599096
ZK1055.4	4.832040654	0.222173534	0.287599096
che-12	1.738877473	4.247007602	0.287757376
twk-18	-1.745914496	3.403157038	0.287757376
ZK643.2	4.000242645	1.144091652	0.287757376
acr-9	-5.657671625	-0.262131671	0.287935895
ric-4	1.004970492	7.333602347	0.287935895
F43D2.6	-2.389614646	1.018189961	0.287935895
clpp-1	-1.941117281	2.33412275	0.288247048
ska-1	2.331250936	2.652328659	0.288742852
lin-17	-2.41034871	3.468656288	0.289649024
mig-15	-0.618844222	8.081692864	0.289649024
ugt-58	-1.357721658	6.042838412	0.289649024
W09D6.1	3.306458333	1.308677963	0.289649024
Y6B3B.5	2.023170681	0.862345608	0.289649024
F20H11.1	1.347650994	5.212903819	0.289649024
Y60C6A.1	1.209877161	4.344417033	0.289649024
nas-33	-2.788471274	2.029069442	0.290066976
inx-13	-0.779862987	7.36189684	0.293564283
ptr-23	-0.744135944	6.347563943	0.293711704
C34F6.5	3.196109773	1.938187494	0.294491351
mrpl-45	-1.329970168	2.67303374	0.29624257
sec-8	-0.956856148	5.92319449	0.296475153
fln-2	-0.543569643	11.95186996	0.296475153
pat-4	-1.498686399	3.585344795	0.297861963
W07B8.3	1.719101616	4.540670336	0.298351378
mdt-18	2.277339807	1.511156027	0.298728506
F21H7.2	-0.869310494	4.912821123	0.298728506
sec-10	-1.549918488	4.194175928	0.298728506
F36H9.5	-5.222866496	1.018483419	0.298728506
F54G2.1	0.927791431	7.85210961	0.298728506
B0391.8	1.758513642	3.699745487	0.300203051
mrpl-24	-3.132750074	2.057422458	0.300203051
tlf-1	-0.805761702	6.425326597	0.300418859
T16G12.1	-3.671363541	2.248675384	0.300418859
ZC239.3	-4.078940952	1.409549682	0.300418859
C38D4.4	3.443186509	2.437874735	0.301148046
T20G5.9	1.204741982	3.467093851	0.301148046
tag-123	0.576672048	6.391693793	0.303740381
lst-6	-0.442387581	7.287082285	0.303740381
ZK1127.4	-1.996848079	3.173213002	0.303740381
F33G12.3	-2.115334435	3.22037678	0.305329804
Y45G5AM.3	-1.12479042	4.966951586	0.305329804
T28A8.5	3.867527876	0.386360027	0.305428663
ddo-2	2.080470934	2.985860754	0.305722877
Y73C8B.2	-2.580319383	2.011340195	0.305722877
F49H12.4	2.76508474	0.963171911	0.305810665
Y66D12A.10	-1.38964987	3.039262851	0.306830026
flad-1	-0.86410037	3.887525424	0.307879809
C35E7.5	-1.085555008	5.626476176	0.307879809
oac-54	4.207029075	1.105705335	0.307995292
fbxa-101	2.084020169	3.537510537	0.30914152
cutl-28	7.163064399	-0.004656508	0.30914152
twk-25	3.014155863	1.29668961	0.309331795
ztf-7	-0.43701275	10.26480451	0.310096203
K08E3.5	-0.667640903	6.856559437	0.310096203
F54D10.3	3.143919312	2.173087285	0.310096203
cpn-1	1.211310942	4.196990068	0.311568055
fbxc-23	-5.470404552	-0.407351987	0.311810532
F25D7.5	-5.986036348	-0.644360969	0.312683744
H43I07.3	2.041501987	3.453052238	0.312683744
R148.4	2.877483405	1.831823468	0.312683744
C56E6.9	-0.862045381	5.467824223	0.312683744
C01G6.3	0.456911102	7.071714879	0.315180293
C25E10.4	-4.188116395	0.411437307	0.315180293
C31B8.8	-1.753022195	4.35445793	0.315180293
Y51H4A.7	-2.189148405	3.027300242	0.316118139
psmd-9	3.272683807	2.226419103	0.316118139
T05A12.3	-0.832574391	5.224955108	0.316118139
T28A11.16	-5.45705443	-0.431678308	0.316118139
M04F3.3	-4.727709654	0.413520051	0.316683909
C48B4.11	3.586074485	0.330689935	0.317813376
ddx-23	-0.598724086	6.919523904	0.317815544
F26G1.2	-1.173029732	4.472727306	0.317815544
F41G3.1	2.686753324	0.614731477	0.317815544
cysl-1	1.155270022	5.78657423	0.318699303
EEED8.2	1.083762339	4.859648413	0.318902709
lys-3	-6.2340404	0.317081023	0.319386711
sir-2.4	1.853605714	2.745347804	0.320227253
unc-75	1.474958152	5.565635596	0.320826828
C48B4.9	4.777206449	0.080990757	0.320826828
snx-27	0.695476226	5.604445159	0.320826828
H40L08.1	-1.034567926	5.802017082	0.320826828
Y54G11A.2	2.402415896	2.16062168	0.321396551
C47E12.3	1.528402161	4.551255477	0.323478345
T24D1.3	2.084629978	3.184213738	0.323478345
dmsr-6	4.930602661	0.708090377	0.323478345
Y57A10A.27	-1.757504192	3.973791821	0.323478345
tbc-16	2.127694902	3.657660856	0.323478345
F40G9.17	2.794533208	2.386477716	0.323478345
mig-13	-3.045786041	1.570497843	0.323666383
C46F11.6	0.828625758	5.439412372	0.323666383
R13A5.7	-2.629339299	3.286698007	0.324241325
htp-1	3.131346116	1.669415771	0.325838655
lmp-1	-0.602076299	7.992554167	0.325838655
R10E8.7	-6.328688595	-0.329055731	0.325838655
C16C10.8	1.135157858	3.491685773	0.325839456
C17H11.1	-5.256931775	-0.616193913	0.325839456
ttr-26	2.245355613	3.191203922	0.32741657
hmgr-1	1.143251517	5.423591839	0.32741657
H10E21.4	-6.953126893	0.377159713	0.328064407
Y50D7A.8	1.163521704	5.061815982	0.328064407
B0205.14	-2.538937169	1.435970103	0.329329521
C47E8.4	1.531130941	3.21569202	0.331229032
F37B12.3	1.318396569	4.51553495	0.331229032
C49G7.12	-0.725005793	6.0900177	0.331229032
F59A2.2	-0.820519543	5.962112559	0.331823612
lem-2	0.833979894	4.393059114	0.333956399
W09G3.7	-3.193825399	1.16597483	0.333956399
Y23H5B.5	-0.969776347	5.688906568	0.334167539
rde-10	1.459006439	2.646922608	0.334167539
aex-5	1.692305366	3.379497854	0.334832478
ttx-7	0.584974958	6.615293069	0.334832478
T23F11.6	-2.591569097	0.286064014	0.334832478
C17C3.3	3.289748965	1.094037013	0.334832478
D2085.3	-1.004135639	4.528036045	0.336423237
T28A8.6	-1.711044309	3.7303451	0.337757931
C03H5.6	3.108920195	3.605450658	0.337979716
C10B5.3	-1.748325023	2.904619444	0.337979716
B0416.4	5.238719357	0.030481317	0.338439268
csn-3	-1.23140679	4.104792307	0.339199628
msp-33	7.088484712	-0.079813515	0.339199628
C01H6.4	-1.204051902	3.287141385	0.339199628
sumv-1	1.111513966	5.069568813	0.339199628
cgt-3	1.228636632	4.94697384	0.339199628
JC8.7	1.886791161	2.9487046	0.339298445
T16G1.9	-0.924044009	5.225556516	0.339298445
C54D1.7	2.053270199	1.098216756	0.340523477
sur-7	-2.134445963	3.26646022	0.341793002
cnb-1	0.801194155	5.555523167	0.342401776
C02F12.5	-3.671721722	-0.244800222	0.342718873
T04A8.8	1.552192732	4.616789709	0.343270898
spds-1	-2.318772526	2.832857227	0.343493721
K04H4.2	1.059467853	4.421226138	0.344650942
B0403.6	-6.146744033	-0.43357172	0.344650942
F25B4.7	-1.591470403	3.400004064	0.345099661
saeg-1	0.692548457	7.316698865	0.348270616
C24A3.4	-3.585209721	0.914533056	0.349949488
pqn-92	-1.138119444	4.748263106	0.350301627
asp-1	-0.68304156	5.348742572	0.350675429
trp-2	-3.361340575	2.037718517	0.350675429
tag-180	1.2655726	3.902742432	0.350675429
F07H5.13	-0.610910414	5.734985339	0.350675429
W02B8.2	1.395783617	3.782195023	0.350675429
F40F4.6	-0.956893173	4.86428202	0.350675429
F42H10.5	1.012343291	6.25055085	0.350675429
T05G5.5	1.322819928	5.482515337	0.351349314
phf-5	-1.49918946	2.729386556	0.351712925
tag-147	0.739302016	6.055075669	0.351880506
crn-2	-0.925300836	5.494866704	0.352909143
ctg-1	-0.743682857	6.491701243	0.352999613
Y46G5A.6	1.763697383	3.307433479	0.353611751
F20D1.1	-0.44950178	5.746119901	0.353820147
wrt-5	2.368813893	3.354520337	0.3542406
C30G7.2	1.05662537	5.166267464	0.354815478
C08G5.7	-2.986557069	1.707058262	0.35543885
let-716	-0.673985079	7.609559932	0.356493903
tpi-1	0.709944356	6.508167145	0.356493903
M110.3	-2.612991948	2.379939347	0.356493903
R04F11.2	0.76797426	4.272897438	0.356493903
C50D2.9	1.981276547	2.166647223	0.356493903
Y24D9A.8	-0.61249035	5.024820166	0.356493903
F12E12.1	4.621755833	-0.060418543	0.357482082
ZK673.2	-0.543957417	6.774757048	0.35759797
ckr-2	2.492579464	1.983698409	0.35759797
ugt-51	-3.710762596	0.327887625	0.357747214
K07C11.8	2.964102263	2.214525347	0.357747214
R06B9.5	-3.816667872	-0.213920399	0.357897449
pst-1	-1.358393522	5.070662574	0.358523153
sft-1	4.66769246	0.390285604	0.35915038
nhr-55	-4.551146223	1.369956293	0.359508716
C30E1.4	-6.038613376	0.195854323	0.359508716
E02H4.6	3.783248344	-0.313364785	0.362538432
F33E11.2	3.00078495	1.841819675	0.362538432
T17H7.7	-1.21343227	4.809664596	0.362538432
srh-64	-5.988179925	0.079153515	0.362538432
aat-5	2.688150419	2.205080168	0.362830482
ins-1	2.029090192	3.074631824	0.362830482
spt-4	-0.962834949	2.242893925	0.362830482
nphp-1	3.266000068	1.269924065	0.362830482
cutl-29	3.033864521	1.972069301	0.362830482
F59A6.4	-6.905100562	0.247140514	0.362830482
W06B4.2	-1.068384996	4.053984627	0.362830482
F14F9.4	-0.827406894	6.243881487	0.363416112
dhs-19	2.282553912	3.206388539	0.363693739
Y43B11AR.1	-1.594608691	4.176004541	0.363693739
F36H5.10	-0.9498153	4.974010664	0.366174082
pot-2	2.72814159	1.540408331	0.367294693
ZC247.1	-0.658727879	7.680959393	0.36746499
ztf-4	1.7700207	3.670649934	0.36746499
ifd-1	-5.990531441	-0.662057059	0.368107019
tiar-2	4.261266686	0.179087765	0.368107019
dsl-6	-1.048212084	3.525859302	0.368537022
che-11	1.49741849	4.15840482	0.368544329
nhr-95	-1.163715852	3.64425968	0.368544329
nlp-6	2.615811175	0.870492932	0.368544329
dph-1	1.621833445	2.854994985	0.368544329
B0403.3	-1.543193294	4.194501863	0.368544329
R13H7.2	1.333136447	3.968003151	0.368544329
ZK1236.1	2.633223678	2.409500198	0.368544329
C39D10.11	3.095649913	2.479340126	0.368544329
ZC250.4	-0.905322616	3.632842361	0.368544329
T12B3.8	7.0418065	-0.114416872	0.368544329
Y47G6A.7	2.391902624	3.862122525	0.369555329
tsp-15	4.370924794	1.394375168	0.37012569
dhs-25	3.183444959	0.923056966	0.370416626
F01D5.8	2.305356095	1.933055114	0.370416626
F11E6.3	1.630067533	3.078346979	0.370416626
F58A4.6	-3.070765246	-0.061221745	0.370416626
mppb-1	-1.797895586	3.622138991	0.370416626
C04A11.2	-3.507262242	1.601089017	0.371597171
vps-32.2	3.316000715	1.306495337	0.372190632
K09F6.13	0.93951377	4.550041696	0.372609921
nhr-1	0.514025371	6.707285292	0.37290946
fbxc-41	3.091121033	1.963669454	0.37290946
eif-3.B	-0.695373941	6.046475356	0.372996659
gst-13	-1.632116841	3.1242209	0.372996659
ins-9	1.573228646	3.361899584	0.372996659
mig-6	-0.646266744	9.576713677	0.372996659
haly-1	-0.645921408	7.268964106	0.372996659
R07E5.1	0.781428819	5.671376999	0.372996659
C05C8.7	-0.706024243	7.208181648	0.372996659
rabn-5	1.092541694	5.004580267	0.372996659
T05B11.4	6.89793234	-0.262495283	0.372996659
W09G12.9	1.930706178	2.754338921	0.372996659
arl-13	1.926071018	2.712863536	0.372996659
nuo-5	-1.086540704	4.803124304	0.372996659
Y51H7C.3	2.742789058	0.809426343	0.372996659
Y67D8C.9	1.446783263	3.082982354	0.372996659
F23D12.10	3.613289583	0.684946942	0.372996659
vhp-1	-0.481595836	9.221660615	0.373003208
trpp-4	-1.873387217	2.257533144	0.373003208
ahr-1	0.946275431	4.992485293	0.373208995
C36E6.1	0.976156529	6.198372467	0.373208995
chs-2	1.114787384	5.036417343	0.374295626
npp-10	-0.612508311	7.961003083	0.374295626
F13E6.1	-0.443542875	8.195948077	0.374295626
pitp-1	1.066467223	5.491282438	0.374295626
R05D7.4	-2.466158089	2.027721642	0.374295626
tag-304	1.030417673	4.540499908	0.374295626
K02G10.15	-1.568978021	3.749720184	0.374295626
daf-5	0.916061623	6.89541942	0.375361341
M01G5.3	2.076539806	3.095312101	0.375361341
puf-3	1.978022812	5.248787456	0.376219195
pgp-8	-0.81469988	6.360862933	0.376229888
unc-17	2.548033546	1.983517833	0.37634579
taf-5	-1.42214969	3.743655036	0.377076055
fbxc-24	2.178560309	1.28032255	0.377076055
srx-136	-6.686805605	0.082843159	0.377179499
trcs-1	1.531142373	4.938545559	0.377179499
R12C12.6	-0.859413229	3.742653844	0.377179499
ift-81	1.258002454	4.294584928	0.377387236
lin-28	-0.466013901	6.966162162	0.379743205
sdz-26	-5.939386813	0.102379108	0.379873976
skpo-2	-3.331890037	1.189573752	0.380843034
lfe-2	-1.067339494	6.321241471	0.381279523
T14B4.3	4.01101552	1.042809723	0.381279523
vps-34	-0.712287456	6.575706138	0.381779634
M04G7.3	2.264876075	2.279639582	0.381779634
R148.3	-0.525012676	6.548017173	0.38225167
T02E1.2	1.326001084	4.423755526	0.382522071
F26F4.9	-2.970489917	1.874667929	0.382522071
inx-11	-4.506930393	0.151469	0.382623907
C27D8.3	-1.073620364	4.271218353	0.383113701
hgo-1	-0.42276941	7.820220411	0.383315608
C01G12.7	-2.138120236	1.63085584	0.383315608
ceh-91	1.772188886	3.011621888	0.383315608
lin-42	-2.810536601	2.753487524	0.383315608
F56D1.1	2.289798204	1.95187497	0.383315608
ZK1053.3	5.984990144	-0.385825739	0.38439271
T20D3.8	-1.616312791	1.210712114	0.384641859
mup-4	-0.776980843	8.618123171	0.384866706
jmjd-3.3	4.395786478	0.442498619	0.384866706
Y48C3A.20	2.004067906	3.113811242	0.384866706
ugt-29	-1.188900778	4.665094284	0.384866706
anr-24	3.230395349	0.334493775	0.385430568
glb-10	1.50957903	4.135200372	0.386496699
dhs-22	-0.893295668	5.794459141	0.386636285
fbxa-10	-3.094224131	-0.488689816	0.387534803
D1007.4	2.372078749	1.172303476	0.387816671
cgef-1	0.889757789	5.506269577	0.388099275
Y67D2.2	2.848409845	3.070056035	0.388941468
sftd-3	-2.29181765	1.871373431	0.388942345
sec-31	-0.593093767	7.038113313	0.388960616
Y43F8C.3	0.569493302	5.945901413	0.388960616
Y54G2A.19	3.164445446	0.357888586	0.389355672
wwp-1	-0.341826595	8.722406558	0.389503342
rbm-28	0.847386234	5.788898438	0.389503342
hrg-1	1.819934455	2.595111999	0.389503342
C53A5.13	-1.529178309	4.028716951	0.390498179
M04D8.7	1.737728069	2.573258191	0.390498179
ZC373.5	-3.165679565	2.903914424	0.390498179
cct-4	0.642230779	7.334906393	0.391049041
ced-4	-1.493773134	4.403002233	0.391049041
cyn-12	4.105414658	-0.328230595	0.391049041
let-805	-0.541944652	10.15583895	0.391049041
mca-1	-0.523667228	8.358748256	0.391049041
pas-7	1.586348179	3.579132672	0.391049041
tba-9	3.244715355	1.597305275	0.391049041
unc-16	-0.540865865	7.743440004	0.391049041
unc-49	-1.161042932	3.887673383	0.391049041
C08H9.15	-0.911389132	4.940115428	0.391049041
C32C4.1	1.839533339	3.588280253	0.391049041
F31B12.4	6.814144502	-0.351661954	0.391049041
copb-2	0.448526326	7.73595699	0.391049041
mys-2	1.915797717	4.761969442	0.391049041
R11H6.5	2.390831919	3.24566784	0.391049041
T05F1.9	-1.948465445	2.79392766	0.391049041
T09A5.5	1.003220048	3.368060754	0.391049041
W04A8.4	-0.620897494	6.479918569	0.391049041
ZK669.2	-2.664602626	2.321216655	0.391049041
AH9.1	-3.86647178	0.208689419	0.391049041
C01B10.4	-6.671261152	0.025670548	0.391049041
C06G1.2	-5.823643023	-0.077561332	0.391049041
C29F5.1	1.191845846	3.826493711	0.391049041
EGAP2.1	-2.825680386	1.868661298	0.391049041
vpr-1	0.770765686	5.197174214	0.391049041
F54E7.6	-2.771429772	0.785910787	0.391049041
fbxb-41	5.206029925	-0.574383969	0.391049041
R05G6.5	-6.67191366	0.01971911	0.391049041
polq-1	1.000987184	5.238638422	0.391049041
Y54E10BR.2	-4.09436979	0.372675019	0.391049041
immp-2	-4.447694735	-0.621285262	0.391049041
nhr-254	4.673732349	1.071163822	0.391049041
tag-241	-1.179047983	6.332876343	0.391049041
H01A20.2	-5.246342054	-0.655709334	0.391049041
B0034.14	-4.19361053	0.743288717	0.391049041
dhs-3	-2.600839809	2.684832268	0.391473987
abcf-2	-0.523520283	10.31617938	0.391473987
txl-1	-0.418242043	5.75250937	0.392044951
jip-1	0.898532016	5.898396795	0.393205745
let-60	-0.598153214	7.95304466	0.393205745
pkc-2	1.084616549	5.059746078	0.393205745
T21B10.3	-0.676650257	7.078653768	0.393205745
E02H9.3	-2.903479848	1.625113738	0.393205745
T05B9.3	5.987965016	-0.488651788	0.393205745
Y17D7C.9	4.801465728	0.603659128	0.393205745
C02F4.12	4.40513487	0.361126033	0.3951886
F21D5.5	-1.451853885	4.003803388	0.395277028
tmc-2	-2.569583772	4.496289619	0.395490616
mrpl-34	2.391399142	1.989582226	0.395559224
ehbp-1	0.882453183	5.668309099	0.395559224
nud-2	-0.542746609	6.330802164	0.395559224
F46F11.1	0.693823056	5.598122237	0.395559224
epg-3	2.013969362	4.226102716	0.396852869
ptr-5	1.148959865	6.536460881	0.397524864
M163.6	-6.016780338	-0.619562433	0.398403531
H14E04.1	2.579688235	0.358191842	0.398403531
F53H4.4	-3.180746456	0.62709731	0.400546575
hpd-1	-0.653553925	8.977252857	0.401973231
clec-42	-6.583666432	-0.006404603	0.401973231
F54D5.9	2.167835419	3.459179188	0.401973231
Y76A2B.4	-3.490288923	-0.149698482	0.401973231
gcn-2	-0.812719004	6.44346483	0.401973231
C32D5.11	0.640154713	6.17050782	0.401973231
F59E12.1	1.039243027	4.673326738	0.401973231
ceh-99	-2.149900152	1.954797788	0.401973231
nhr-129	2.837864227	0.785694633	0.402283453
die-1	-0.686671478	5.586346645	0.402781283
Y47G6A.5	-2.940692197	0.028495837	0.402781283
rhr-2	-2.151159301	0.119689081	0.403269813
skih-2	1.221915814	3.822069914	0.403269813
C53C7.5	0.845380317	7.984897662	0.403269813
grl-18	5.906370272	-0.461080205	0.404222695
set-22	-3.415623085	0.428640875	0.404936201
cogc-3	-1.4537751	3.608411865	0.405300756
R10E8.6	-4.469492984	0.05424325	0.406664616
ZC266.1	2.297067073	2.572802792	0.406664616
nhr-86	1.552293278	3.369329641	0.40721833
C54D10.10	6.753647134	-0.411426851	0.40721833
cct-8	-0.740481843	6.644834553	0.40721833
pas-2	-0.768202524	4.573691586	0.407555444
rhi-1	-0.520305816	6.035967661	0.407555444
strl-1	0.709457974	4.982265678	0.407555444
set-9	1.169552211	5.296949205	0.407555444
nhr-210	1.543165171	2.914423089	0.407555444
C17E7.13	-5.7038716	-0.155470048	0.407623226
T17A3.10	6.765846476	-0.393643625	0.407623226
gcy-23	-6.595933713	-0.035136066	0.408448057
hsp-43	-0.570414522	6.70115826	0.408448057
suf-1	1.521117234	5.639721441	0.408448057
tct-1	-0.453271745	9.004687517	0.408448057
C54G6.2	3.190349348	0.78278017	0.408448057
K02F6.3	-3.306551189	1.384559428	0.408448057
git-1	0.732504319	5.975879867	0.408477975
F54A3.2	-1.445555678	4.52684122	0.408477975
H16D19.5	1.913022369	1.914283847	0.408477975
mup-2	-1.002310838	6.318574476	0.4090241
ppt-1	4.711923923	-0.663107069	0.4090241
qui-1	-2.169704925	2.446265692	0.4090241
rps-12	-0.378475026	7.589444193	0.4090241
npr-3	4.369177375	1.551169946	0.4090241
C34D1.4	-1.808116849	2.892753574	0.4090241
slc-17.2	0.791750866	5.378140467	0.4090241
C48D1.5	3.470960351	0.225690021	0.4090241
ceh-88	2.919927739	1.839497154	0.4090241
F02E9.3	-3.242401622	-0.044180381	0.4090241
tag-299	-0.587830709	5.333482809	0.4090241
Y69E1A.5	-2.063779345	1.540431956	0.4090241
cls-3	1.362784056	5.027736404	0.4090241
C05D12.3	2.748689533	2.29298777	0.4090241
pkg-2	1.058384915	6.586465349	0.4090241
mmab-1	1.402581216	2.918591037	0.4090241
gos-28	1.157447891	4.005484712	0.4090241
F48C1.6	2.579323753	1.348965344	0.4090241
T24E12.2	3.782545105	0.39334414	0.4090241
F10B5.3	-5.160061951	-0.157982891	0.409502576
C05D10.2	1.245391371	5.650208499	0.409502576
coq-8	-1.120411796	5.089718896	0.412212915
glr-4	-1.560978102	3.256330779	0.412212915
ptr-13	-1.400737081	2.292163343	0.412212915
stg-1	5.511679547	0.168479449	0.412212915
F34D10.6	0.970541691	7.262686698	0.412212915
Y38H6C.16	-1.908481567	3.138141582	0.412212915
grdn-1	-0.400777748	9.084524516	0.412212915
gba-3	-2.271159774	2.836313023	0.413229858
C44B11.4	1.994250171	2.883387037	0.413229858
unc-95	-3.053898561	1.724491953	0.413723575
Y55F3AR.1	2.424495314	-0.215385717	0.414042227
nex-2	-0.488097583	8.193339482	0.414177406
F33E2.4	-1.673811695	3.802316878	0.414790673
Y105C5A.14	1.668778658	3.862765096	0.415561649
tre-4	3.002912159	2.976967857	0.415681432
rskn-1	0.832383628	7.131818986	0.415681432
srap-1	-0.561891967	5.754231761	0.415867407
rad-23	0.613124019	6.202061291	0.415867407
C11H1.9	-1.290724941	4.369191646	0.415867407
D2096.16	-5.409851171	0.467323958	0.415867407
akt-1	0.638969032	7.178368249	0.416039192
sphk-1	-2.145800279	3.967170726	0.416039192
Y55B1AL.1	-1.155189434	5.19729286	0.417505912
nhx-9	-2.062232012	2.982828495	0.418095161
idhg-1	0.912988928	4.0198822	0.418095161
trap-4	0.82881175	4.615064131	0.418095161
F13H8.11	-4.005546491	0.588717385	0.418095161
C47D2.1	0.788841003	4.818249226	0.418096443
W04D2.4	1.386486948	4.466809558	0.418380857
F01D4.8	3.520470232	1.05080027	0.419103458
C08A9.10	-1.682933202	2.053919802	0.419289634
C47G2.3	1.911061129	1.88052263	0.420150782
T28B8.1	0.922811948	5.020430111	0.420150782
C27A12.9	-1.13149262	2.387403605	0.420150782
baf-1	-0.426601739	5.620636805	0.420176496
rps-1	-0.275088794	10.52495295	0.420176496
C27F2.10	1.861579604	3.582511696	0.420176496
prmt-5	1.125119057	3.964770145	0.420374606
pes-1	5.57407642	-0.086040986	0.421573635
F39E9.1	4.215209642	0.236765564	0.421751499
B0507.3	2.705310011	2.404045787	0.422068423
flap-1	1.294196719	3.376098244	0.422068423
arrd-14	-1.779107918	2.413043909	0.422746753
col-34	-1.350859429	3.392035505	0.423788018
nft-1	1.259282185	4.049288298	0.423788018
F38B6.4	2.930977695	2.212665991	0.424605901
F53A9.9	5.811426203	-0.571389597	0.424605901
tofu-4	-2.917733101	-0.249145219	0.425071636
pars-2	-6.533444953	-0.104366564	0.425342014
B0361.3	-0.983827486	3.746864501	0.425342014
C04E6.7	2.17628496	1.62040678	0.425342014
K03B4.4	1.372363066	3.758706559	0.425342014
let-2	-0.845090913	7.913538004	0.426035423
chc-1	-0.510453402	10.37407722	0.426046973
him-3	1.801713142	3.809790435	0.426265873
W08A12.3	2.338479077	2.459339999	0.426265873
C37C3.1	0.982623897	4.250755179	0.426634287
C30B5.2	1.69467655	3.128156038	0.426740895
tre-2	0.768415876	5.021396031	0.427467243
abt-4	0.928881675	4.715530862	0.427503711
mdt-27	0.960130456	4.992059209	0.427503711
Y44A6D.2	1.244710507	4.888756049	0.427503711
kcnl-3	2.044371947	3.090488957	0.427503711
C15H9.3	-2.448539453	1.33853148	0.427503711
C17F4.8	-3.900023238	-0.425269008	0.427503711
C34B2.10	-1.091462505	4.020039935	0.427503711
C53B7.2	-2.855068033	0.494398483	0.427503711
pgal-1	0.890134093	8.976284235	0.427503711
M03F8.3	-0.655934486	6.347878036	0.427503711
F47B8.8	-5.396075955	0.429537586	0.427844551
lin-56	-1.867004311	1.786791604	0.430361201
E01G6.1	3.446245938	1.834699407	0.430598371
arf-1.2	-0.454790496	10.08374912	0.430999885
dpy-3	-1.519175485	2.911832581	0.430999885
gcy-36	0.942828004	5.306246196	0.430999885
F17C11.2	1.139642829	3.853993117	0.430999885
F32D8.4	1.577593204	3.043437409	0.430999885
K09A11.1	-2.298407224	3.696038182	0.430999885
F39H2.3	-1.600497358	3.703142978	0.431483153
gst-26	5.713961205	-0.65517667	0.43205538
pme-4	-1.364792176	4.838030094	0.43205538
puf-7	1.893672837	4.312380065	0.43205538
srx-47	-3.57441119	-0.382406817	0.43205538
C06C3.4	3.477342599	-0.082085851	0.43205538
mans-2	1.454197662	3.957064988	0.43205538
cutl-9	-4.674394977	0.253275365	0.43205538
R08D7.7	-1.624824914	4.148648651	0.43205538
rnp-8	1.628975194	4.3760799	0.43205538
oac-55	-4.461707072	0.898363184	0.43205538
C53D6.10	3.693241543	1.99459297	0.43205538
alr-1	0.730553322	4.324303504	0.43205538
rpb-9	-2.055531829	3.506893077	0.432486726
ZC262.2	0.929533569	4.219469658	0.432657757
Y53F4B.18	1.125204978	5.615385005	0.432797376
wago-10	2.577006298	3.505634277	0.432944321
Y55F3AM.9	0.932752115	3.992962337	0.433970689
B0273.1	-2.169690573	1.74335837	0.434617898
arl-8	-0.408620549	6.753887046	0.435171183
gop-2	1.768477088	2.56206263	0.435171183
pqn-21	1.04943218	4.613261954	0.435171183
vnut-1	-0.89365414	4.793825797	0.435171183
F58F9.1	3.143200634	0.977687742	0.435171183
F59A3.8	-3.739934103	0.614549977	0.435171183
gap-3	-0.702063215	5.600452391	0.435171183
cids-1	1.5603657	3.329270383	0.435929962
M02E1.1	0.875691568	4.850469193	0.435929962
srw-102	-4.220962659	0.37537963	0.4359403
his-35	0.723136022	4.626101043	0.436201389
ncx-4	1.845471141	2.564753088	0.436356058
Y49E10.5	-6.407150121	-0.192330704	0.436356058
Y12A6A.2	1.407228256	2.593836513	0.436608803
unc-119	0.495876168	6.586801557	0.43675383
hlh-3	1.693829674	2.024063955	0.438784952
lgg-2	0.571685567	6.87416881	0.438784952
cra-1	1.026106038	4.7500957	0.438784952
Y50D7A.3	-1.788572476	3.966375111	0.438784952
cab-1	0.83990015	9.029595516	0.43934408
rme-1	-0.420590016	10.83053709	0.43934408
C47E12.7	-0.834860101	5.039064119	0.43934408
B0496.2	-6.470466362	-0.169415433	0.43934408
Y43C5A.3	-1.521917756	1.425071927	0.439734733
C26B9.3	1.010426357	4.455871871	0.439820574
F54H5.5	4.456087522	0.54887474	0.439820574
ZK84.5	6.548752397	-0.624293315	0.439820574
col-19	2.407639857	0.936832036	0.440268778
cyp-33D3	-4.913218529	-0.307727214	0.441232673
F19B10.2	-2.925442037	0.827056589	0.441232673
moa-1	-2.829801764	1.020095109	0.441232673
sli-1	-0.71188807	7.182200403	0.44123695
lin-1	-1.446616495	4.564404056	0.44127021
lid-1	1.558068024	3.774142843	0.44127021
K03C7.9	5.675419778	-0.697257072	0.44127021
F56A11.5	1.807266151	2.694825739	0.441596104
che-3	0.752102482	7.736406557	0.442441208
dao-5	-0.431805039	7.721369072	0.442441208
ucp-4	-2.708664249	3.317294235	0.442441208
C18D11.6	-1.203906749	2.657704558	0.442441208
Y46G5A.20	4.174872359	0.293601098	0.442441208
C50D2.2	2.038330225	4.409480106	0.442441208
F38G1.3	-3.462731586	0.346668238	0.442441208
clec-223	3.213869645	-0.30320291	0.442550358
clh-1	-0.840549337	5.879408893	0.443675875
num-1	-0.766011824	5.441824811	0.443675875
D2030.2	1.109736254	4.761537049	0.444318416
Y18D10A.4	-6.40102277	-0.18273459	0.444318416
acl-14	0.750657733	4.735146013	0.444318416
pfd-5	0.703032329	4.388433187	0.444318416
B0001.8	1.281318099	3.54394131	0.444385571
rbr-2	0.565916171	7.673639714	0.4469198
gana-1	-2.355419716	2.079187416	0.4469198
ZK809.3	0.73329869	4.748302616	0.4469198
B0222.10	-6.441532144	-0.197925898	0.4469198
Y22D7AL.6	-2.667450358	1.007632586	0.4469198
idha-1	0.556429245	6.834065472	0.448909684
Y50D4C.3	1.34718016	3.295090076	0.448909684
W02F12.2	-0.576791672	5.403983866	0.449820622
flp-22	0.945328692	3.767383776	0.450359594
C33B4.4	0.869103427	4.416958856	0.450384753
ttr-31	-1.235130916	3.889725819	0.450384753
csn-4	1.106371854	4.441976444	0.450394899
par-6	1.149286173	6.713389263	0.451039733
pik-1	-1.892419065	2.258111645	0.451039733
fip-5	-1.440113859	1.967701682	0.451039733
K09H11.6	3.880060141	-0.294961375	0.451039733
mec-15	1.475587722	2.721205379	0.451750839
C15H9.4	-1.467527501	3.327626712	0.451876029
abt-2	0.783670545	5.38765038	0.451879059
hum-4	-0.835920597	7.27107929	0.451879059
lin-35	1.757642855	3.609595687	0.451879059
mag-1	-0.720923516	5.024678659	0.451879059
F53F4.14	0.442179565	5.559094941	0.451879059
bcs-1	-1.653788863	3.070601618	0.451879059
srpa-68	-0.654563737	6.375370334	0.451879059
K02B7.3	-1.940658593	1.42987277	0.451879059
C02F5.3	-0.605796444	5.913700138	0.451879059
C16B8.4	1.500707603	1.294269562	0.451879059
T19A5.3	-1.704207285	2.542504095	0.451879059
W03F9.1	-1.72026444	3.610120461	0.451879059
fbxa-13	4.018633712	0.854855759	0.451879059
Y73E7A.8	3.555651453	-0.059536449	0.451879059
ksr-2	-0.677919598	5.04483036	0.452284317
npr-7	4.618219125	0.406489127	0.452284317
R151.2	0.556416859	6.202358844	0.452284317
hsp-6	0.601741996	8.861126061	0.452440664
elpc-3	-1.368015133	3.678494193	0.452511255
wts-1	-0.814759823	6.020807663	0.452796966
pde-1	2.105843158	3.822142197	0.453711305
Y71H2AM.25	5.253586607	0.119157435	0.453711305
cct-1	-0.443461571	8.006633592	0.454691618
frpr-2	4.468899461	0.783565987	0.454691618
C29H12.6	3.154109392	1.294262373	0.454691618
phf-15	1.275537991	5.670258949	0.454691618
eel-1	0.349515092	9.39354922	0.454691618
mex-6	1.736218012	4.9586352	0.455105345
cpn-4	2.454636351	3.011814623	0.456558747
fat-5	1.871290125	2.362200207	0.457821865
aexr-3	3.01142353	2.147028788	0.457821865
C56C10.7	1.093679042	4.043327043	0.457821865
asp-6	-0.819082457	6.536944379	0.459327067
nlp-18	-2.223373609	0.936156233	0.459327067
rsr-1	0.836637963	4.912946767	0.459327067
sel-12	-1.542492437	3.217233039	0.459327067
ocrl-1	-1.257818796	2.552794285	0.459327067
E03H4.8	-0.873084963	5.66552105	0.459327067
F11E6.8	-2.184680651	1.450515448	0.459327067
F58D5.5	-0.375192363	7.501465729	0.459327067
Y52B11A.2	2.275539609	2.215805436	0.459327067
ugt-18	-1.999018408	3.05211743	0.459327067
shk-1	0.839498677	6.161422808	0.459327067
C05D11.8	-0.952976819	6.513228724	0.459327067
sav-1	2.763079883	3.058014052	0.459327067
Y54F10AR.1	-0.954542406	5.94128466	0.459327067
D2092.13	-6.381029333	-0.277006215	0.459327067
nhr-17	0.778813201	4.733491499	0.459685967
pbs-6	0.616453905	5.499339294	0.459685967
F26H9.2	1.224131214	4.049422017	0.459685967
F12A10.8	3.291297349	1.793479366	0.459685967
exc-7	1.138836874	3.876855604	0.459996719
fut-1	3.067118414	0.668074044	0.459996719
K12C11.1	-1.072162547	3.818344561	0.459996719
C01H6.9	1.391524118	2.938351488	0.460949974
T23G11.7	-0.619841216	7.37375899	0.460949974
tag-189	-2.34377379	2.87135294	0.462250498
cdk-1	1.080523657	5.354916558	0.462252242
tbck-1	-1.091077914	2.728451334	0.462252242
F18A1.7	1.451312744	5.040932087	0.462252242
F43E2.1	-2.696839316	1.936954784	0.462616611
Y52B11A.8	2.321116163	1.454839446	0.463299139
dnj-9	1.401685095	3.939239463	0.464214951
pak-1	-0.830226877	7.17575965	0.464214951
tsp-5	2.15196788	2.250078305	0.464214951
ubc-22	2.102307207	2.238702158	0.464214951
T28F3.8	-2.508816156	1.772665537	0.464214951
ZC434.9	2.582957375	3.024129147	0.464214951
srsx-34	1.840932969	2.238937049	0.464214951
eri-6	1.651395641	3.129008773	0.464214951
T04C12.11	-0.772569647	3.928578435	0.464214951
sams-1	-0.457554158	6.84922425	0.464647017
C53B4.4	0.584199971	7.220195664	0.465472853
del-4	-2.739101747	1.117080151	0.46646615
cul-2	-0.715283662	6.648374776	0.467222165
ced-7	-0.673452204	6.921509452	0.46740561
ZK550.2	-4.291138171	1.031622936	0.46740561
K01A12.2	-1.773108413	0.532848023	0.46740561
W06H8.2	-0.678604286	5.475827702	0.46740561
Y38H6C.8	1.705479409	3.836717408	0.469855779
Y41C4A.6	2.318308156	2.036646025	0.469925371
Y106G6H.8	1.583460169	3.022278639	0.469925371
arl-5	2.835662914	1.683401717	0.470672611
Y41C4A.9	1.27644508	3.853073092	0.471192106
rgl-1	0.951066553	5.334956969	0.471192106
M70.5	-1.208426984	4.04310104	0.471192106
Y71G12B.10	2.218716942	1.989941979	0.471192106
nhr-56	1.71501943	2.968240173	0.471197748
sap-49	0.992873965	5.766618962	0.471197748
oac-46	-1.084069331	5.796851369	0.471197748
F30B5.7	1.458026151	3.57014075	0.471197748
ptr-12	3.746455842	0.741115317	0.471227596
T23B12.5	3.676957018	0.827810796	0.471227596
sec-15	-0.796853524	4.268273228	0.471487021
zip-3	0.98622156	3.971749894	0.472436513
R13A1.5	2.74025429	1.370463314	0.472685134
vha-14	-0.459540393	8.176447561	0.473039006
Y97E10AR.3	1.444373412	2.207367165	0.473039006
col-163	-3.594090519	1.234339317	0.473436659
fars-3	-0.744136613	4.866548119	0.473436659
pxf-1	0.70197652	6.14896303	0.473436659
slc-17.7	1.688924286	3.732951024	0.473436659
linc-129	3.788184478	0.022210217	0.473436659
C27B7.2	-2.255294438	1.520909448	0.473447654
ZK896.1	-0.579506045	6.274031431	0.473447654
tiar-3	2.191749142	2.720241283	0.473485087
glt-5	2.116476392	2.998443248	0.473700906
F25H5.7	-5.483788569	-0.414047367	0.473820022
ZC581.3	1.326229725	3.345835811	0.473820022
lea-1	-0.456184717	9.817928791	0.47420853
C27C12.3	-2.849027933	1.847476713	0.475145245
B0334.5	1.478186405	3.99048661	0.475160628
F25H5.2	-3.838452281	0.816155291	0.475160628
Y66D12A.7	2.638817074	0.129608856	0.475160628
F13A2.2	0.849614966	4.930141575	0.475160628
F47D12.6	-0.773083804	3.514517013	0.475160628
C48D1.9	-6.242363893	-0.354762009	0.475445883
rrf-1	-0.865303473	5.786602745	0.476143034
str-12	4.240718986	0.455841851	0.476143034
T23B3.2	-0.430440409	7.287920952	0.476143034
W09D10.1	0.506031087	6.031387866	0.477012902
lgl-1	-0.94656849	6.47114699	0.477389987
fmi-1	1.287461927	6.173088543	0.478255942
egl-20	-3.696610984	-0.293434922	0.478379559
nex-1	-0.518576969	10.52051384	0.478379559
flp-1	4.228669355	1.930936534	0.478438092
ptp-3	0.768883333	7.163149598	0.478438092
zif-1	1.405457228	4.939097518	0.478438092
C04H5.1	1.964226807	1.01443296	0.478438092
C45B11.2	-2.048978728	0.852706301	0.478438092
D1053.4	2.38109659	2.430217521	0.478438092
T28A11.2	3.736471668	1.66631156	0.478438092
Y54G2A.21	-1.75901041	2.608226275	0.478438092
T03F6.9	1.915932488	0.437370164	0.478438092
eif-3.I	1.223800799	5.947267378	0.478532858
pcbd-1	-0.798752742	3.130893734	0.478532858
C35B8.4	-2.568809673	1.35658595	0.478532858
T28C12.8	3.888607691	-0.190594063	0.478532858
srd-3	4.113199736	0.345774858	0.479857368
ets-4	0.969149211	5.410023169	0.479857368
ttn-1	-0.869757697	8.888560009	0.480046409
lrp-1	-0.579186697	9.885478886	0.480742098
ZK370.4	0.587059095	6.669237793	0.480742098
syd-9	0.786861031	5.663444186	0.480742098
prom-1	-1.777368757	2.031668671	0.481650816
Y43F4B.9	-2.489338491	0.549770595	0.482076174
C34B2.8	-0.870080512	5.550491049	0.482076174
C05D11.13	-2.312085878	2.69918153	0.482673095
CD4.8	-2.058520776	2.439803835	0.482673095
nstp-1	2.522220829	0.457946503	0.483225356
brc-1	2.326383516	2.601975118	0.483468483
laf-1	-0.315057679	8.245893969	0.483468483
ifet-1	0.752639518	7.009535607	0.483468483
T01B7.5	-0.836006215	4.141202852	0.483468483
F53F10.8	-2.634967087	0.888415095	0.483468483
C34E7.6	-3.654209206	0.036090035	0.486226016
ZC487.1	2.175626764	3.274063248	0.487221839
C28G1.4	2.784799019	1.468725082	0.487974663
ego-1	1.530154857	4.576483449	0.488186511
gip-1	1.289793733	5.158224573	0.488186511
nhr-107	3.010301486	0.54441415	0.488186511
vab-10	-0.392758284	11.65491151	0.488186511
smg-8	0.828842724	4.380442164	0.488186511
T22C1.1	0.974243935	3.510217015	0.488186511
lon-8	-2.097282604	3.260418823	0.488186511
C04F5.9	1.511002457	3.283153504	0.488186511
C34H4.2	-2.631612075	1.601985513	0.488186511
ugt-41	-1.775695164	1.930085447	0.488186511
stn-2	1.470526883	2.998511233	0.488186511
R119.2	-2.088324281	2.147628214	0.488186511
T20B5.2	3.657241058	0.822800595	0.488186511
zfh-2	1.536964608	4.302991932	0.488186511
mrpl-22	-0.691358766	4.296129649	0.489332964
atic-1	2.172244271	3.80659719	0.489332964
K07H8.10	-0.464091097	9.445151665	0.489332964
Y71F9AL.9	-0.38028927	9.050485728	0.489332964
asb-1	0.980545555	4.435312123	0.48961462
phf-32	1.957956666	1.371689456	0.490995015
hat-1	1.578710659	3.335862491	0.492065413
H01G02.3	1.13510262	4.044807129	0.492232901
egl-27	0.479055538	7.525445613	0.492700936
rrc-1	-1.472010389	2.872807066	0.492902049
C45B11.6	-3.536542127	0.690217988	0.492934036
tom-1	0.957714249	5.516689075	0.492967938
C56G2.15	1.667369015	0.881791633	0.492967938
cct-5	-0.484078447	8.952418492	0.493165973
F42G4.7	-2.910588752	0.318903882	0.493165973
aly-2	0.968759664	5.063520254	0.493375844
F09A5.2	0.656053585	4.50215462	0.493375844
ZK1321.4	-2.20988065	0.349668996	0.493375844
B0507.1	-0.834365678	3.353366902	0.493375844
asp-5	-1.206264606	3.917175912	0.494015706
pho-1	-6.116394718	-0.520291211	0.494015706
F19C6.4	4.283879572	0.213046786	0.494015706
K09E4.1	3.538005678	-0.184339587	0.494015706
nphp-2	1.353360951	4.066668998	0.494015706
Y32H12A.7	1.689970243	1.937559899	0.494015706
skr-13	2.668394375	-0.294915584	0.494042825
C31E10.6	1.700615412	3.53479758	0.494042825
aptf-2	3.313314222	2.797529139	0.494279614
vit-3	-0.869490455	6.780710264	0.494656928
gyg-2	1.885661963	5.149800881	0.495093857
cnc-3	1.026290502	2.470346128	0.495477207
bre-1	2.214920799	2.780446986	0.495902887
C05D2.8	1.579236674	3.225347915	0.495902887
pgam-5	0.975347968	4.641007625	0.495902887
sod-5	3.512444721	0.119158355	0.496905777
Y45G5AM.7	1.004336365	4.070125497	0.496905777
ist-1	1.154742059	5.332679639	0.496988777
arrd-17	1.064543468	5.154897613	0.496988777
hsp-60	0.600072164	6.969733722	0.497191768
ocr-2	-3.226290771	1.429952216	0.497191768
clec-199	-5.384066965	-0.452813642	0.497191768
fig-1	1.972658359	3.154646047	0.497191768
Y54G11A.4	0.979365074	4.694446925	0.497191768
K07E8.7	-2.311651014	0.424837653	0.497191768
dpy-26	0.739637365	6.529608712	0.497201858
lgc-37	2.885255322	0.925261435	0.498403847
C50E3.12	2.53947636	0.010274723	0.498403847
csc-1	2.490065388	2.217956939	0.499257705
aex-4	1.86634833	3.448306592	0.499257705
Y50D4C.5	1.090625349	2.233790537	0.499257705
ZK563.7	3.604870562	1.651763562	0.499922915
srp-2	2.331147299	2.523392907	0.500344024
M04C7.4	3.674495977	0.164676139	0.500344024
dhs-30	2.394218376	-0.328311657	0.500370188
gar-3	2.436896949	2.02060101	0.500370188
scd-2	0.724189114	6.760559693	0.500370188
snf-9	-2.7956962	1.833267419	0.500370188
C27B7.5	2.477610009	2.888033642	0.500370188
jmjd-4	2.981127678	1.994228101	0.500370188
ZK899.7	2.334336976	-0.554695399	0.500370188
C09D4.6	4.818312922	-0.680526824	0.500370188
oac-12	-6.056390833	-0.580261161	0.500370188
F45F2.10	0.686335948	5.97356778	0.500370188
F48E3.6	-2.874052098	-0.457731409	0.500370188
snap-29	-0.566512162	6.728252661	0.500370188
Y67D8A.2	-0.415569834	5.908424998	0.500370188
Y110A7A.2	1.08612267	5.644858909	0.500370188
sar-1	-0.579809772	6.975297575	0.500370188
C06G1.12	-6.053851888	-0.567226905	0.500370188
F52D2.12	1.803120673	4.027055629	0.500370188
best-8	3.171340762	1.661403481	0.501241903
fbxa-59	-2.121144449	1.099696565	0.502909764
AH9.4	2.353789653	2.327965973	0.503136683
alg-1	-0.498577597	7.932297091	0.503138567
Y104H12D.2	1.661237665	3.142340015	0.503138567
srh-44	-2.310775909	1.43299293	0.503306801
sqt-3	-0.393124339	8.54639473	0.505070742
B0205.8	1.782056585	2.355062835	0.505070742
far-8	-1.013020081	2.381894598	0.505271692
pqn-15	0.692502048	4.435799282	0.505271692
ercc-1	1.401147072	3.630857473	0.50619032
comt-1	5.206261902	-0.429430003	0.50619032
hse-5	-0.967865117	3.914676504	0.506708786
Y54F10AL.1	-1.148075696	4.004703863	0.506926596
gcy-33	1.403312911	4.081376541	0.507357178
lam-3	-0.476969661	8.75220457	0.507357178
nhr-213	3.104702678	1.065931547	0.507357178
linc-8	-2.051769071	0.485577614	0.507357178
cft-1	-5.077109449	0.143554367	0.507376088
unc-22	-0.741412502	7.392326904	0.507376088
C49F8.1	2.427424635	0.633009643	0.507376088
acl-8	1.561679324	2.443569949	0.507376088
F11A5.4	-6.006441877	-0.600054504	0.507979761
dsl-3	0.610762789	5.238644535	0.508089439
elo-3	1.396318215	2.755752371	0.508089439
W04A4.2	-2.648896964	1.523202891	0.508089439
tpst-2	-2.279486488	3.284780688	0.508089439
Y48G1A.4	0.74814175	5.275412821	0.508089439
mpz-1	1.197072041	6.867175884	0.508486646
rab-1	-0.298813337	10.32998747	0.508486646
K07A12.4	1.250272846	4.185402902	0.508486646
Y48G1C.1	1.894866647	3.768996827	0.508486646
lsd-1	-2.052651491	3.082385923	0.508555936
hum-6	-0.473095923	8.007368017	0.508849944
pab-2	-0.427606677	11.67238449	0.508849944
plx-1	-0.480620158	7.311855395	0.508849944
mak-1	-0.497700631	7.915669045	0.508849944
Y41E3.11	-0.481397128	6.787391429	0.508849944
B0416.2	-3.344736847	1.418326953	0.508849944
mtd-1	1.713631542	3.509736614	0.509404471
tufm-1	0.741535787	6.359005315	0.509404471
Y48E1C.4	1.467791372	2.307703591	0.509404471
Y111B2A.9	1.282708663	4.049433068	0.509404471
moag-4	-0.621018345	4.802995416	0.509404471
imb-3	-0.434417074	9.175651954	0.509471897
let-70	-0.421710342	8.868373811	0.509471897
sox-2	1.310705234	1.871420852	0.509471897
B0393.5	-0.346998354	7.404675897	0.509471897
ZK512.1	-2.371280799	1.899544916	0.509471897
F53A9.7	-0.947526974	3.019299727	0.509471897
Y47G6A.17	1.387377707	4.196127289	0.509471897
aldo-2	-0.281366114	8.109655192	0.510057561
F09F7.5	-1.606584871	5.112856741	0.510057561
Y39A3CL.1	0.993603777	4.448059106	0.510057561
C46C2.7	-2.425513891	0.632238971	0.510057561
K02D7.1	-1.557693695	4.263476735	0.510722958
rla-1	-0.362538321	8.314037503	0.511094406
ulp-1	0.650905702	5.299439468	0.511094406
B0513.2	1.600069796	3.195116784	0.511094406
C05C9.2	4.193940242	-0.468901872	0.511094406
F01G4.4	1.236537473	3.699500162	0.511094406
T25G3.3	-0.52725066	6.928388583	0.511094406
ghi-1	1.421250208	4.093609276	0.511094406
C17F4.7	1.069078906	4.510040371	0.511094406
F19C7.8	0.864180628	6.693924533	0.511094406
myo-5	1.38104789	4.777938932	0.511094406
hpo-16	2.117047924	1.993994321	0.511094406
R11F4.1	-0.603229418	6.322118357	0.511094406
Y23H5A.2	2.571275625	0.936987133	0.511094406
Y25C1A.7	0.861448794	4.02284292	0.511094406
nhr-277	4.860184279	0.212739974	0.511094406
C36E8.1	-0.444730208	8.578377601	0.511194085
F25B5.3	0.769294918	5.772690545	0.511451419
Y39G10AR.15	4.753733747	0.907405451	0.511451419
Y102E9.2	0.989930299	4.794789998	0.511549921
tni-4	1.254569102	4.207235872	0.514505136
Y62E10A.20	1.6227457	1.729171765	0.514861417
mcrs-1	1.534575857	2.969813534	0.51553722
B0507.8	-1.53619988	2.503200529	0.51553722
srab-18	3.496490397	-0.433188329	0.516118714
cpn-3	-0.702062116	5.37048642	0.517097688
unc-10	0.929019875	5.79722443	0.517097688
bath-40	0.957609816	4.859246005	0.517097688
coel-1	1.259975392	1.927317505	0.517097688
npr-23	2.213150005	0.69158697	0.518150147
C09B9.1	3.205081736	0.729652642	0.518277738
egl-44	0.582116259	5.397493625	0.518473533
blmp-1	-0.881965354	5.121790042	0.519694037
K07H8.3	1.109455286	4.735029596	0.519694037
tkt-1	0.658888691	6.61142913	0.520148462
Y110A7A.21	-3.372721642	0.437739293	0.52033323
asp-2	-1.395793071	3.652636846	0.520816008
F33E2.8	-2.64400396	2.170047508	0.520816008
Y48G8AR.2	3.001379528	1.840112627	0.521208674
alh-10	-0.586437571	6.363881601	0.52176906
lst-2	0.718700461	5.81314455	0.52176906
nhr-42	3.374203677	2.822857194	0.52176906
unc-86	1.256662211	4.059614066	0.52176906
mdt-28	-0.446631178	9.104655652	0.52176906
cutl-6	2.758936566	1.684257892	0.52176906
Y15E3A.4	-0.579609624	6.801049965	0.52176906
R13H4.2	-2.431907677	1.332090924	0.52176906
B0310.2	0.853826087	4.008407328	0.52176906
C13E3.1	-0.999951539	3.754293493	0.52176906
C37C3.7	-0.838257108	5.281139523	0.52176906
F08F3.4	-1.518385041	2.79455897	0.52176906
tbc-11	-1.032449666	4.780013752	0.52176906
W02H5.8	-2.94772005	1.801365695	0.52176906
scc-3	0.821980222	6.436868265	0.522040478
chaf-1	1.525629663	3.993617889	0.522040478
C02F5.12	-1.162507017	3.03920429	0.52218821
ZK652.6	0.868383298	4.437780111	0.52218821
kin-5	-3.497343537	1.815217384	0.524051609
fbxa-140	-4.05848619	0.964899772	0.524051609
T21C9.6	-4.155603144	-0.384600609	0.524051609
gmeb-1	0.938023402	5.234891076	0.524051609
C42C1.4	-1.055921836	5.192327721	0.524051609
K02E10.7	1.258094624	2.249204224	0.524051609
ccb-1	1.12439287	4.878705141	0.524244905
nhr-21	1.015540554	3.580164579	0.524244905
C14B1.9	2.116108638	3.44942753	0.524244905
F55B11.3	-2.863823719	-0.360080807	0.524244905
R07E5.4	3.183086438	1.343141827	0.524244905
C25D7.10	-1.348497766	2.613418762	0.525736492
pps-1	-0.717110646	5.613083296	0.526024784
sec-3	-0.804168248	5.137919142	0.526024784
ttr-59	-0.417391318	7.093523872	0.526024784
T08G2.2	-5.279730303	-0.611400258	0.526024784
ZK1290.5	-1.134068121	2.999344573	0.526024784
C15B12.9	-0.919687056	4.938150784	0.526024784
W10C4.1	-3.470433759	0.898019082	0.526570734
rsd-6	-0.605308153	5.642277891	0.527184112
C04F12.1	0.396560976	6.353200987	0.527184112
C36A4.5	-1.94558844	2.216346304	0.527184112
B0334.3	-0.368936365	8.0452152	0.527376901
cni-1	-1.743492215	0.92364649	0.527376901
Y41G9A.10	-1.171113491	4.506601102	0.527376901
Y119C1B.5	-1.463324402	2.567417131	0.52752889
inx-8	-1.143863778	4.045467557	0.527550413
pho-11	-1.560392891	3.711999222	0.527550413
F45H10.2	1.363324828	1.015258337	0.527550413
F46B6.9	2.539880052	0.378701683	0.527550413
gsnl-1	-0.974671338	4.567308525	0.527550413
F45F2.9	1.092096252	3.366612845	0.527550413
ZK154.4	-1.515434321	2.961489002	0.527550413
T10G3.8	1.030336639	5.031225854	0.527550413
uba-5	-0.898567181	6.184464893	0.527557925
dom-3	3.480161562	1.956141504	0.527830116
F26E4.4	-0.9629457	4.790821123	0.528762688
spat-1	-1.620901751	2.112635753	0.529098464
F49E8.6	1.349903148	3.482920867	0.529192322
lpl-1	-1.373770809	3.703520032	0.53167775
prg-1	0.602961025	6.394030307	0.531785494
H17B01.5	0.691130176	3.669737477	0.532329093
T07A9.9	-0.335300313	10.72485375	0.53257528
klf-1	-1.088339752	5.004914804	0.532956207
oxi-1	-1.038391861	5.103597584	0.533056761
clec-84	3.09829981	0.164342367	0.533056761
cap-2	-0.587099568	6.639688749	0.533899219
cdd-2	1.216693441	2.989795493	0.533899219
pph-4.2	1.985041349	3.386997828	0.533899219
pyr-1	0.654720425	7.017708534	0.533899219
T05D4.2	1.407906847	2.611676409	0.533899219
sta-1	0.982402294	5.632063901	0.533899219
Y105E8A.34	-2.703033767	-0.629488772	0.533899219
arc-1	-1.581418755	5.054071198	0.533919591
rsp-2	0.622564694	6.542787235	0.533919591
T07D4.2	-2.599056678	2.309810416	0.533919591
K10B3.1	-0.993053129	2.030205187	0.533919591
cyn-8	-0.732467629	5.382559768	0.534231575
hyl-1	1.575242415	2.649634967	0.534231575
nlp-8	0.550498334	6.425952229	0.534231575
npp-14	-0.529988064	6.890271441	0.534231575
trx-2	0.678657471	3.38005059	0.534231575
F19H8.2	1.110152584	4.524029122	0.534231575
srxa-3	4.251584871	-0.299892206	0.534231575
Y57G11C.5	-2.464987461	0.784675915	0.534231575
C26B9.1	-0.681069736	5.823805046	0.534231575
F10C5.2	1.536498205	4.897371729	0.534231575
F22H10.3	-0.985667532	2.29175382	0.534231575
K03C7.3	-4.133424693	0.291164557	0.534231575
T07C4.3	0.88225596	4.63635215	0.53429352
gly-20	1.033346942	4.659280663	0.534312958
F54D5.5	1.900155131	3.587253928	0.534389398
mboa-2	0.972552033	5.376787086	0.534389398
nhr-255	-4.801553797	0.263227538	0.534389398
paqr-2	0.837912268	5.329372249	0.534389398
Y51A2D.13	-2.536624975	1.575616132	0.534746624
H34I24.2	1.422485126	3.282795349	0.534855463
nspe-1	-2.785743032	-0.559354985	0.535598462
dmsr-2	1.491624567	2.644284301	0.535598462
B0432.8	2.492642341	0.495656765	0.536071882
ZK813.5	-1.723795079	1.910552604	0.536071882
Y43F8B.9	-1.756407506	2.176141919	0.53672184
Y53G8AR.9	-0.995741106	2.647471154	0.538022236
col-124	2.236769812	0.071146266	0.538596535
daf-2	0.474119696	7.957630111	0.538596535
hum-8	-2.619624911	1.456869491	0.538596535
ZK757.2	-1.918873647	0.316896488	0.538596535
T15B12.1	1.963902195	3.802648238	0.538596535
Y34B4A.7	1.458499245	3.819682025	0.538596535
C33F10.14	-1.547329945	3.242307815	0.538596535
lec-4	-0.728297991	6.26930529	0.538719977
twk-29	-1.345634005	4.014822479	0.538719977
C18D11.1	-0.597293361	5.531932949	0.538719977
F29A7.4	1.306704574	3.12301768	0.538719977
Y69A2AR.16	-0.609947742	6.289347966	0.538719977
xnd-1	2.273572354	3.672840847	0.540032913
T15B7.10	3.398673882	0.094924093	0.540398249
ptc-1	0.392416013	8.248553292	0.540699185
mthf-1	0.550995924	6.41293193	0.540699185
cyp-43A1	-1.705654295	3.509171843	0.540699185
disl-2	-1.111444219	4.792154846	0.540699185
vps-20	0.65269877	4.001269431	0.540699185
sma-6	-1.356552542	4.38544726	0.541126057
C12D8.1	0.405950309	5.827381939	0.541243151
K07A12.1	-0.617335383	6.222646208	0.541243151
mrpl-49	-1.131247649	1.855958537	0.541685354
gla-3	1.654556203	3.7211754	0.541697353
smr-1	-1.026855008	3.673876978	0.54227599
npr-28	-1.640846725	3.522813889	0.54227599
unc-61	1.226440263	4.153103166	0.544299
Y62H9A.14	2.056936465	2.953640512	0.544491417
jtr-1	1.894790869	0.834575582	0.546175293
nlp-1	1.004766626	4.25696668	0.546175293
pqn-65	0.568557247	7.40552489	0.546175293
W02B12.4	-3.179716541	0.157287453	0.546175293
brap-2	-1.587517377	2.660586149	0.546175293
ZK418.6	-1.708006186	1.730354725	0.546175293
C33E10.4	-1.318851165	3.670568595	0.546175293
png-1	1.115456336	4.238756222	0.547997529
aqp-1	2.765603611	1.23547817	0.548125921
zhp-3	-2.667281914	0.108886631	0.548125921
ubxn-4	0.823157429	5.180605442	0.548125921
Y39E4B.13	3.076279014	0.904492006	0.548224609
knl-3	1.650447021	1.21053277	0.548224609
T27A10.6	-0.764004851	5.543029885	0.548899067
F19B10.5	2.945082264	0.845413767	0.549545861
C50F4.16	0.913929253	4.393007464	0.550488937
rnp-4	0.697751524	5.172502387	0.550915381
Y46H3C.4	-4.586224218	0.389444721	0.552784737
spin-1	-1.219061349	4.146686378	0.552944123
cutl-21	3.855464793	1.091174001	0.552944123
ins-18	1.473160253	1.601627572	0.55331305
F25H2.12	-2.739080415	1.185855286	0.553451183
smc-3	0.862650692	6.520162733	0.553542839
chch-3	0.975957053	5.261504363	0.553542839
C01B10.11	-0.663061097	7.411158591	0.553542839
rab-7	0.861342853	5.906025285	0.553745436
F13E6.2	2.81754233	2.25491755	0.553745436
bath-41	1.598154821	4.378113734	0.55518849
cyp-42A1	1.532949094	2.981782789	0.55538636
F53E4.1	2.079522295	4.749310431	0.555644629
ptr-2	1.024079088	4.815978314	0.55623233
F54D1.6	-0.641928118	7.105008354	0.55623233
tra-4	-0.858710586	4.071293761	0.55623233
cpx-1	1.055672661	3.798854637	0.55623233
copa-1	-0.396244254	7.93864225	0.556454594
daf-15	0.38642365	8.410149546	0.556537283
ifa-3	-0.494922327	7.172264475	0.556537283
iars-2	1.249966208	4.565192838	0.556537283
lrx-1	-3.711123359	0.355272728	0.556537283
nhr-2	-2.373300797	0.902868719	0.556537283
C13G3.1	-1.553109648	2.646272892	0.556537283
tram-1	0.428982988	8.071305269	0.556537283
C36B1.9	1.033901173	5.009777682	0.556537283
F53C11.5	0.437774464	7.473210347	0.556537283
nhr-152	-4.032122959	-0.468443274	0.556537283
cebp-2	2.01829634	0.05689781	0.556537283
asns-2	-1.007540193	5.728012806	0.556537283
F19B2.12	3.317000932	2.388597476	0.556611272
R11D1.2	1.923723923	1.315238199	0.557167774
C56C10.10	-1.222898777	3.653366885	0.557962754
nekl-1	2.048651596	3.476249646	0.558439778
nit-1	-1.970599759	1.972375698	0.558607886
mom-2	1.230754114	4.319807389	0.558897995
odc-1	0.455441543	6.931305277	0.558897995
teg-1	-1.047676424	4.622070966	0.558897995
D1054.1	2.782954662	1.504821518	0.558897995
F46F2.3	2.272125635	0.440299776	0.558897995
F25B4.4	-2.329906489	2.204137427	0.558897995
F57B10.8	-0.852528643	4.312797028	0.558897995
Y71H2AM.15	-2.076944299	3.848089459	0.558897995
nhr-12	-2.620913228	0.619932558	0.559062439
Mar-03	1.642707263	3.247449593	0.559062439
paqr-1	-0.70841337	4.578749809	0.559062439
ada-2	-0.914528608	5.107689468	0.559062439
F11C3.1	0.835227201	3.373543798	0.560041191
mfap-1	-0.46553976	5.375983089	0.560041191
sto-4	0.963506697	4.423103061	0.560568443
pdf-1	1.252077728	4.874290137	0.560568443
csn-6	1.018212389	3.447864013	0.560641214
K07B1.8	-0.940044196	3.030601257	0.560793653
pqn-70	0.96885235	4.265281574	0.56144064
F45H10.3	1.802470219	1.091583323	0.56144064
Y48G1C.8	0.788349764	5.431866557	0.56144064
Y53F4B.27	4.946265051	-0.345855293	0.56152986
T21B10.4	1.098378089	3.432388171	0.561891249
fbxb-101	-2.484142891	-0.145017639	0.561891249
F13C5.1	-1.502428485	1.842505586	0.562381505
Y71H2AM.20	0.81385759	5.491883115	0.562381505
ife-2	1.189909098	4.360555852	0.562770171
knl-1	0.568910883	5.313929714	0.562963688
C11H1.8	-1.645787973	2.14966633	0.562963688
lips-10	1.085312787	4.171769267	0.562963688
F54C8.7	-0.686696664	4.350570344	0.562963688
Y57G11C.42	-3.312846817	0.978269811	0.562963688
C36C9.5	0.928376212	5.037124067	0.562963688
arrd-22	1.625809438	4.349787986	0.562963688
R01H2.7	4.524535603	0.697591362	0.562963688
tsp-21	2.352943137	2.338439825	0.562963688
D1086.10	2.262029259	3.033607246	0.562963688
hcp-4	-1.368154426	3.888396707	0.563061289
nhr-54	3.569169997	0.029408759	0.563216085
phb-1	-0.500026585	6.855575808	0.563216085
C16E9.2	0.873596	3.831809986	0.564294199
abts-1	0.677029423	5.440888134	0.565108951
efhd-1	-0.680608549	7.305054455	0.565108951
F27C1.6	-0.829288972	5.408234428	0.565108951
F59B1.10	-2.129935784	2.7656507	0.565108951
C34F11.5	3.708074693	0.166782957	0.565301419
lec-9	-1.839066344	1.208495008	0.565575283
nlp-30	-1.919356499	0.510607974	0.565575283
mrps-31	1.948793907	1.306073784	0.565575283
C52G5.2	-2.731735841	1.045753016	0.565575283
ril-1	-0.562335843	4.876873037	0.565575283
DH11.5	0.89593898	5.691345527	0.565575283
F20C5.6	-0.596678487	7.5136897	0.565575283
ctc-3	-0.492892666	11.46936272	0.565575283
B0361.2	1.0275881	4.016379828	0.565575283
F19C7.1	1.112990595	4.137733287	0.565575283
T05C1.1	3.90399071	0.843657778	0.565575283
Y46G5A.43	1.561608187	3.347469595	0.565575283
rgs-4	-0.928983479	4.426166788	0.565575393
sqrd-1	-1.229653286	3.205744694	0.565575393
F57C7.4	1.274411209	4.524647263	0.565575393
vab-8	-0.935017997	5.227182858	0.565833166
sdha-1	-0.740028637	5.230509843	0.565833166
sto-2	-2.201834016	1.088999873	0.566627378
F20G2.2	-1.490227856	4.466994215	0.566627378
lron-12	3.882770896	1.405099904	0.566818165
flp-14	0.949813782	7.1427134	0.567281678
ned-8	1.508155136	2.252455975	0.567290293
rpn-10	-1.064846966	4.663372317	0.567290293
suox-1	1.799637023	2.646201182	0.567290293
C25F6.7	2.827798036	1.169997821	0.567290293
F11D5.1	-0.615517184	5.63618825	0.567290293
F36D4.5	-0.489633046	8.15059284	0.567290293
tag-80	0.643489256	9.002898902	0.567290293
rund-1	1.445666103	3.751712503	0.567290293
nas-10	-4.465862185	0.70817342	0.567997814
Y82E9BR.17	-0.826608542	3.755361659	0.568262543
snf-3	0.687390622	5.958545547	0.568272824
B0303.11	-1.013549436	4.34568577	0.568272824
ent-5	-2.56164296	0.681587796	0.568272824
hpo-20	1.720353633	1.982178722	0.568272824
cct-3	-0.361141673	7.094582732	0.568714636
Y48G1A.2	2.735240992	1.164062165	0.56912305
mgl-2	1.233347172	4.085851114	0.569184539
K02B12.7	-0.709657823	5.449003137	0.569184539
T28F3.5	-1.039395822	4.284386328	0.569184539
C01B10.9	1.783859723	2.350694596	0.569184539
F36A2.14	-2.60697095	1.239487717	0.569184539
F10B5.8	1.314231731	3.729142072	0.569330337
frpr-12	1.63070587	0.18334229	0.569330337
Y46B2A.2	3.028043975	0.836023559	0.570272087
B0563.6	2.628429438	1.971836193	0.570520585
C17H11.2	-0.883755848	4.892525278	0.570520585
nol-10	-1.111692553	4.946257373	0.570520585
gbb-1	1.040855342	2.980929891	0.570520585
twk-24	-4.167876103	-0.520259144	0.57097372
alkb-8	-1.039073577	3.591777878	0.57097372
K05C4.7	1.312634836	3.081138085	0.57097372
rga-6	0.627242353	5.547383859	0.57097372
zgpa-1	0.88660834	1.984341302	0.57097372
C36B7.2	-1.492372179	3.646507659	0.57097372
F17A9.2	0.819051499	3.961676508	0.57097372
exc-9	1.493321158	1.8193064	0.57097372
K02D10.4	0.841322633	4.976294455	0.57097372
ZK973.11	0.984125715	5.016249618	0.57097372
ctl-2	-1.251649854	4.752118119	0.571120721
F33C8.2	2.584899531	0.509567378	0.571120721
C35D10.7	-1.135902661	4.333950746	0.571120721
pme-2	1.298436665	4.561680926	0.571165761
sym-2	-0.950969708	5.924361834	0.571165761
F39B2.8	1.616118288	3.02364979	0.571165761
cyp-29A2	-0.848043427	4.326710703	0.571165761
B0545.4	3.775620117	-0.037082754	0.571165761
C39D10.2	2.031845443	1.309774065	0.571165761
perm-4	0.472951298	7.312247154	0.571165761
fln-1	-0.469089697	8.540888909	0.571165761
egl-26	0.788833917	5.649484206	0.571725173
hyl-2	0.661982966	6.317179114	0.571725173
kup-1	0.816744823	4.878710752	0.571725173
tag-72	-1.859217483	3.202256351	0.571725173
unc-101	-0.929032868	4.256305302	0.571725173
D2089.3	-3.381910437	0.402322083	0.571725173
F15G9.5	1.203742997	3.222972379	0.571725173
F30F8.5	2.483373218	2.8625231	0.571725173
K02E2.7	-3.348706346	0.788008659	0.571725173
M02B1.2	-1.237972663	3.048805815	0.571725173
pgrn-1	-2.202175415	1.280657449	0.571725173
B0281.6	2.897027836	1.42389504	0.571725173
noah-1	-0.405811117	10.08752033	0.571725173
C53A5.17	-0.955680293	4.509223561	0.571725173
D1046.2	1.637405638	3.034832065	0.573046588
F07H5.10	2.144320889	2.101317039	0.573046588
F59F3.6	3.37845295	0.577218565	0.573736369
F35E12.8	2.218280045	-0.112901387	0.574766291
B0238.1	1.780416504	2.689787681	0.574766291
pqn-25	3.286918174	0.535293279	0.574774272
fmo-4	-0.789647568	4.995596192	0.574899104
ten-1	0.688019752	6.826056598	0.574899104
ZK632.11	-1.183749057	3.881051656	0.574899104
F13D2.1	-0.53685677	7.136995237	0.578093282
cyb-2.1	1.781015993	4.018643749	0.5788105
fntb-1	0.434222353	5.117907276	0.5788105
snpc-3.4	-1.874145619	2.876585911	0.5788105
fan-1	-0.884620766	4.143186821	0.5788105
fbxa-47	2.750220114	1.1789732	0.5788105
oig-8	4.24545211	1.826750836	0.5788105
[truncated: 8,662 more rows]
