# Supplementary material for: High neural activity accelerates the decline of cognitive plasticity with age in Caenorhabditis elegans
Source: eLife. 2020 Nov 24;9:e59711. doi: 10.7554/eLife.59711 (PMC7685709; doi:10.7554/eLife.59711)
Supplement: Supplementary file 2. [file elife-59711-supp2.zip › Supplementary file 8. DrEdGe/dredge-7.4.0-DESeq2/pairwise_files/D1-7-GFP_vs_D1-7-WW.tsv]

	logFC	logCPM	PValue
F58H1.7	7.437493564	9.220177176	7.97E-139
T05A8.3	8.586887861	10.66231932	1.19E-110
T01D3.1	6.911753925	9.223807207	2.28E-92
ida-1	5.84690275	10.85633858	7.89E-87
sbt-1	6.478663377	9.839410661	1.15E-83
pghm-1	5.527105295	8.252921346	1.46E-82
gcy-37	8.785890539	9.666730475	2.43E-80
egl-3	6.024737857	12.67266811	1.77E-71
gcy-36	9.777811197	8.747965132	3.34E-70
snt-4	5.594901622	9.938561553	3.86E-69
F54G2.1	5.890251934	9.601459397	1.07E-67
flp-8	9.097662852	9.053322499	5.76E-67
pgal-1	6.324979581	10.87838272	2.14E-65
cab-1	5.334451854	10.98647849	2.05E-64
gcy-35	9.342426213	8.414148909	2.03E-63
nep-11	6.39706919	7.832428525	5.80E-63
egl-21	6.050490321	11.26262184	7.49E-63
cdka-1	6.206391454	8.576174997	1.95E-62
flp-14	7.038960523	8.482973224	1.35E-61
dyf-2	6.381243508	6.630486098	1.90E-61
DH11.5	5.395459376	8.153661497	4.14E-60
unc-86	6.347174573	5.509336169	5.64E-59
F19C7.8	6.929083463	8.015870025	1.06E-58
nlp-14	5.283608041	9.461405301	1.09E-57
unc-13	5.963741639	10.45531007	1.43E-56
gcy-32	10.23000121	9.364242805	1.63E-56
rbf-1	5.864660551	8.632492098	5.50E-55
aex-3	5.120769453	8.140764101	1.14E-54
flp-20	9.798799952	8.147909212	1.14E-54
flp-16	7.597477087	6.942785113	2.18E-54
Y54G2A.26	3.401813335	8.494312836	4.38E-54
sue-1	5.4926342	7.261154703	4.71E-54
mec-9	8.132086951	9.995993928	5.39E-54
unc-10	6.060081945	8.627637328	1.57E-53
casy-1	5.313441232	10.72311841	1.73E-52
flp-7	7.34358043	7.507428726	7.61E-52
pdfr-1	5.066886494	7.306845299	1.04E-51
mec-1	8.683800311	11.81871594	5.14E-51
H10E21.5	6.021980446	7.331663676	3.01E-50
arrd-28	6.752325084	5.749356939	4.79E-48
C53C7.5	5.613667624	9.488620732	9.98E-48
ric-4	6.819924939	10.06993126	1.28E-47
frm-9	5.824995403	8.499775877	2.80E-47
exp-2	5.609965865	7.31564572	3.17E-47
cmk-1	6.407623596	7.725078192	4.03E-47
C35E7.2	6.400268631	8.003233999	6.63E-47
F28E10.1	5.813443327	8.875689007	2.02E-46
max-1	5.770828334	6.1306526	4.04E-46
mec-10	9.364472533	9.088783673	5.39E-46
camt-1	4.295389535	8.679971799	3.74E-45
ptl-1	7.412575467	8.231921425	1.01E-44
rgs-6	5.459240551	6.661185815	2.22E-44
K02F2.5	5.279318323	7.875908761	2.46E-44
alr-1	6.611850012	7.781779362	4.62E-44
R06C1.6	6.856088781	8.669361062	4.64E-44
miz-1	4.231884083	9.012474811	6.29E-44
ncx-5	10.12533732	7.479428457	7.67E-44
nlp-8	5.226306981	7.155329168	1.41E-43
mec-17	8.031428495	10.65520261	1.66E-43
ahr-1	8.84696335	7.896262161	3.06E-43
plc-1	4.859593605	9.581068551	3.82E-43
nlp-3	7.122711151	6.221135765	4.28E-43
F02D8.5	7.53886373	6.333438957	9.33E-43
fmi-1	4.90713817	7.0675501	9.41E-43
unc-75	5.872017433	7.509241052	1.95E-42
F38B2.2	9.630877323	10.1073	2.07E-42
mec-18	8.164525161	9.306497286	4.83E-42
npr-18	7.462674056	6.554404094	5.18E-42
C02B8.3	8.044416305	6.634295137	2.73E-41
saeg-1	4.063423807	9.078317629	2.97E-41
tag-80	6.650312183	11.47157109	3.16E-41
nlp-10	6.180767499	4.640669943	5.12E-41
hot-4	8.543520348	7.135860948	1.23E-40
dyf-11	7.266367842	6.162058006	2.37E-40
scd-2	6.597396998	8.393012494	5.65E-40
T10G3.8	8.788035763	7.731775694	1.54E-39
ptr-5	6.370559577	9.329815982	2.33E-39
nlp-15	4.099791376	6.038225224	3.06E-39
T12A7.2	4.632256379	7.11905237	4.63E-39
jip-1	6.308221004	7.698849253	6.19E-39
clp-4	4.179849651	7.168498464	8.48E-39
F10E7.9	6.017733092	8.345862535	2.91E-38
clip-1	4.544647584	8.237814285	8.99E-38
pdl-1	8.482271988	6.497309667	1.09E-37
C33A11.1	5.596005054	9.572052026	1.28E-37
T27C4.1	5.001661593	10.12461442	1.38E-37
akap-1	3.377903538	10.13094731	1.84E-37
mec-7	7.637428791	10.74842632	4.71E-37
pqn-18	4.926876719	7.815227601	5.83E-37
unc-2	5.9365151	9.314029585	7.46E-37
cng-1	7.189249218	6.630024103	1.05E-36
mec-3	7.31270535	7.165132921	2.01E-36
che-2	8.394887509	5.511886261	2.49E-36
unc-64	5.107433593	7.62134823	3.52E-36
nphp-4	7.508625519	6.395984763	5.60E-36
nep-21	6.92063086	8.580801737	7.81E-36
F42H10.5	6.729551673	8.921013817	9.07E-36
F14D7.8	9.840579192	7.97796547	1.03E-35
nphp-2	7.677419028	7.368988399	1.08E-35
nhr-40	5.29829141	7.510418088	1.11E-35
cdkl-1	8.17976065	7.45576127	1.38E-35
che-3	7.203757197	8.933423947	3.40E-35
Y97E10C.1	5.874119106	8.068031388	3.63E-35
rgef-1	6.300415403	7.766951036	5.15E-35
dop-5	5.970268669	6.562839459	5.31E-35
rpi-2	6.878409295	5.771415287	9.63E-35
che-13	8.514453132	5.725417622	1.27E-34
egl-10	4.700931665	7.146449503	1.27E-34
daf-7	8.474166086	9.938024027	1.31E-34
ftt-2	3.606755558	11.71666352	1.73E-34
glb-3	7.186287221	6.783358996	1.87E-34
tsp-4	8.880453048	4.998126112	2.19E-34
cysl-1	5.432890891	7.881057811	5.71E-34
K02D10.4	5.996141252	6.664943811	9.14E-34
ZK328.7	7.598500481	6.20625669	9.14E-34
pde-3	4.566465731	7.263276031	1.27E-33
F21D12.3	5.645799995	8.743479885	1.45E-33
nhr-1	3.889973651	8.14081875	2.63E-33
C24A3.2	5.630801295	5.717786907	4.16E-33
glb-25	6.622715014	6.759024357	7.49E-33
olrn-1	4.691754129	7.59245215	8.12E-33
elp-1	6.47245125	7.845327091	8.57E-33
glb-29	6.952206788	5.306126478	1.08E-32
ifta-1	6.130743159	6.909500241	1.35E-32
gsa-1	3.695868106	8.177532171	1.41E-32
ins-5	8.781657964	7.179616059	1.68E-32
glb-27	8.033441454	6.955308141	1.68E-32
F34D10.6	8.240050678	10.4359236	1.69E-32
egl-2	6.590079744	7.859058419	2.66E-32
mec-12	7.525112892	10.95345508	2.82E-32
eat-4	5.334399506	5.321031342	3.98E-32
unc-43	4.184708569	10.01947735	4.35E-32
tom-1	4.637642494	8.36941548	6.41E-32
best-22	4.724920577	7.354192477	6.71E-32
ift-81	7.318176524	6.217682948	1.19E-31
daf-5	4.276595268	8.865111816	1.33E-31
lin-59	3.695105767	8.846075854	1.47E-31
wdfy-3	4.027801689	8.767155707	1.98E-31
C43H6.6	10.75923102	6.331092765	2.42E-31
flp-21	7.306444754	5.194308041	2.59E-31
Y105C5A.15	4.113163334	6.890291787	2.91E-31
kvs-4	7.528475446	7.374686541	3.07E-31
C05D10.2	7.084897797	7.211509271	3.48E-31
abt-2	3.538535872	6.557164523	4.10E-31
flp-4	7.52547704	5.265936515	5.71E-31
C02F12.9	8.423013321	4.90217405	6.25E-31
hda-4	4.057171739	8.366536642	7.10E-31
sipa-1	5.52591417	8.351862106	7.13E-31
unc-3	5.997628227	5.960612515	9.32E-31
F14F11.2	7.448784345	6.010744379	1.07E-30
daf-38	6.171046237	4.521717339	1.18E-30
bbs-8	7.044619546	5.703428049	1.34E-30
crtc-1	4.921870375	6.532065243	1.60E-30
H01G02.3	7.672880469	6.731877898	1.97E-30
dgk-1	5.928504322	8.210804846	2.02E-30
inft-2	-4.114853597	5.758271357	2.02E-30
lron-14	6.151884794	5.494083845	2.11E-30
frm-8	6.024125093	7.806451297	2.27E-30
deg-1	6.798521681	7.352969535	2.30E-30
F21C10.3	5.732144667	6.711212947	3.30E-30
F59G1.4	8.155301855	6.28660356	3.59E-30
mec-4	8.536338886	7.93428855	4.86E-30
ubc-17	5.686372656	6.083770901	5.33E-30
R13A5.9	4.684004002	7.743257384	7.13E-30
gem-1	4.196853591	7.252815579	8.04E-30
atat-2	5.00064162	4.758201702	8.63E-30
C05G5.3	5.942579995	5.78810671	9.08E-30
daf-19	4.383949727	7.859341856	1.18E-29
nipi-3	4.979667661	9.439128032	1.27E-29
flp-22	4.732662324	5.221396439	1.93E-29
twk-2	5.375845432	6.861904189	2.33E-29
gab-1	7.230679319	6.175974979	2.54E-29
M153.4	7.179681338	5.524168946	3.12E-29
unc-7	5.755213529	7.331708128	3.46E-29
F20D6.8	6.999107011	6.957915296	3.69E-29
kvs-1	5.808503664	6.011661191	4.69E-29
egl-13	5.990723233	7.965685889	4.89E-29
tbc-16	6.386965731	6.470024865	5.43E-29
Y102A11A.9	7.732841029	6.279209486	6.24E-29
Y41C4A.29	4.605837685	5.754276267	6.84E-29
C44B11.4	8.230803574	5.344895219	7.99E-29
shk-1	6.555897639	8.674382083	8.35E-29
Y12A6A.2	7.19400187	5.884004178	8.53E-29
ins-6	9.868149039	7.030867321	8.62E-29
ckk-1	4.694656596	7.008821311	8.77E-29
Y64G10A.6	6.016022253	7.745434445	8.88E-29
C12D12.1	-6.857523145	4.550080363	8.98E-29
dkf-2	4.068351636	9.335505821	1.39E-28
cpna-5	4.657579082	7.651219268	1.46E-28
flp-19	5.279943539	5.832127135	1.84E-28
unc-9	5.392551968	7.928319594	2.04E-28
C05E7.3	8.47310534	4.58560059	3.25E-28
R06F6.7	8.964446688	6.476257756	3.62E-28
ccb-1	4.293623292	6.69943351	4.31E-28
his-37	4.065661237	6.273201066	4.80E-28
F29A7.4	8.181670874	4.922301743	4.92E-28
ampd-1	3.936334884	9.068468619	4.97E-28
acp-2	6.955561763	7.309438301	5.51E-28
inx-1	5.518353252	7.554162427	8.04E-28
pitp-1	4.583897663	7.673689356	8.10E-28
F13H8.6	8.492679784	6.599749193	8.42E-28
unc-104	5.736507915	10.3014935	8.86E-28
rga-6	5.851703853	7.465470927	9.64E-28
unc-44	4.714623845	12.75315702	1.13E-27
slc-17.5	5.831973647	6.354702617	1.55E-27
daf-28	9.226994494	9.166987203	2.42E-27
trk-1	6.534614	6.616664827	2.46E-27
unc-41	5.125823598	7.921431383	2.96E-27
kcnl-4	5.722668449	5.82741032	3.10E-27
rimb-1	4.90401016	6.27983013	4.30E-27
npr-17	8.498387425	6.513198792	4.67E-27
kcnl-1	5.073607013	6.122181253	4.77E-27
mec-2	5.524827493	7.374104436	5.38E-27
sup-1	4.371250255	5.967399688	5.49E-27
cebp-1	5.151200958	7.45508731	6.40E-27
sad-1	5.122478792	7.106891937	7.62E-27
R102.2	6.749605486	7.786545746	7.62E-27
F37A8.5	5.134480488	4.831836148	8.80E-27
flp-9	5.421621089	7.485616231	9.04E-27
twk-17	6.951872113	7.288947643	1.16E-26
pqn-65	3.282290011	9.147550569	1.57E-26
nrx-1	5.585666871	8.33395371	1.62E-26
stn-1	3.799388376	6.880684214	1.98E-26
dapk-1	3.411800938	6.794300054	2.08E-26
T14G11.1	4.231938778	5.680755709	2.12E-26
slo-2	3.810649681	5.768764991	2.15E-26
nex-4	7.786856439	6.122070634	2.33E-26
F40F4.6	-6.147833214	8.579183747	2.82E-26
unc-80	5.01132762	9.566377942	5.65E-26
unc-14	3.773629738	8.883013704	5.77E-26
ZK131.11	4.105890449	6.621023984	6.14E-26
C36C9.5	8.640903871	7.470560658	6.91E-26
osm-5	7.568002748	7.213696063	7.11E-26
gnrr-2	6.140831112	4.891326456	7.90E-26
R02F11.2	6.776848228	6.659408872	8.50E-26
unc-115	3.141539318	8.237261771	9.49E-26
nra-1	3.28523733	8.232772934	1.00E-25
unc-1	4.929242566	6.697162958	1.05E-25
hif-1	4.21005871	10.85438957	1.10E-25
Y71H2AM.10	5.116656663	6.298864127	1.24E-25
tax-6	4.339723569	9.873786028	1.30E-25
cah-6	7.097283386	6.762690107	1.88E-25
ego-1	-3.013747173	6.287234008	1.98E-25
W06H8.5	2.877712963	8.054168286	2.16E-25
ncs-2	3.908410739	9.680214339	2.18E-25
clh-2	5.190391002	6.706350678	2.22E-25
egrh-1	3.950728682	6.793456284	2.33E-25
rsbp-1	4.289940228	7.760591882	3.11E-25
arrd-6	4.805758019	4.61888837	3.31E-25
unc-73	3.591601108	9.654261632	3.49E-25
F15G9.5	4.334842189	5.649582156	3.92E-25
dmsr-6	5.390291099	4.532218732	4.57E-25
nekl-4	6.962498789	6.905961462	4.89E-25
unc-108	3.576023829	9.128265602	4.94E-25
W03G11.4	5.273797373	7.983726564	6.89E-25
ppk-2	3.295127886	6.238407925	7.68E-25
pde-1	6.115114458	7.182777315	8.23E-25
spsb-1	3.583845332	5.945661173	8.85E-25
R13H7.2	6.986033365	7.489496741	1.09E-24
tub-1	8.068720483	7.048386287	1.18E-24
C47D2.1	9.162014169	6.08180008	1.20E-24
W05H12.1	4.905941697	8.555898746	1.21E-24
T04A8.18	5.965167814	5.884190653	1.23E-24
osm-12	6.769043566	4.972951937	1.27E-24
ZK287.1	6.225207897	6.551064752	1.68E-24
T12B3.1	8.742964078	6.232210726	1.80E-24
sea-2	4.146719031	9.192865194	1.80E-24
C32C4.1	7.542257311	6.297847446	1.82E-24
F43C9.2	4.583373761	6.190025985	2.02E-24
srd-70	8.857640638	5.385395121	2.12E-24
gpb-2	4.422289753	6.318578983	2.36E-24
che-12	7.5493	6.295317115	2.43E-24
F58B4.3	7.373727707	6.040225219	2.47E-24
C10C5.7	10.05447026	5.262275599	2.48E-24
C34D4.1	9.656279992	5.51766304	2.59E-24
acy-1	3.679285455	7.018066114	2.77E-24
pmk-2	4.988968193	7.235194398	3.31E-24
Y43E12A.2	5.077937739	8.490391659	4.12E-24
F07H5.5	3.285604391	10.56823416	4.60E-24
sro-1	8.105345634	7.955087658	4.60E-24
unc-119	4.582621492	8.374232314	5.96E-24
F01D5.8	4.441884983	4.177962437	6.85E-24
ksr-1	4.567126721	7.048444716	7.14E-24
ZC449.4	4.908508154	4.154154909	7.14E-24
ric-19	4.185994924	4.797246605	8.06E-24
nmtn-1	5.554720201	6.359658418	8.30E-24
slo-1	4.591186362	6.75523026	9.21E-24
B0361.4	7.815073968	5.705782937	9.38E-24
dop-6	7.233342425	4.229421579	1.00E-23
hpk-1	3.180487088	9.382950078	1.21E-23
gcy-12	4.615776047	8.967742666	1.26E-23
npr-1	7.817127995	4.793706362	1.54E-23
B0205.13	7.726135301	4.06390756	1.62E-23
drn-1	5.808700174	5.551371936	1.74E-23
cey-1	2.553451757	11.63148294	1.95E-23
glb-28	8.066165404	5.017361492	2.91E-23
flp-2	6.044282722	4.627832515	2.93E-23
pde-6	4.97295778	7.951994854	2.93E-23
ift-74	6.550408726	5.156824867	2.96E-23
F07H5.4	5.213045011	5.832189848	3.45E-23
flp-6	6.084044033	7.361882247	3.78E-23
lntl-1	4.116627596	6.357080113	3.85E-23
aha-1	3.160418124	5.459215812	3.86E-23
lgc-38	7.338324607	6.660808046	3.86E-23
ZC410.5	4.354427122	7.150816111	5.57E-23
R05C11.4	4.576779929	4.955063321	5.99E-23
che-11	6.886824829	6.266744542	6.03E-23
F16C3.3	8.521097213	6.53084524	6.07E-23
Y44A6D.2	6.018985985	7.487980619	6.83E-23
ZK337.2	6.129035601	8.345266903	7.88E-23
H11E01.3	5.261292809	8.930928691	8.16E-23
flp-11	5.364032677	5.029901258	1.00E-22
K10G9.2	5.631170479	6.566150609	1.00E-22
cca-1	4.463180458	8.310329993	1.01E-22
magu-3	5.21897877	4.423155259	1.01E-22
Y42A5A.1	6.197684016	5.538184783	1.22E-22
fkh-8	8.064118508	5.190380951	1.37E-22
F46F2.5	8.471690293	6.208537047	1.48E-22
ZC443.4	5.369712726	6.60475255	1.56E-22
T24E12.10	4.796154579	5.669933536	1.70E-22
F46G10.2	5.484770412	7.783665859	1.82E-22
ceh-48	5.604382745	5.106320457	2.11E-22
F34H10.2	7.25366943	5.732703529	2.68E-22
ins-30	9.062272696	6.556681089	2.79E-22
mbl-1	4.262163242	7.598023219	3.40E-22
tag-180	4.981216086	6.743393656	3.58E-22
unc-31	4.72254544	6.803275643	3.58E-22
ten-1	3.574140863	9.393956451	3.64E-22
unc-79	5.083072111	8.182942466	3.87E-22
gcy-33	8.804733001	6.4105359	4.08E-22
pqn-41	2.141802521	7.945849503	4.11E-22
ZK813.5	6.950290586	4.126228737	4.83E-22
T07F12.4	4.745436744	6.843802069	5.27E-22
cal-1	5.608635891	3.777827385	5.55E-22
cutl-26	3.790995466	5.698778277	6.06E-22
apl-1	3.799575938	10.77434114	7.62E-22
klp-4	4.104797648	9.131583926	8.62E-22
Y106G6G.6	5.427692166	5.421249649	9.65E-22
his-35	3.884702121	5.796709475	9.67E-22
Y95B8A.12	6.627963909	6.94605246	9.96E-22
F59D12.1	5.060141839	4.135941233	1.02E-21
C02B10.3	5.02704545	6.144431629	1.25E-21
sta-1	4.595703036	7.369187882	1.39E-21
Y110A7A.2	10.06582703	5.222439151	1.45E-21
ins-26	9.054007139	6.593421355	1.48E-21
unc-103	3.916486171	6.499430535	1.78E-21
F57A8.1	3.165546994	6.981413174	2.22E-21
ins-24	7.660489599	5.959815659	2.81E-21
kcnl-2	5.723480615	6.727930242	3.68E-21
dlk-1	4.291034375	7.929664416	3.78E-21
C30G7.2	5.412308202	7.501724497	4.09E-21
glb-9	7.620325116	6.417320011	4.41E-21
ins-4	8.617252332	7.250096308	4.54E-21
par-1	2.616446209	9.50882937	4.56E-21
acbp-7	7.101094911	4.483863726	5.79E-21
snt-3	5.861576611	6.043631514	5.86E-21
H35B03.1	3.881192314	6.225440695	6.06E-21
F32B5.7	4.650238344	6.738085954	6.12E-21
R106.5	4.063858951	5.343362717	6.98E-21
rgs-2	4.253483697	6.110080353	7.51E-21
R13H4.5	4.669757569	5.879334595	7.62E-21
C30E1.9	3.298881466	10.26930731	7.62E-21
unc-63	4.177543599	3.992747586	8.34E-21
immt-2	-3.338265393	4.691627839	8.82E-21
Mar-05	5.716951632	6.602747224	8.84E-21
C45G9.13	6.435454858	6.136959306	9.41E-21
Y9C9A.16	7.478843641	6.003870501	9.69E-21
chd-7	2.99783514	9.860187379	9.80E-21
ZC443.1	4.907511975	5.945531591	1.06E-20
tub-2	2.67316566	7.072885482	1.07E-20
C01C4.3	4.535278295	6.878468225	1.12E-20
ubh-1	4.717842389	6.139439475	1.18E-20
xbx-1	7.404438985	3.558104393	1.18E-20
nhr-88	3.385651714	7.20420714	1.26E-20
vhp-1	3.723868946	8.210744465	1.28E-20
mec-14	7.442753103	4.396969433	1.29E-20
srh-146	8.404544958	3.975396418	1.37E-20
gcy-34	8.776459201	4.756955976	1.51E-20
lin-14	3.951915818	6.534351625	1.52E-20
F46H5.2	2.720110244	6.25801876	1.59E-20
egl-30	3.834928382	10.66189401	1.66E-20
gpa-4	7.921952992	6.45861831	1.66E-20
egl-19	4.082722743	8.468959231	1.88E-20
osm-10	7.737772608	7.767220278	1.98E-20
F48C5.2	4.839879894	5.166391795	2.03E-20
dgk-5	5.290628509	7.270609193	2.28E-20
uev-2	8.564682361	4.720643237	2.28E-20
arl-13	7.302793731	5.138194523	2.43E-20
gsk-3	2.543343988	9.136677598	2.67E-20
snt-6	6.551318591	6.62651434	2.90E-20
F40E10.6	2.763046956	7.282459349	2.92E-20
nlp-7	5.879620004	4.936237652	3.78E-20
cri-1	6.456775381	5.191265712	4.16E-20
mkk-4	5.027569548	6.683484303	4.76E-20
nhr-124	9.827713865	6.08597914	4.87E-20
H10D18.5	4.123103236	5.715006246	5.71E-20
cmd-1	3.756894197	11.07743432	5.75E-20
flp-3	4.677010783	6.725520157	6.17E-20
gbb-2	4.296087184	6.585829331	6.26E-20
mks-3	10.56750215	3.745249709	6.66E-20
R05G6.1	7.184294025	4.566833012	6.77E-20
mpz-1	4.250204054	9.277677256	7.83E-20
pdf-1	4.390851286	6.93006324	8.44E-20
aex-6	5.694332264	6.449422147	8.53E-20
gcy-25	10.12366428	4.690833442	9.14E-20
F49E12.8	10.56456789	4.458231188	9.55E-20
F56A11.4	7.649642113	6.000114869	1.04E-19
F46A8.7	5.982719459	5.960421398	1.14E-19
T05C12.8	7.480241523	5.407374771	1.17E-19
R04E5.8	4.328454711	8.45343468	1.27E-19
mks-5	7.235149085	5.78644251	1.41E-19
Y38H6C.14	7.846679747	4.662135166	1.64E-19
F57H12.5	6.723338307	5.253040496	1.95E-19
R02E12.4	6.431912758	4.52675181	2.06E-19
F28C1.3	2.848282175	7.660757853	2.10E-19
ptr-24	-3.904333895	3.272830848	2.38E-19
cccp-1	5.001695373	7.416081644	2.38E-19
flp-25	4.96986986	3.952906969	2.59E-19
F32A7.5	2.897069074	7.02652212	2.60E-19
C03H5.7	7.703919245	3.492642471	2.92E-19
spn-4	-3.125410282	7.674150276	2.95E-19
pqn-44	4.225771845	9.618066477	3.08E-19
tbc-18	5.548339389	6.800258514	3.12E-19
F08G5.3	4.510058877	4.252594426	3.31E-19
T01G1.2	5.467644699	5.863388775	3.40E-19
tax-4	8.991988893	5.501822573	3.66E-19
T05B11.1	4.512105614	5.21473677	3.78E-19
eat-16	4.322014327	7.545181984	3.84E-19
tag-97	3.761164107	5.501873507	4.05E-19
arl-3	5.798444252	6.945272525	4.16E-19
F13H6.1	2.603290945	7.006107974	4.20E-19
hum-5	2.716321173	6.971914244	4.57E-19
twk-10	9.010869585	4.620178401	4.91E-19
slc-17.4	3.256104709	5.25232785	4.93E-19
C33B4.4	6.240917656	5.2926453	4.94E-19
pde-2	4.39618613	11.53170045	5.19E-19
K02D3.1	7.577926241	7.074773806	5.39E-19
F18A11.5	6.280009691	6.74497872	5.90E-19
E02A10.4	7.831226689	5.140564891	6.58E-19
F13E6.1	3.02226508	6.417428583	6.70E-19
C39B10.1	5.433312318	3.923797938	6.85E-19
K08E7.6	6.758597726	3.390252322	6.85E-19
snf-3	3.821480266	7.335798403	7.24E-19
Y60C6A.1	10.54726916	4.440347379	7.51E-19
Y37E11AL.6	6.033444666	6.868194258	7.94E-19
cey-2	-2.859876706	8.656152807	7.98E-19
mgl-2	5.315318888	6.692504117	8.29E-19
C32E8.3	3.782886727	5.927418736	1.02E-18
bbs-4	6.71992674	4.041892909	1.08E-18
mps-1	7.037319913	4.178483739	1.17E-18
sma-9	3.131679061	9.090238054	1.28E-18
him-3	-3.037074754	5.408748491	1.29E-18
nac-3	4.374197206	8.232252833	1.35E-18
itx-1	-5.580452856	3.594994661	1.53E-18
F54C9.11	3.619688706	4.885301789	1.60E-18
unc-51	3.680955168	8.677183416	1.64E-18
frpr-19	3.987609223	5.427031734	1.70E-18
mtm-6	4.01102266	8.777479195	1.73E-18
B0198.3	4.874710917	6.256992948	1.85E-18
arl-6	8.151810217	4.020565163	1.89E-18
his-41	4.379796745	6.524569866	1.97E-18
gbb-1	4.140254801	5.434525341	2.38E-18
R10E11.5	3.745057271	4.165071126	2.49E-18
W05B5.1	4.149638354	6.313766203	2.90E-18
srg-25	10.64860835	4.542769522	2.90E-18
gly-12	4.527282415	5.465946	3.06E-18
T25B9.10	4.878533811	5.845746839	3.11E-18
F49E10.4	4.889061027	4.298120676	3.13E-18
ZC328.2	5.814927169	6.256472415	3.48E-18
Y106G6G.2	6.28604861	5.909619956	3.72E-18
osm-1	4.95787072	7.137379022	4.04E-18
rad-54	-2.972512418	5.148489481	4.15E-18
arrd-17	5.347189729	7.237260179	4.85E-18
ZC247.1	2.782942931	8.152868731	4.85E-18
Y54H5A.1	-3.259317154	5.621250631	4.97E-18
dgk-3	7.150470727	5.844171028	5.23E-18
unc-33	4.142774058	8.567688093	5.54E-18
M117.1	4.062900751	7.269235395	5.92E-18
ZK1073.1	3.484495253	8.026841426	5.99E-18
arrd-4	6.876386537	6.508912177	6.04E-18
C03H5.9	7.249086682	4.90934886	6.31E-18
K01A12.3	7.880729535	5.186205129	7.35E-18
K05F1.6	4.073756016	6.268880069	7.77E-18
F57C7.4	6.722542791	6.685980441	8.35E-18
H17B01.5	8.714778599	3.861964421	9.27E-18
grk-1	2.620852694	7.063538711	1.03E-17
igcm-4	5.229773078	4.949715222	1.11E-17
egl-9	4.022080418	8.13771841	1.13E-17
flp-5	7.309523303	5.669451186	1.21E-17
R02E12.5	5.964625756	5.81809479	1.21E-17
C24B5.1	6.489985512	5.583547354	1.25E-17
F09E5.16	5.253105246	6.207213156	1.30E-17
glb-13	4.797659162	3.925189113	1.46E-17
rund-1	4.068056362	5.709881435	1.49E-17
C04E7.3	3.611963621	5.574695896	1.51E-17
gpa-3	7.502302881	4.165260891	1.54E-17
ZK121.2	4.541948269	6.953699735	1.62E-17
tax-2	8.485847002	5.231617786	1.63E-17
pqn-47	2.258511178	5.783355067	1.80E-17
sol-1	4.456996222	4.475247847	2.18E-17
his-71	4.118479117	5.493469957	2.22E-17
nxf-1	2.373145168	7.832559556	2.31E-17
apt-9	4.938259077	5.742544195	2.65E-17
C34F6.10	4.433681111	9.113086788	2.80E-17
F57C9.6	6.225973007	2.861329761	2.87E-17
goa-1	3.236953966	10.95913498	2.89E-17
dmsr-5	6.19859453	3.302282692	3.26E-17
C36E6.1	2.438059436	5.977573088	3.86E-17
F13H6.5	5.007693233	4.7149824	4.07E-17
lron-15	5.386223388	5.194288938	4.14E-17
hid-1	3.208907225	6.562715652	4.17E-17
C50D2.2	6.454009062	6.234369495	4.48E-17
glb-1	4.703473362	6.589453256	4.53E-17
snb-1	3.579482238	8.273261055	4.66E-17
zfp-1	1.946423892	9.099181849	4.78E-17
aexr-2	8.518614282	4.236028006	5.08E-17
nlp-1	6.272671517	5.002636067	5.29E-17
arrd-18	4.631087515	5.216716999	5.33E-17
del-4	5.354841806	3.183283387	5.80E-17
C45B2.6	2.539191891	4.855446176	5.81E-17
sqst-1	3.480772461	8.443858171	5.98E-17
ZK938.3	8.501972364	4.08853834	6.11E-17
T27A10.2	6.963555745	5.982007419	6.37E-17
din-1	2.837357523	9.205750087	7.16E-17
pde-4	3.551566811	8.515904209	7.17E-17
mtd-1	5.291487643	6.36016263	7.48E-17
sek-1	4.038054281	9.032421571	7.48E-17
T04C12.3	4.922499893	3.930900626	7.72E-17
skr-1	2.816146584	8.085761532	7.74E-17
ceh-57	9.244234072	4.83003444	8.52E-17
npr-8	7.71535889	7.962001672	8.60E-17
VM106R.1	4.849008618	8.207180679	8.87E-17
K07A1.1	-3.518360984	3.389330353	9.33E-17
C10G11.7	3.006616148	8.796595213	9.85E-17
cnb-1	4.500976758	7.849066233	1.15E-16
nep-2	4.089804885	7.680997248	1.15E-16
C35D10.12	6.674417962	5.651536505	1.27E-16
ptp-3	4.219767855	9.504594227	1.27E-16
T03G11.6	-3.857554711	2.824437926	1.32E-16
ttll-11	6.666426983	4.26156898	1.33E-16
ZC190.2	9.283866018	5.236014201	1.34E-16
btbd-10	2.97927442	8.812973587	1.40E-16
F09C3.2	3.453678441	6.061632783	1.40E-16
C49G7.10	6.056284554	5.215659252	1.72E-16
tiar-3	4.791967748	4.767152631	1.76E-16
tbc-8	4.359005916	6.563510899	1.78E-16
pde-5	7.707443886	5.796355119	1.82E-16
unc-70	3.494708774	10.69744417	1.84E-16
xbp-1	3.388548674	9.317232419	1.90E-16
klc-2	2.636998952	7.19669142	1.92E-16
nlp-38	5.149942681	4.103870253	2.10E-16
T24D5.2	6.522727173	7.050146305	2.24E-16
sup-37	3.97358564	7.913257766	2.44E-16
W02D9.10	5.560325121	8.800192797	2.80E-16
kcc-3	5.553372756	4.640547202	2.80E-16
C07A12.7	3.039722719	6.034962136	2.90E-16
daf-22	-7.0682051	3.084403354	2.98E-16
eri-12	2.369508864	7.720405666	3.05E-16
F31F7.1	-8.175202172	3.220167743	3.19E-16
arrd-26	4.55059527	4.260657492	3.23E-16
T06G6.3	7.023952205	5.634851928	3.23E-16
tba-9	6.113533845	4.525567639	3.38E-16
nsy-1	3.039868323	8.336188592	3.39E-16
dyf-7	6.174582713	4.930273318	4.36E-16
clec-90	4.000282417	5.029502035	4.59E-16
hot-3	7.542467403	3.542726343	4.60E-16
F58D5.12	4.188014123	2.850245427	4.64E-16
ben-1	3.957108911	7.501775958	4.67E-16
cpx-1	4.81316658	6.400188818	4.68E-16
ldh-1	3.498344818	8.44352067	4.69E-16
pef-1	4.522039361	5.384492582	4.69E-16
kin-1	3.930820147	9.230893736	4.99E-16
Y73F8A.5	5.449900448	5.197892448	5.11E-16
rgs-3	7.308543217	7.785209604	5.49E-16
T19D2.2	4.206583788	7.965188035	5.56E-16
dyf-5	7.361662002	5.546429114	6.01E-16
dyf-6	7.044817129	6.056712727	6.58E-16
H04M03.12	4.860265355	4.480665468	6.60E-16
sulp-1	5.449114155	4.315360052	6.63E-16
grk-2	4.532990043	7.096020168	7.02E-16
daf-25	4.485035601	7.273998078	7.17E-16
C03A3.3	9.396651342	3.299466507	7.87E-16
B0395.3	3.386535542	6.981090359	7.91E-16
lin-10	3.689469533	7.994784651	8.35E-16
pab-2	2.824639512	9.499863588	8.47E-16
svop-1	3.690259362	5.30309321	8.94E-16
clec-160	-7.143568044	3.973345748	9.64E-16
ZK265.7	5.481363334	5.305264028	9.93E-16
ZK154.6	3.992236914	4.649649967	1.05E-15
K04C1.5	-7.18594637	2.75975681	1.10E-15
T21C9.11	9.051520265	4.197560158	1.11E-15
Y43D4A.2	5.94399793	3.333142247	1.11E-15
klp-13	5.813075285	4.493400435	1.12E-15
F55C12.1	4.828853411	8.748634984	1.17E-15
unc-18	4.369160057	9.276668747	1.20E-15
gpb-1	3.454121873	11.27680774	1.21E-15
Y62H9A.14	8.524809022	5.560843783	1.26E-15
fos-1	3.565534515	6.587793752	1.35E-15
ZK1320.14	6.528704897	4.056881713	1.40E-15
F58D5.5	3.560357458	5.667414523	1.42E-15
kpc-1	4.093717312	7.145419474	1.93E-15
snt-1	4.808001831	7.147763637	2.02E-15
tbb-4	6.587813023	6.194580755	2.15E-15
sor-1	2.429447557	6.774489899	2.16E-15
frpr-8	5.879388906	4.499589519	2.21E-15
ins-18	6.341887935	3.730444764	2.33E-15
daf-3	2.735681875	6.505690999	2.34E-15
ssr-2	4.964119241	4.613246717	2.37E-15
egl-8	3.423814788	8.938548086	2.78E-15
kle-2	-2.479948931	5.587033975	2.81E-15
crh-1	3.252070627	8.001741862	2.95E-15
F56C9.6	-3.315029247	5.279311674	2.97E-15
M03C11.1	4.451671394	5.488503206	3.00E-15
F25E5.16	8.018940883	3.746013814	3.08E-15
R10F2.4	6.672594359	4.61049171	3.32E-15
gly-13	-4.620464917	2.325249602	3.33E-15
R11F4.2	6.455787919	5.545654006	3.40E-15
spc-1	3.60966416	10.70196024	3.67E-15
dyf-1	6.46498247	6.000162185	3.82E-15
npr-2	6.131663726	4.227435822	3.99E-15
klp-3	3.574576948	4.504686978	4.25E-15
mlk-1	2.787339906	6.610883049	4.27E-15
rig-1	4.607438613	6.928764414	4.37E-15
K07D4.9	7.388169941	3.481758362	4.53E-15
chhy-1	4.86472326	6.370064122	5.00E-15
ugt-58	-4.523274437	2.663232681	5.13E-15
npr-16	4.706208146	4.421986792	5.30E-15
mrp-2	4.009824582	6.668477264	5.31E-15
rab-3	4.705106707	7.492595864	5.57E-15
W07G1.5	8.007378538	5.102591271	5.57E-15
F38B7.3	4.760470833	7.949503109	5.70E-15
T05A8.5	9.088957022	4.319453584	5.80E-15
glt-4	3.990608142	5.615890928	6.12E-15
sek-3	3.89064039	6.360585008	6.29E-15
T13C2.7	5.289250798	3.603454262	6.81E-15
T07D1.3	7.881562749	4.716643169	7.12E-15
F43D2.2	-9.381733518	2.494573117	7.28E-15
Y62H9A.13	7.508020694	4.319684247	7.40E-15
C34D10.2	3.406127387	8.277372027	7.53E-15
C03E10.3	7.068516991	5.284639411	8.44E-15
glb-10	6.406628936	5.427033654	8.50E-15
sax-3	2.843079517	7.430128628	8.64E-15
glb-11	4.466323646	4.970083078	8.73E-15
dyc-1	3.994180483	6.560267118	9.02E-15
che-7	6.711985819	6.297368813	9.17E-15
F25B4.2	4.245317702	7.823225406	9.31E-15
vit-4	-4.512333647	8.453755342	9.68E-15
frpr-7	5.516645792	5.463369376	1.02E-14
irld-2	6.393013947	3.760791832	1.06E-14
Y71G10AR.4	3.318399031	7.966377851	1.07E-14
snn-1	5.840949473	4.781890768	1.07E-14
B0222.1	8.491774468	4.890388285	1.08E-14
ZK1067.4	5.488545032	5.593292692	1.09E-14
AH9.4	8.191422393	5.714502389	1.18E-14
pkc-2	3.606859004	7.453669778	1.27E-14
ceh-18	4.40548016	6.395695054	1.36E-14
C29F5.3	7.215475681	3.454182068	1.39E-14
ubc-1	3.378220719	8.626383079	1.46E-14
xbx-9	3.686968942	4.723121493	1.47E-14
lgc-40	4.947765889	4.81322052	1.51E-14
his-72	2.316808215	6.251662021	1.54E-14
W02F12.2	3.048120542	3.609489721	1.64E-14
fbxa-107	-9.025168784	2.860813637	1.67E-14
H10D18.1	6.004917866	4.428777	1.79E-14
Y43F8B.2	3.330674394	6.476850944	1.94E-14
C30F12.3	5.74015659	4.803490242	2.22E-14
mdt-28	-2.730231569	7.631137684	2.27E-14
T10B10.4	4.733603297	8.525683202	2.41E-14
elt-6	3.290934803	4.43248772	2.41E-14
C16E9.2	3.526376085	5.592212985	2.50E-14
T28D6.5	4.034487142	7.091619235	2.50E-14
rcn-1	4.122842232	6.058195859	2.62E-14
ins-3	10.60664415	3.76722031	2.65E-14
M02E1.1	3.622248665	7.30751167	2.80E-14
C35E7.11	5.557980766	4.435817417	2.88E-14
Y43F8C.17	8.962981248	4.225425275	2.96E-14
rpm-1	4.631859995	8.534622983	2.98E-14
abt-4	-5.82380579	4.152859489	3.01E-14
twk-39	5.512997963	3.959816438	3.12E-14
ifta-2	6.618131844	3.408125198	3.12E-14
nlp-47	5.586280628	5.687540979	3.13E-14
nlp-11	4.182578996	5.052990113	3.31E-14
rgs-1	5.778887371	5.305491875	3.51E-14
gei-3	3.97684953	9.394236561	3.62E-14
nhr-45	3.72876927	6.193509622	3.86E-14
C09G1.4	3.756115024	5.021138052	3.98E-14
F36H12.2	-8.292228547	2.820470809	4.32E-14
rgs-4	4.610434154	6.192398438	4.72E-14
mfb-1	4.383022857	7.3357269	4.93E-14
C01G6.4	2.485745237	5.923570561	5.14E-14
ZK484.1	3.150614528	8.953966742	5.21E-14
F22F1.3	5.378984699	3.536815545	5.39E-14
Y71F9AL.10	3.50084305	5.804169294	5.95E-14
F21D5.1	-3.156290074	5.824710454	5.96E-14
C46F11.6	4.398349508	7.204861893	6.02E-14
pan-1	3.117001288	6.793919273	6.26E-14
nhr-3	3.007886132	6.038435678	6.50E-14
maf-1	6.303097644	4.173269924	6.50E-14
rrf-2	3.387951866	5.307848574	6.64E-14
nlf-1	5.179405932	6.472928744	7.13E-14
hosl-1	4.458854423	7.350541321	7.21E-14
F52G3.6	3.839668394	6.272312414	7.21E-14
rab-14	4.005332552	7.895453964	7.28E-14
C05D2.8	-7.995977798	3.093167701	7.98E-14
amt-4	-8.809464811	3.369094411	9.60E-14
Y8A9A.2	-7.621707114	3.178453496	9.64E-14
pgl-3	-3.043713981	5.601868637	9.74E-14
ptb-1	3.888914025	7.42015077	1.00E-13
T20F10.5	5.32129526	5.442773193	1.06E-13
T04C9.1	3.40888032	9.989992598	1.06E-13
retr-1	-3.442284666	7.530926195	1.07E-13
gln-6	-1.87021805	7.75859978	1.11E-13
W06H8.6	2.55555392	8.117873208	1.11E-13
chd-3	2.983424519	8.318598028	1.13E-13
ist-1	4.07927711	6.552930085	1.16E-13
npr-21	4.448563668	4.66318789	1.31E-13
nhr-50	4.823923946	4.525061782	1.33E-13
CD4.8	-5.922681848	2.690755884	1.33E-13
gpa-7	4.229535331	4.890918748	1.35E-13
ncx-4	5.072567641	6.057707623	1.39E-13
mes-6	-3.41551973	5.373087108	1.42E-13
H01G02.12	6.686288361	3.787488924	1.50E-13
flp-34	4.243727488	2.509964957	1.64E-13
lron-3	3.151242228	5.594657931	1.66E-13
W07B8.3	5.394229195	6.378867247	1.66E-13
F26F12.8	5.816579419	3.64160195	1.74E-13
clh-3	-6.390063241	3.208696756	1.74E-13
cgef-1	2.918706526	6.808107817	1.81E-13
ptp-4	4.387113447	4.96594703	1.93E-13
tag-345	-4.096435559	4.34376904	2.00E-13
hex-1	3.954615681	8.274620281	2.01E-13
Y51H4A.24	4.10915163	5.942423239	2.12E-13
K09C4.10	3.585660259	5.646751373	2.12E-13
ZC13.2	7.356120616	2.879137601	2.14E-13
spe-15	4.032107152	6.017175727	2.25E-13
asp-14	-4.379070956	6.119531699	2.25E-13
T21C12.3	5.785330472	4.962525352	2.29E-13
F58B4.6	5.889330532	3.413391363	2.44E-13
nhr-14	4.254278016	7.373271571	2.65E-13
gld-1	-2.466481715	9.130124031	2.84E-13
F30F8.5	3.716956522	3.101106495	3.11E-13
glb-17	4.547816168	5.469933457	3.28E-13
C16H3.3	4.056575626	7.41020362	3.28E-13
dpy-21	2.263134192	8.414585253	3.34E-13
F29G6.2	5.928656952	4.158376215	3.34E-13
tba-5	5.740482204	3.497956657	3.41E-13
F08G2.8	6.876957258	3.040715268	3.49E-13
jnk-1	6.227777083	6.385821535	3.50E-13
glb-24	6.087548849	5.539664042	3.64E-13
F30B5.7	4.647679067	4.229617189	3.77E-13
rab-28	6.920560307	5.064603517	3.80E-13
T13H5.8	-2.803802361	4.560309249	3.81E-13
E01G4.7	4.345832047	4.441234628	3.81E-13
Y53F4B.45	4.374231759	6.641658023	4.15E-13
mab-21	3.62293399	5.764545863	4.25E-13
C31H2.3	7.528313927	5.082871212	4.26E-13
C04A11.1	4.200493221	4.376096554	4.59E-13
lin-39	5.057167931	7.216361509	4.65E-13
nhr-17	2.992931711	5.565598725	4.76E-13
F52G3.1	2.741612136	8.025676751	4.93E-13
F19H6.4	-8.78835017	1.898932792	5.10E-13
cho-1	4.777790187	5.193209591	5.45E-13
tbc-7	2.949662226	5.030970002	5.86E-13
mks-6	5.61659877	4.733356437	6.10E-13
anoh-2	4.206110957	5.412509227	6.38E-13
T12B3.4	2.680173382	6.598852815	6.97E-13
flcn-1	2.248878338	7.919885882	6.98E-13
ndx-1	3.128983866	4.10519624	7.00E-13
C11E4.6	4.219952805	7.473888496	7.76E-13
xbx-5	5.557850647	5.951756765	7.93E-13
C44E12.5	9.483134615	3.376486556	8.22E-13
bbs-1	7.179695831	4.612805805	8.28E-13
frpr-17	5.08833938	4.176623789	8.31E-13
E02A10.3	5.200407701	3.913796877	8.88E-13
daz-1	-2.73136072	7.500070553	8.99E-13
R01H2.7	4.994722004	3.039911676	9.02E-13
ncs-6	4.971638813	3.751917385	9.05E-13
lev-10	2.802753848	5.635145755	9.31E-13
epn-1	2.540725063	8.958742636	9.58E-13
F11H8.7	10.09501974	3.289855189	9.79E-13
K04A8.3	8.895132062	2.80289507	9.84E-13
C31B8.2	9.977940171	3.162989911	1.10E-12
K07C11.7	3.899289161	8.488154134	1.10E-12
lim-9	4.166170714	8.512648208	1.11E-12
F59B8.1	6.560538245	3.408847804	1.11E-12
dyn-1	2.998374276	8.582618422	1.14E-12
dmsr-1	4.971953847	5.031471029	1.14E-12
clec-50	-3.450239066	5.194975141	1.14E-12
syx-4	-8.795929965	1.9040034	1.22E-12
pbo-4	-7.56535305	3.186827909	1.23E-12
nekl-3	4.122484178	4.759785566	1.30E-12
pcyt-1	2.59903608	6.531520935	1.36E-12
dre-1	3.535632647	7.051341727	1.40E-12
T10B5.4	3.832785806	4.590826908	1.42E-12
daf-14	3.769497207	4.475508655	1.45E-12
pag-3	6.037793847	4.974289395	1.48E-12
ldb-1	3.140668611	7.165694843	1.49E-12
T23F2.2	3.700241969	6.083084078	1.52E-12
C04E7.4	4.295001798	5.068569212	1.54E-12
spv-1	3.89996602	7.996413682	1.63E-12
F35H12.6	4.172844167	2.672513356	1.72E-12
abts-1	2.624810092	8.665149511	1.79E-12
pkc-1	3.1605631	9.050964641	1.79E-12
gmeb-1	2.501087289	5.628777127	1.87E-12
nxf-2	-4.613708518	3.608424543	2.00E-12
dep-1	3.540630128	6.583719524	2.05E-12
T14B4.8	4.469651195	3.483100336	2.11E-12
F42G8.19	9.283528272	2.449395091	2.12E-12
F28C6.9	9.33631458	2.510665665	2.18E-12
ZK470.2	2.929058686	5.955351075	2.19E-12
skn-1	4.817674657	11.35186902	2.21E-12
cdc-25.3	-6.210332073	3.418940014	2.22E-12
T24F1.4	6.621665162	4.038818463	2.39E-12
fkh-9	3.506905258	7.112783301	2.40E-12
C14A11.2	5.469487989	4.207619958	2.45E-12
scd-1	2.792049564	7.89151448	2.47E-12
ckc-1	-9.100979634	2.204613698	2.50E-12
F47B10.8	9.321565904	3.869835303	2.53E-12
cdh-12	5.753016342	7.510894897	2.56E-12
Y7A5A.7	11.04919923	4.19858435	2.58E-12
hot-9	5.314381046	4.649228545	2.58E-12
nhr-46	2.010501526	6.525560342	2.69E-12
Y39B6A.1	-5.405942491	4.382491023	2.71E-12
mef-2	3.892730826	5.819234554	2.72E-12
F56F10.1	-8.95567272	2.778225263	2.89E-12
Y7A5A.1	-6.43065269	2.725411068	2.91E-12
fbxa-24	5.090325858	5.646562333	3.22E-12
slcf-2	4.69289097	4.167029819	3.24E-12
cpt-4	-6.257391285	2.41645515	3.52E-12
madd-2	3.713226083	5.310258289	3.56E-12
C27C7.1	-2.803930534	4.802528745	3.63E-12
lsm-4	-3.946023294	2.350505383	3.77E-12
ZK154.5	2.260703524	6.156676875	3.92E-12
nhr-138	3.691767673	5.376195539	3.96E-12
lit-1	3.517707899	9.146826844	4.05E-12
T28F3.5	3.739350851	5.488852572	4.09E-12
C52A11.3	5.874207053	2.309108987	4.14E-12
bbs-5	7.376156165	4.223402391	4.14E-12
ttr-46	-5.070128987	2.513214792	4.20E-12
mec-8	3.770749081	7.462163066	4.44E-12
nhr-4	2.938356649	4.011178895	4.71E-12
glb-5	9.05234855	3.614048494	4.85E-12
dhs-2	-8.28656041	2.12526212	5.04E-12
R10E12.2	3.831251013	5.609088427	5.17E-12
C06G1.5	3.667260061	6.381432087	5.33E-12
T28B11.1	2.587020122	8.573126912	5.43E-12
nlp-16	3.434334523	5.183855495	5.49E-12
fbl-1	-8.727339098	1.834892678	5.86E-12
F21A10.2	3.463116492	8.412888287	5.95E-12
tos-1	2.936400603	7.967429956	5.99E-12
pqn-35	3.27892417	5.478217367	6.58E-12
amt-2	10.20322888	3.350487104	7.15E-12
C23H3.5	-4.887518178	2.043113907	7.17E-12
Y41D4B.1	6.960534763	3.449395113	7.36E-12
T20H12.1	4.93596182	3.476364879	7.41E-12
nhr-41	4.726992972	6.647731502	7.49E-12
Y72A10A.1	4.946615985	6.545989093	7.56E-12
linc-11	5.140250802	3.636639628	7.81E-12
cfz-2	4.483803464	4.440744846	8.02E-12
daf-8	4.932158089	6.703232914	8.20E-12
best-23	4.653460908	3.483951785	8.50E-12
C52D10.12	3.707749787	6.33582765	8.50E-12
lfi-1	3.788043175	11.65491056	8.73E-12
K07C11.8	4.560962276	3.502530877	9.05E-12
C05D10.4	3.623127457	5.145540729	9.13E-12
snap-1	2.260020399	7.04644415	9.28E-12
sem-4	3.387565358	6.898597358	9.65E-12
sago-1	2.615282428	6.393427525	9.84E-12
K09F5.6	4.621287133	7.002928334	1.03E-11
kin-2	3.778689733	10.38119288	1.11E-11
H06H21.8	-8.561190285	1.675507742	1.11E-11
ZC581.9	5.568232214	6.432033927	1.11E-11
H32K21.1	5.980292143	1.99121076	1.22E-11
daf-10	5.843678894	2.834601614	1.25E-11
C34F6.9	4.201304312	6.928182229	1.37E-11
F54G2.2	4.915657166	5.186412124	1.38E-11
cyb-3	-2.600545284	8.188952823	1.51E-11
K03E6.7	3.305157888	5.51064583	1.57E-11
akt-2	3.120526653	5.715005791	1.61E-11
R166.6	2.718439746	7.263462294	1.67E-11
ilys-5	-2.854352361	5.505342932	1.68E-11
unc-16	2.307226611	8.611841579	1.69E-11
ufd-1	-2.318889292	3.751255276	1.71E-11
ckr-1	5.674410796	3.295742521	1.83E-11
tat-6	7.282495404	2.981984748	1.84E-11
sand-1	-2.403255575	4.756932422	1.88E-11
attf-4	2.661257621	6.075304965	1.92E-11
nhr-6	6.252024909	8.136499563	1.93E-11
gpc-2	3.674590826	3.340101836	1.94E-11
egl-26	3.061096585	5.922482254	2.03E-11
K11C4.2	4.003063967	3.644967631	2.03E-11
flp-28	2.642714006	4.340433464	2.08E-11
Y75B8A.16	-4.811606216	2.191317246	2.18E-11
asd-1	2.183992158	7.040841529	2.29E-11
set-9	-2.363580498	5.730808517	2.41E-11
flt-1	2.165610632	6.984276244	2.44E-11
nlp-18	4.258976755	4.930255264	2.48E-11
F49D11.10	-2.240925816	4.837111049	2.54E-11
K08C7.4	8.309012813	5.538137	2.56E-11
tag-294	2.739342693	6.424082841	2.72E-11
R07G3.8	3.707073818	3.066163269	2.82E-11
pcp-4	-9.166805504	2.262105785	2.92E-11
Y54F10AR.1	3.143084019	6.37842166	3.07E-11
srp-6	3.578861608	4.5314792	3.08E-11
F08G5.6	-8.388561462	1.495993639	3.16E-11
T01D3.6	-6.068490098	4.241087717	3.16E-11
ccr-4	2.654837738	9.778807936	3.24E-11
let-19	1.961129838	8.49681237	3.28E-11
pgp-6	4.687621749	2.718405389	3.37E-11
Y37E11AL.1	7.25363321	2.97237768	3.43E-11
B0432.8	-5.150910407	2.840427405	3.43E-11
Y75B8A.31	-5.584122174	2.4914357	3.43E-11
bub-1	-2.387576827	6.392760963	3.50E-11
pac-1	1.980775736	8.399073706	3.71E-11
nkb-3	3.110532282	7.984006462	3.74E-11
T06E6.10	-8.699623562	1.803448556	3.84E-11
F07H5.3	3.615384029	5.477673004	3.86E-11
Y67A10A.7	4.432431247	3.48209709	4.21E-11
shl-1	4.474383476	5.758861	4.25E-11
sqv-4	-3.056961399	5.477998626	4.29E-11
Y45F3A.4	3.938786403	3.071060071	4.32E-11
R02F2.1	2.184844796	10.63956337	4.34E-11
R04E5.7	6.199811807	5.200855293	4.44E-11
R05D7.3	4.914259607	4.001232314	4.51E-11
Y55B1BR.5	5.964037226	2.796123905	4.51E-11
nlp-13	3.506157389	5.081390894	4.67E-11
mig-38	3.119000492	9.988226751	4.67E-11
ZK54.3	5.612557141	4.486731546	4.71E-11
BE10.5	8.766313253	3.426512406	4.85E-11
nhx-2	-8.516099765	1.624467397	4.92E-11
slc-17.1	4.393976875	5.99675428	4.92E-11
T04H1.5	-2.849535803	3.087792055	5.02E-11
R05D3.3	-6.147525405	1.915204881	5.03E-11
clec-49	-8.344981064	1.456837367	5.03E-11
W06F12.2	4.294731229	5.560065618	5.37E-11
F57B7.2	4.419546143	4.215260527	5.38E-11
C10E2.1	6.330144449	4.105727838	5.64E-11
srg-41	10.58417221	3.740835469	5.71E-11
vit-3	-4.049137448	9.513325851	5.82E-11
pme-5	4.806757338	9.523370576	6.06E-11
unc-62	3.002207493	7.860248898	6.10E-11
spin-1	-7.186795679	2.3378736	6.12E-11
dmd-6	3.496898557	7.555661007	6.14E-11
ddr-2	5.355717552	6.192809228	6.31E-11
Y57G11C.22	4.250674061	4.866516043	6.38E-11
E02H9.6	5.034397145	3.122555437	6.42E-11
pqn-53	1.850489649	7.872525522	6.45E-11
tctn-1	3.127337847	3.138456141	6.86E-11
C23H4.12	6.212734444	4.018144969	6.86E-11
pcp-2	-9.622210322	3.436900985	6.86E-11
nlg-1	3.877804284	5.3739461	7.25E-11
alg-1	2.590024342	7.988456976	7.33E-11
F10G8.11	6.29632997	2.059909568	7.35E-11
F09G8.5	5.854930238	4.594136539	7.90E-11
gln-1	2.022763134	3.91777909	7.91E-11
Y43C5A.2	-5.80459164	2.315336545	7.99E-11
T04B2.5	4.398083196	6.335772532	8.02E-11
glc-4	4.567349475	2.374282471	8.47E-11
jkk-1	4.544778941	3.905134933	8.69E-11
Y49G5B.1	2.735437941	4.386377753	9.00E-11
F46H5.4	2.352622165	6.93839779	9.14E-11
F53C11.4	1.754669327	8.220914608	9.42E-11
Y9C2UA.1	3.696611628	4.58598787	9.93E-11
dpy-22	2.46487963	8.875554369	1.04E-10
M02D8.7	6.007326775	2.180715284	1.05E-10
iglr-1	5.950656431	4.535554946	1.10E-10
egl-1	5.049465762	3.70044561	1.12E-10
cat-1	5.44532432	4.947240667	1.14E-10
gei-8	2.246704534	7.5950338	1.15E-10
scrm-1	3.493622967	4.908721655	1.17E-10
C05C9.3	5.620600742	7.360022287	1.25E-10
Y53F4B.12	6.043932298	5.839180868	1.26E-10
drh-2	2.792238324	5.61702925	1.31E-10
bca-1	-4.496774872	2.057818625	1.32E-10
dop-2	4.059401602	4.261471351	1.32E-10
C16C10.9	8.367782038	4.06415867	1.34E-10
ruvb-2	-3.1955437	6.028715521	1.36E-10
nlp-9	3.273252518	4.777716936	1.41E-10
acr-12	4.697126191	4.0587619	1.44E-10
maoc-1	-4.853037118	3.918685456	1.56E-10
Y43F4A.1	3.260137379	3.579046162	1.61E-10
F49D11.2	10.8024304	3.994249984	1.64E-10
cup-4	-8.118274864	1.22766414	1.65E-10
T06E6.1	-2.899507463	3.399867018	1.67E-10
ges-1	-8.374025655	1.488972994	1.73E-10
hecw-1	4.246520581	4.568623791	1.73E-10
T25C12.3	-5.468216343	7.591639588	1.73E-10
T03G11.10	6.20191871	4.074350382	1.76E-10
ZC239.6	3.975831415	5.374698129	1.76E-10
R08E3.1	-6.157360912	5.428263615	1.78E-10
ZK1248.13	-2.674382624	4.207929666	1.78E-10
F21F3.4	-6.097542096	2.17069344	1.80E-10
pho-1	-8.423026345	2.24574317	1.84E-10
exc-4	-4.145252295	3.374893334	1.86E-10
dyf-19	7.11245824	3.677172798	1.87E-10
gpa-18	7.546734513	2.820226288	1.90E-10
ugt-23	-6.451154004	2.016635757	1.92E-10
sup-12	3.89936289	7.603640673	1.93E-10
C49G9.1	6.218394521	2.328325779	1.96E-10
dhs-17	3.381964627	5.173267858	2.04E-10
acc-4	3.525415418	2.93794827	2.04E-10
C02F5.7	2.944531574	7.471355793	2.05E-10
ace-3	3.916577675	4.867548258	2.07E-10
hot-1	4.560368564	4.002950237	2.11E-10
frpr-3	5.648255573	2.858296134	2.20E-10
myo-1	-4.561744078	6.057304308	2.21E-10
T19C3.3	4.997665892	2.268017553	2.21E-10
sesn-1	3.405317303	6.036356013	2.26E-10
arrd-5	8.401415094	1.580319949	2.33E-10
egl-43	4.417261917	5.544081777	2.50E-10
del-8	7.885893009	4.865274863	2.52E-10
osm-3	5.038758692	4.728147997	2.64E-10
K07C5.4	-2.460610249	7.050864799	2.74E-10
T11B7.2	5.787212093	3.176891327	2.75E-10
Y37E11AL.3	-3.595022899	3.464434314	2.80E-10
che-10	3.269882956	7.989137624	2.81E-10
sym-3	3.262927411	3.959275894	2.83E-10
F42G10.1	-8.634168774	3.080614997	2.85E-10
rmd-1	-1.892786061	6.453595361	2.92E-10
C04E6.11	-1.713769639	5.335075522	2.99E-10
C01G5.25	4.979568962	2.055907968	3.14E-10
zag-1	3.860610641	5.598906765	3.17E-10
F39H12.3	3.98732282	7.00208343	3.19E-10
inx-15	-8.118659994	1.232031644	3.21E-10
Y34B4A.9	-3.935028696	4.378752121	3.21E-10
nlp-20	3.98145066	5.464211482	3.26E-10
C30F12.4	-3.264465942	3.970286655	3.27E-10
K09F6.10	2.926976316	5.053325716	3.30E-10
ZK637.6	-5.512471299	3.872725981	3.41E-10
F25E2.2	-6.331526399	4.347196942	3.54E-10
erp-1	3.529658119	6.456933323	3.60E-10
Y26E6A.2	4.20485849	4.778158594	3.60E-10
Y67D2.4	-6.250181457	1.675978416	3.73E-10
C56G2.21	5.120940227	3.339535906	3.76E-10
unc-53	3.295161494	7.951157971	3.85E-10
W10C4.1	4.811503495	3.442704055	3.86E-10
F57F4.4	-4.706308368	5.657674356	3.99E-10
sid-3	2.220719338	6.835675469	4.04E-10
C17F4.7	-3.192142399	5.660792437	4.07E-10
C09D8.2	5.234358631	2.76926439	4.13E-10
flp-12	4.935848552	1.761486736	4.14E-10
cal-2	3.162640147	4.535388543	4.17E-10
M05B5.3	5.365721669	2.700333171	4.19E-10
bbs-2	5.652107344	3.787158149	4.23E-10
sto-4	3.046664169	5.86997392	4.30E-10
cyp-35B1	-8.353164655	2.186897104	4.42E-10
F52D10.2	3.498242093	6.825575349	4.42E-10
dyb-1	3.369825967	5.109809111	4.46E-10
frpr-12	8.18327957	3.248895012	4.47E-10
R04E5.9	3.32372445	4.243278949	4.58E-10
ZC132.3	6.009528417	2.229248375	4.62E-10
unc-36	3.366044606	3.320073075	4.72E-10
R05G9.5	4.998370432	2.181978498	4.81E-10
mgl-3	5.836172521	6.434089788	4.97E-10
ins-9	10.22210591	4.105231069	5.04E-10
C33A12.4	6.663065645	3.324656464	5.11E-10
K08F4.1	-1.635312247	5.826505257	5.19E-10
lgc-20	5.53688694	4.657521002	5.19E-10
F42A9.9	3.932476134	2.948572611	5.57E-10
C35C5.10	3.013558943	5.472169977	5.58E-10
F48G7.4	6.594529211	5.579164029	5.80E-10
F44G4.7	6.183454578	3.410630853	5.86E-10
dct-1	3.21565207	6.771264779	6.05E-10
F54F12.2	5.128863146	5.127792807	6.14E-10
ZK616.1	6.897137825	4.87534708	6.27E-10
F44E5.5	4.64877642	3.534253019	6.34E-10
npr-9	7.339845492	4.757247227	6.57E-10
T05B9.1	-3.233406742	6.08503607	6.75E-10
spin-3	-7.067839616	2.309484001	6.84E-10
F11C1.7	5.592370527	4.59962712	6.90E-10
let-526	1.84237138	8.702690317	6.91E-10
C50H2.4	8.413903842	4.364488089	6.97E-10
madf-6	-7.788571928	1.629295906	7.17E-10
sprr-3	4.857894537	2.049341325	7.54E-10
zif-1	-2.902724592	6.118381102	7.63E-10
zer-1	1.703513285	8.258047349	7.69E-10
F47B10.9	-8.255713048	1.371875022	7.70E-10
him-19	-8.072245512	1.181278468	7.71E-10
F49H12.3	5.466398761	2.411809923	7.77E-10
ZK1307.1	-6.999551776	2.454937025	7.87E-10
atf-5	3.259485065	5.789097494	7.99E-10
bris-1	2.407073565	7.277706233	8.13E-10
pptr-1	2.17400017	8.351180593	8.13E-10
C14A11.6	6.924945717	2.444000338	8.44E-10
R01E6.7	7.245067255	3.237366229	8.95E-10
daf-4	3.901065818	7.606933755	9.06E-10
K07B1.8	2.653669442	3.970302743	9.35E-10
F08D12.2	-7.633249792	1.469952405	9.45E-10
mbk-2	1.801185434	9.538562374	9.47E-10
Y43F8C.16	9.705414074	2.907873137	9.55E-10
mnk-1	2.321906629	10.05812833	9.60E-10
lgc-39	4.262553993	4.891633961	9.77E-10
F10E9.1	7.58334041	4.015163434	9.81E-10
aman-1	-5.866952018	5.052718825	9.98E-10
K03B4.4	6.837204863	4.240685875	1.01E-09
C56E6.9	-1.992982864	5.672732476	1.04E-09
cls-3	4.057257798	7.227970161	1.04E-09
F17C11.2	3.51271088	4.020226594	1.04E-09
F19D8.2	7.926941642	2.580101663	1.07E-09
gei-17	1.836753364	7.605204265	1.12E-09
C54D2.2	4.342654965	3.025135261	1.13E-09
unc-116	2.309055249	8.557809413	1.14E-09
npr-26	4.896901309	3.860159016	1.14E-09
Y49E10.16	-7.921230123	1.030081567	1.15E-09
cpz-2	-4.122546358	3.50483012	1.17E-09
F49E12.7	7.621057328	1.521053192	1.17E-09
hlh-30	2.47846058	7.985661552	1.21E-09
W05H7.1	3.888817586	2.584054051	1.22E-09
sqv-1	-1.779149849	5.353180154	1.22E-09
Y38H6C.8	7.223341675	2.485769827	1.27E-09
F27C1.11	4.039528943	4.202833771	1.29E-09
C01G6.3	-2.691854491	5.575821943	1.33E-09
R193.2	-5.396189729	2.693072831	1.36E-09
T23C6.4	4.620327336	5.245990156	1.36E-09
Y44A6C.1	2.955751786	6.840079547	1.39E-09
pct-1	2.434499737	8.142372002	1.40E-09
sra-25	9.853243041	2.995014952	1.44E-09
C44B11.1	8.739415195	3.408459059	1.45E-09
anr-54	4.73886361	4.149224047	1.45E-09
Y39G10AR.11	3.245252912	8.116479573	1.46E-09
aldo-1	3.174864763	8.917588247	1.47E-09
C36B1.11	-2.563603325	5.102478602	1.51E-09
soap-1	2.779944804	9.262250367	1.55E-09
str-78	9.635272883	2.813864019	1.62E-09
R07C12.2	-8.031708043	1.150700536	1.62E-09
F47D12.3	7.783463762	1.683651988	1.62E-09
R04D3.2	-3.452076446	2.879898394	1.64E-09
tiam-1	3.558987624	4.870931871	1.64E-09
T13H5.1	3.800782442	6.9956758	1.70E-09
cgh-1	-1.90891956	10.11513829	1.70E-09
tli-1	3.149348506	5.21500045	1.76E-09
wago-1	-2.84044827	7.425690214	1.86E-09
tir-1	2.426345896	7.312900759	1.87E-09
lgc-47	3.320943124	4.103639396	1.87E-09
cec-7	-2.409023952	4.318470215	1.87E-09
glb-2	5.493005737	1.729838144	1.93E-09
T06A1.5	-8.00946636	1.122931955	1.95E-09
F54E4.3	3.445311578	5.498392337	1.97E-09
npr-5	4.451841675	5.424921615	1.99E-09
Y17G9B.4	-4.972889499	1.753112736	2.15E-09
C13C4.4	3.401801423	4.661269796	2.15E-09
lgc-46	6.215547633	3.577744963	2.15E-09
rab-19	3.189013734	5.521913628	2.19E-09
R11G1.1	4.432471695	4.088297515	2.37E-09
twk-13	3.572687778	3.902922707	2.41E-09
dgk-4	3.067214531	9.771885319	2.43E-09
rbc-1	2.825655639	9.296168376	2.44E-09
bath-5	-6.311663669	1.695957619	2.56E-09
unc-68	3.296322549	10.67397285	2.60E-09
H06I04.6	3.527417731	4.885023851	2.60E-09
irg-2	5.758543657	4.413595869	2.63E-09
cka-2	3.821884583	4.937101509	2.71E-09
R02D5.1	3.345101879	3.758405219	2.71E-09
T01H10.8	-6.026691457	1.795063611	2.72E-09
inx-21	-5.100128471	2.556568041	2.78E-09
F22F7.7	3.410011972	4.847386736	2.85E-09
F56F10.2	4.926000569	5.903727107	2.85E-09
C33D9.3	3.219393544	5.225671933	2.91E-09
clc-3	4.200151097	3.81668107	3.04E-09
zim-1	-3.835270844	3.382357681	3.04E-09
F13D12.3	-5.209389558	1.36670198	3.14E-09
fbxc-44	-2.38554471	2.783687296	3.15E-09
ins-1	6.034456437	3.759649625	3.16E-09
mes-4	-2.705547672	5.745446686	3.16E-09
ZK863.1	7.507959541	3.092209371	3.17E-09
gar-1	3.846372374	3.46780702	3.18E-09
F13C5.1	3.928493001	3.17881056	3.20E-09
Y39A1A.24	2.877408692	4.006294671	3.20E-09
cha-1	3.908963341	4.559940196	3.20E-09
npr-6	5.397705018	5.065267731	3.20E-09
Y16B4A.2	-5.328276993	5.892012036	3.20E-09
lsy-12	2.045631431	7.444692321	3.25E-09
F07C3.2	6.055522808	4.266775223	3.25E-09
vit-1	-4.32255196	10.18262637	3.37E-09
col-61	6.955273883	2.590895075	3.49E-09
del-2	6.695551855	4.134767833	3.60E-09
ZK682.7	7.010248262	2.083434368	3.73E-09
ctn-1	3.497299611	6.756539313	3.73E-09
mex-5	-2.393806454	8.266698512	3.75E-09
F59A7.8	-7.810353361	0.919451653	3.85E-09
cutl-29	6.315870069	4.143971619	3.98E-09
K02B2.37	9.295936277	2.488110509	4.03E-09
npr-13	6.245954184	3.440948532	4.13E-09
lrp-2	1.78714861	8.813791091	4.25E-09
pmk-3	3.586410385	5.847189021	4.26E-09
rho-1	2.388169497	9.937636106	4.28E-09
mca-3	2.52335269	10.48082894	4.35E-09
Y43D4A.5	5.890424859	4.468281979	4.39E-09
glb-20	3.301482937	4.076337244	4.48E-09
Jun-01	3.177857395	6.801548249	4.49E-09
guk-1	3.440118426	7.213786664	4.49E-09
jph-1	2.899307639	7.630402856	4.49E-09
ric-3	3.638315974	6.016386033	4.51E-09
W08E3.2	2.006300152	6.136699156	4.64E-09
npr-29	3.929779346	3.809689573	4.65E-09
F32A7.4	-4.450775818	4.201224253	4.65E-09
tbx-36	-7.948554007	1.066506185	4.67E-09
fbxa-150	3.80573208	2.980200394	4.68E-09
Y71H2AM.13	-4.841112998	3.581503693	4.70E-09
arrd-1	-8.090142933	1.205671073	4.72E-09
frpr-1	6.722238056	2.530264821	4.82E-09
K01C8.1	-2.571139366	4.01127225	4.93E-09
kcc-2	2.091043166	7.279038674	5.02E-09
Y41E3.7	2.417987186	7.135015454	5.23E-09
F54C1.6	7.06477666	3.611826985	5.23E-09
T23B3.2	3.695630956	4.225265361	5.27E-09
gsto-2	8.945694576	2.101435097	5.40E-09
srh-44	8.331599204	2.876370909	5.45E-09
tsp-6	5.780168966	6.16840319	5.54E-09
F27B10.1	5.110605687	3.248006908	5.59E-09
pgrn-1	-5.867929722	2.083647725	5.68E-09
hacd-1	-7.563398035	2.110990523	5.69E-09
dhs-11	-7.33701365	1.179695388	5.70E-09
W03G9.7	5.977993097	4.392769334	5.76E-09
ugt-22	-6.741815858	4.008318094	5.97E-09
F55G11.8	-8.277983957	1.379364866	6.01E-09
T16H12.1	-7.828685444	0.941925461	6.04E-09
bbs-9	7.311504749	2.348729985	6.06E-09
cec-9	-5.562124323	2.053449572	6.08E-09
cutl-19	6.327618092	2.030608117	6.19E-09
M02A10.1	6.00379076	2.774716172	6.21E-09
F38E9.5	2.534751295	7.301118996	6.21E-09
tbc-17	1.706711211	6.524942412	6.26E-09
ptr-2	-2.400175661	6.601575557	6.63E-09
F10D7.1	4.027233011	4.016893156	6.71E-09
mnm-2	5.382377359	5.084785374	6.88E-09
toe-4	3.320239839	6.446080273	6.92E-09
F09A5.3	5.324129992	5.634116383	6.98E-09
K10D6.4	5.166402455	6.994960179	6.99E-09
nhr-157	7.371135262	1.274760192	7.15E-09
C38C3.4	-7.857487834	0.974468845	7.28E-09
tpa-1	1.773882203	6.046519043	7.30E-09
rhgf-2	3.515642433	7.174173333	7.36E-09
cid-1	-2.28426407	6.375128087	7.63E-09
C54G6.3	5.772299651	4.433069699	7.66E-09
C41G7.9	1.64400683	5.020278335	7.75E-09
wrt-3	8.499748159	2.4172729	7.80E-09
C44E12.4	8.887278907	2.082074602	7.82E-09
cpna-4	3.570476895	3.538488045	8.00E-09
cpr-3	-7.797633902	2.377261169	8.18E-09
gmeb-2	4.385330375	4.700389602	8.32E-09
lip-1	2.224784596	8.105749022	8.38E-09
B0034.7	4.516133887	1.139502136	8.43E-09
glh-1	-2.508937541	7.75327424	8.45E-09
F10E7.6	-7.350061976	1.186289703	8.48E-09
F53B1.3	7.633732799	3.226758422	8.51E-09
cal-4	4.974108627	4.615938546	8.96E-09
tsp-5	8.629536159	1.7884814	9.35E-09
toca-1	2.745577206	6.287146437	9.40E-09
hpo-12	-4.442537022	3.742418643	9.50E-09
ZK1128.1	-4.174334031	3.073193943	9.72E-09
F09E5.12	5.341015005	4.368222577	9.76E-09
rig-3	2.563183715	5.260097994	9.79E-09
cpr-6	-3.34909421	6.465699354	9.99E-09
acly-2	-2.153820289	7.321994121	1.01E-08
mog-2	-3.294313051	3.02218818	1.01E-08
ZK1073.2	3.744594728	5.289131172	1.06E-08
maco-1	1.496685336	7.641413313	1.06E-08
arrd-25	2.412878223	5.935285968	1.08E-08
ugt-17	-7.870595417	0.978473759	1.11E-08
cng-2	6.485408541	3.22599297	1.11E-08
Y53G8AM.7	8.553741454	2.454443228	1.12E-08
npr-23	3.516409885	3.494760016	1.14E-08
C27F2.1	5.585338312	2.928934226	1.17E-08
C46H11.10	4.905702147	3.220540469	1.18E-08
F18H3.4	2.688988296	6.087789709	1.23E-08
Y47A7.2	3.609482717	4.742697096	1.24E-08
mcp-1	4.188088391	5.171743988	1.24E-08
vit-6	-4.330202043	12.73246878	1.25E-08
nhr-49	1.730468033	7.763870608	1.31E-08
F25B3.4	5.304811322	3.559175829	1.31E-08
C34E10.10	-3.459033656	2.338169093	1.32E-08
C16A11.10	-7.14628131	1.672228199	1.33E-08
istr-1	1.5111692	6.826613673	1.33E-08
fbxc-41	5.718545711	3.104886415	1.34E-08
dgk-2	2.852935066	5.866523943	1.35E-08
F10C2.5	-4.972293955	2.021252812	1.41E-08
inx-16	-7.257690207	1.096857749	1.42E-08
tbc-14	2.311534901	5.172978454	1.45E-08
dlc-6	5.809891295	2.270470238	1.47E-08
T07D4.2	-6.588671638	1.77531675	1.54E-08
Y42H9B.3	-3.935134058	4.739232294	1.56E-08
Y43F8C.3	4.140747064	6.47910774	1.62E-08
atp-6	3.204074482	9.597975416	1.65E-08
F01E11.17	5.283409484	3.077293685	1.68E-08
C06A1.4	-2.911916715	6.412964133	1.75E-08
fbxa-60	-8.093417864	1.219646489	1.76E-08
C31H5.6	-7.427937154	1.260095011	1.82E-08
C05E7.1	5.645807055	4.61337376	1.82E-08
Y56A3A.30	4.459280151	5.75618666	1.82E-08
T16G12.1	-6.150311857	2.707139746	1.83E-08
F09C12.2	8.41200544	1.604645027	1.84E-08
cap-1	1.578411428	6.277860123	1.88E-08
asic-1	4.545886835	4.139074907	1.89E-08
arrd-22	4.317401944	5.913260042	1.89E-08
F58F9.1	4.622996498	2.508561697	1.90E-08
K01A2.10	3.213885114	3.76204128	1.90E-08
C32H11.4	-7.699739593	0.809778638	1.93E-08
C30H6.12	8.187944363	5.063027985	1.99E-08
aak-2	2.567638437	7.219686762	2.00E-08
obr-2	3.470790469	4.860043502	2.00E-08
E01G6.2	4.547103321	5.786669226	2.01E-08
M02B1.2	3.587853467	4.387859502	2.02E-08
unc-17	3.95771456	4.832079033	2.09E-08
ptrn-1	2.577724898	6.529744826	2.10E-08
vit-2	-3.959688987	12.45635624	2.11E-08
B0001.7	-2.769160046	4.704913657	2.17E-08
rme-1	1.454515632	8.912027495	2.19E-08
acl-11	-4.183771008	3.556593909	2.20E-08
egl-47	4.80311408	3.025527698	2.21E-08
Y116A8C.27	-2.460886088	4.091692445	2.24E-08
hum-8	-5.914575034	3.105319747	2.35E-08
F38E9.6	6.23601496	2.983542677	2.40E-08
H11E01.2	-7.963666807	1.062386104	2.40E-08
hcp-4	-2.611953948	5.792375076	2.49E-08
ZK6.8	-5.768753551	1.768321072	2.49E-08
T25C12.12	3.675843448	2.056163337	2.50E-08
asm-3	-6.288239481	2.292864743	2.51E-08
C23H4.3	-7.740234867	0.845068326	2.52E-08
C27D8.2	-8.16991407	1.27996075	2.56E-08
fbxa-122	-7.798992482	0.920400086	2.56E-08
F38E11.6	5.499474579	3.259821769	2.59E-08
F13E6.2	6.386643889	3.833680677	2.64E-08
C50H2.15	7.333716822	1.242799819	2.68E-08
F19B6.1	-1.649943899	6.749574255	2.75E-08
ags-3	2.088752643	6.29519571	2.88E-08
C29F7.2	-5.288306763	2.905446702	2.93E-08
F07H5.7	6.060446029	1.672828685	3.00E-08
jmjd-3.2	-5.808879502	1.311112821	3.02E-08
Y54G2A.38	10.16192271	4.028903253	3.03E-08
F46B6.2	7.720907858	0.897308344	3.11E-08
Y53C12A.11	-4.838292801	1.473942215	3.14E-08
C05D2.11	3.67658754	3.088959746	3.22E-08
T07C12.15	3.370734864	2.806694752	3.22E-08
epc-1	1.918853889	8.778031515	3.22E-08
seb-3	3.782181545	4.61753933	3.28E-08
F58A6.1	-7.914371708	1.017498715	3.33E-08
C44H4.8	5.702351066	2.230563792	3.35E-08
B0272.4	-7.669202788	1.500639551	3.43E-08
F35H12.1	4.496093664	3.73170868	3.46E-08
T05C1.2	7.717367077	1.609508868	3.58E-08
frm-3	3.490999123	5.857123428	3.59E-08
dat-1	5.399727458	4.289717119	3.62E-08
ztf-26	3.789694981	3.944411341	3.62E-08
R05D11.4	-2.289447582	4.190462243	3.63E-08
mcm-3	-1.862327767	6.852578724	3.66E-08
C07D8.6	-2.744068021	5.06091987	3.70E-08
F01E11.3	3.83605507	2.062670099	3.78E-08
gei-4	2.267977696	8.367418116	3.79E-08
R08B4.7	8.501417885	1.669507756	3.79E-08
frm-10	2.192153298	6.28803889	3.79E-08
C16A11.3	-5.647339748	2.221715737	3.81E-08
daf-18	-2.063429747	7.265376288	3.94E-08
acr-18	4.646299608	3.984262113	3.97E-08
nhx-4	2.325807935	5.013941171	3.97E-08
npr-25	4.606834783	3.338939304	4.07E-08
glh-3	-4.337092103	3.262109917	4.09E-08
vit-5	-3.658951107	11.49755009	4.12E-08
hmg-11	3.597812746	5.090290197	4.14E-08
F09C11.2	9.085440569	2.285578627	4.14E-08
mre-11	-3.947983986	5.604274011	4.16E-08
Y38C1AA.9	3.961647875	3.399193279	4.18E-08
F42G2.2	-7.535822483	0.649413847	4.24E-08
snx-17	3.238636159	5.464921304	4.34E-08
msi-1	2.98942296	8.373058007	4.34E-08
srd-53	8.309952252	1.465476701	4.35E-08
T11F8.2	-8.050219426	1.169423808	4.36E-08
F10A3.4	-7.692499986	1.516396274	4.37E-08
C17E4.10	1.523337726	6.741538036	4.37E-08
T25B6.4	8.342694226	2.213781159	4.43E-08
snt-2	3.65586778	5.25520375	4.47E-08
fbxa-106	-7.209721755	1.049907665	4.51E-08
F35C5.12	4.560537939	3.51357188	4.51E-08
M04B2.4	-3.401345651	4.150789486	4.57E-08
nhr-51	8.634747959	3.967466882	4.65E-08
stg-1	8.804713391	1.996080477	4.69E-08
mdt-15	2.150705932	8.512175477	4.69E-08
unc-11	2.751493462	8.476961632	4.72E-08
rabx-5	2.751563013	7.85720553	4.95E-08
btb-19	-6.984221305	1.477028373	4.99E-08
Y66D12A.19	-2.688176003	2.417151964	5.16E-08
H04M03.3	-5.339550678	2.053419514	5.16E-08
F54D10.7	-6.890009914	1.481919467	5.26E-08
srz-85	7.663942967	1.580556321	5.33E-08
nsf-1	2.663768637	8.226173091	5.39E-08
aex-1	3.722296668	3.132026911	5.43E-08
C43H6.3	3.235032669	3.107786582	5.44E-08
dpy-27	2.070903942	7.431336099	5.44E-08
F56C9.3	-3.483180588	5.602926691	5.50E-08
D1007.10	-3.95582033	2.270221917	5.55E-08
ZC443.3	3.661931581	6.401090691	5.56E-08
F19B10.5	-7.055095369	0.903386453	5.59E-08
Y50C1A.2	6.00296316	3.949981504	5.73E-08
B0546.4	2.444403897	4.592664531	5.79E-08
F09E10.7	4.685500162	2.961088793	5.79E-08
srab-12	7.730597344	3.009872025	5.80E-08
F30A10.3	2.171616114	6.829778106	5.87E-08
glna-3	3.733371476	4.558512477	5.88E-08
F56D5.6	-7.775367081	1.62172546	6.09E-08
ech-1	-7.761338075	0.862517345	6.12E-08
hst-3.1	5.307881247	1.778986529	6.20E-08
T23F11.12	6.768019739	1.344764318	6.28E-08
saeg-2	2.867964247	5.249690428	6.33E-08
hpo-5	-2.380321867	4.231704394	6.38E-08
kin-29	2.982819661	7.481928796	6.38E-08
pdp-1	-3.189827152	5.169110631	6.44E-08
tmbi-4	2.548122102	5.988987565	6.47E-08
eat-6	2.09249686	11.35787479	6.52E-08
nasp-1	-3.064248019	5.538022904	6.61E-08
syd-9	3.24376122	7.165200675	6.61E-08
dod-6	-3.049072401	4.045574191	6.71E-08
linc-128	5.124577349	2.758450477	6.75E-08
zip-2	2.954325549	8.74348209	6.75E-08
ell-1	1.948917913	8.515522147	6.78E-08
cyp-34A9	-6.869154598	2.090232369	6.86E-08
cdc-25.1	-2.27299597	7.099892897	6.89E-08
hex-2	2.878629528	4.97027599	7.03E-08
gdi-1	2.217560486	8.768148455	7.03E-08
ZK856.14	7.799036719	2.453093084	7.03E-08
B0563.7	4.636522954	2.370707104	7.06E-08
T01G5.7	-7.441559954	0.554121804	7.24E-08
fbxa-193	-7.540951657	0.65497779	7.74E-08
Y39A1A.14	-6.781781644	1.270566797	7.81E-08
unc-24	6.20255795	4.85781116	7.83E-08
ZK353.4	4.91434597	2.576606883	7.85E-08
C16D6.1	4.547396469	3.422312469	7.86E-08
F21G4.6	2.064998537	5.110723217	7.92E-08
W08E12.7	-1.761384742	7.838013833	7.99E-08
D1081.7	-2.632244107	7.770224689	8.07E-08
Y6G8.2	-7.573422566	0.689566128	8.20E-08
unc-27	-2.352728119	8.776938086	8.34E-08
dpf-1	3.548696417	4.778387457	8.56E-08
str-3	7.866508658	1.031234127	8.67E-08
F22D6.9	-5.543766062	2.803032988	8.74E-08
fat-7	-8.159831573	1.253815606	8.79E-08
4R79.2	5.580142018	3.046098712	8.79E-08
octr-1	4.216084109	4.736660497	8.90E-08
Y54G2A.45	-8.103376011	1.199624118	8.94E-08
R11D1.12	6.093063803	1.249038125	8.98E-08
lsy-27	-5.125763758	1.069444262	9.20E-08
tpra-1	3.590181067	4.288081844	9.20E-08
T28F3.8	-4.138911692	3.73821208	9.32E-08
nhr-57	2.780410051	4.006490672	9.57E-08
F20D1.3	2.06372648	6.632287549	9.57E-08
ets-4	4.980748189	6.980948415	1.01E-07
T03G11.3	6.154993542	4.540717757	1.03E-07
F35E2.9	4.840072188	3.898192267	1.04E-07
mex-6	-3.427054854	6.608470638	1.09E-07
set-19	3.024005409	6.333619441	1.09E-07
odr-2	5.147423311	1.927118533	1.09E-07
vps-32.1	1.588459757	6.61626489	1.10E-07
F16H11.1	-7.242192098	0.353435861	1.15E-07
kvs-3	6.06068144	4.580234005	1.15E-07
lin-44	4.365398435	4.365097282	1.15E-07
srd-1	7.400693346	2.924666999	1.16E-07
Y119C1B.6	7.814554198	2.293280233	1.16E-07
F30A10.2	7.623739571	0.792029932	1.18E-07
Y57G11C.32	6.203964309	2.176539295	1.20E-07
C13B9.2	-7.181183332	1.033696878	1.20E-07
scrm-2	3.911015742	3.547984679	1.20E-07
trp-2	3.476431511	4.851427949	1.20E-07
F54D5.5	-4.032111275	3.305545663	1.24E-07
nhr-19	2.093760853	5.724735897	1.26E-07
ZK669.3	3.338825746	3.118249682	1.26E-07
aat-5	2.7416383	3.967804458	1.27E-07
C53D5.1	2.759571205	5.346932018	1.28E-07
C17E7.9	-6.973742167	0.813013567	1.29E-07
phf-32	7.980397836	3.116481231	1.31E-07
Y48B6A.13	-4.071107048	2.029841296	1.33E-07
ubq-1	1.325551915	8.704666481	1.34E-07
mtm-3	1.305013879	8.550652753	1.34E-07
H22K11.2	-7.94002866	1.051260248	1.35E-07
sru-29	8.85649065	2.019391708	1.36E-07
lin-41	-1.995511248	7.959142903	1.37E-07
unc-32	2.605814082	8.240859754	1.37E-07
C17H12.10	4.947230687	3.219438126	1.37E-07
asp-1	-2.736803583	8.48565318	1.39E-07
pos-1	-2.528800527	7.522630369	1.39E-07
sto-5	3.229364336	4.522228939	1.40E-07
ugt-62	-7.921466452	1.017365259	1.41E-07
D1007.3	6.274877238	2.968800227	1.41E-07
tra-1	3.049611761	9.157272153	1.42E-07
M04D8.7	4.693645471	2.694929368	1.43E-07
jbts-14	6.179638745	2.581635405	1.43E-07
F59B1.8	-3.920344324	2.026451775	1.44E-07
ZK1058.3	-5.191217072	2.108231899	1.45E-07
mig-15	2.221890414	6.793435274	1.48E-07
klp-11	3.640079212	5.978606986	1.48E-07
Y37A1B.17	2.484677589	7.684344587	1.49E-07
C55B6.1	-6.367779472	2.210641149	1.49E-07
C14F11.2	3.310370036	5.592015604	1.51E-07
K08D10.14	-7.675447685	0.78814775	1.52E-07
rilp-1	2.142652006	7.696851085	1.54E-07
daf-11	5.432353535	4.690005843	1.55E-07
Y47G6A.17	4.969583067	4.710096775	1.57E-07
lmd-3	2.032076455	8.998476946	1.57E-07
M02D8.5	-7.258591803	0.36744053	1.57E-07
lgg-1	2.682766851	7.701497843	1.57E-07
gla-3	-3.598380379	6.359386089	1.58E-07
puf-7	-3.020948757	5.04300709	1.59E-07
glb-4	4.623360695	3.977596075	1.59E-07
D1044.1	-7.270109211	0.380142343	1.60E-07
B0399.t9	5.757864788	1.465658459	1.62E-07
nstp-5	-2.014649338	3.882504972	1.63E-07
npp-3	-1.295946129	7.297506999	1.63E-07
F59F4.1	-5.648186193	1.566674793	1.63E-07
ugt-18	5.074653713	4.04865232	1.63E-07
gcy-28	2.076124932	7.542515625	1.63E-07
Y48C3A.5	3.419053366	3.721844937	1.65E-07
R11D1.2	7.735516665	3.45349186	1.65E-07
C34D1.4	4.42269985	3.512081091	1.65E-07
C15B12.1	-7.776195869	0.880699414	1.65E-07
Y43F8C.13	-6.359248138	1.451667218	1.67E-07
nhx-5	3.171761938	6.42499428	1.67E-07
abf-6	2.781676564	3.181824452	1.68E-07
daf-12	2.94313697	6.434524793	1.68E-07
lin-66	2.101102966	7.544786605	1.69E-07
cutl-23	6.454741863	2.640046484	1.73E-07
ZK899.7	8.260340586	1.429459659	1.74E-07
F39B2.8	3.31715131	5.113428825	1.75E-07
Y105C5A.28	7.260616717	2.450271378	1.77E-07
nhr-84	3.30503968	4.667162721	1.78E-07
smf-1	-7.50535263	0.617951467	1.78E-07
oig-6	1.897590463	6.130180004	1.79E-07
ZK686.2	-3.034768478	5.587964249	1.80E-07
W03F9.2	-6.963922086	0.816182973	1.83E-07
C18B12.10	4.71829844	3.165122085	1.84E-07
T18D3.7	3.496520778	5.769072905	1.85E-07
C49A9.5	-7.808596349	0.906612993	1.86E-07
ZC116.3	-5.820602164	4.799509373	1.86E-07
W02B12.10	-3.738008934	3.994518925	1.87E-07
F14F11.4	7.531354466	1.446498713	1.88E-07
B0564.2	-7.452551724	0.563750906	1.89E-07
K03H1.5	-8.038782119	1.890144302	1.91E-07
pmp-5	-8.027630179	1.122112727	1.92E-07
acp-1	-8.297308428	1.38708273	1.92E-07
F32D1.3	3.571674811	4.024706458	1.92E-07
K09C4.5	-8.220419643	1.311925709	1.94E-07
ZK1320.13	6.859423897	1.791446923	1.95E-07
scav-5	-7.477768791	0.582853676	1.95E-07
Y39D8A.1	-7.955322771	1.053985597	1.97E-07
K04A8.2	6.763091871	1.810543934	1.99E-07
dmd-7	2.779845775	7.554168396	2.00E-07
brf-1	-2.438658249	5.776018535	2.02E-07
anoh-1	5.967491927	2.48526182	2.02E-07
alx-1	2.342839577	8.600519953	2.07E-07
C45E1.4	4.720276851	4.254446971	2.08E-07
F55G1.5	-5.262089001	1.764478336	2.08E-07
F09A5.4	2.113631337	6.790904453	2.10E-07
K06G5.1	-5.066686722	5.104732773	2.13E-07
sams-5	-7.74860814	0.850383704	2.13E-07
amt-3	4.00198903	3.660601111	2.14E-07
pqn-36	-6.478535397	1.071940623	2.14E-07
C16D9.6	4.826121596	4.244828075	2.15E-07
irk-3	5.239053712	4.688219105	2.16E-07
fat-2	-2.847473325	6.255383323	2.22E-07
glb-23	4.264896485	2.428221204	2.27E-07
ssq-2	-8.193404702	2.013618143	2.27E-07
C04F12.5	3.346357191	1.819116072	2.29E-07
F44E5.4	4.887887378	4.047765186	2.30E-07
nhr-187	6.330802252	2.397327603	2.31E-07
sto-2	4.689923085	4.842347285	2.35E-07
srv-1	-7.509947069	0.61213595	2.39E-07
sams-3	-2.112310992	5.606531291	2.40E-07
F52D10.4	5.141306484	2.926721221	2.44E-07
F32E10.9	-7.726935895	0.828382117	2.48E-07
dnj-9	-3.806664347	4.776676027	2.51E-07
frpr-2	5.997130484	2.924778716	2.52E-07
dpf-2	2.968151267	6.506748576	2.53E-07
sng-1	4.057815962	4.66676096	2.53E-07
lite-1	3.234447608	3.325314218	2.56E-07
zip-12	-5.240491435	1.754485556	2.56E-07
apa-2	2.737003797	7.429597302	2.56E-07
klo-2	-6.28447072	1.335753542	2.56E-07
rbc-2	1.696485647	7.198234183	2.58E-07
C56G7.3	3.761674806	4.822602696	2.60E-07
F23C8.13	6.31212328	2.588621787	2.60E-07
C42C1.2	6.048626877	4.189559116	2.61E-07
psf-3	-4.457097269	2.295900549	2.63E-07
gfi-1	-3.645266932	5.882077813	2.66E-07
poml-1	7.410723485	1.982147225	2.67E-07
ZK994.6	7.264133329	1.92024776	2.67E-07
oga-1	1.917327301	5.653051585	2.69E-07
npr-28	3.4616715	5.06834687	2.70E-07
Y106G6H.1	-7.192455446	0.300497147	2.74E-07
F47G4.5	8.085026225	1.249687525	2.76E-07
npp-11	-1.889007258	5.578929082	2.77E-07
R04E5.2	-7.103582177	0.940274779	2.80E-07
F57G12.1	2.77203149	8.296384536	2.81E-07
ain-1	2.016915377	7.146195848	2.81E-07
D2092.1	3.741255961	3.909650539	2.83E-07
apx-1	-2.150849574	4.432178178	2.90E-07
twk-49	2.545178539	4.119758425	2.91E-07
aat-4	-7.951615746	1.054600103	2.92E-07
csnk-1	1.581844948	7.834185531	2.97E-07
mca-1	-2.905617344	5.694562485	2.97E-07
cyp-36A1	4.727678679	7.425268665	3.02E-07
F41G3.1	7.426135051	1.319913619	3.04E-07
nhr-90	-6.672154333	1.280725739	3.07E-07
W02B12.1	-5.916074561	1.303963545	3.08E-07
C18H9.6	-7.773027149	0.869110591	3.13E-07
Y60A3A.21	4.179578974	2.135826865	3.19E-07
T12G3.7	-3.941998631	2.568235042	3.24E-07
W09H1.1	6.583818975	3.497536338	3.24E-07
dmsr-7	3.712742514	2.774398582	3.24E-07
Y53G8AL.1	4.996686754	3.729232219	3.31E-07
F10C1.9	-7.68258419	0.790271315	3.32E-07
lgc-12	5.87498437	1.804795064	3.36E-07
nhr-71	2.764198968	6.473753009	3.43E-07
sul-2	4.138361283	4.947998676	3.47E-07
R07A4.2	6.905139972	2.511772096	3.47E-07
obr-3	2.595246181	5.697736004	3.52E-07
sod-4	3.230540658	3.569245203	3.57E-07
fut-8	3.7638864	4.059386555	3.59E-07
D1022.15	8.622529607	1.797117734	3.59E-07
shw-1	2.410727842	4.255731052	3.59E-07
lin-29	2.862701693	4.524844964	3.61E-07
C50F4.17	4.387631294	1.26274246	3.61E-07
hpo-11	1.943482946	6.583286812	3.64E-07
oma-2	-3.219029745	6.856560986	3.67E-07
F42G9.10	8.742191159	1.94532066	3.67E-07
M04C7.3	7.570746644	2.929759534	3.73E-07
kars-1	-2.027756717	8.624070279	3.74E-07
hen-1	7.315003854	3.646743848	3.80E-07
F39B3.3	5.880759613	1.945565659	3.85E-07
eef-1A.2	1.928258685	9.121516381	3.89E-07
T04C12.9	7.474622378	0.643340023	3.89E-07
E02H4.5	8.03232829	1.22472707	3.94E-07
ZK673.11	5.429831244	2.095154	3.94E-07
cyp-13B2	-6.81954348	0.660936703	3.94E-07
F47B8.2	2.901987008	3.607516148	4.02E-07
dpf-6	-7.240186407	0.354546511	4.07E-07
C49F5.3	-7.176189818	0.2826047	4.08E-07
T08D2.8	3.32822127	4.431992288	4.08E-07
F08D12.3	-7.163710375	0.272554865	4.08E-07
sdz-28	-7.308835597	0.422918342	4.13E-07
B0507.2	2.450483427	5.071134841	4.16E-07
C29A12.6	4.171452894	3.104961315	4.17E-07
Y76B12C.8	5.642110045	1.165098336	4.17E-07
ctbp-1	3.285854155	5.860613038	4.19E-07
emb-27	-2.904131813	5.360337535	4.20E-07
cam-1	2.335401277	7.482880725	4.20E-07
frpr-13	4.880628766	3.862843194	4.23E-07
ppk-1	1.960794729	7.297476004	4.25E-07
pho-11	-3.076109789	6.883395261	4.26E-07
C36B7.5	3.971257966	3.443948138	4.26E-07
B0348.9	5.626932391	1.556845679	4.28E-07
snx-27	2.228423485	6.325024793	4.28E-07
tag-68	3.158335539	5.305607532	4.29E-07
ncr-1	2.534621555	6.474372273	4.35E-07
cyp-32B1	-7.81076525	0.934085789	4.35E-07
D1054.1	-5.149116501	1.674892245	4.40E-07
Y66D12A.13	-7.225835709	1.052711234	4.41E-07
Y105C5B.20	-7.322418922	0.430748989	4.43E-07
srx-43	7.677953812	3.989607737	4.43E-07
gpc-1	5.968712894	3.097421548	4.44E-07
D1054.5	-6.862784731	0.700035452	4.45E-07
ucr-2.3	-2.553927274	5.600320348	4.45E-07
Y57G11C.31	-6.347497152	1.460722734	4.52E-07
W01A8.8	-7.18287685	0.297592978	4.53E-07
rad-26	1.617137902	7.438595104	4.61E-07
Y48G10A.3	2.838502774	4.062460846	4.66E-07
sru-5	8.159001535	1.312671175	4.67E-07
R11.2	4.278163518	1.902608154	4.72E-07
cnc-10	7.081411519	0.992348075	4.76E-07
hcp-2	-2.315722286	6.896771187	4.92E-07
nrf-6	-4.682930697	2.520879691	4.92E-07
gbf-1	1.712110294	8.113471221	4.92E-07
C05C10.5	-2.627250376	6.096683555	4.95E-07
T28C6.7	1.804633659	7.98817982	4.96E-07
ZK1055.7	2.408371752	4.770162387	5.01E-07
C24A8.6	4.767544208	1.335305703	5.01E-07
C49C8.5	-5.413603762	2.254784077	5.03E-07
irld-15	6.755627602	1.793870703	5.06E-07
C48B4.11	-3.84228867	2.686884995	5.06E-07
T02G5.11	-6.160909249	0.700769604	5.07E-07
ceh-88	4.314629521	4.44631146	5.15E-07
lgc-37	6.584259603	4.131664897	5.18E-07
C03H5.6	3.506703852	5.301562598	5.31E-07
F47A4.5	2.740422271	6.441702926	5.50E-07
gpa-10	7.362616378	2.953693234	5.51E-07
egl-6	3.875127708	2.87588906	5.53E-07
F31E3.2	2.688411763	2.250591724	5.53E-07
T02E9.5	2.902173453	4.380270893	5.55E-07
lrk-1	2.535725433	6.783190669	5.60E-07
T27A3.1	2.523728209	7.705938282	5.62E-07
syd-1	3.97841889	5.120924072	5.64E-07
C07A4.2	3.448068647	2.760099196	5.64E-07
dyf-18	6.692474288	3.99650997	5.80E-07
R05D7.4	-4.547116645	1.940504383	5.82E-07
H43E16.1	-7.925885908	1.744405871	5.89E-07
F49H12.4	7.859187764	2.384496352	5.92E-07
C54E10.6	4.576299915	1.266667151	6.02E-07
F26A10.2	2.953316394	5.323168314	6.02E-07
R07D5.8	7.028595655	0.936484608	6.02E-07
C18A11.3	-7.172240905	0.283193397	6.07E-07
T05E7.4	5.494918709	2.004151063	6.08E-07
nas-9	-6.174325965	1.281373604	6.20E-07
EEED8.14	-6.236608471	0.758266728	6.20E-07
zim-3	-4.352159113	2.234632089	6.41E-07
kqt-1	3.450810761	3.668909862	6.45E-07
Y48G8AR.2	4.305892036	3.561644493	6.61E-07
nkb-1	2.47027037	8.964048617	6.64E-07
tag-96	-5.737547537	0.92870213	6.67E-07
gnrr-4	3.729318798	4.103944497	6.68E-07
his-59	-2.232731673	3.408107531	6.76E-07
lec-11	-7.104717777	0.94593146	6.79E-07
col-76	-6.29499502	2.049308703	6.86E-07
nos-2	-3.303634272	5.561050984	6.87E-07
C17H11.6	2.987133434	6.117163467	6.89E-07
F57A8.4	4.376824714	1.302002638	6.98E-07
Y47G6A.32	7.227550053	0.394035922	7.04E-07
xbx-3	6.447258085	3.627485301	7.08E-07
dyf-13	6.200173125	2.898952449	7.28E-07
ugt-29	-5.793081468	1.565890799	7.34E-07
C29F9.3	-7.23113453	0.349843326	7.36E-07
M04B2.7	5.770794722	3.105653753	7.50E-07
daf-37	4.108568117	4.429747855	7.51E-07
K09F6.9	2.172240622	4.288334349	7.52E-07
srm-6	7.541522035	0.703922865	7.55E-07
D1007.15	2.851693069	4.176685923	7.64E-07
sax-7	2.117739599	9.498343497	7.69E-07
F59A3.12	-3.889509883	3.848466443	7.69E-07
C26B9.5	-3.750145802	3.376448061	7.69E-07
T08A9.6	-7.035434463	0.148302311	7.75E-07
F38B6.8	8.770961566	4.416905399	7.79E-07
D1046.4	-7.149467566	0.266639084	7.81E-07
ZK1320.5	6.804194883	0.709128465	7.85E-07
C15C7.7	-7.213391127	0.331601598	7.90E-07
F41E7.2	-7.146078313	0.2513994	8.03E-07
Y113G7C.1	-7.941402214	1.037094919	8.06E-07
T07G12.8	-6.65490635	0.503197084	8.13E-07
rga-4	-1.818264233	5.627687288	8.13E-07
let-70	1.308234518	8.879062126	8.14E-07
mct-4	2.868690337	6.536679917	8.16E-07
epac-1	6.636310668	1.295014471	8.16E-07
F21F3.6	2.240075792	8.635387034	8.16E-07
Y39H10B.2	-5.329643302	1.09635366	8.37E-07
cng-3	8.614301943	1.794994615	8.41E-07
Y82E9BR.17	-4.748003475	3.16650459	8.45E-07
ugt-44	-5.312572929	1.694269804	8.60E-07
F38B6.6	5.028539208	3.816945081	8.84E-07
C35C5.8	-6.998244809	1.545131541	8.84E-07
R10H10.3	-6.206223944	0.745449666	9.10E-07
T02G5.3	3.801151241	2.720650948	9.23E-07
C27F2.8	-1.311720581	7.69137678	9.34E-07
F36D3.1	-2.816535222	1.975184942	9.35E-07
ser-4	3.67840212	3.970389196	9.43E-07
vha-6	-3.068089376	5.352858614	9.58E-07
aat-3	2.413672994	5.712371554	9.82E-07
acs-5	-2.850223137	3.77123525	1.00E-06
F55H2.5	3.747074331	5.197527601	1.01E-06
frm-1	2.139754668	10.36348605	1.03E-06
dsb-1	-2.563123347	4.918093066	1.03E-06
lgc-31	5.381223501	4.805170064	1.04E-06
xbx-6	1.492756616	6.829328302	1.05E-06
osta-1	7.633028103	2.171396593	1.06E-06
T28H10.2	3.286424656	3.995958353	1.07E-06
C06B3.6	2.601270554	5.46879673	1.07E-06
T24D1.3	-2.127659848	4.746447151	1.08E-06
E04F6.10	5.58670891	4.533551066	1.08E-06
tes-1	3.384063498	5.636811746	1.09E-06
K07E3.1	1.851054705	6.180114075	1.10E-06
Y45G5AM.7	-2.470705944	4.339012088	1.10E-06
Y53F4B.39	-3.13156072	2.060402025	1.11E-06
flp-26	4.515199547	1.028663792	1.12E-06
spdl-1	-2.7487496	5.078714009	1.14E-06
zfh-2	2.601009463	6.485830402	1.14E-06
F42C5.9	2.205509863	6.428029523	1.16E-06
tag-232	1.346762726	7.268733964	1.18E-06
fars-1	-1.903665173	5.642408743	1.19E-06
itsn-1	1.768025425	7.82397417	1.22E-06
F02D8.9	7.337797178	0.514236467	1.24E-06
M04C7.4	7.00151656	1.485477924	1.24E-06
F43G6.8	2.711184359	4.835896773	1.26E-06
mex-1	-2.575688315	6.980308309	1.26E-06
capg-2	-3.604930972	6.152109981	1.27E-06
M01A10.1	-4.729373172	4.117143957	1.27E-06
T07A5.1	-7.17576959	1.000422586	1.29E-06
F40H3.2	3.232436033	4.346902827	1.29E-06
F09C11.1	7.281331943	1.205936027	1.30E-06
lgc-25	-7.42674298	0.533519471	1.31E-06
cpb-3	-2.496536111	6.546968778	1.33E-06
Y51H4A.1	5.705359732	2.055779014	1.34E-06
ubc-8	3.449820463	4.874693576	1.39E-06
nhr-184	4.342246728	3.048440885	1.40E-06
qui-1	3.564329619	5.531911121	1.41E-06
PDB1.1	-7.047242308	0.15682583	1.41E-06
trt-1	-3.851622898	1.244209546	1.43E-06
sulp-8	3.362495365	3.756801727	1.43E-06
M03B6.1	5.37390799	3.381558127	1.43E-06
Y43F11A.6	-6.301492294	1.333332737	1.44E-06
Y52B11A.4	4.158103736	4.602275628	1.45E-06
bed-1	2.265030597	3.954147038	1.46E-06
nhx-3	-5.417453462	1.0276426	1.47E-06
F40H6.6	2.640097902	3.098749213	1.47E-06
tag-253	2.862345804	5.830663571	1.47E-06
C35E7.8	-5.269338733	3.237022116	1.48E-06
pnc-1	1.78319825	4.828923934	1.48E-06
Y34F4.5	-4.874501402	1.062553891	1.51E-06
C49C3.9	-6.557368306	0.410303312	1.53E-06
col-121	-7.609342436	1.483059401	1.54E-06
C32D5.6	2.99941592	4.404280396	1.59E-06
F20G2.6	5.419458291	4.403021264	1.59E-06
ptr-17	5.368848159	2.446445166	1.60E-06
F22F4.4	3.778457838	1.370128827	1.61E-06
nlp-5	4.319960677	1.751741894	1.61E-06
npr-22	4.844364052	5.023121844	1.61E-06
slt-1	2.783011366	4.566624548	1.64E-06
F47B10.3	6.888280586	0.783550268	1.65E-06
dod-19	-4.580544844	3.592971245	1.65E-06
hcp-3	-3.870558699	3.848141742	1.67E-06
Y57A10A.2	-3.691953798	2.034270206	1.68E-06
Y71H2AL.2	4.258661377	0.89730354	1.69E-06
clec-218	-6.898919591	0.011908841	1.72E-06
cua-1	1.719715318	7.252731663	1.73E-06
rpl-11.1	-2.302205297	6.619790791	1.74E-06
ggr-3	3.952545949	3.331816898	1.74E-06
C15F1.5	-6.948925547	0.05993179	1.74E-06
Y108G3AL.3	3.638761839	2.502165435	1.74E-06
B0513.5	1.78259018	6.11354991	1.76E-06
oac-6	-6.869230799	0.70759466	1.76E-06
F26C11.1	-8.255492509	1.354670277	1.76E-06
egg-2	-2.392098128	6.594720103	1.76E-06
T02G5.7	-2.469471863	5.510666359	1.78E-06
K07C11.4	-4.179133369	2.022818892	1.80E-06
tim-1	-2.082586586	5.591657907	1.82E-06
K01G12.3	-5.410992327	1.436711692	1.83E-06
madd-4	3.528227101	5.502398381	1.84E-06
C25B8.8	4.830605898	2.925041485	1.84E-06
nhr-47	2.370953354	5.777001365	1.84E-06
hmg-3	-2.974906124	6.424818769	1.85E-06
ugt-5	-7.063223274	0.175127717	1.86E-06
C05D11.5	-5.684585919	0.848706705	1.88E-06
ppw-2	-2.112519543	7.400533285	1.89E-06
apc-10	-5.240371859	1.866466199	1.93E-06
gei-14	-3.391704035	5.237521305	1.97E-06
mrpl-2	-2.842244889	2.738104643	1.99E-06
gst-21	3.383647907	2.99768862	2.00E-06
cpg-2	-2.185188561	9.370191833	2.01E-06
C31H5.5	2.803819382	3.120501431	2.01E-06
ser-5	3.448212147	4.560613974	2.01E-06
exc-9	4.16997617	4.326469782	2.01E-06
T05F1.2	-2.347125022	5.635658842	2.03E-06
F42G4.5	-7.49037837	0.588111076	2.05E-06
cchl-1	-1.362398263	5.451455582	2.06E-06
T28D6.4	3.600042066	4.251131531	2.08E-06
frpr-5	3.532874935	2.773034258	2.09E-06
F37H8.3	2.480034265	4.584477072	2.09E-06
car-1	-2.305333407	8.180490511	2.09E-06
C18B2.4	2.681245433	6.03210991	2.09E-06
F14D2.19	-7.013750944	0.842670282	2.15E-06
C06A5.6	-2.593991402	5.971981161	2.15E-06
T06G6.4	5.323109167	3.800241455	2.15E-06
rom-1	-4.461988183	0.61848314	2.15E-06
chs-2	2.699732365	4.95847847	2.17E-06
erfa-3	-1.700337141	7.108776969	2.20E-06
K11H12.4	-6.500278382	1.045528238	2.21E-06
glh-4	-2.751557664	4.249342164	2.22E-06
mrp-3	-5.755839706	2.163897896	2.25E-06
ZK370.8	-1.545953113	5.580673633	2.27E-06
dip-2	2.247486648	8.592444814	2.35E-06
pigv-1	-2.540668699	6.616548145	2.37E-06
C49A9.4	-6.972434038	0.077188817	2.39E-06
nhr-255	7.777067818	0.948455347	2.43E-06
T17H7.1	-6.5196682	0.363388434	2.45E-06
gpa-2	5.85841649	3.053475238	2.47E-06
F53B7.7	7.369968081	0.55648417	2.50E-06
cbp-1	1.791378076	9.637427617	2.50E-06
cpz-1	-3.318512447	5.304504306	2.53E-06
C27D9.1	-2.747205498	5.356615464	2.53E-06
sprr-2	4.847156947	4.348296945	2.53E-06
W02C12.2	3.621642515	2.963339768	2.54E-06
F22D6.2	2.600112901	10.16979741	2.54E-06
ins-17	3.171339493	3.017673476	2.58E-06
F33G12.6	2.438305626	5.710806692	2.59E-06
nhr-198	6.957376924	3.606800965	2.62E-06
Y37A1A.2	-6.291811879	1.232348985	2.62E-06
gop-2	-4.161722619	2.219736217	2.64E-06
zig-5	4.766394013	4.008801715	2.64E-06
cin-4	-3.897250969	4.117395147	2.64E-06
ain-2	1.686576759	7.952414244	2.71E-06
msh-6	-2.908182804	6.667358208	2.73E-06
agmo-1	5.735693239	3.491545422	2.74E-06
T25E12.6	-6.805509117	-0.082476237	2.74E-06
zeel-1	-7.383971197	0.498932378	2.76E-06
unc-34	1.510207095	6.511735138	2.77E-06
rskn-2	2.725030613	6.772705766	2.78E-06
C44H4.4	1.412388655	5.464179433	2.78E-06
puf-8	-3.133614317	6.406562557	2.80E-06
Y59E9AL.4	-7.358765759	0.458901111	2.80E-06
F10G7.10	1.731195283	7.099553397	2.82E-06
K04F10.2	5.151652077	2.20898917	2.86E-06
C14B1.3	2.276001471	4.431360513	2.86E-06
adr-2	-1.868151057	4.821586947	2.89E-06
B0034.12	4.908024665	1.51363886	2.89E-06
ubc-22	5.397470278	3.345410699	2.89E-06
gipc-1	-8.659325062	1.74963219	2.90E-06
nol-1	-2.144638348	5.947987496	2.90E-06
cpl-1	-2.415138749	6.959924139	2.93E-06
Y57G11C.18	5.519361383	3.319185396	2.97E-06
him-4	-2.727229498	7.536487209	3.00E-06
ani-1	-1.90770955	7.116967984	3.05E-06
mrpl-9	-3.92901365	1.570565876	3.09E-06
K07A1.13	-6.888927355	-0.004275737	3.10E-06
C05C9.2	7.839955882	1.718585379	3.12E-06
ZK792.5	-1.73071333	5.92209046	3.12E-06
unc-57	2.160808561	8.085283133	3.17E-06
B0034.14	4.638318843	2.805473406	3.17E-06
ZK1193.3	-7.053199106	1.497016658	3.19E-06
ftn-2	-2.454508316	4.305634679	3.20E-06
Y69E1A.2	-8.053547549	1.148116675	3.22E-06
glb-33	2.806271372	2.991017605	3.26E-06
C56E10.3	4.993470454	4.442011835	3.27E-06
H01G02.6	6.450759245	2.790132652	3.36E-06
sucl-2	-3.003783191	5.15910885	3.36E-06
C15B12.6	3.190825167	3.179274153	3.37E-06
pop-1	1.542816371	4.728902423	3.38E-06
rgs-11	-7.269934958	0.388693453	3.42E-06
zmp-1	4.995012735	3.745351684	3.48E-06
tsp-10	-4.421373838	1.507686961	3.48E-06
tps-1	2.07141549	6.083631262	3.50E-06
lgg-2	2.249010895	7.741656653	3.53E-06
W09C3.4	-3.994099054	2.50695446	3.54E-06
C08F11.7	-6.846796012	-0.043576053	3.55E-06
ads-1	-3.216627485	3.840207004	3.60E-06
M60.6	3.509320768	4.615330264	3.61E-06
Y71F9B.13	-7.137795808	0.242561464	3.63E-06
F31F6.2	-4.677199682	2.390467777	3.64E-06
Y111B2A.3	-1.706814549	4.979235116	3.65E-06
T06F4.1	2.965779467	4.864355701	3.65E-06
F34H10.3	3.19039811	6.962174149	3.67E-06
cyp-34A4	-7.983133552	1.828318049	3.69E-06
npr-32	4.066135037	2.468322402	3.72E-06
pah-1	1.938485821	6.517593498	3.75E-06
tre-4	-6.992404095	0.106591783	3.76E-06
scl-3	-6.860372	-0.033749341	3.84E-06
F40F8.4	-5.410984051	0.638384604	3.89E-06
mrps-26	-2.539859138	3.094459679	3.94E-06
ZC123.4	3.174172206	4.297896488	3.95E-06
ttr-25	-6.767523378	-0.123107515	3.96E-06
T28A8.4	-5.419300722	3.570085216	3.98E-06
rle-1	1.723242707	7.298658313	3.99E-06
W02G9.4	-6.44066257	1.064066368	4.03E-06
K07A1.17	-4.794606079	0.951546118	4.03E-06
C46E10.8	-7.036537419	0.141535994	4.04E-06
Y87G2A.1	-2.058592401	5.156038103	4.12E-06
igcm-2	3.611616745	4.616526491	4.13E-06
W07E11.1	2.154871841	8.511288541	4.13E-06
npp-1	-1.809548262	4.555954676	4.27E-06
K11D9.3	-7.124197348	0.225380572	4.29E-06
F09D5.1	6.415826507	1.333534501	4.29E-06
nmr-1	4.541234565	2.875643847	4.32E-06
Y92H12A.2	2.421146722	5.683073665	4.33E-06
arrd-15	3.577209598	2.753759436	4.35E-06
C52B11.5	-6.0216394	0.63020043	4.41E-06
T19D12.6	2.356055261	7.785977643	4.43E-06
T26E3.4	-3.374542002	2.194017152	4.44E-06
B0457.6	3.358045099	2.642623182	4.45E-06
F53H2.4	2.836932026	1.677634978	4.51E-06
inso-1	2.885227392	4.838782348	4.52E-06
dut-1	-3.209335848	6.201386387	4.59E-06
ncx-8	-6.993908605	0.101872166	4.60E-06
frpr-18	3.531218962	3.042771647	4.64E-06
F54F7.6	-5.204824975	0.638707405	4.66E-06
F49E8.2	-2.448017416	3.492963944	4.83E-06
tufm-2	-2.077135078	4.070492327	4.84E-06
F41E6.17	7.579106732	2.040783451	4.85E-06
ppat-1	-7.354061267	0.456861368	4.89E-06
sre-4	5.924231699	0.58044081	4.93E-06
Y105C5A.24	-7.300280981	0.428214653	4.95E-06
klp-7	1.908839644	8.099496503	5.06E-06
cdgs-1	1.834386372	6.890313214	5.06E-06
K02C4.5	3.890760218	4.82342181	5.18E-06
tpp-2	-1.376659757	6.635879289	5.18E-06
fbxa-215	-2.413315137	6.099280433	5.19E-06
ttx-1	-7.13151581	0.231355866	5.19E-06
C18E3.5	-4.717546459	3.408742726	5.19E-06
ZK112.3	2.690292918	1.988831504	5.22E-06
F08G5.11	7.581937256	2.315192177	5.22E-06
F02E9.5	1.766155181	4.937262805	5.25E-06
R08E3.2	-5.24870099	2.43562834	5.27E-06
ttx-3	8.355525527	2.898813797	5.29E-06
mom-2	-3.15696289	6.119411497	5.29E-06
let-607	1.516420694	8.04082828	5.34E-06
htp-3	-3.103047435	5.188832281	5.37E-06
F54B11.5	3.028226223	4.538012574	5.43E-06
glb-15	4.209309922	2.89910419	5.53E-06
C39F7.5	2.269799939	3.83476147	5.55E-06
BE10.3	6.121065531	3.842787211	5.56E-06
F55F8.2	-2.792894984	6.074075524	5.58E-06
asp-8	-5.227771184	2.666725035	5.59E-06
pig-1	-5.376643677	4.113041534	5.59E-06
F09E5.14	5.262559971	2.718324314	5.59E-06
ubc-25	1.834287397	8.409437091	5.73E-06
mrpl-49	-5.323084898	1.894249133	5.73E-06
dsl-3	-7.358063312	0.49115453	5.78E-06
mei-2	-3.32261442	5.786485752	5.80E-06
F02A9.4	-2.07153676	5.941291364	5.86E-06
[truncated: 11,923 more rows]
