# Supplementary material for: High neural activity accelerates the decline of cognitive plasticity with age in Caenorhabditis elegans
Source: eLife. 2020 Nov 24;9:e59711. doi: 10.7554/eLife.59711 (PMC7685709; doi:10.7554/eLife.59711)
Supplement: Supplementary file 2. [file elife-59711-supp2.zip › Supplementary file 8. DrEdGe/dredge-7.4.0-DESeq2/pairwise_files/D7-21-GFP_vs_D1-21-GFP.tsv]

	logFC	logCPM	PValue
gly-6	6.272888561	8.890439639	6.57E-56
C10G8.8	5.308353264	7.553142225	4.06E-49
ZC513.7	4.379681705	8.093710193	1.05E-38
col-140	-7.627243446	5.425639007	4.38E-38
M60.4	4.234400103	4.69156437	1.22E-37
fln-2	4.226456838	10.71612101	1.23E-37
col-20	-6.471554608	5.240958261	4.32E-35
nlp-11	-4.693573078	8.318300643	7.71E-35
pdi-1	3.217651719	8.360549862	3.20E-34
lin-33	3.104868864	7.755597822	8.28E-34
tth-1	4.014342041	7.81643591	8.09E-33
C25F9.11	11.66893337	5.907258538	1.26E-32
dct-6	3.853081105	6.537230476	4.43E-31
elt-3	5.141372009	6.53009588	1.83E-29
pgp-8	9.586927756	4.863861103	2.27E-29
ZK1290.10	12.7628618	5.884332445	3.64E-29
H08J11.2	5.437030164	7.602119608	4.39E-29
W09D6.5	5.690610839	6.572379426	4.55E-29
H40L08.2	5.328428293	6.515237368	5.67E-28
F55G11.4	9.6092849	5.013598858	8.24E-28
C52A10.1	4.527677386	6.687460522	8.24E-28
apm-1	5.432386433	7.451237906	1.66E-27
ajm-1	4.253932894	9.639296613	1.96E-27
mlt-8	6.743623376	6.591674704	3.93E-27
guk-1	-3.883840339	6.942248149	1.17E-26
tbb-6	5.115097957	8.68095434	2.30E-26
gcy-36	-3.96955051	9.040670778	3.88E-26
ras-2	5.541083674	7.222531482	2.65E-25
dsl-3	7.163638065	4.502160945	1.57E-24
lys-7	8.445572852	6.558149469	2.10E-24
eef-1A.1	2.217548851	12.06729448	3.92E-24
dao-3	4.916395494	7.325359453	6.93E-24
alr-1	-3.410467621	7.456152706	8.06E-24
dhs-21	7.426469093	3.053417215	8.65E-24
T24C4.4	7.184070653	2.984290089	9.80E-24
ten-1	-3.248322327	9.791795921	1.51E-23
dod-19	5.181008765	4.860500412	3.35E-23
ZK896.1	9.35080423	4.927072744	3.38E-23
hch-1	7.360111599	7.242541346	4.42E-23
K08D12.6	-5.274712586	5.925042287	4.78E-23
calu-1	3.77724022	8.615017357	5.06E-23
fat-2	3.501513729	7.227237294	6.16E-23
nap-1	3.094933551	7.826821739	1.80E-22
col-178	-5.453016321	5.094215945	1.88E-22
unc-9	-3.786763779	7.669970763	1.90E-22
B0334.3	3.255868274	6.993970988	3.13E-22
nex-1	3.318167956	9.376287171	4.60E-22
Y110A2AL.4	7.246713849	7.349037582	7.96E-22
R02D3.1	2.954695967	5.925769218	1.49E-21
efn-2	4.63478461	6.618794884	1.71E-21
aex-2	-5.491016031	3.879325923	2.35E-21
rpl-4	1.955593099	9.519929242	2.35E-21
lact-5	6.648004436	6.157277922	6.18E-21
grd-2	8.859857599	3.971291852	1.20E-20
K03E6.7	-3.380800931	6.319661909	2.11E-20
lmd-4	8.099385148	3.43119709	2.42E-20
dpyd-1	3.523466645	6.305567626	3.85E-20
let-4	4.61454603	5.883714081	4.06E-20
F43C9.2	-2.458895549	5.854587835	7.22E-20
ZK970.7	8.250901349	5.81619362	7.51E-20
rig-6	-4.799377317	7.469728359	1.14E-19
K10B4.3	4.744727192	6.054380278	1.16E-19
rpl-7	2.045049051	8.312945351	1.30E-19
fasn-1	3.604879395	10.77833454	1.38E-19
abts-1	-3.209708424	8.382326659	1.38E-19
frm-2	4.502999437	6.854375985	1.42E-19
hke-4.2	2.790284742	6.039950227	1.81E-19
flp-19	-4.495245219	8.482433734	3.34E-19
axl-1	10.95000308	3.349345085	3.48E-19
cdr-4	4.179114425	4.55460847	3.85E-19
eef-2	2.865378299	10.58445086	5.35E-19
ZK909.3	4.085473792	5.679786962	5.35E-19
flp-28	-3.410990872	5.141277745	5.35E-19
rpl-6	2.103952111	9.032769062	5.61E-19
lea-1	3.400147185	8.702794153	6.92E-19
C36E8.1	2.970127345	7.520927007	7.08E-19
rop-1	3.347327573	7.379516348	7.94E-19
col-101	-5.508062839	5.30284341	1.12E-18
ptp-4	-3.679279207	7.005430379	1.40E-18
F15G9.5	-4.066034133	7.107709717	2.78E-18
F39H12.3	-5.013006918	6.831917025	3.17E-18
rps-4	1.882782171	8.557260984	4.75E-18
ola-1	2.609542528	6.860977342	6.43E-18
C54G6.3	-6.147852703	4.362830137	6.43E-18
tct-1	2.349420928	8.044592954	1.37E-17
tiam-1	-3.654535398	6.366791522	1.80E-17
C08H9.2	2.792734073	10.74070499	1.83E-17
pod-2	2.298830309	9.177046235	2.80E-17
rpl-11.2	2.261447462	7.595712796	3.46E-17
mdt-28	3.558659877	7.975436105	4.79E-17
acp-6	-4.051165632	10.0151519	4.97E-17
col-181	-4.549852945	6.911296252	5.41E-17
rpl-35	2.207330249	6.613708535	6.46E-17
W01A11.1	3.549929047	5.773333776	9.95E-17
F35D2.3	-5.221333346	4.990398494	9.98E-17
R05H10.1	10.27565847	2.663258107	1.05E-16
lars-1	3.137472961	8.627978089	1.22E-16
col-8	-5.627918816	5.370231544	1.34E-16
mig-13	-5.799840017	4.525745368	1.38E-16
mpk-2	9.85012459	2.979292753	1.41E-16
dao-2	6.114442314	6.391844795	1.63E-16
T10B10.4	-2.349959424	8.448857424	2.15E-16
fipr-21	3.963035738	4.595432443	2.19E-16
rpl-17	2.010004928	7.948964343	2.75E-16
VM106R.1	-3.926135997	7.980150993	3.70E-16
catp-1	6.161350337	5.252826299	4.38E-16
rps-26	1.813997756	6.629009691	4.41E-16
sym-1	4.590593811	7.363650146	4.41E-16
F16C3.3	-4.151254577	7.282045498	6.10E-16
Y106G6G.6	-4.667899151	5.706062637	6.53E-16
abcf-1	2.425548402	6.400940839	6.79E-16
col-179	-6.969444692	3.324009012	7.38E-16
gcy-32	-3.90270572	9.324350452	7.48E-16
F36A2.3	6.295930893	7.468069053	7.48E-16
C25F9.12	8.142117358	2.947947577	7.48E-16
pgp-14	-6.650338111	4.602846406	7.81E-16
F56D2.5	5.387937034	4.467634125	7.92E-16
R06F6.7	-3.547772533	5.903636845	9.24E-16
pdi-2	2.520685152	9.677188256	1.12E-15
T07F10.1	-3.929039902	5.9440927	1.12E-15
C02F5.7	-2.292028912	7.76152832	1.28E-15
M02E1.1	-2.658806695	7.362577589	1.33E-15
dpf-1	-4.43155908	6.258196603	1.40E-15
let-653	5.41452666	5.100839197	1.40E-15
T19C4.5	-5.348378895	2.881939596	1.42E-15
T19B10.2	4.925922718	5.504210612	1.91E-15
F20D1.3	2.86046479	9.011242381	2.27E-15
rps-0	1.801393514	8.118905601	3.05E-15
set-5	4.526895279	6.89609208	3.39E-15
rack-1	1.918459655	10.47702461	3.63E-15
rla-1	2.317668179	7.415165562	3.89E-15
icd-1	1.97849833	8.440830632	3.90E-15
T07A9.9	2.889213015	9.742844435	4.07E-15
him-4	2.302997512	7.351997633	4.64E-15
col-81	-7.819396308	4.193602681	5.08E-15
F32B4.5	-6.896030304	3.647545638	5.63E-15
rps-9	1.806949926	8.234569613	6.25E-15
lfi-1	-3.314890722	11.33455653	6.42E-15
F15D4.5	8.778251269	5.903784376	7.82E-15
gcy-11	6.362692057	6.980333921	8.19E-15
gld-2	2.279955118	5.993383946	8.60E-15
noah-2	5.737039114	7.905044643	9.06E-15
rps-8	1.949965892	9.564070653	1.12E-14
pkc-1	-2.344890348	9.227760236	1.28E-14
pkc-2	-2.791052162	7.754043852	1.48E-14
aagr-4	3.925044492	6.402885544	1.79E-14
fbxa-158	9.928796961	2.315942036	1.81E-14
alh-4	2.4581009	6.954267354	1.89E-14
F09F7.7	4.110499203	4.866876577	2.17E-14
K11H12.4	10.58401447	2.981087829	2.21E-14
ser-4	-10.04099199	3.655730048	2.34E-14
act-3	2.010262227	6.962845653	2.60E-14
C49G7.12	6.184387453	4.673976281	2.60E-14
dars-1	2.508130426	7.238995469	2.77E-14
ZC190.2	-7.603394966	5.379622332	3.23E-14
ptr-8	4.328483902	4.766827126	3.23E-14
M162.5	10.24620739	2.629574956	3.32E-14
F46E10.2	7.282924198	2.149726351	3.46E-14
eef-1A.2	2.460117293	11.23894477	3.48E-14
apt-9	-3.293197542	5.621105925	3.52E-14
rpl-9	2.051534215	6.942693929	3.52E-14
let-805	3.625309399	8.966618358	3.92E-14
twk-17	-3.871477241	7.440853091	4.09E-14
nduo-2	-3.229581583	10.84711476	4.22E-14
asm-2	8.508289292	3.182943936	4.55E-14
hgo-1	3.63230989	6.705003775	4.55E-14
ncx-5	-3.953780581	8.588801357	5.19E-14
rpl-3	2.220381762	11.05653975	5.65E-14
ahr-1	-3.173402157	8.010386581	5.73E-14
T04C9.1	-2.38497517	9.95645011	6.20E-14
gsr-1	2.391574293	8.019013523	7.52E-14
F53B2.8	4.838982814	6.169038897	8.30E-14
B0513.5	-3.100606218	5.770018368	9.41E-14
puf-12	2.86614886	7.251244683	1.02E-13
pmt-1	2.981124383	7.581510924	1.02E-13
F28H7.8	4.260522709	3.055941608	1.07E-13
rpl-16	2.276386148	9.135814136	1.08E-13
nlp-18	-5.9376226	4.626919217	1.18E-13
K06G5.1	5.358263707	5.208849548	1.20E-13
glb-5	-7.645314229	3.323689276	1.40E-13
col-93	-8.602423293	3.690826591	1.42E-13
unc-119	-2.372932386	8.699560411	1.50E-13
C01G6.3	4.737514298	6.3246482	1.51E-13
moag-4	2.791003068	3.661601481	1.51E-13
gcy-35	-4.594892022	8.819797499	1.57E-13
T26F2.3	9.459650347	2.601680766	1.77E-13
C05G5.5	-6.098933318	2.955166315	1.86E-13
cutl-26	-3.687737686	6.200904187	1.89E-13
prdx-2	2.166070755	7.816069129	1.94E-13
eef-1G	1.817840176	8.525715103	1.94E-13
ZK669.5	-6.778034831	3.259615429	1.94E-13
R12E2.11	3.182981755	5.553272484	2.81E-13
flp-8	-4.465542907	10.3166446	2.82E-13
ampd-1	-3.151597209	9.541182488	2.84E-13
F53F4.11	3.335577252	7.222621125	2.88E-13
ceeh-1	4.391083574	3.935408353	3.00E-13
pmp-4	9.434161594	2.579882695	3.04E-13
C05B5.8	6.67888869	2.774444467	3.27E-13
tpra-1	-2.442976611	5.046162555	4.33E-13
Y41G9A.5	6.96700584	6.15145381	4.96E-13
unc-23	3.725390285	5.343420377	5.21E-13
F33G12.6	-2.502255152	6.821718608	5.88E-13
nlp-31	6.170159539	3.900850977	6.26E-13
ZK1055.7	3.127239383	7.188084936	6.58E-13
ttr-20	5.773084295	3.719250645	6.95E-13
dnc-1	1.89441732	9.162038314	7.67E-13
dnj-20	2.813916097	7.284805769	8.30E-13
Y38F2AR.12	3.678670492	6.072133438	8.59E-13
rme-1	2.091784445	9.944990403	8.94E-13
C27A7.6	-4.76306555	7.08709391	9.89E-13
dpy-7	7.05718329	3.698200833	1.01E-12
hpd-1	4.894786854	7.64075062	1.01E-12
sto-1	3.991974772	6.457636156	1.06E-12
ugt-29	9.855123355	2.917706101	1.25E-12
Y57A10C.9	-8.880048315	3.268231299	1.25E-12
sri-40	-7.617635508	3.343943842	1.48E-12
scpl-1	-2.742822279	5.983239677	1.51E-12
icd-2	1.763950369	7.566698087	1.67E-12
dmsr-3	-8.523023817	3.606861791	1.74E-12
plp-1	2.890317494	9.902585697	1.77E-12
ugt-19	8.385392551	2.95438218	1.77E-12
F26F4.8	7.825789861	3.404992836	2.07E-12
acs-16	7.734598515	3.982683281	2.09E-12
F13A2.2	4.812797304	4.337538442	2.11E-12
kvs-5	-3.257838229	5.996540171	2.29E-12
C43H6.6	-3.425267843	6.7183007	2.29E-12
ttr-30	6.878830162	2.794360239	2.52E-12
ldb-1	-1.870851468	7.701141045	2.67E-12
rpl-20	1.793764786	8.982269204	2.74E-12
sma-1	3.479880656	11.2021363	2.94E-12
mlc-7	5.250148879	3.687327441	3.13E-12
C09G1.4	-3.169767608	5.04978088	3.13E-12
tep-1	2.826711442	8.484702347	3.20E-12
T01D3.1	-3.334909526	9.986962709	3.21E-12
rpl-26	2.136207294	4.427794747	3.32E-12
fbxa-98	9.748888197	2.12255033	3.41E-12
Y62E10A.19	4.680458358	2.418712405	3.66E-12
aco-1	3.232677566	8.41187157	3.93E-12
rpm-1	-2.624978305	8.705284509	4.09E-12
C05D9.3	-5.570229634	4.01954449	4.09E-12
T03D8.6	5.836868478	6.38946466	4.09E-12
che-7	-3.589319649	6.50443027	4.24E-12
imb-3	2.083052773	8.281718287	4.38E-12
ZK524.4	-2.775326063	7.245475151	4.74E-12
unc-7	-3.875731458	7.642955999	4.90E-12
sptl-3	4.632240203	5.435910855	4.90E-12
pdfr-1	-2.961996593	7.832895416	4.91E-12
gem-4	3.09236874	4.633190754	5.81E-12
unc-80	-3.038378021	9.820939194	5.88E-12
glb-1	-3.722394511	7.505081351	6.04E-12
F36D4.5	2.010069102	7.232085156	6.54E-12
col-106	-3.892289209	5.969926933	7.28E-12
cdh-12	-4.477065822	6.800634982	7.89E-12
ttr-2	4.734651185	5.851416661	8.19E-12
ttr-18	2.807645467	4.723383325	8.38E-12
unc-11	-2.177377572	8.41461733	8.84E-12
dao-5	2.44313559	6.756968492	8.93E-12
iff-2	2.100665402	8.183832003	9.31E-12
F09C3.2	-3.522858265	5.758998388	9.75E-12
unc-53	2.720038799	10.24615622	9.98E-12
nlp-38	-4.791257795	3.0756508	1.10E-11
C15C7.5	3.118325993	5.973468627	1.17E-11
T19C3.4	2.830983089	6.172802266	1.18E-11
ckk-1	-3.80629142	7.168471993	1.22E-11
unc-64	-2.189152518	7.924773214	1.23E-11
act-2	1.791473698	8.91854572	1.27E-11
hars-1	3.342877329	5.321884043	1.31E-11
tbb-4	-4.602627268	6.911945051	1.32E-11
F11E6.8	-5.766986585	5.052753926	1.35E-11
nhr-25	5.102755275	4.33156438	1.36E-11
slc-17.1	-2.438861447	6.019347607	1.42E-11
unc-31	-3.185862988	7.357001042	1.42E-11
F13H6.3	4.444591221	5.099207437	1.60E-11
F32H2.6	9.387158009	1.763623462	1.63E-11
F42H10.5	-2.835193643	8.981843506	1.76E-11
clec-78	4.665332146	8.421184154	1.95E-11
F55F8.2	2.565782043	6.030086716	1.95E-11
F58H1.7	-3.175065857	10.14257833	2.03E-11
Y44A6D.2	-2.950848442	7.771929675	2.09E-11
wdfy-3	-1.892981934	8.982040052	2.13E-11
dapk-1	-2.364420102	7.210394577	2.16E-11
exc-4	4.681297639	5.399998162	2.19E-11
ttr-7	9.93574455	2.292383425	2.30E-11
tars-1	2.190290505	6.804626062	2.62E-11
rpl-19	1.809084261	7.669513481	2.77E-11
pdi-3	1.910830456	9.378666189	2.92E-11
perm-5	3.744429322	5.760596547	3.06E-11
erp-1	-3.255694398	6.698210593	3.06E-11
nekl-4	-2.669339503	6.646687991	3.14E-11
igcm-4	-4.504526994	5.77521151	3.14E-11
sars-1	3.011736423	8.320758954	3.21E-11
nmy-1	2.582277303	9.844417787	3.23E-11
lgc-38	-4.155211283	5.806635123	3.26E-11
pdhk-2	-3.163025868	5.457902905	3.29E-11
F59C12.3	2.374230187	6.355539153	3.82E-11
sax-7	-2.219632013	9.641867245	3.92E-11
gst-7	3.388891506	5.794075168	3.97E-11
rps-7	2.055292598	8.556826433	4.00E-11
met-1	-2.475250825	8.313950037	4.22E-11
noah-1	5.064445495	8.893204159	4.26E-11
nep-2	-3.236799932	7.081587845	4.36E-11
daf-19	-2.589058231	8.080476344	4.40E-11
yap-1	3.468305943	6.887392595	4.40E-11
plc-1	-2.492380271	9.972238144	4.47E-11
cfz-2	-3.417221285	6.07983046	4.84E-11
lpd-6	3.293103433	5.066591828	5.05E-11
col-139	-6.27106229	3.24605628	5.47E-11
eef-1B.1	2.056826486	7.029660409	6.34E-11
abce-1	4.130827669	4.75905445	6.42E-11
nhr-211	10.34798914	3.429321144	6.50E-11
aexr-2	-4.438015441	4.62577264	6.53E-11
nlp-3	-3.700738759	5.529771039	6.55E-11
mek-1	3.103879834	7.89468789	6.84E-11
pme-4	7.210017708	2.968175248	6.93E-11
Y41C4A.11	6.792881638	3.571324119	7.02E-11
nhr-64	4.204697811	3.817920252	7.12E-11
prx-14	4.508603028	2.887548151	7.12E-11
dnpp-1	2.199808931	5.695366815	7.27E-11
R102.5	2.382219744	8.504029285	7.42E-11
C54E4.2	-2.935950059	6.786303561	8.03E-11
M03A1.8	9.299190536	1.696514044	8.69E-11
rps-16	2.060014801	7.309657693	8.72E-11
Y39B6A.33	3.237299003	6.112909017	8.83E-11
C05D10.2	-3.566444382	9.123924174	9.60E-11
ftn-2	4.127053985	5.713656901	9.68E-11
tax-6	-2.464263073	9.833492059	1.03E-10
F01E11.17	-4.896274152	3.248142971	1.08E-10
baf-1	3.502854382	4.510921557	1.08E-10
unc-104	-3.417825746	10.18292074	1.12E-10
ugt-48	7.295196834	2.186638875	1.12E-10
BE0003N10.3	6.867336155	3.909135938	1.14E-10
F47D12.6	5.410152039	2.0806226	1.14E-10
rpl-33	1.767663124	4.484149671	1.16E-10
F28B4.3	3.601562519	4.321119161	1.24E-10
rps-20	1.746651783	7.121737692	1.26E-10
F41H10.3	-2.236300475	6.915352301	1.27E-10
acc-4	-7.12225021	3.906223746	1.27E-10
cut-5	8.401562725	2.133003718	1.28E-10
C14F11.2	-2.505364811	6.801277521	1.28E-10
gei-3	-2.572053718	9.276388821	1.28E-10
ugt-62	6.687329804	2.041081186	1.29E-10
flp-18	-3.056286432	5.277487706	1.33E-10
rpl-1	1.499864727	7.084671078	1.37E-10
C48E7.1	3.467536751	5.441303323	1.39E-10
rpl-2	1.675248713	8.543862157	1.42E-10
crn-2	3.961831217	4.040757786	1.50E-10
alh-10	4.481720886	5.083422201	1.52E-10
nrfl-1	2.809399581	6.594547147	1.56E-10
ctc-2	-2.221659995	13.7714178	1.59E-10
rps-3	1.942379146	9.261018441	1.68E-10
col-124	-6.279756015	6.414865841	1.87E-10
hlh-11	-2.177384719	6.781286758	1.93E-10
C25F9.14	8.583275541	2.381120983	2.03E-10
F13H6.1	-2.138540385	7.7735948	2.09E-10
rpl-21	2.092464141	6.777873115	2.09E-10
F49E12.9	8.97004469	1.345835761	2.11E-10
W05H9.1	5.665211695	3.825883395	2.16E-10
clec-5	6.978826425	2.778633813	2.18E-10
twk-39	-8.959920209	3.333510892	2.19E-10
ric-4	-2.872812792	10.09793295	2.28E-10
T14B4.8	-6.049807918	5.047765289	2.28E-10
C27A12.9	-2.624365905	3.788671883	2.45E-10
cutl-27	8.877270767	2.71262557	2.47E-10
ceh-32	-7.645964058	3.306498043	2.54E-10
grd-3	-7.700300791	2.751315952	2.58E-10
F56D3.1	8.552460843	1.695959747	2.61E-10
F56A11.4	-4.23806231	6.253910702	2.70E-10
cyn-5	2.146688949	7.367353895	2.82E-10
tag-120	5.753379924	3.317985917	2.88E-10
C15B12.9	8.101321962	3.37467321	3.01E-10
lip-1	-2.013562444	7.050077012	3.06E-10
F15B9.6	8.885918392	1.269561348	3.38E-10
unc-52	2.423921959	8.279239768	3.44E-10
F11F1.1	5.75946181	4.630971921	3.84E-10
C26B9.3	6.978358173	3.873162932	4.08E-10
Y41C4A.6	7.554037453	1.775187348	4.35E-10
K07A12.1	2.270999165	5.187296774	4.36E-10
C34F6.9	-3.369913904	7.202584032	4.57E-10
F34D10.6	-3.990217445	11.05003983	4.57E-10
gcy-25	-4.402585003	7.195000189	4.63E-10
frm-7	2.973032902	8.128468576	4.93E-10
hif-1	-2.281402709	10.9924802	4.95E-10
cdh-1	2.367126462	6.628713929	5.10E-10
mec-7	-3.792565475	10.43225878	5.15E-10
tbc-18	-2.947407492	7.423328393	5.24E-10
K04G2.9	6.297295208	2.542253209	5.56E-10
F11G11.5	3.077070776	6.627091869	5.56E-10
rpl-13	1.98279678	9.001083899	5.79E-10
rpl-28	1.955181352	5.401610618	6.52E-10
rps-27	2.068135885	4.836883972	6.59E-10
rmd-2	2.549907409	6.803515763	6.74E-10
C11G10.1	8.431315671	1.549348076	6.93E-10
kvs-1	-3.124566293	5.965495477	6.96E-10
F53C3.5	3.121357705	4.307688219	7.41E-10
F10D7.3	7.242726614	2.488918349	8.17E-10
nhr-263	8.495442907	1.622317466	8.34E-10
Y65B4BL.1	6.141149569	8.141037366	8.88E-10
lpd-7	3.284882561	7.914694355	8.95E-10
mec-12	-3.924843607	10.52427335	9.26E-10
mod-5	-7.974979441	2.332800179	9.34E-10
trk-1	-2.819491021	7.187516096	9.38E-10
F33H12.7	8.011435092	3.028484555	9.47E-10
hmg-11	-2.098547327	5.525547952	9.70E-10
C29F3.7	8.216644204	1.874578008	9.72E-10
Y54G2A.26	-2.847877786	8.458522892	9.72E-10
casy-1	-2.443073804	11.03135009	9.76E-10
nep-16	-5.921838111	3.304453869	9.76E-10
ZC449.4	-2.662196099	4.094336314	9.76E-10
ugt-46	5.642783437	3.01305201	9.91E-10
cpx-1	-3.295892662	6.963859422	9.95E-10
ace-3	-4.415446363	5.932734763	1.00E-09
maco-1	-2.24083727	7.644002202	1.09E-09
C10C5.7	-3.542180384	6.007569837	1.15E-09
T10E10.3	-7.812628218	2.187115796	1.16E-09
W02H3.1	5.781504914	2.258738715	1.21E-09
abcf-2	2.494732643	9.290537773	1.21E-09
fbxb-74	7.875546223	1.699531519	1.26E-09
igcm-2	-5.282875228	5.253471339	1.27E-09
cnc-3	5.220071021	1.917521335	1.29E-09
maoc-1	3.630305662	4.771751715	1.36E-09
F32B5.7	-2.825242467	7.186043318	1.36E-09
R08E3.1	4.095989852	4.492077239	1.36E-09
rps-2	1.495919103	9.006947331	1.37E-09
obr-2	-3.007755154	6.639187024	1.42E-09
set-31	5.891870734	2.058315693	1.45E-09
cah-4	-2.743206345	6.902743141	1.46E-09
chd-7	-1.858964377	10.31068093	1.53E-09
F13H10.6	3.057211912	4.780160864	1.63E-09
soap-1	-2.442523574	8.993695592	1.64E-09
F55C7.2	-8.703634657	2.343448389	1.70E-09
Y57A10A.23	6.246122172	3.527071269	1.72E-09
cdr-2	9.106147194	1.484301544	1.81E-09
fah-1	3.562344457	6.104114581	1.98E-09
wago-10	10.90704893	3.276142808	2.02E-09
cnb-1	-2.774009855	8.143661908	2.06E-09
Y54G2A.18	1.913468264	6.314879828	2.09E-09
C54D1.7	8.389654477	0.782959564	2.11E-09
ztf-30	5.335043207	2.598890171	2.35E-09
cmk-1	-3.10113358	7.330211533	2.36E-09
unc-60	2.10033969	9.613640786	2.36E-09
fbxa-37	3.79163524	2.732159812	2.67E-09
cab-1	-3.065922191	11.90999052	2.74E-09
lips-11	9.63125192	2.054845515	2.92E-09
mlc-5	1.847080827	6.152212075	2.92E-09
nsf-1	-2.682420513	9.036126251	3.07E-09
Y48B6A.1	3.541827922	4.676227729	3.07E-09
col-121	6.760136356	5.327183463	3.10E-09
F26F4.6	2.418071385	4.338545632	3.17E-09
K05C4.2	3.309343008	6.326102275	3.20E-09
T06E6.1	2.865685022	3.639917303	3.20E-09
Y71G12B.6	4.099767507	5.17364018	3.22E-09
pfk-1.1	-1.826115391	8.279326636	3.22E-09
sol-1	-4.973454037	6.599469921	3.30E-09
F36G3.1	3.100454816	4.931702252	3.30E-09
Y71F9AL.10	-2.576084137	5.190305019	3.49E-09
Y73F8A.5	-3.957822035	6.003828755	3.49E-09
cal-4	-3.197422568	5.398128918	3.51E-09
rpl-12	1.757446977	8.122409382	3.63E-09
ceh-18	-3.150097947	6.548799833	3.64E-09
clec-143	9.4515675	1.816696169	3.64E-09
C06A6.5	3.388613076	6.069224232	3.71E-09
rps-30	1.74410997	6.834568784	3.82E-09
sad-1	-2.604386151	7.36228908	4.11E-09
trp-2	-5.274840714	4.123774066	4.33E-09
T17H7.7	6.288036125	3.07021596	4.42E-09
H10D18.1	-2.64571757	4.299170863	4.48E-09
F41E7.2	7.885126567	3.865261281	4.48E-09
D1005.2	5.430471189	4.776210633	4.50E-09
qui-1	-4.975704855	5.253888944	4.74E-09
cyp-14A5	6.593257899	3.775690924	4.84E-09
cnt-2	-2.653030576	7.034107426	4.87E-09
lpr-3	4.720031335	4.636405611	5.25E-09
F59C12.4	4.873435715	2.094506417	5.28E-09
acn-1	6.32191369	7.787088872	5.53E-09
DH11.5	-3.256169134	8.772058803	5.61E-09
sbt-1	-2.469811261	10.34921583	5.74E-09
egl-15	3.426705562	7.041014938	5.77E-09
F26A3.4	-2.594044129	5.93073273	5.77E-09
rps-18	1.802551345	7.307245369	5.91E-09
R08B4.7	-8.429248017	2.105239288	6.04E-09
unc-47	-8.376581964	2.019789166	6.04E-09
mak-2	2.544024454	6.120772201	6.66E-09
srh-146	-6.006125908	4.122755915	6.69E-09
tag-296	2.885640525	4.071126794	6.94E-09
K11H12.5	6.0377544	3.231545839	6.94E-09
T23G7.3	3.13315986	6.821914885	7.04E-09
srr-4	4.989471614	6.96639999	7.48E-09
F15B9.8	6.201183919	4.71797677	7.59E-09
Y12A6A.2	-2.764832757	5.355967299	7.69E-09
tag-80	-2.735209102	11.50617381	7.70E-09
C09D4.2	5.8371423	3.20785678	8.04E-09
bris-1	-1.951939197	7.040600749	8.04E-09
cdkl-1	-3.817494657	8.322803974	8.14E-09
gbb-2	-4.348068678	7.638098915	8.36E-09
rps-5	1.530273081	8.761876627	8.71E-09
F21D9.6	9.900402382	2.291999111	8.73E-09
F09A5.3	-4.119988448	6.387046185	8.97E-09
K07E3.4	3.045560437	6.744140824	9.09E-09
dop-6	-3.332596237	4.96827703	9.21E-09
daf-5	-2.954929863	9.700447464	9.45E-09
best-24	3.142214855	3.456976063	9.51E-09
Y51H4A.25	-3.843312327	4.257438287	9.54E-09
nhr-88	-2.25096867	7.209401995	1.00E-08
Y26E6A.2	-3.868677716	5.434479953	1.03E-08
hex-2	-3.294769655	5.550725447	1.04E-08
B0395.3	-2.529402869	6.603315338	1.05E-08
cbp-1	-1.597481115	9.447025009	1.08E-08
egl-3	-2.781171447	13.4177192	1.08E-08
F10E7.9	-3.317030931	8.60211787	1.08E-08
vit-6	3.116447755	11.2634283	1.12E-08
mup-4	2.704820393	7.392892468	1.14E-08
ddr-1	2.006023678	4.230486834	1.14E-08
syx-2	3.651551143	7.346661646	1.16E-08
sto-2	-5.418969554	4.3765767	1.17E-08
F13H8.2	2.07907316	5.465224056	1.20E-08
rpl-5	1.921490199	8.222678433	1.27E-08
Y7A5A.3	6.879137632	1.336432388	1.27E-08
Y55B1BL.1	3.342567501	4.351953229	1.35E-08
F54E12.2	2.67971245	6.08414856	1.36E-08
egl-9	-2.978469546	9.137538429	1.36E-08
mec-2	-3.213435368	7.943657622	1.36E-08
gst-28	-5.84837877	4.076873087	1.40E-08
F38B6.6	-3.538906049	4.927098412	1.47E-08
W07E11.1	-1.788804181	8.629069148	1.49E-08
mec-17	-3.865857026	10.49647023	1.54E-08
col-119	-3.980965207	6.141430593	1.56E-08
vab-19	2.837344242	6.562785993	1.60E-08
F23A7.3	-5.524355804	3.171746087	1.60E-08
zip-5	5.050531671	3.752788855	1.67E-08
vab-10	1.932831705	10.82368596	1.69E-08
dmsr-7	-3.43802336	4.693409808	1.69E-08
nlf-1	-2.806805601	6.393988847	1.69E-08
tat-4	2.927200952	5.020965253	1.69E-08
pud-3	-7.545094332	2.655787564	1.72E-08
C30G7.2	-2.875864684	7.954406069	1.79E-08
nhr-210	7.237143332	2.481997319	1.81E-08
unc-10	-2.767420316	8.432905359	1.83E-08
dpy-11	2.985159046	6.49155908	1.86E-08
egal-1	2.66015165	7.52981951	1.89E-08
kin-2	-2.412803689	10.33380931	1.90E-08
rps-14	1.580310391	6.951901772	1.93E-08
egl-21	-2.402626162	11.56608046	1.99E-08
pdl-1	-2.400204401	6.447157103	2.05E-08
rps-12	1.74346865	6.816102338	2.09E-08
pac-1	-2.087293761	8.11329344	2.10E-08
F18E2.1	8.868497836	1.227277366	2.11E-08
lon-1	4.858971885	6.012875991	2.12E-08
mca-2	2.212434549	7.88922114	2.12E-08
clec-196	5.534128647	1.95864008	2.19E-08
bcc-1	8.342713447	2.313264999	2.19E-08
dig-1	-2.094304442	10.15851011	2.19E-08
gbb-1	-3.426488906	6.240092344	2.19E-08
kcc-2	-2.42015953	7.827641333	2.20E-08
W02A2.9	5.97751304	1.724293665	2.21E-08
B0303.3	2.99041305	5.696128953	2.21E-08
ncs-2	-2.76095348	9.530770242	2.23E-08
ZK822.2	3.649430736	5.130967443	2.31E-08
dlg-1	3.077648609	9.047874165	2.33E-08
srz-19	8.913025041	1.27030013	2.34E-08
rgs-2	-2.561950619	7.151341862	2.36E-08
sprr-2	-4.465120537	4.689489373	2.37E-08
zer-1	-2.293156076	8.446755308	2.43E-08
mam-2	-8.773569477	3.100545713	2.47E-08
pde-2	-2.567934834	11.31479548	2.57E-08
nex-4	-3.279841251	7.544393682	2.58E-08
rsks-1	2.497388788	6.683672505	2.60E-08
fbxa-115	5.73947843	1.676687693	2.61E-08
pqn-83	2.736442723	5.204718807	2.70E-08
pro-2	2.212143998	6.501466056	2.70E-08
Y37A1B.7	-6.467272818	2.088139479	2.70E-08
C44E4.4	3.111437987	5.607578972	2.70E-08
sqd-1	1.864992373	9.81109152	2.70E-08
H10E21.5	-3.086026759	7.280250834	2.71E-08
Y17G7B.20	1.668858496	9.267544561	2.81E-08
AH9.4	-3.380981273	5.88892146	2.81E-08
F27C8.5	8.292350319	1.451796019	2.92E-08
F47B8.2	3.427000032	6.227478034	2.92E-08
ctns-1	3.617026644	3.386987651	3.03E-08
lit-1	-2.098366604	8.949495461	3.05E-08
ugt-39	8.774296984	1.138909187	3.05E-08
F57B7.2	-4.202068845	4.545692659	3.15E-08
rimb-1	-2.483867311	6.898317438	3.20E-08
tag-151	2.88208301	7.208005391	3.21E-08
nhr-212	7.915146575	2.604421631	3.22E-08
nac-2	6.800285364	3.233686965	3.24E-08
pqn-18	-2.062153237	8.13348477	3.33E-08
pck-1	-2.954419215	9.383021362	3.37E-08
Y54E10A.17	4.843262592	4.246398799	3.37E-08
scrm-2	-7.676113088	2.762713272	3.43E-08
camt-1	-2.300418165	8.762631768	3.57E-08
rpl-23	1.499635254	7.717076269	3.63E-08
nhr-117	4.998225732	1.440518132	3.68E-08
egl-36	-5.254133171	2.372961793	3.76E-08
rps-6	1.901092831	8.788478887	3.79E-08
iftb-1	2.185048251	6.65212167	3.81E-08
kbp-2	6.148029807	2.265097174	3.81E-08
crt-1	1.793483431	9.651556555	3.93E-08
dex-1	3.90973764	6.517144449	4.48E-08
ugt-20	9.126801856	1.494247339	4.56E-08
cah-3	-3.574926347	7.111191823	4.57E-08
K11H12.7	-2.665306167	5.041728236	4.59E-08
B0416.7	9.213609385	1.656656409	4.61E-08
T03E6.9	9.013099821	2.064211311	4.63E-08
C50F7.5	4.841117944	2.95920783	4.67E-08
T11G6.5	-2.560998543	7.439026078	4.69E-08
riok-3	3.147651069	5.736939295	4.86E-08
cnc-4	6.744811777	0.920994109	4.99E-08
ZK792.5	3.235581177	6.462280635	5.00E-08
C36B7.2	9.321434815	1.683645309	5.02E-08
T04C12.3	-2.455109997	4.473457037	5.10E-08
nhr-137	3.877801224	3.500415121	5.14E-08
alx-1	1.458891686	8.96348384	5.14E-08
flp-21	-2.582070707	5.863745385	5.68E-08
die-1	-2.714226921	7.364573342	5.85E-08
hid-1	-2.480847901	6.540411986	5.91E-08
F13D12.3	5.247074292	3.986235478	5.91E-08
F13D12.10	-4.906416131	3.795786209	5.93E-08
C01B10.8	2.562362704	5.629677299	5.96E-08
set-16	-1.587295552	7.658144487	6.33E-08
ccb-1	-3.632489359	8.387053869	6.35E-08
fbxb-12	10.0163032	2.500938747	6.43E-08
tofu-3	6.132162908	3.617626219	6.49E-08
W02D9.10	-2.558804742	9.230105069	6.70E-08
F53A2.1	-7.658949092	2.038415035	6.76E-08
sup-12	-2.966628819	7.069053111	6.94E-08
EEED8.12	7.359187731	1.041245923	6.98E-08
fars-1	1.662214096	4.922828935	7.00E-08
rpl-18	1.630682077	10.09596663	7.02E-08
nmy-2	1.733140172	8.968877218	7.43E-08
F10G8.12	-6.704968754	2.456910548	7.71E-08
C16B8.4	-3.618436391	4.884334533	7.74E-08
W05H9.3	3.792104146	4.934263019	7.90E-08
nhr-6	-3.775277737	7.549621161	7.91E-08
col-159	-7.792705407	2.825777587	7.92E-08
rhi-1	3.257590853	4.89906368	7.92E-08
ctc-1	-1.560408678	14.68154103	7.92E-08
vars-2	1.685788373	6.284725746	8.01E-08
nst-1	2.561199343	6.725973734	8.05E-08
C43E11.9	4.432607802	2.209281692	8.19E-08
tre-2	-2.368285099	7.244009975	8.27E-08
ttm-2	8.147854308	2.009403462	8.49E-08
clec-90	-3.001382717	5.088623283	8.88E-08
ver-3	3.157781417	5.331529054	9.01E-08
unc-116	1.888165756	9.944051034	9.05E-08
spat-3	-1.933930304	7.517204539	9.21E-08
frm-9	-3.153268545	9.056372417	9.24E-08
hmg-1.1	-1.219518824	9.693761097	9.38E-08
odr-2	-5.600200404	2.286744617	9.81E-08
cyp-32A1	6.872391257	1.573926171	9.84E-08
mltn-9	6.93799691	5.617661365	1.00E-07
R148.5	3.878766569	5.628033078	1.00E-07
nhr-40	-2.691344787	7.923160673	1.00E-07
dcar-1	2.903394961	5.078949553	1.02E-07
ptr-22	7.297431575	3.443825158	1.03E-07
ZK180.5	9.12861749	1.530903395	1.04E-07
C24B5.1	-3.782196577	5.764083823	1.04E-07
W01A8.10	8.643381517	1.795969127	1.04E-07
vpr-1	-1.972842718	7.045649678	1.05E-07
npr-21	-5.821883039	4.913166614	1.07E-07
ctb-1	-2.307485538	13.34563147	1.08E-07
snf-3	-2.042624514	7.880754504	1.09E-07
gpb-2	-2.560316741	6.740352826	1.09E-07
C31B8.8	8.240447123	2.180247231	1.10E-07
fbxa-189	9.461012524	1.89927677	1.13E-07
H40L08.1	1.997250385	4.559845261	1.15E-07
C18D11.6	8.516641322	0.888855261	1.17E-07
pab-2	1.879669887	10.83621148	1.21E-07
F28D1.2	2.715817901	3.388520212	1.25E-07
snt-3	-3.082878471	6.542104156	1.29E-07
F42A9.9	-3.775247743	2.718275007	1.31E-07
C09G9.1	2.43443223	5.501874072	1.32E-07
unc-79	-3.18899176	8.369909355	1.32E-07
K02E10.5	-5.160584722	3.548405529	1.32E-07
W05B5.1	-1.388661694	6.429046818	1.32E-07
byn-1	2.913450213	7.076206672	1.32E-07
haly-1	2.394630598	6.18134746	1.34E-07
tom-1	-3.140370379	8.51655932	1.36E-07
H01M10.2	-7.947776053	1.612503182	1.36E-07
flp-2	-2.354755113	5.622693072	1.39E-07
unc-17	-3.911956581	6.007589198	1.40E-07
inx-12	1.993639863	5.830170188	1.40E-07
cca-1	-2.969013893	8.350163788	1.41E-07
cccp-1	-2.468234123	7.390896597	1.41E-07
ztf-7	1.644071236	9.487541182	1.42E-07
rab-11.1	1.922526939	10.82288752	1.42E-07
C46F11.6	-1.977871135	7.333890901	1.45E-07
C06E4.2	-5.408705427	2.450463169	1.51E-07
R13A5.9	-2.520317856	7.782468828	1.52E-07
ptp-3	-2.308548979	9.345642571	1.59E-07
tbx-8	6.983905097	2.893279771	1.64E-07
T23E7.6	7.732237914	0.814327126	1.64E-07
pfn-1	1.861706756	7.780048598	1.67E-07
Y119D3B.12	-2.126734138	5.34932553	1.67E-07
flcn-1	-1.754080831	8.160197248	1.71E-07
rps-15	1.505548431	7.444498888	1.71E-07
F54F12.2	-5.578489171	5.822675808	1.71E-07
daf-3	-2.440016275	6.617867753	1.73E-07
F20D6.8	-2.635132812	6.200634593	1.76E-07
pdf-1	-2.917721187	7.759589098	1.79E-07
clh-2	-4.763462183	6.907193379	1.81E-07
col-80	-5.617584286	5.718743893	1.81E-07
lin-39	-2.469074839	7.265449708	1.81E-07
rps-10	1.527311281	5.107967235	1.81E-07
nlp-47	-3.333781972	7.307348819	1.88E-07
ZK287.1	-2.706699527	6.922726065	1.89E-07
mca-3	-1.989149037	10.5070386	1.90E-07
ugt-25	6.891960862	1.22103067	1.90E-07
pqn-39	-2.88190088	5.682847897	1.91E-07
pxl-1	2.884603004	5.895527874	1.92E-07
rab-3	-3.509865667	7.954394378	1.92E-07
ztf-2	-7.275630885	2.884196512	1.94E-07
pde-4	-2.226460745	8.678236579	1.94E-07
W04D12.1	-7.73132756	2.129093892	2.04E-07
nsy-1	-2.276033333	8.569786773	2.08E-07
eat-16	-2.606555844	7.244333835	2.10E-07
F30A10.9	3.916502139	3.021945721	2.20E-07
Y69H2.14	-4.104331574	5.597385181	2.23E-07
Y105E8A.25	2.126850779	5.331046849	2.24E-07
mcp-1	-3.870821132	5.346590094	2.25E-07
M01G12.9	5.637790132	3.835731578	2.26E-07
pqn-65	-2.245816554	9.446598751	2.28E-07
rps-17	1.833368208	5.765928508	2.33E-07
ccg-1	3.118986388	5.610848621	2.34E-07
Y54E5A.8	4.040833725	4.153194626	2.37E-07
rpy-1	-3.333681005	6.037981119	2.38E-07
F12F3.7	-7.366712714	1.011011691	2.41E-07
syd-9	-2.736809045	8.237846875	2.41E-07
snt-4	-2.686794501	10.54950453	2.43E-07
rps-13	1.911103129	6.81281594	2.45E-07
C16E9.2	-2.326104965	6.035539333	2.45E-07
rpl-14	1.65584585	6.674832121	2.45E-07
mig-38	-2.549412356	9.758379957	2.45E-07
C33E10.4	5.83093725	1.862284385	2.50E-07
C44E12.5	-4.271877439	3.543820411	2.56E-07
Y58A7A.3	3.186598186	5.383548648	2.57E-07
nhr-147	7.813847692	1.50190535	2.59E-07
T25G3.3	2.5221546	5.898947971	2.59E-07
clec-160	6.513027313	2.20007985	2.62E-07
nduo-4	-2.384314	11.09967897	2.71E-07
F49H12.5	4.435984162	4.562656087	2.79E-07
rpl-7A	1.925090206	8.037825703	2.87E-07
cpd-2	-5.347225147	3.944285248	2.91E-07
C33A12.3	2.163076421	5.719587169	2.93E-07
C01B10.6	5.491350409	3.62208588	2.96E-07
T23D8.3	2.674067207	7.0651999	2.98E-07
R07H5.8	2.145682844	6.629779823	3.04E-07
Y71H2AM.10	-3.760873129	6.741144141	3.08E-07
col-14	7.673084045	2.975940165	3.08E-07
gadr-6	2.275942188	5.648485022	3.08E-07
C05G5.3	-3.161757469	6.119845881	3.15E-07
unc-68	-1.710785259	10.48650384	3.18E-07
C15B12.8	9.773677025	2.240820033	3.29E-07
C18B12.10	-8.171265191	1.864754913	3.30E-07
ZC443.1	-2.965048872	6.415586123	3.36E-07
C04F12.1	2.266112568	5.843232642	3.39E-07
cpna-5	-2.885943854	7.261026567	3.40E-07
mac-1	1.947136102	5.302070016	3.42E-07
F33E2.4	8.595510579	1.698499298	3.42E-07
cutl-6	9.126077022	1.474677589	3.49E-07
F21F3.7	-2.238635771	6.303353172	3.51E-07
tag-68	-3.448185775	5.158885674	3.53E-07
nphp-2	-3.719655407	7.722647808	3.59E-07
sma-5	4.872392772	5.249536734	3.59E-07
ttr-45	3.415676518	3.571537558	3.59E-07
gcy-28	-1.702426214	7.954815488	3.78E-07
C16A3.6	3.425866907	6.010666774	3.88E-07
F12F3.5	-7.448719084	1.070720871	3.88E-07
skr-3	3.487278018	5.414975335	4.00E-07
Y119C1B.6	-4.632556692	2.244966973	4.03E-07
saeg-1	-2.191962806	9.343412239	4.05E-07
F42H10.6	5.09595266	2.998701973	4.05E-07
jmjd-2	-2.579375057	6.270156316	4.08E-07
ama-1	1.757484307	8.851562478	4.10E-07
dpy-2	6.525461807	5.127001598	4.21E-07
cah-6	-4.323111643	6.697577492	4.24E-07
npr-14	-5.132345565	4.5154347	4.24E-07
C49A9.6	7.050744757	2.863223239	4.24E-07
T20D4.7	8.144372603	1.344261743	4.26E-07
B0495.7	1.798338572	7.379909726	4.27E-07
rgs-4	-2.756444543	6.103791262	4.31E-07
fkb-7	5.312350853	4.049533223	4.38E-07
bbs-8	-2.18952143	5.495640695	4.48E-07
F54F7.6	6.422885605	3.509559068	4.50E-07
mcm-5	1.86682209	5.365259766	4.51E-07
clec-266	4.689936399	4.848933477	4.70E-07
Y37E3.8	1.524894423	6.687309246	4.83E-07
dsl-6	6.577956311	1.891893715	4.92E-07
dgk-1	-3.163250168	8.232143419	4.98E-07
T03G11.10	-4.983622244	3.279815438	5.02E-07
nhr-115	7.592989949	1.445273152	5.17E-07
C31B8.2	-5.190341918	3.289462773	5.17E-07
R07G3.8	-3.468006883	3.432804059	5.18E-07
R05D7.3	-3.892981066	3.722963673	5.19E-07
F29A7.6	4.500466467	2.168531168	5.24E-07
pop-1	-2.96013412	4.747687778	5.27E-07
rps-1	1.492790405	9.88143129	5.27E-07
ace-4	-6.078165402	2.588145544	5.40E-07
cutl-8	4.959920153	5.432618386	5.65E-07
fkb-3	3.305432772	4.219299354	6.02E-07
dyf-18	-4.509842758	3.691016513	6.08E-07
wrt-5	5.282372501	3.137335235	6.14E-07
T27D12.1	3.103502832	5.848213269	6.14E-07
istr-1	1.436611883	7.343921129	6.27E-07
F36H5.8	8.75571716	1.118893957	6.37E-07
act-4	1.639940586	11.74590734	6.50E-07
cyp-35A3	6.43339866	1.875831115	6.54E-07
F55C12.4	-7.680682046	2.76548321	6.54E-07
flp-27	2.661264863	3.400909291	6.60E-07
aakg-3	-7.611087313	1.224714778	6.70E-07
Y39E4B.6	-2.68761475	5.015359445	6.78E-07
ptb-1	-3.232535269	8.303104534	6.78E-07
ttr-59	5.930253031	5.868001743	6.92E-07
npr-6	-5.285145199	7.139197623	6.98E-07
H28G03.1	2.345143367	8.484846802	7.01E-07
F23B12.7	1.983628777	6.031376551	7.03E-07
lbp-6	2.800626791	3.591413849	7.06E-07
lin-14	-2.316205585	7.013009936	7.07E-07
ptr-6	-6.115270671	2.653685006	7.07E-07
glb-28	-6.615374007	5.252897003	7.07E-07
hex-1	-2.967643805	7.911045624	7.11E-07
gar-1	-4.598727815	3.915277245	7.22E-07
C33D9.3	-2.982578827	6.014766595	7.22E-07
Y23H5B.5	2.28675171	4.421008126	7.26E-07
rpl-41	1.479034227	5.570124423	7.30E-07
F35E2.9	-4.942562322	4.516576267	7.30E-07
C42C1.2	-4.17520838	3.383845575	7.34E-07
sex-1	2.60833537	5.688179894	7.34E-07
flp-11	-3.281538859	6.05570677	7.40E-07
C54F6.18	9.31545458	1.76427135	7.42E-07
R03H10.6	5.202699792	5.254425178	7.42E-07
rpl-31	1.728691054	4.527533848	7.44E-07
C44H9.5	2.777553893	5.068777034	7.71E-07
gsto-2	-5.344326814	2.237438131	7.73E-07
got-2.2	-2.336923218	6.354328717	7.90E-07
C41G7.6	-7.238035804	0.881958207	7.92E-07
oac-34	9.231807723	1.705707961	7.92E-07
col-19	-3.879648183	4.88756085	7.94E-07
F59F4.1	6.821193326	2.206410376	8.00E-07
nrx-1	-2.983815337	8.554884937	8.03E-07
kcnl-2	-2.663101268	6.061441845	8.03E-07
rpb-2	1.973292033	7.417442635	8.10E-07
F45E10.2	-3.036622836	5.365988506	8.20E-07
rabx-5	-2.522704902	8.302089394	8.22E-07
unc-57	-1.511450443	8.065684736	8.33E-07
H01G02.3	-2.859027327	6.818359243	8.34E-07
goa-1	-2.37607815	10.96897762	8.48E-07
lin-29	-2.440949921	4.345828356	8.56E-07
strl-1	2.960270568	4.495612322	8.77E-07
gly-7	2.34870786	5.834647911	8.81E-07
cln-3.3	-7.303380901	0.956948558	8.89E-07
nhx-3	6.544627844	3.492827589	9.08E-07
drap-1	-1.645527574	7.156646892	9.13E-07
gpb-1	-2.15074737	11.23728561	9.25E-07
C08G5.7	-4.709513183	3.552430742	9.40E-07
mbl-1	-2.133506416	7.537166576	9.49E-07
shk-1	-2.271942451	8.325413849	9.55E-07
T23B3.2	2.65512071	6.292509904	9.65E-07
C36B7.6	3.061762712	5.631152215	9.72E-07
rig-3	-2.565755039	6.127462646	9.76E-07
srg-41	-4.601363705	3.771085131	9.76E-07
F11H8.7	-7.10503409	1.484976051	9.86E-07
exp-2	-3.886453084	8.426888628	1.01E-06
inx-1	-3.316267864	7.471059201	1.01E-06
wrt-10	3.937786897	3.702297672	1.03E-06
Y57G11C.20	-5.153422576	2.343334985	1.05E-06
K09D9.1	3.379364964	5.133765719	1.05E-06
ral-1	2.285342236	6.866178897	1.06E-06
F07H5.13	4.40374681	4.445036625	1.06E-06
C24A3.2	-2.857996294	5.769885531	1.09E-06
F47B3.4	9.486519308	1.834087052	1.09E-06
T28D6.5	-2.342197235	7.35291601	1.09E-06
pitp-1	-2.272883475	7.735814737	1.10E-06
F10E7.5	2.031940073	5.981319016	1.12E-06
F54E4.3	-2.436749821	5.600495385	1.13E-06
unc-43	-2.214529653	10.12213265	1.14E-06
Y73B6BL.35	-7.588287722	1.218149994	1.14E-06
crn-3	1.71680455	5.925652566	1.15E-06
nhr-138	-2.337059959	5.478226224	1.18E-06
Jun-01	1.577371834	8.063254279	1.18E-06
aldo-2	1.567873177	7.43879182	1.18E-06
ZK829.9	4.067139635	4.647741118	1.20E-06
cyp-35C1	7.595073108	3.247984624	1.21E-06
twk-2	-2.460130472	7.066604697	1.21E-06
egl-2	-3.822661212	8.349572071	1.22E-06
unc-41	-3.242095463	7.89167493	1.23E-06
ZK813.4	-2.499947232	5.679327952	1.29E-06
lron-4	5.899522795	2.899898933	1.30E-06
srxa-19	5.083690572	1.719817395	1.31E-06
T22B2.5	-6.872523738	1.976155128	1.33E-06
C09D8.14	-6.924311125	1.293652799	1.33E-06
gpi-1	-1.661784574	8.61552815	1.34E-06
rpl-36	1.536269228	4.439047396	1.34E-06
kars-1	1.91933537	7.883954693	1.36E-06
F28C1.3	-1.71796172	7.914695385	1.43E-06
abcf-3	2.766134478	6.329547981	1.43E-06
T26A5.6	-3.43902829	3.219356577	1.49E-06
Y71F9AL.9	1.701725256	8.286346087	1.50E-06
cytb-5.1	2.8495805	3.419896697	1.53E-06
flp-14	-2.953353609	9.976074015	1.53E-06
cuti-1	4.764398163	3.614373662	1.54E-06
pod-1	1.208887436	8.196289793	1.59E-06
sdha-1	-1.809727314	6.196488875	1.60E-06
pab-1	1.556296806	10.04070328	1.61E-06
C46H11.2	4.983620521	2.090684012	1.61E-06
tag-180	-3.166190919	6.992025514	1.61E-06
rskn-1	-2.286665036	9.317977332	1.62E-06
nhr-90	5.779322427	1.77212775	1.66E-06
F48G7.4	-3.740280965	4.281995558	1.67E-06
adss-1	2.393752408	8.04938558	1.68E-06
svh-2	1.724818153	7.905208498	1.68E-06
lst-6	-1.391201219	8.109806435	1.69E-06
scl-22	-8.410545623	2.090876557	1.73E-06
B0379.6	-6.997224235	1.388825269	1.73E-06
Y46G5A.43	5.925310317	2.939978657	1.74E-06
ctg-2	3.463617082	5.440695244	1.81E-06
dyf-7	-2.848950541	7.150503247	1.82E-06
cyp-13A1	6.815425983	2.943218725	1.83E-06
ZK370.6	-7.378499795	1.042455195	1.83E-06
W09C5.1	2.62551397	6.332752236	1.83E-06
slc-17.5	-4.569798621	6.432772413	1.89E-06
ZK809.5	-1.81035025	5.199553064	1.95E-06
C10C5.2	8.433700481	0.791954775	1.99E-06
R08B4.5	-2.438503657	3.969836717	2.01E-06
C42D4.1	2.812809488	5.253330536	2.02E-06
che-10	-2.915408505	8.46263209	2.05E-06
ssl-1	-1.369814672	8.742113364	2.08E-06
F57B10.8	4.177019115	2.879141712	2.08E-06
col-76	6.311418683	5.376685833	2.09E-06
F28E10.1	-2.571934401	8.89711409	2.12E-06
fbxc-54	5.38992957	0.435832091	2.12E-06
F36H5.13	7.777407266	2.073005878	2.15E-06
T22B7.7	4.857958741	2.379517908	2.15E-06
npr-26	-2.583046273	6.231384643	2.15E-06
arl-7	5.846331571	2.009560829	2.18E-06
mars-1	2.013109846	6.923626843	2.18E-06
nfx-1	1.997271216	6.75689546	2.18E-06
vha-17	1.86748965	4.593192897	2.28E-06
ZK836.2	1.801723094	6.511872151	2.30E-06
lrp-1	3.080275815	8.735089018	2.31E-06
T19C3.3	-3.6356855	3.004410038	2.32E-06
cyn-7	1.424156207	7.587636297	2.36E-06
pnk-1	3.02529074	4.620386479	2.36E-06
lact-1	-5.872476465	1.633113578	2.38E-06
T19C4.1	5.490148226	3.238328094	2.41E-06
F57B9.3	5.892088953	2.281966033	2.43E-06
ngp-1	2.217964582	6.818041601	2.45E-06
C30B5.7	-4.850345783	3.596447348	2.46E-06
ZC410.5	-2.303932672	7.727183383	2.55E-06
C34E7.3	-7.971035885	1.571861381	2.58E-06
F59G1.12	-7.378958814	1.016278419	2.59E-06
Y58A7A.5	4.101008125	4.014607948	2.62E-06
Y53F4B.1	-7.476284334	1.102091264	2.64E-06
mca-1	3.536835134	7.194853447	2.68E-06
pars-1	2.108113994	6.648579856	2.69E-06
ZK673.11	-7.469156185	1.829597613	2.70E-06
Y119C1B.5	-3.000978791	4.048536668	2.73E-06
arrd-26	-4.797882592	3.298308802	2.77E-06
cblc-1	-3.915399109	4.862508367	2.77E-06
unc-27	-1.630493772	6.448123304	2.78E-06
F53E10.1	4.133016999	4.539933054	2.82E-06
unc-73	-2.173340233	9.559355358	2.84E-06
col-122	-3.332943656	6.089930549	2.88E-06
rpl-27	1.673855247	5.500460958	2.90E-06
dnj-14	3.06771809	5.272751104	2.93E-06
rab-39	-1.970043336	5.208552154	2.97E-06
ins-34	7.840770894	0.24329506	3.03E-06
best-22	-2.607120475	7.995587065	3.09E-06
rps-19	1.615838194	6.223960564	3.13E-06
K08F4.1	2.051883852	5.652700912	3.16E-06
C37A2.7	2.032207311	4.422630716	3.18E-06
ebp-2	-1.992048108	5.524980107	3.19E-06
mec-10	-2.590305912	8.768503805	3.20E-06
sup-36	1.999162355	3.848420107	3.20E-06
C18B2.4	1.413614265	7.166171007	3.22E-06
M04G7.3	-2.451012168	4.982856196	3.24E-06
glb-9	-3.242501391	6.728844948	3.27E-06
unc-2	-2.900824373	9.428153406	3.27E-06
hgap-2	2.403917436	7.704666556	3.28E-06
C23H3.2	2.105666733	5.588202784	3.29E-06
tnt-2	-2.782456756	6.72520917	3.29E-06
swt-6	5.618037333	4.074832034	3.31E-06
col-143	-4.117425359	4.628021429	3.47E-06
anr-20	-7.759959607	2.142253057	3.47E-06
tbc-8	-2.350120697	7.454629436	3.55E-06
rrf-2	2.246845927	7.309757567	3.56E-06
ZK721.3	-3.694355169	4.358294442	3.59E-06
gcy-12	-2.820353252	9.183073933	3.61E-06
Y71G12B.25	3.781975834	3.58533397	3.63E-06
C45G9.13	-3.291519579	6.925790859	3.64E-06
F26F12.3	-1.89851302	8.774552622	3.66E-06
R02E12.5	-3.509054298	5.201248122	3.67E-06
dhs-6	2.441463631	4.498508613	3.68E-06
ifta-1	-2.077361561	7.219410621	3.78E-06
lin-28	2.541262434	5.966540726	3.80E-06
ZK154.5	-2.040281964	5.619388814	3.82E-06
ttll-12	2.084583964	6.09887689	3.83E-06
rhgf-2	-2.196783213	7.302278972	3.86E-06
let-767	1.843671509	5.61243534	3.87E-06
miz-1	-2.274521497	9.116361067	3.87E-06
lgc-46	-4.654478176	4.623647728	3.90E-06
F56C11.6	3.945572756	5.794966639	3.94E-06
T22F3.3	-1.616967042	9.226408188	3.99E-06
tag-345	3.527917567	3.788370113	4.00E-06
F44F4.3	6.324132256	2.243385211	4.03E-06
T05C7.4	-5.274084505	1.920051754	4.03E-06
B0310.2	4.577101399	3.432053569	4.06E-06
Y54G11A.4	3.376575311	4.247504058	4.09E-06
mec-1	-2.893945375	11.10245121	4.17E-06
mec-9	-2.433325812	9.773127453	4.20E-06
F27D4.4	2.045008908	4.873065305	4.30E-06
T24H7.2	1.58117628	7.491535576	4.33E-06
pho-9	5.554550587	2.004081305	4.45E-06
dpy-22	-1.492006039	9.209491251	4.52E-06
col-120	-7.846774146	2.170337293	4.53E-06
his-6	2.494018173	4.893347301	4.55E-06
C33A11.1	-2.646190922	9.969900614	4.57E-06
cytb-5.2	2.667801882	3.251457298	4.62E-06
ddx-17	1.631625738	9.756105108	4.65E-06
par-6	3.697745758	6.285382134	4.75E-06
stt-3	1.620438068	8.123439504	4.75E-06
ubq-2	1.182645479	6.552840553	4.80E-06
C56G2.20	-4.148575418	2.691602267	4.82E-06
Y57A10A.26	2.209677601	6.772082837	4.84E-06
acly-2	2.425546907	7.188291875	4.85E-06
tkr-1	-7.544433463	1.973616755	5.00E-06
dph-1	4.186863505	2.527042527	5.12E-06
ZK418.7	7.123717481	0.768544136	5.14E-06
T05E12.3	8.295114683	0.658186572	5.14E-06
chd-3	-1.99007137	8.619473783	5.34E-06
D1081.8	1.480784324	7.088087414	5.39E-06
ser-6	-6.653364316	1.680985608	5.41E-06
C17H11.5	-6.204876382	3.171884533	5.42E-06
lev-10	-4.189245742	5.013770146	5.47E-06
T25B9.10	-3.418948713	6.016233796	5.50E-06
rab-30	2.680804134	6.322016889	5.76E-06
ahcy-1	1.490407002	8.706330067	5.80E-06
rpl-15	1.628315487	7.303294709	6.08E-06
snt-2	-1.859969609	5.021808973	6.08E-06
tra-1	-2.363478194	8.730359896	6.11E-06
T01H8.2	-4.987726712	2.870779222	6.21E-06
C01B10.11	5.312442268	6.04898955	6.37E-06
odc-1	4.709278042	6.18597525	6.38E-06
egl-13	-2.981048366	9.159636975	6.43E-06
far-3	5.890588979	6.233532326	6.53E-06
C24H12.4	2.564091517	5.489610483	6.60E-06
F10G8.11	-7.24997866	0.885530348	6.68E-06
M163.1	4.055305348	5.111046419	6.74E-06
dop-2	-5.533623062	2.301541169	6.75E-06
Y54G11A.1	-2.864991894	5.25132496	6.77E-06
T23G5.2	-1.663301054	7.035574663	6.81E-06
avr-14	-4.129976784	4.49167646	6.88E-06
ubh-1	-3.404149109	6.149943459	6.88E-06
C29A12.6	-5.575838528	2.816112811	6.93E-06
F07H5.3	-2.398964103	5.236492084	7.04E-06
F40F12.7	6.212786537	3.568827953	7.06E-06
aex-3	-2.650687885	7.988739285	7.15E-06
eif-3.J	2.874242425	5.056349555	7.15E-06
Y71A12B.15	8.079030772	1.194563398	7.23E-06
frpr-8	-3.909467156	5.955392779	7.26E-06
egl-19	-2.725121972	8.447494231	7.37E-06
Y72A10A.1	-4.866332545	6.832494556	7.43E-06
F54C9.11	-3.614348912	5.154461496	7.52E-06
C34C12.6	4.916946087	4.367543833	7.75E-06
gcy-33	-4.041307171	8.064480798	7.76E-06
Y9C9A.5	7.892436792	0.940922985	7.82E-06
F47G9.1	1.71746594	5.726743862	7.82E-06
srb-19	-7.091268473	0.718243948	8.24E-06
C46A5.4	8.894974914	1.242073881	8.31E-06
Y54G2A.19	7.791086053	0.193792632	8.36E-06
C04F12.5	-5.317129922	2.175421355	8.39E-06
cey-4	1.541371783	8.839091203	8.39E-06
kin-3	1.310291664	8.857182234	8.47E-06
M57.2	1.873533219	6.831795159	8.55E-06
C03G6.17	-6.71483252	1.773269645	8.56E-06
ape-1	1.763559806	7.150002919	8.57E-06
R05C11.4	-2.593210717	4.516007636	8.60E-06
F18A11.5	-3.252831275	6.170542575	8.69E-06
C16E9.27	-7.751293808	1.431251355	8.78E-06
F38B7.3	-2.247856286	7.576049792	8.83E-06
Y71F9B.9	4.494519528	2.163409912	8.87E-06
sago-1	-1.408311881	6.844235632	9.09E-06
chhy-1	-4.450459468	6.9999205	9.09E-06
tyr-5	6.671462045	1.830139461	9.16E-06
vhl-1	-3.002520409	2.479497915	9.44E-06
spp-12	7.922184179	0.365100117	9.49E-06
mig-17	-7.081154036	1.44560289	9.52E-06
ttll-5	1.929023289	6.580173503	9.54E-06
nex-2	3.999971422	7.00580353	9.59E-06
Y64G10A.6	-2.21101632	7.851529911	9.68E-06
C14F11.6	6.369708531	4.711269725	9.68E-06
T01B6.4	-6.64932264	1.036177664	9.75E-06
ptr-4	4.508422395	6.592784463	9.75E-06
F17C11.4	-2.190163854	5.096940482	9.75E-06
sma-4	2.617666033	3.271596898	9.76E-06
C50H2.15	-5.829457293	2.661916492	9.76E-06
F55C10.11	-6.642241855	1.031801763	9.76E-06
gsa-1	-2.080923086	8.393344109	9.87E-06
flp-9	-2.488644845	7.749237105	9.95E-06
cyp-25A3	5.083935397	0.722513517	1.02E-05
pgal-1	-2.507402048	11.37907087	1.03E-05
samp-1	2.688246941	5.941611452	1.05E-05
glt-5	6.597045651	2.709113588	1.05E-05
fshr-1	4.68818517	2.664998229	1.05E-05
cgp-1	1.779192426	7.329441923	1.06E-05
dop-1	-4.2483093	4.477797194	1.07E-05
F35B12.9	-7.869044144	2.216053694	1.07E-05
glna-3	-3.549658244	6.330113437	1.07E-05
T23B3.6	6.065775491	4.621822283	1.07E-05
vha-12	1.668714042	8.569925413	1.07E-05
ZK470.1	-5.611722933	1.822150663	1.08E-05
T05F1.9	8.090584422	0.442813376	1.08E-05
F56C3.4	-6.887893652	1.267779516	1.08E-05
F54G2.1	-2.336389225	10.1235499	1.08E-05
ida-1	-2.377078856	11.05927428	1.09E-05
ghi-1	6.62327586	3.643008915	1.10E-05
magu-4	3.496759222	6.260167404	1.14E-05
C23H4.8	8.003190706	0.358851244	1.16E-05
crn-4	4.077818386	4.541235113	1.17E-05
gei-1	2.258849472	4.590996746	1.17E-05
C08E8.4	4.789767827	4.22926142	1.17E-05
sta-1	-2.091192915	7.709242375	1.18E-05
grdn-1	3.283384829	8.016874466	1.21E-05
W01F3.2	4.341725297	4.284934759	1.21E-05
T12G3.2	2.676199562	6.194521049	1.22E-05
F19B10.13	2.469473592	4.758149391	1.23E-05
fbxa-150	2.718587476	3.62859441	1.24E-05
npr-2	-6.018972593	3.588402794	1.25E-05
elks-1	-1.367105195	5.872327971	1.25E-05
R04D3.2	5.006987025	2.888775401	1.25E-05
R106.5	1.672819899	6.817350878	1.25E-05
tpi-1	-1.628124016	8.065426178	1.25E-05
C34D10.2	-2.190230154	8.321695175	1.25E-05
C01C4.3	-2.73341918	6.376675729	1.26E-05
mdl-1	-1.742906039	7.585608294	1.26E-05
pdcd-2	2.584641093	5.918087617	1.26E-05
pghm-1	-2.407175734	9.034604376	1.27E-05
rrbs-1	2.587991514	6.068730091	1.27E-05
B0511.6	1.922375187	7.976742207	1.27E-05
cpg-8	3.866293419	3.34520108	1.29E-05
C25H3.1	9.760773882	2.162938867	1.32E-05
rsbp-1	-3.425643921	8.102982126	1.33E-05
R07E3.2	6.756084514	-0.146542008	1.33E-05
sca-1	1.154176034	9.396343961	1.35E-05
nlp-15	-1.907639816	7.054056393	1.37E-05
vamp-7	-2.093063892	3.22717226	1.37E-05
Y66D12A.14	7.945745238	0.995703377	1.38E-05
tyra-3	-3.233879719	3.957161017	1.38E-05
tag-294	-2.568911137	7.357979156	1.38E-05
clec-173	5.098243274	0.675849658	1.41E-05
cho-1	-4.306586597	6.374474613	1.41E-05
glb-33	-2.965214123	2.930670669	1.43E-05
cnp-3	4.002421599	5.110696783	1.45E-05
B0416.3	-8.291496112	1.90237271	1.45E-05
E02A10.4	-3.693284134	5.165879754	1.47E-05
nac-1	4.772069629	6.018058024	1.49E-05
pmp-2	4.747351965	1.326923451	1.50E-05
zip-9	1.08730202	6.804822124	1.50E-05
rpl-32	1.830233778	5.648413182	1.51E-05
bus-19	4.739161929	3.710112519	1.54E-05
T27C4.1	-2.300410935	10.68381394	1.55E-05
F56A11.9	-7.471090223	1.068659537	1.56E-05
ccdc-47	1.74780562	6.221393488	1.57E-05
ZK596.3	-5.325279823	1.824073279	1.59E-05
unc-86	-3.349633599	7.341244645	1.60E-05
rpl-34	1.630354373	3.838887066	1.61E-05
B0524.6	2.509784174	3.850616634	1.64E-05
zig-1	-3.080362464	5.847558829	1.64E-05
gei-8	-1.89109686	8.331364089	1.65E-05
ptr-1	5.718372856	4.630866151	1.66E-05
ZK616.1	-3.613699735	6.433974332	1.67E-05
M04F3.4	3.153948796	5.284809824	1.68E-05
atx-2	1.327356716	8.143034278	1.68E-05
mbk-2	-1.495587956	9.362356761	1.68E-05
mpk-1	-1.421189956	7.710130691	1.74E-05
B0507.2	1.797977623	7.037917715	1.79E-05
rpb-5	2.799064392	4.784108834	1.79E-05
F53B1.4	7.018216004	2.154170076	1.80E-05
F37C4.5	1.789131308	9.062861699	1.80E-05
C06G1.1	-6.581913268	1.725475094	1.81E-05
pqe-1	-1.40037321	8.660829123	1.82E-05
larp-5	-1.337049525	8.664919637	1.83E-05
glt-4	-3.820486564	5.442038953	1.83E-05
H10D18.6	-6.33308186	0.724996704	1.85E-05
rps-24	1.618866822	5.346670433	1.87E-05
C02F12.9	-5.277387399	2.746930252	1.87E-05
F13H10.8	2.537230642	2.690345376	1.87E-05
unc-75	-2.088458931	7.76612418	1.89E-05
C52D10.12	-2.309716971	6.329798791	1.90E-05
nas-31	-7.873363421	2.939234428	1.90E-05
riok-2	2.088082755	5.805405558	1.91E-05
R05F9.6	1.597840554	6.559233657	1.93E-05
R03H10.2	4.015771532	3.964156725	1.96E-05
scl-5	8.754350324	1.926957329	1.96E-05
C34F6.10	-2.080616435	8.396255422	1.99E-05
F29B9.12	-5.358716264	1.479329995	2.02E-05
kvs-3	-5.446519958	6.570275497	2.04E-05
gcy-5	8.012316087	0.473186137	2.06E-05
col-103	-3.063652717	5.119194875	2.07E-05
ugt-2	6.394768483	2.137662957	2.07E-05
ttr-33	6.118671456	5.087656085	2.16E-05
W01A11.7	5.181938547	1.467917504	2.17E-05
rol-3	5.470555545	5.204459082	2.17E-05
F46C5.2	-3.865114055	3.115882658	2.17E-05
R04B5.5	5.737650616	0.988011706	2.17E-05
fbn-1	3.973849504	7.62906167	2.17E-05
xpo-1	1.204434744	10.20721884	2.21E-05
21ur-7967	-6.61395249	1.01802785	2.21E-05
C09F5.1	4.782232331	4.552885746	2.28E-05
flp-5	-2.247382272	7.453965535	2.32E-05
F19B2.5	4.933191347	2.050203136	2.34E-05
F13E6.1	1.380237147	7.497830319	2.40E-05
M116.2	-7.840219025	1.51088488	2.43E-05
Y17G7B.10	2.798729801	5.678748357	2.45E-05
gst-11	-6.429963127	1.527606456	2.45E-05
fat-6	2.991110977	4.380639024	2.46E-05
K09E4.4	-3.792090193	3.553326739	2.46E-05
ZK1055.6	3.642904268	6.215537686	2.50E-05
F17C11.11	2.302498984	4.856112932	2.52E-05
pde-6	-2.768603095	7.82385902	2.55E-05
igdb-2	2.468921623	4.83503568	2.55E-05
F13D12.11	-7.372634111	0.996450124	2.59E-05
ltd-1	1.891192725	4.794152871	2.62E-05
W01A8.2	4.410645216	0.933748941	2.63E-05
Y106G6H.14	3.628854381	2.675424535	2.64E-05
C25F9.16	7.481791302	-0.144451082	2.65E-05
lam-3	3.891977417	7.584984558	2.66E-05
hsp-6	1.716089887	8.565500996	2.67E-05
pqn-22	-2.444824296	4.021725884	2.68E-05
crml-1	1.9726876	6.219495233	2.69E-05
Y55B1AR.4	8.964584812	2.157025577	2.69E-05
hsr-9	-1.684265597	7.932532494	2.75E-05
F46G11.1	-4.81018344	3.606595862	2.76E-05
F25B4.8	5.262919408	1.294943673	2.79E-05
tag-335	2.960015426	4.781145642	2.82E-05
ebax-1	-1.731439334	7.100150355	2.82E-05
F58B3.4	3.05750803	3.290129102	2.82E-05
C45B2.2	7.609999556	-0.021988984	2.83E-05
T23C6.4	-2.736422563	5.170942331	2.84E-05
ZK1321.4	-3.716098796	1.974301162	2.88E-05
slc-28.1	-6.417978015	0.820085089	2.88E-05
W09D12.5	-6.394440691	0.760821967	2.89E-05
flp-16	-2.671960433	7.094611298	2.94E-05
T25F10.6	-2.081326952	7.318550718	2.97E-05
tag-232	-1.948460782	7.319570077	2.97E-05
C25E10.5	2.054865559	3.547858114	3.00E-05
pgp-10	5.530331543	3.878544389	3.05E-05
B0034.14	-5.394508275	2.332769328	3.08E-05
F13H8.6	-3.501595814	6.404422124	3.10E-05
frk-1	8.496976624	0.846293204	3.11E-05
pxf-1	-1.540007224	7.655610303	3.13E-05
snt-7	-2.416630061	2.89022924	3.21E-05
B0244.10	8.423122296	0.770847886	3.27E-05
ccm-3	2.458629997	4.718809258	3.28E-05
nhx-9	8.226309754	0.577239101	3.31E-05
Y48G1A.4	2.737307524	4.824202987	3.33E-05
Y106G6E.4	5.78752058	3.300865735	3.34E-05
R08E3.3	3.233956718	5.923650448	3.35E-05
Y106G6G.2	-3.3513529	6.241295471	3.37E-05
C09F9.2	5.023369034	7.73495919	3.38E-05
nol-5	2.711688051	7.50434856	3.38E-05
R13H7.2	-3.115027022	7.068464762	3.41E-05
dab-1	1.314347629	7.955019019	3.45E-05
mvk-1	-1.465496663	8.567273432	3.45E-05
Y23H5B.8	5.309698474	0.572675376	3.46E-05
ZK1067.2	1.364354467	6.743522868	3.47E-05
ncx-4	-3.243815785	5.866614594	3.48E-05
ZK546.14	2.302667863	5.207996816	3.54E-05
F40D4.13	8.642862226	0.994233989	3.55E-05
Y48A6B.9	7.129628231	1.846443155	3.55E-05
frm-8	-2.421622839	8.288129289	3.58E-05
nac-3	-2.976233213	8.607531039	3.63E-05
flp-20	-2.34237856	8.408644142	3.63E-05
T10G3.8	-2.699331295	7.642357401	3.63E-05
C54D10.5	-4.94926947	4.593331616	3.76E-05
Y43F8B.18	7.796338053	0.223843854	3.85E-05
Y57G11C.31	4.603567827	5.103939764	3.87E-05
ins-18	-2.883429465	4.525760395	3.88E-05
T08G11.4	1.434757286	4.565559616	3.88E-05
F29A7.4	-2.382113041	5.513996187	3.89E-05
ift-81	-1.741549105	6.161459777	3.89E-05
cutl-19	-4.199640555	2.838773081	3.89E-05
F25E5.7	-5.666833414	2.292959173	3.96E-05
pdi-6	1.952917687	6.659932806	3.98E-05
C25A6.1	-7.287855628	0.980909748	4.02E-05
col-92	-6.701519701	0.351823253	4.02E-05
cht-1	3.831343584	5.752586524	4.04E-05
D2021.4	9.305889627	1.669782921	4.09E-05
F07C3.2	-3.558476908	4.942679262	4.10E-05
dop-5	-2.402700132	6.468023557	4.11E-05
lgc-49	-4.702053221	2.518827864	4.13E-05
sup-37	-2.291094791	7.837701399	4.14E-05
Y48E1B.8	-6.647034025	1.052544149	4.14E-05
F07E5.5	3.479442221	4.161311717	4.19E-05
C05D10.4	2.890560279	6.022390627	4.19E-05
emb-8	1.377585782	7.460237983	4.19E-05
F55B11.3	-4.596874986	1.481627334	4.23E-05
pde-1	-3.911902724	7.867849335	4.24E-05
glb-7	-7.282080661	0.983358949	4.29E-05
catp-2	8.298237538	0.66881693	4.35E-05
dhhc-4	2.439435263	6.102772111	4.36E-05
K07C11.7	-2.601534793	8.061294184	4.36E-05
H03A11.2	-3.206366737	4.787416808	4.36E-05
Y47H10A.4	-5.594639043	1.117499428	4.38E-05
F26H9.2	-1.285203976	5.542091881	4.39E-05
iars-1	1.67514512	7.483001007	4.47E-05
cbl-1	5.374793932	1.874061152	4.47E-05
F59A3.10	-7.209009624	2.440223231	4.50E-05
F20G2.3	2.817234666	4.399436089	4.53E-05
Y54G2A.38	-5.948119721	4.43147849	4.62E-05
linc-126	-6.685665984	1.014133281	4.67E-05
C45G7.4	6.451176081	4.009413887	4.70E-05
che-13	-2.668474438	6.073874079	4.70E-05
Y66D12A.9	4.090763456	2.937753522	4.72E-05
K08E7.6	-3.829023099	3.972139803	4.73E-05
fbxa-31	7.768171705	0.131099859	4.73E-05
npr-18	-3.856363507	6.871547021	4.75E-05
nas-37	-5.524757851	2.276031397	4.81E-05
R13D11.4	-4.240403103	2.905713849	4.81E-05
M28.10	6.373073693	1.848160631	4.83E-05
C01G10.8	1.712936498	6.193498012	4.85E-05
C03A3.3	-5.34149358	4.271198959	4.90E-05
cng-3	-4.649421113	1.943125035	4.91E-05
Y56A3A.7	3.209913743	4.895766066	4.91E-05
F59G1.4	-2.545710596	6.222260699	4.92E-05
vit-5	2.293840321	10.10541107	5.01E-05
F44E2.4	4.672557796	6.924056151	5.05E-05
bicd-1	2.736756493	7.286645935	5.05E-05
F20A1.1	-6.07157606	1.644536402	5.05E-05
mgl-3	-2.924047773	6.149587771	5.05E-05
C05C12.6	-3.605254259	2.142062161	5.09E-05
egl-30	-1.410567079	10.68421031	5.10E-05
ssp-35	6.489626918	0.359132325	5.10E-05
gars-1	2.360357475	6.623670736	5.19E-05
pll-1	-2.34307944	4.114223413	5.19E-05
Y75B8A.24	-1.422218638	8.029371771	5.19E-05
C18D11.1	2.731753801	4.421891361	5.28E-05
cam-1	-2.09187252	7.675318855	5.29E-05
C48E7.2	3.549351056	3.720894011	5.31E-05
mlc-4	2.039636347	6.441777313	5.31E-05
scl-25	-7.078921384	1.419886442	5.32E-05
F35C11.6	5.775308438	1.513210092	5.33E-05
Y97E10C.1	-2.195832394	7.790083186	5.33E-05
col-135	-6.778190943	0.444118786	5.33E-05
ZK337.2	-1.906341056	8.372569323	5.34E-05
F26G1.2	6.196294106	2.747330053	5.35E-05
mec-18	-2.812322731	9.19345289	5.40E-05
F56B6.7	-6.86365331	2.049959042	5.40E-05
rpl-10	1.200028893	7.037163312	5.48E-05
syd-1	-4.523551361	5.788206749	5.49E-05
egl-6	-3.570807606	3.152419833	5.51E-05
C29A12.18	-6.850679018	0.477033526	5.51E-05
F09E10.7	-4.440831263	3.428599147	5.51E-05
arrd-5	-7.610017542	1.225733721	5.53E-05
cyk-3	1.701394284	6.435639832	5.56E-05
F43D9.1	3.692256623	5.520006784	5.58E-05
F58D5.5	1.513263117	6.795674632	5.62E-05
attf-4	-2.068268235	6.478103597	5.63E-05
R11D1.12	-4.780111844	4.133923347	5.70E-05
lim-9	-1.126026195	7.961443023	5.74E-05
F56A11.7	-5.8716014	1.007709887	5.74E-05
aex-5	-2.326727118	5.843470914	5.75E-05
Y43F4B.5	2.19219622	5.992547589	5.78E-05
F48C11.5	-7.343823186	0.953381877	5.79E-05
inx-13	2.259526693	6.218218418	5.81E-05
his-35	-1.789524539	6.339673351	5.86E-05
cysl-1	-2.109386521	7.918636587	5.87E-05
T23F11.12	-6.19903782	0.562446956	5.91E-05
rad-50	2.528919398	5.165392423	5.99E-05
K11D5.2	-6.405519618	0.76476023	5.99E-05
spe-4	-7.092040257	1.460240824	6.02E-05
K03H1.5	7.148750685	1.854545471	6.13E-05
sms-1	1.165680075	6.625976554	6.20E-05
F22B7.9	3.449581358	4.629539215	6.21E-05
unc-37	-1.43037067	6.80798241	6.29E-05
nhr-201	-4.318808306	2.501017	6.30E-05
cpn-1	2.338880818	3.982672301	6.36E-05
par-1	-1.510474432	9.536789256	6.36E-05
Y41G9A.10	6.09473847	2.780955689	6.37E-05
lmd-3	-1.870488093	8.986336144	6.45E-05
mel-26	-1.730694522	6.527983539	6.46E-05
D2013.6	1.506519014	5.940613801	6.46E-05
acbp-3	3.399501709	3.330419019	6.50E-05
F44E5.5	-1.630027586	3.694129594	6.54E-05
T01G1.2	-1.623967723	5.395141993	6.54E-05
E03H12.5	-6.078858212	1.889676161	6.62E-05
K10G6.4	-6.222835955	1.406255187	6.62E-05
C05E7.3	-3.331627203	5.381323437	6.63E-05
F52E4.5	4.207716859	5.244100231	6.66E-05
M153.1	6.566558021	2.454079576	6.76E-05
C50F4.8	-5.993743553	0.368742048	6.76E-05
fbxc-6	9.496776376	1.844860092	6.76E-05
F40A3.1	-3.089804952	4.710690578	6.84E-05
egl-10	-2.088784523	7.189830053	6.86E-05
hlh-3	5.62837927	1.651013006	7.02E-05
unc-63	-3.65322251	4.613543019	7.02E-05
F59H6.5	8.356420473	0.754510052	7.02E-05
zfp-1	-1.319369667	9.185763243	7.07E-05
ksr-1	-1.642923853	6.802946926	7.09E-05
vha-8	1.427544981	8.358170986	7.21E-05
rps-23	1.373538788	5.480264144	7.27E-05
D2096.16	-6.779806228	2.208119259	7.37E-05
ubl-1	1.230636921	5.646454724	7.43E-05
cdka-1	-1.964566656	8.499691891	7.43E-05
F53C11.4	-1.188248423	8.056767635	7.43E-05
21ur-11765	-7.556675353	1.200151501	7.53E-05
C35D10.12	-2.991353225	6.392695617	7.55E-05
Y37E11B.7	7.428189123	0.598016934	7.62E-05
clp-1	-1.484153984	7.927328959	7.63E-05
tat-6	-3.520020957	4.141006288	7.66E-05
cyp-36A1	-3.513269761	7.058139731	7.66E-05
T19F4.3	-6.66709817	0.284101131	7.70E-05
lact-8	6.736158363	1.119404088	7.70E-05
sma-10	3.846753336	4.917097305	7.70E-05
tbc-2	2.267591801	5.939465977	7.70E-05
F58G6.9	8.180841614	1.293438613	7.72E-05
F53B3.5	4.504955349	5.689127572	7.81E-05
F07B7.12	-4.462341462	1.277117532	7.82E-05
Y54E10BR.4	1.852088779	5.848331802	7.89E-05
cmd-1	-1.578843792	11.37910273	7.89E-05
ptl-1	-2.457076085	7.930609304	7.89E-05
T23E1.5	-6.735066619	1.131694399	7.89E-05
T20F5.4	3.986482929	4.70891409	7.89E-05
R10E12.3	-6.333423802	1.904892586	7.92E-05
K04G2.7	-6.175109934	0.549390468	7.97E-05
dgk-3	-3.628426787	6.567279842	8.07E-05
F26A3.1	2.908324674	4.557558895	8.11E-05
F07C6.4	1.699090519	6.044441584	8.13E-05
nrde-3	1.418029052	5.502687809	8.14E-05
ulp-4	1.356833262	7.206560851	8.18E-05
T08B2.7	1.80216988	7.67831531	8.19E-05
Y71G10AR.4	-1.928368925	8.336893339	8.20E-05
Y34B4A.10	-7.485614088	1.827776218	8.27E-05
drn-1	-2.364078767	5.072158966	8.37E-05
srt-63	8.053574105	1.128893947	8.44E-05
mom-5	-1.844109735	7.265379048	8.49E-05
cyn-6	2.084373883	5.272278353	8.58E-05
nduo-1	-1.498206803	10.63286851	8.63E-05
copz-1	1.79649566	4.060445072	8.63E-05
cyp-13A5	7.437869058	-0.206501509	8.64E-05
ssr-2	-4.968804827	6.003094308	8.67E-05
F46B6.2	-5.21422638	1.278659058	8.69E-05
dpy-1	5.914047451	1.303728303	8.85E-05
mrps-18C	1.810559007	4.81527958	8.86E-05
ccch-5	6.645840613	0.700695781	8.93E-05
JC8.2	2.526749422	5.423730493	8.94E-05
kcnl-3	-2.242608735	5.564112106	8.95E-05
hda-4	-1.720022827	8.203275975	8.98E-05
R11D1.10	2.858005415	3.180213537	8.98E-05
C26B9.1	1.870750149	4.825383624	9.07E-05
Y73B6BL.31	2.895150518	4.243987536	9.10E-05
gem-1	-3.221829133	7.137818287	9.13E-05
dmsr-6	-4.548716875	5.500005611	9.14E-05
rpl-25.1	1.625086144	4.346115911	9.20E-05
T23F2.2	-2.405680378	6.571415008	9.20E-05
C08F1.8	-8.361952118	2.033291079	9.36E-05
F13D11.4	2.583272451	5.529845568	9.39E-05
del-4	-4.828865152	3.340714434	9.40E-05
nlp-41	-6.739229127	0.348834935	9.45E-05
lgc-42	-6.577921878	1.613832315	9.51E-05
cpr-6	2.36969053	5.021450309	9.64E-05
C28C12.4	7.345263325	2.894374501	9.69E-05
enol-1	-1.537276828	9.355865887	9.81E-05
Y38F1A.4	-7.152650746	2.170693213	9.93E-05
F22D6.2	-1.246208687	10.32603931	9.97E-05
H10D18.5	-2.452920924	6.339514041	0.000101055
unc-5	1.605248607	5.998747929	0.000101359
T08G11.1	-1.324672727	10.03335723	0.000101597
K07A9.3	-6.638836267	0.273396619	0.000101597
H43E16.1	6.927493451	0.021165677	0.000101665
linc-142	-5.087272436	2.160833611	0.000101806
gei-17	-1.543970687	7.422800931	0.000102434
tag-77	1.448875895	6.133295251	0.000102546
rha-2	1.316049152	6.300991783	0.000103426
ima-3	1.082799485	8.463102721	0.00010434
F23H11.4	1.844077601	6.339186504	0.000106147
C12D8.1	-1.203658646	6.947472009	0.00010619
C54C6.5	-6.816454308	0.478914667	0.000106261
snt-1	-2.71102944	7.666038729	0.000106312
C30A5.16	-4.389899763	1.225636442	0.000106312
his-37	-2.082905926	6.006331722	0.000107067
F22F4.4	-3.748444033	2.86245854	0.000107773
hum-1	2.19464989	7.041496881	0.000107973
F27D4.1	2.032293033	5.399004577	0.000108671
arrd-17	-2.357227358	7.479427437	0.000109355
T28A8.5	7.928391064	0.282583276	0.000109397
ZK563.5	3.538793677	2.817540038	0.000109556
T22B7.12	-7.126055658	0.731845391	0.000109556
Y48A6B.3	2.373427242	3.898841919	0.000110278
unc-44	-1.798450009	12.83234309	0.000110869
F35C5.12	-3.654337357	3.979664794	0.000111234
did-2	1.971742246	5.287115263	0.000111234
eef-1B.2	1.932228627	6.294759213	0.000111696
rga-6	-1.913102815	7.326680578	0.000113334
smk-1	-0.799098966	8.09119174	0.000113594
T07H6.1	-7.270569099	2.766631677	0.000113594
F40F9.3	8.132847963	1.178905577	0.000113888
ceh-44	-1.77772245	7.806193262	0.000114093
T08B2.5	-1.934322481	6.223866161	0.000114093
F01E11.18	-6.721474661	0.338789147	0.000114093
wars-1	2.201162368	5.288523881	0.00011619
T28D6.3	-4.857259508	2.47326826	0.000116966
Y95B8A.12	-2.517194291	6.879849036	0.000117384
irk-1	-4.985538832	4.431664502	0.000117788
F31F7.1	3.587758539	2.407732876	0.000120005
F40H6.8	-6.649756156	1.038398419	0.000120388
gsy-1	-1.619604204	7.122894916	0.000120999
T23G11.7	1.625914464	6.489672861	0.000121473
tag-262	2.73482631	3.9050079	0.000121473
H35B03.1	-2.118901077	5.577283122	0.000122098
M04B2.6	-3.002793434	1.678547133	0.000124155
prmt-7	2.833842677	4.100002074	0.000124188
K02E10.6	5.867332461	2.193589332	0.00012431
spv-1	-2.39043115	7.730481083	0.000125007
F37A4.10	-7.226842158	0.856900599	0.000125007
T09F5.1	6.735960181	1.04137388	0.000126869
rgs-6	-2.677666165	6.972551765	0.0001276
tag-96	5.51916554	1.855201113	0.00012933
acox-1	3.16670209	4.336183936	0.000129436
F46G10.2	-3.154690527	7.263171844	0.000129443
F20C5.6	2.837345841	6.387546162	0.000130268
pfn-3	3.163970198	2.666026657	0.000130819
T02G5.3	-2.754610133	2.638853926	0.000130921
ZK896.5	6.109215112	1.958861622	0.000131119
nhr-1	-1.229251342	7.880589615	0.000131313
glb-13	-3.872422345	4.783900882	0.000131313
E04F6.10	-5.066272593	6.000290533	0.000131313
cpn-2	1.753213805	4.405597204	0.000131475
gnrr-2	-3.332452836	6.639054432	0.000131738
K02F2.5	-1.99449097	8.464120268	0.000131832
C05E7.1	-2.992032809	4.263028806	0.000131972
lron-5	-6.356761833	2.202249992	0.000132595
egl-18	-2.246391349	5.612277374	0.000132617
unc-13	-2.453944442	10.73387011	0.000132756
T11B7.2	2.412141875	4.003468608	0.00013295
Y41E3.6	-3.89445717	1.710785175	0.00013295
C25A1.16	2.570961324	5.006731181	0.000135519
Y54F10AR.1	-1.525616503	6.552405923	0.000135707
lem-2	1.627501539	4.215576013	0.000136607
T05E7.4	-6.568017318	0.914784621	0.000136607
C27D8.3	3.470501289	2.757006141	0.000137516
Y43F8A.5	-2.226851881	3.217134299	0.00013771
C15C8.4	3.955994507	0.311395732	0.000138751
pgp-12	7.277077925	1.43037923	0.000139142
lgc-40	-3.010748642	5.398284877	0.000139647
mct-4	-1.905578647	6.897978459	0.000140416
snt-6	-1.935539986	7.024789338	0.000140455
Y46G5A.7	5.672876985	0.189688938	0.000140573
str-78	-4.863377133	2.69524988	0.000140725
mdh-1	-1.318312747	7.817724346	0.000141224
inf-1	1.257274539	8.829055232	0.000141483
F09E5.16	-3.367635821	5.751675561	0.00014164
F48D6.4	3.338390404	2.822207864	0.000142359
npr-12	-3.704967874	4.379875298	0.000142882
cri-1	-2.294095206	5.724122764	0.000144276
F28H1.1	2.622948813	4.395236994	0.000145652
lbp-7	4.889547059	0.537326758	0.000145793
C33E10.5	8.384711304	2.036000723	0.000147405
C09D8.2	-5.852289222	2.117558494	0.000147697
Y95B8A.6	3.10272239	3.959434574	0.000148036
Y48G10A.1	-2.197417769	3.351761554	0.000148073
F01D5.8	-3.110861604	5.195772712	0.0001489
cdh-9	3.850617358	6.220447578	0.000149194
dif-1	2.045836759	4.726377349	0.000149584
M60.7	5.387252927	1.746403183	0.000149653
gcy-34	-3.444972914	5.545999018	0.0001506
sipa-1	-2.519325623	8.56753403	0.000152058
lin-45	-1.612638337	8.255371566	0.000153937
tag-299	2.079569812	4.362139741	0.000153937
T06F4.1	-2.570802297	5.277172718	0.00015404
Y56A3A.30	-2.038141724	5.173885678	0.00015433
B0286.1	-3.569044321	3.928153494	0.000154817
ben-1	-2.254390258	7.27877791	0.000156289
F34H10.2	-2.811002252	5.870613255	0.000156289
pak-2	1.641718202	4.841635193	0.000157923
nob-1	-4.67967324	2.225915952	0.00015813
mps-1	-2.218681087	3.977669044	0.000158178
Y73C8C.4	8.867940388	1.214684879	0.000158178
T02H6.1	2.59671491	4.412314822	0.0001592
W02C12.2	-2.577365176	4.360399525	0.00015931
glb-10	-2.999751819	7.183651132	0.000160187
D2096.7	3.088067771	3.803240537	0.000160249
ttr-15	1.977891307	4.958774814	0.000161401
tag-123	1.379200968	6.192964476	0.000161695
F59D6.1	7.534456772	-0.108553831	0.000161695
C27A2.12	6.561277405	1.821819488	0.000162603
flp-22	-1.762226832	5.547204412	0.000168061
col-184	-2.696935188	5.424225475	0.000169538
F19B10.5	7.494683434	0.663881967	0.000170664
nol-1	2.232053962	5.806095536	0.000171351
F54D8.8	-6.908724572	0.583566465	0.000173828
F15E6.6	-6.534966024	1.775852816	0.000175185
dohh-1	2.586109619	5.136821854	0.000176107
hex-5	-4.802635532	3.760492044	0.000176367
nhr-3	1.790518855	7.25084262	0.000179286
C01G5.6	2.228445768	3.9892053	0.000183987
C34F11.8	5.07421844	2.971154534	0.000183987
F14F9.3	3.637264187	2.85848903	0.000183987
smgl-1	1.398877757	6.507813934	0.000184225
wip-1	2.387549141	4.3983115	0.000185244
Y71H2AM.13	4.820217212	5.851967784	0.000185244
C29F7.1	-7.539107655	1.190728446	0.000186442
lron-15	-3.163162158	5.499046937	0.00018668
ddr-2	-2.209856952	6.035109821	0.000188049
R153.9	-6.499665379	0.148011803	0.000188435
vit-2	1.963077971	10.35668027	0.000188458
T10B5.4	-3.238720983	5.236119348	0.000189775
cal-1	-2.769479798	3.15419213	0.000189864
rla-2	1.435887558	3.887924051	0.000189864
unc-32	-1.72856142	8.326956113	0.00019182
H18N23.2	-1.654653673	6.639859008	0.00019182
lin-46	-7.489657229	1.155127827	0.000195524
sng-1	-3.338604015	5.419381742	0.000196227
F23C8.5	1.945931069	5.876111933	0.000199661
fbxa-79	4.729942496	3.578320443	0.000199846
ZK177.4	2.293869267	3.552732942	0.000199846
R05D3.9	1.867980967	4.297877052	0.000200132
best-21	-7.466921004	1.802418995	0.000200451
vem-1	2.681174996	3.905234075	0.000205256
ZK688.5	-1.8406831	7.502214711	0.000205361
F58B4.2	-5.429800438	1.280501143	0.000205914
ZC239.5	-4.086165201	3.119883727	0.000208106
F43G6.4	3.067865093	5.0269905	0.000210024
frpr-15	-5.452565966	0.973525122	0.000210587
Y57A10A.1	2.99779164	1.963911002	0.000210739
klp-19	1.812348184	5.687170895	0.000212189
T12B3.1	-3.040199046	5.678031298	0.000212189
unc-16	-1.392054099	8.522395387	0.000212203
ipgm-1	-1.696095959	9.215265019	0.000212259
skr-12	6.989205482	-0.625566979	0.000212524
lmp-1	1.198301642	7.263793751	0.00021272
rps-25	1.036704081	5.154180763	0.00021272
F27C1.13	-6.222722638	0.585643995	0.00021272
set-9	3.239806474	4.928547803	0.000212721
rps-11	1.533455108	5.284136641	0.000212791
hsp-17	3.924649782	1.857226494	0.000215476
cng-1	-3.031824232	7.409194947	0.000217497
nono-1	-1.594315542	5.705300117	0.000217773
H11E01.3	-2.324789552	8.997074383	0.000217934
mpz-1	-2.493826928	9.364594537	0.000220292
F21A10.2	-1.827369932	9.066607135	0.000221619
ttr-31	4.165630304	2.181899448	0.000226929
mep-1	-1.141317645	8.082123548	0.000228394
Y45G5AM.3	2.214701778	3.603114001	0.000229893
C08H9.15	2.625768931	3.640884619	0.000230423
dpy-21	-1.383003406	8.554137681	0.000230879
F57G12.1	-1.304659485	9.043145761	0.000231939
npr-8	-2.748109972	7.584516042	0.000232676
hum-4	2.3570037	6.079377409	0.000233535
skr-10	7.597483948	-0.027049416	0.000234475
T28D9.1	-1.798142379	7.036898053	0.000235817
C34E7.6	-5.416315437	1.996341749	0.000236135
pct-1	-1.602518661	8.243984033	0.00023626
C33B4.4	-2.020257762	6.38181443	0.000237991
sym-2	2.847100213	4.547898265	0.000239223
F10G2.7	8.852224205	1.198378579	0.00023993
K07H8.10	2.438668785	8.468480877	0.000242211
ntl-4	-1.290751498	8.628016171	0.000242951
jip-1	-1.984918441	7.831738453	0.000244452
Y37F4.7	-7.602929729	1.214366321	0.000245277
F36G3.3	-2.14280128	3.159719779	0.000246407
Y67A10A.9	3.403079499	3.870352985	0.0002474
B0272.4	4.842715449	3.949350399	0.000247507
osm-5	-2.088579718	7.407271791	0.00024835
C06G1.6	-1.910465899	5.712737601	0.00024835
Y106G6D.7	-1.947911159	5.774324188	0.000249372
C45B2.1	-6.760817385	0.391226873	0.000249455
best-8	7.404605449	1.515546691	0.000256688
cyp-13B1	4.633735149	1.125297239	0.000256688
twk-33	6.458282544	-0.447595575	0.000258083
dhs-9	4.12036415	4.306164061	0.000259329
gcy-37	-1.641539354	9.939870356	0.000261195
dkf-2	-2.380913828	9.203015277	0.00026361
R04E5.8	-1.785785438	7.892057474	0.000264242
T25F10.3	3.012944891	3.999349083	0.000264242
cku-70	1.504479426	5.882533393	0.000264585
nas-28	-6.090930811	1.165039632	0.00026655
B0281.6	8.882171158	1.23544142	0.000266642
hot-2	-3.73171132	3.146411332	0.000271191
F19B10.1	2.595020376	4.401264399	0.000271902
hot-4	-2.56064297	7.064356014	0.000272236
C01G10.10	-2.872856721	2.55818428	0.000273468
rpl-38	1.650267174	3.446211237	0.000275254
bre-3	1.982872931	6.235577537	0.00027765
C29F9.6	5.577217827	0.592200144	0.000282991
eftu-2	1.736142229	6.855790829	0.000283252
F02D8.5	-2.832714131	6.723578884	0.000284131
nas-11	3.801268463	5.695523406	0.000284671
osm-7	3.969559988	4.606879731	0.000285843
W04G5.8	8.378084923	0.778229984	0.000286056
dgk-4	-2.004285902	9.47232318	0.000286997
nphp-4	-2.344586194	6.098080515	0.000287064
C04H4.3	-6.780392617	0.426322171	0.000288079
C01H6.6	6.796362713	1.21346204	0.000296496
W07G4.5	-1.590008493	4.388436251	0.000298176
moc-2	2.84753097	3.517001953	0.000300377
C53C7.5	-1.75095916	9.726459867	0.000300533
nhr-19	-1.519844833	5.884353302	0.000302677
T06F4.5	-6.125899187	0.522784985	0.000302714
Y11D7A.3	2.555456831	4.059417395	0.000302902
ZK675.4	-6.002604426	1.138199233	0.000309287
C05E11.3	-2.870775624	4.14640033	0.000310011
rpc-1	1.373215652	5.33238452	0.000310744
eif-3.I	2.763250079	5.648743567	0.000311699
Y56A3A.28	-2.793270699	4.087012311	0.000312765
C53H9.2	1.461022466	6.103868973	0.000312765
ttr-50	3.445511418	4.805556321	0.00031309
deps-1	2.963378672	4.464285524	0.000313096
F26E4.3	2.576915357	5.110069229	0.000313799
npr-4	-4.546541636	3.821112456	0.000314542
C30F12.3	2.277318238	7.242339678	0.000317529
let-526	-1.413644172	8.813066077	0.000317986
mgl-2	-2.286258317	6.399581979	0.000322998
F14F11.2	-1.820172187	5.717224704	0.000322998
bpl-1	-1.810878261	5.860587589	0.000324335
C33F10.12	8.808768805	1.153554339	0.000324335
lam-2	2.738829635	7.970046959	0.000327353
cpd-1	2.517622691	4.872114572	0.000327353
T23F4.2	3.621841957	2.606589169	0.000327751
Y38C1BA.1	-5.302076643	1.077082547	0.00032827
D1022.13	-6.291658456	0.67348743	0.000329749
anat-1	-1.910660664	6.714210054	0.00033016
lgc-12	-4.553494447	2.031424753	0.00033016
flp-4	-1.952167663	4.905291288	0.000333141
emb-5	1.278243746	8.499706754	0.000333161
F40E3.5	8.45774763	0.858943587	0.000333468
sol-2	-3.939059358	3.900700602	0.000335535
F40H6.6	-1.929545914	4.545093534	0.000338325
F52B5.9	-6.531270774	0.13636844	0.000338517
pat-4	-2.379684062	4.550077129	0.00034064
fut-3	-1.920595835	4.476625363	0.000343421
nhr-43	3.727948335	3.995540865	0.000345773
C35B1.5	1.859481923	3.852504362	0.0003459
C04D8.2	-7.61218142	2.037633363	0.000346084
K08E5.1	8.736136775	1.185096103	0.000346961
aqp-10	4.089514217	4.774341013	0.000347782
F57A8.1	-1.543659933	7.730067133	0.000348212
ubh-3	3.292134605	3.011817084	0.000349553
npr-16	-3.787148647	5.325470379	0.000350142
Y55F3AM.5	-2.750065035	3.650103412	0.000350638
B0207.6	3.425726989	1.353886207	0.000351054
T01H3.3	1.217361425	5.494955252	0.000353436
nfm-1	2.139260068	5.864853809	0.000353836
Y55F3BR.11	7.681483802	1.303738548	0.000354405
mtm-6	-2.397002106	8.505832984	0.000356327
dpy-27	-1.249419536	7.792137573	0.0003567
pde-12	1.531993731	4.178877841	0.000357114
T12A2.1	4.146158457	4.345482666	0.000359481
rpl-25.2	1.93809978	4.963762718	0.000362718
B0303.11	2.80602802	2.943788328	0.000366295
ppk-1	-1.815993848	7.456229646	0.000368436
Y48G8AL.5	2.495511087	5.593470255	0.000368484
Y67D8C.12	-3.810265131	1.372881732	0.00036896
cnx-1	1.215767145	8.234358901	0.00037096
ZK632.4	1.522364243	6.00818597	0.000371548
wrt-9	3.634284332	4.227200235	0.000372004
dat-1	-4.121094618	4.738856484	0.000372442
F40H3.2	-4.252156059	5.09792679	0.000380217
unc-18	-1.728342651	9.342836927	0.000380978
oig-5	-5.555377072	2.143080899	0.000385236
glb-4	-3.804565285	4.018569056	0.000386244
F52H3.5	5.665742792	2.239342174	0.000387772
F53A9.7	4.335205664	1.526448274	0.000388093
mksr-1	-5.997738786	2.508461929	0.000388093
Y50D4B.6	5.072043916	2.157147243	0.000391796
lin-15B	-1.383056912	6.063039681	0.000391806
toe-4	-1.280992019	6.324139069	0.000392166
ZK856.8	3.192877629	2.807741385	0.000392531
pfkb-1.1	2.088317378	6.157076132	0.000393774
F15G9.1	2.806994772	5.375839421	0.000398974
F49F1.1	7.604075926	0.030333822	0.000403647
vab-7	-4.424043699	2.604837077	0.000409236
tim-1	2.136958674	5.038467404	0.000414967
K07D4.6	-7.391943034	0.981677697	0.000417322
R07G3.10	-6.377040166	0.0154872	0.000420902
C17C3.3	8.59980167	0.947517482	0.000427325
egl-44	1.965207672	5.045323914	0.000430924
C10C5.4	-4.253085326	1.346733433	0.000435524
asd-1	-2.017445792	6.560535403	0.000437058
Y54G11A.7	2.845755527	4.016117776	0.000437058
21ur-11466	-5.832436749	0.244046338	0.000444313
prx-1	5.538451822	2.386430599	0.000445606
rab-1	1.117050802	9.791940061	0.000446522
unc-103	-2.968856644	6.49125814	0.000450742
tgt-1	4.231234818	2.633553172	0.000452394
JC8.7	3.768659253	2.711651963	0.000452394
ent-7	2.331357115	5.66392474	0.000453778
ZK470.14	-2.407254771	5.36740493	0.000457656
daf-7	-2.391742221	9.777567082	0.000458591
F46G11.4	-3.325925775	1.342100073	0.000459711
C45B2.6	-2.378467943	4.689267952	0.000459834
T05E11.2	-5.869551319	0.231928557	0.000459855
mrp-1	-1.884953922	6.693163318	0.00046465
bed-1	-2.025646668	4.418477075	0.000466979
frpr-5	-4.012948625	5.023406844	0.00046891
flp-7	-1.635785276	7.819501752	0.000470016
unc-36	-2.428865514	3.568783838	0.000472078
hrg-2	7.237205727	-0.302466601	0.000476258
C50C3.2	6.835772341	-0.106078476	0.000476781
pfk-1.2	7.677612619	0.046743181	0.000478039
taf-3	-1.398399514	6.109273832	0.000480034
K10D11.3	8.331813718	0.764617094	0.000480034
srh-99	8.306316443	0.65791607	0.000485106
C36B7.5	-5.476663026	3.273308984	0.000485275
klf-1	2.933046518	3.540041724	0.000485275
ins-25	-6.433602532	0.062142774	0.000486972
sqst-1	1.331680979	9.817373663	0.000488176
rsp-1	-1.433594743	6.870530593	0.000489768
rla-0	1.043856295	8.823799134	0.000492427
arx-3	1.122111102	7.431385404	0.000492739
F49E12.7	-3.788943062	1.453627046	0.000492739
gly-12	-2.514891942	5.823991993	0.000497681
acs-2	-1.918551727	5.597786989	0.000499635
nlp-1	-1.936919899	6.193622496	0.000500192
mua-6	2.016985162	6.240177957	0.000501342
Y94H6A.5	1.953628935	5.681588352	0.000505535
cyk-4	2.098788871	5.754271125	0.00050865
B0399.t6	-6.199978678	-0.165227147	0.000511724
F13E9.15	4.239042678	0.548415354	0.000515614
C28H8.4	2.961857891	4.915299595	0.000516677
R04A9.7	7.323223476	-0.298441593	0.000518833
C15H9.9	-1.52660354	4.649455769	0.000519561
sri-36	7.517592138	-0.131720166	0.000521347
slo-1	-2.134129856	7.048817558	0.000522461
M28.5	1.803176764	3.658141884	0.000525213
Y55F3BL.2	-2.391841334	4.847890697	0.000526329
kin-1	-1.607138291	9.797045741	0.000527671
gck-2	1.315039283	6.166948362	0.00052826
nduo-5	-1.699109437	12.63086175	0.000528716
Y39G8B.2	-4.09800401	1.580728655	0.000529441
ncx-2	-2.4230909	7.157622738	0.000530152
acy-4	-2.161855909	5.5442073	0.000531579
lec-4	2.607774042	5.09620625	0.000531579
C18E9.5	5.016970238	1.070636351	0.000532561
swt-4	-5.943391628	0.289085017	0.00053846
eif-6	3.060365839	4.851900146	0.000542496
C15A11.4	8.603254413	2.642976168	0.000542496
F22G12.4	-2.608710082	3.031108318	0.000542496
Y38E10A.14	4.110281227	3.207989282	0.000542496
C01B10.3	2.844715466	3.904588364	0.000542496
C02B8.3	-2.968498228	6.79135627	0.000542496
tag-275	-1.874653365	4.34515507	0.000542496
fipr-24	7.507561083	0.625707555	0.000549402
lin-10	-1.354503395	8.078725345	0.00054956
M02G9.2	8.08751666	2.096226565	0.000549714
anr-24	7.834992776	0.185627839	0.000552302
dpy-14	4.496587088	7.942816613	0.000552443
gad-2	-4.121604129	1.273843604	0.000552527
C01F1.3	3.666211026	5.848530679	0.000557248
Y48B6A.5	6.25114473	-0.617785021	0.000560735
npr-17	-2.945426679	6.573666499	0.000560735
Y15E3A.4	3.763067163	5.57099073	0.000560748
eat-17	-1.114792931	6.367919874	0.000560797
prx-13	3.96487083	4.317629319	0.000566183
Y45F10A.7	3.534715408	4.333294765	0.000567929
daf-38	-2.806309065	5.723764788	0.000570426
col-160	-3.731122366	4.929765567	0.000570574
eff-1	3.899781952	3.593753874	0.000570763
T23B12.5	8.302985363	0.713068693	0.000570763
F27C1.2	-1.211378128	6.404108583	0.000571075
M03F8.6	-4.919278789	1.573121652	0.00057314
Y62H9A.9	-6.176779963	0.58873812	0.000574548
F58F9.11	-6.824761793	0.531899526	0.000575094
sax-2	-1.647013531	8.73979625	0.000577103
nhr-178	3.177993417	3.258484302	0.000577103
cka-2	-2.2820285	5.103072434	0.000579944
Y105C5A.2	-7.674804645	2.008122794	0.000580364
ZK262.2	-7.096879617	1.440364232	0.000581106
gnrr-1	-6.767752672	0.355308223	0.0005837
Y45F10C.1	-4.882325288	1.214480695	0.00059097
tos-1	-1.089469092	8.000642983	0.00059097
Y39A1A.24	-3.147480963	4.345452946	0.000595706
clp-7	2.343588954	6.314169501	0.000596183
Y40B1B.7	2.502514659	1.734479046	0.000596183
Y22D7AL.10	1.580733635	4.501296852	0.000597359
K10D6.2	3.376182015	5.034318579	0.000600002
atg-2	-1.259616453	8.684258963	0.000601946
slo-2	-2.487512411	5.609766418	0.000602137
F56F10.2	-3.101573927	6.551233507	0.000605618
rpl-37	1.681945787	2.782275807	0.00060692
attf-5	-2.16874538	5.653013862	0.00060692
zfh-2	-2.558654268	6.956951588	0.000608971
Y57G11C.36	-2.246981133	6.980908605	0.00061098
pde-3	-2.467717557	6.867819358	0.000613572
T12D8.11	-6.525019807	0.121491778	0.000615889
tag-124	3.194135288	1.417024422	0.000620313
Y73E7A.3	-3.668205147	2.019800046	0.000622878
T26A5.2	2.531885599	3.889467033	0.000624745
abt-4	2.833865704	4.31639119	0.000629253
prmt-1	2.080530978	7.695335351	0.000634275
ggr-3	-3.882010673	3.231343723	0.000634606
flp-6	-2.297650504	5.917437858	0.000639482
dpy-6	7.261318746	2.21652797	0.000639806
Y71H10B.1	-2.112331451	6.033647198	0.000643939
srh-98	-7.879420539	1.541703012	0.000647064
F13B12.6	-2.284399404	6.291795585	0.000647396
F28C10.3	3.684896559	4.897455281	0.000650625
pyk-1	-1.51669544	9.250009607	0.000652701
H10E21.4	-7.881710712	1.527028512	0.000654358
daf-4	-2.207996889	7.295722236	0.000658714
fbxa-47	7.936766617	0.973982723	0.000658714
T04A8.18	-1.889290462	6.602013898	0.000659403
dhp-1	2.84981179	3.818857752	0.000662965
F48E8.3	2.426584215	6.380823903	0.000665657
K07C5.4	1.285562654	6.124567524	0.000666022
Y47D3A.29	2.561888643	4.927469864	0.000667122
C30H6.5	8.678931646	1.172120148	0.000668201
tdo-2	1.634839263	4.927761825	0.000669116
mut-2	4.740390624	1.695943451	0.000673329
glp-1	1.861995046	5.786131274	0.000674556
nhr-8	5.414935178	3.699812402	0.000681088
oac-18	-6.428275149	0.05668727	0.00068518
Y39C12A.1	4.977926545	3.646812224	0.000686872
smp-1	-2.136748752	5.347029044	0.000690121
K05C4.5	1.91281444	4.50396277	0.000694192
F13C5.1	-3.026691289	3.381658565	0.000694319
fbxa-155	8.303691695	0.662696598	0.000695458
gei-14	3.536645049	4.551779631	0.000696317
vha-9	1.106472625	6.379115385	0.000696317
flp-15	-1.6630217	2.946387972	0.00069682
F21H7.2	5.163913032	3.431356031	0.000706876
T12A7.2	-3.024711475	7.012644288	0.000706876
dnj-27	4.076204977	6.299834323	0.000714271
cpt-3	7.949662412	2.043793302	0.000718269
swsn-7	-1.671053279	7.816578764	0.000718335
W09G3.7	-3.645916707	1.85514044	0.000720815
K05G3.2	-7.760425542	1.311703231	0.000726151
F32A7.8	4.938702858	1.781623783	0.000726151
sma-9	-1.499228261	9.398983075	0.000727489
prk-2	2.009924155	6.015615037	0.000729847
CD4.5	7.786060239	0.145031656	0.000729847
T19D2.2	-2.974498461	8.115974497	0.000733805
rpl-43	1.391564581	4.565277096	0.000745813
sma-3	3.525797535	3.867787934	0.000748544
T16A9.3	8.564402173	0.915151358	0.000750116
gnrr-6	-6.083500141	1.543043269	0.000757088
grd-5	-3.642397644	2.90904346	0.000757148
hot-1	-4.872358244	3.576206935	0.000757148
lin-48	-4.067621762	3.706965209	0.000757148
flp-25	-3.055337568	3.677470243	0.000757148
hum-9	3.601936228	1.451918455	0.000760938
Y57G11C.32	-3.932732342	2.858575499	0.000762053
D1086.6	-4.035527431	2.037947351	0.000767864
ver-1	8.975505374	1.330578617	0.000767872
ZK112.14	-5.085794018	0.973066154	0.000776236
M04G7.5	-5.530477033	0.731372814	0.000776465
T24G10.2	1.765271194	5.536619408	0.000779347
EEED8.4	6.036827031	-0.884901964	0.000781709
C16E9.21	-5.814277697	2.908417764	0.000781709
Y48G10A.2	3.486979425	3.149322084	0.000788593
B0207.2	-4.298926438	2.643585376	0.000790665
T04C12.9	-4.930511948	0.820727602	0.000790665
K04C2.7	-5.138602826	0.946648572	0.000796408
F57F5.1	-2.492396713	3.430844608	0.000796419
T25B2.2	-4.402693869	1.224765946	0.000797472
mog-5	1.158158354	6.906325636	0.000798986
F46C5.9	2.186574894	2.901169502	0.000801338
R53.2	2.055612324	4.968376632	0.000806513
Y57G11C.22	-3.07475397	5.192657958	0.000806671
pqn-48	-3.515198158	1.3159143	0.000807163
clk-1	-1.786611114	3.4652286	0.000813296
T07A5.1	5.190043527	1.520933031	0.000820487
T08B2.4	5.975049737	1.954462795	0.000821169
H06I04.3	1.735338104	6.978998752	0.000822471
Y32F6B.1	-3.626338205	1.96487891	0.000826302
F32D1.3	-3.034817284	5.293699653	0.000834203
B0284.2	6.204985634	1.718483111	0.000841096
lrp-2	-1.85562141	9.247287686	0.00084276
prx-12	4.144888481	0.402530666	0.00085609
mks-5	-2.216133881	6.083051441	0.000857399
M28.8	5.887218861	1.559857169	0.00085927
acy-1	-2.541857947	7.593656386	0.000862098
ZK1251.3	6.250248403	0.100612268	0.000870715
21ur-5970	-6.103925724	-0.231810208	0.000870847
M02F4.3	-3.199950821	3.443027613	0.000875249
bath-36	7.626201938	-0.004045066	0.000875348
F57H12.5	-2.426295811	5.24084742	0.000875348
C32D5.8	1.606479857	5.975197892	0.000876099
tyr-4	3.152317478	4.862599233	0.000877783
F44E2.10	-2.962130117	3.569574436	0.000887089
C16A11.3	6.020514563	1.972315846	0.000887525
K01A2.5	2.346267068	4.042317178	0.000895741
tkr-2	-7.269076275	0.873584882	0.000899906
str-176	3.557340772	1.58587887	0.00090364
W03G9.7	-4.131262649	6.086392913	0.00090364
K03A1.4	-6.59848876	0.286697899	0.000911394
B0399.t8	-5.341810645	0.884151481	0.000916743
K02B12.9	-2.336898042	3.876918119	0.000916743
acl-9	1.562268128	4.469368063	0.000922163
sta-2	1.711375629	5.444870007	0.000925943
cyp-29A2	2.313303125	3.13704569	0.000934877
C05D12.3	5.461170728	2.121062429	0.000934877
F56D5.4	-2.361309839	4.068427269	0.000937943
nlp-29	4.308382587	2.467731448	0.000949576
ncs-5	-4.861858799	2.552397466	0.000950376
bet-1	-1.020171407	7.438232787	0.000961054
F55H2.5	-2.040324537	4.810881843	0.000967158
ttr-26	4.656623988	2.973666177	0.000978542
C02G6.1	-6.419678956	0.803285836	0.000978542
T19C3.5	7.315892222	1.388469898	0.000979425
[truncated: 10,802 more rows]
