# Supplementary material for: High neural activity accelerates the decline of cognitive plasticity with age in Caenorhabditis elegans
Source: eLife. 2020 Nov 24;9:e59711. doi: 10.7554/eLife.59711 (PMC7685709; doi:10.7554/eLife.59711)
Supplement: Supplementary file 2. [file elife-59711-supp2.zip › Supplementary file 8. DrEdGe/dredge-7.4.0-DESeq2/pairwise_files/D7-21-WW_vs_D1-21-WW.tsv]

	logFC	logCPM	PValue
col-178	-6.025386628	7.154716504	1.59E-103
col-119	-6.440658022	7.56272806	1.99E-81
col-124	-7.05828677	7.689664164	3.90E-77
lys-7	5.254434034	8.210835985	5.55E-77
col-19	-6.740014007	6.453394828	8.51E-67
col-101	-3.940630151	6.675971338	1.96E-64
col-20	-9.879957089	7.072912711	2.66E-64
acdh-1	-5.09319567	6.703712979	1.04E-63
col-143	-4.201128668	5.935029567	9.84E-59
col-8	-5.748224905	6.660791727	1.94E-57
col-98	-6.804548083	5.486378364	2.47E-53
col-122	-3.557576002	7.44542727	5.96E-51
F55G11.4	5.683283835	5.644147355	4.08E-47
unc-52	-3.398258649	7.981376311	4.39E-42
col-179	-7.451072512	5.109690996	5.05E-41
folt-2	-5.435407053	5.44099928	4.95E-39
T25F10.6	-3.264977974	8.461321217	3.19E-38
thn-2	5.111617148	4.159868703	5.16E-36
col-181	-3.888119173	8.328910248	1.54E-34
T22B7.7	5.268483893	4.994353272	2.17E-34
mup-2	-2.558453129	7.815159185	2.61E-34
col-80	-7.386130421	7.093948795	3.33E-34
F44B9.2	-3.248915086	4.544509476	2.10E-32
D2092.4	-3.022434019	5.045358455	2.16E-32
vit-1	-3.526546351	10.0942898	3.63E-32
clec-223	-3.675167957	5.455238541	6.73E-30
T07F10.1	-3.156621453	4.865824159	1.21E-29
col-184	-3.641307522	7.231579094	1.48E-29
fat-2	2.278448219	8.302029537	4.18E-28
T23E7.2	-2.703601873	7.688156623	2.14E-27
nduo-2	-2.597252135	9.648738788	7.13E-27
epi-1	-2.321094269	9.0847919	1.81E-26
acdh-9	-3.338415414	5.200295831	2.20E-26
tnt-2	-3.493048236	9.211166735	3.66E-26
F11E6.3	-4.219955104	5.342872617	8.99E-26
unc-54	-2.955366353	10.75805135	1.22E-25
pmt-2	-2.362603521	6.898463848	2.00E-25
asp-1	-1.780677701	8.181132877	2.17E-25
mlc-3	-2.565492313	8.031624256	3.71E-25
col-93	-8.630937312	4.847412057	4.98E-25
mlc-2	-2.459692304	7.318743409	6.99E-25
clec-41	2.762719489	6.607904987	6.14E-24
act-1	-2.18833486	6.866071077	1.51E-22
ech-6	-1.865455675	6.589650807	6.78E-22
F45D3.4	3.546317712	7.262658835	7.52E-22
ttr-45	2.691981168	4.798526482	1.55E-21
ctb-1	-2.027384503	12.22272889	1.82E-21
F46A8.7	3.521235247	3.430970699	3.34E-21
C14F11.4	-3.357066487	4.550323819	3.68E-21
E04F6.9	3.229151978	4.4709178	9.71E-21
D1086.10	-2.543246557	5.0582661	1.32E-20
nas-11	2.676564019	6.653894151	1.58E-20
K08D12.6	-5.864738589	6.837538805	2.21E-20
C01B10.6	3.053432627	5.181198931	6.91E-20
aqp-7	-2.342327233	6.936878388	9.99E-20
mlc-1	-3.1622044	5.94448813	9.99E-20
lips-11	10.84974889	3.653772118	1.34E-19
lam-2	-2.036131434	7.52463497	2.30E-19
D1086.6	-3.265196028	5.437572322	2.89E-19
col-106	-3.422473048	7.483226463	3.83E-19
F21C10.9	-5.42836996	3.276519848	5.10E-19
grd-5	-3.849487687	3.966692696	5.82E-19
unc-27	-2.609211459	9.142549758	6.12E-19
myo-3	-1.904123913	7.487883316	7.43E-19
col-160	-7.369334034	6.517065291	7.89E-19
K12H4.7	-2.789405483	4.945883237	8.36E-19
D1086.1	3.494142269	4.092392281	1.02E-18
nduo-6	-2.578626551	4.391736987	1.87E-18
pat-10	-2.702338237	7.701839115	4.23E-18
cyp-34A2	4.387278025	3.131941276	4.74E-18
cpn-3	-2.049944201	6.283372823	6.80E-18
dim-1	-2.958408875	7.733103693	1.83E-17
ucr-2.1	-1.536469917	6.253949612	3.29E-17
vit-3	-2.049108746	9.622297531	5.40E-17
T05E12.6	-5.33221085	3.248980257	5.40E-17
Y50D4B.4	-4.975018768	3.656968974	6.26E-17
nid-1	-2.802415236	6.407459631	8.90E-17
lev-11	-2.069334308	9.534427098	9.58E-17
C54E4.2	-2.723046135	5.073446797	9.66E-17
let-805	-1.91987262	7.850020908	1.00E-16
K06G5.1	2.079803152	7.086064108	2.28E-16
D1054.11	-1.600580399	7.8659427	3.34E-16
lam-1	-1.713069525	8.243645056	5.82E-16
F46H5.3	-2.237922572	9.017998557	5.87E-16
R03G8.6	-3.99055325	3.793496103	7.00E-16
csq-1	-2.538245822	6.701410024	7.39E-16
unc-15	-2.239356909	10.26949219	7.39E-16
col-135	-4.868480074	3.063183725	1.01E-15
Y38F1A.6	-2.828879623	5.480151869	1.06E-15
Y47G6A.19	-5.2567054	3.497426213	1.55E-15
ddo-3	-1.454702834	6.797261213	1.78E-15
F57F4.4	-2.434671681	5.315207371	2.25E-15
F53F1.4	-5.637115924	2.685291611	3.04E-15
emb-9	-2.166830151	7.952221172	3.57E-15
ifa-4	-2.232350428	5.642804712	4.03E-15
F55B11.3	-2.515991694	4.282984699	7.59E-15
col-140	-7.22769134	6.963031082	8.19E-15
M60.7	3.707848788	4.730877328	8.19E-15
ZK596.1	4.954036111	3.191526196	1.07E-14
nduo-4	-1.80207491	10.4655541	2.23E-14
Y39B6A.1	-3.234625662	4.389454661	2.27E-14
pqn-22	-2.816733122	6.672391052	2.36E-14
mig-6	-1.967223019	9.014484423	2.51E-14
acp-6	-2.690715725	8.244834568	2.52E-14
ptr-22	3.757673459	3.74500818	3.46E-14
col-159	-6.782783165	3.340511142	3.77E-14
Y50D4B.3	-6.008342178	2.839191749	4.37E-14
ifb-1	-1.699503525	7.323283417	4.85E-14
Y69H2.14	-5.553325469	6.401689945	8.27E-14
F21C10.7	-2.061000596	6.792855129	1.26E-13
K09G1.1	-1.853809032	4.960164352	1.39E-13
deb-1	-2.117862744	7.165258858	1.72E-13
clec-67	-4.897982389	2.700425792	2.27E-13
mua-3	-1.963661424	6.910581476	6.90E-13
pcp-2	-4.668451793	2.977376489	7.02E-13
cnc-6	7.65881489	3.825074566	7.40E-13
sri-40	-8.307944943	3.527956273	7.99E-13
clec-146	3.191766079	3.91540923	1.15E-12
clec-91	1.440299225	7.424129306	1.33E-12
let-2	-1.864881767	8.748142946	1.49E-12
clec-5	3.349681454	3.556877852	1.58E-12
Y48E1B.8	-8.55873341	2.32631818	1.74E-12
swt-6	4.006320426	3.102589786	2.07E-12
act-4	-1.711417058	10.57963467	2.13E-12
pfk-1.1	-1.321804091	6.894926512	2.31E-12
asp-14	-2.415331346	5.385447267	2.33E-12
C46G7.2	-2.562546465	4.147345315	2.52E-12
C50F7.5	4.136650868	3.446996637	2.55E-12
aagr-4	-1.451453872	5.506149475	2.57E-12
hsp-25	-1.980561636	5.927485723	2.75E-12
F08B12.4	2.525047888	5.675650528	4.39E-12
nas-37	-3.337941848	3.813311228	4.42E-12
Y53H1B.2	2.291788958	5.565273477	5.08E-12
unc-68	-1.593795633	8.350333338	6.16E-12
T02G5.7	-1.702923481	5.774184345	6.17E-12
unc-22	-2.040571651	9.74477865	6.36E-12
C30F12.3	4.179069094	2.69973545	9.11E-12
B0024.4	5.85279612	2.250240318	9.16E-12
T15B7.1	-1.986711369	4.883563451	1.04E-11
K10D3.4	-3.011271899	3.414882573	1.11E-11
tag-18	-2.447126203	6.004705986	1.13E-11
col-139	-8.99184336	4.827367546	1.50E-11
R102.5	1.214549843	6.899809497	1.52E-11
K08C7.1	-4.486562151	2.375808143	1.75E-11
scl-5	4.637554657	2.793768449	2.28E-11
cpr-4	2.62146831	4.979933867	2.38E-11
lips-15	2.763296267	5.601568222	2.91E-11
ora-1	5.227192646	2.084198713	4.10E-11
lact-2	2.1722807	4.364278351	5.25E-11
mup-4	-1.826859444	7.366831601	5.59E-11
ctc-2	-1.85863491	12.39372461	5.85E-11
ces-2	-3.508803251	4.304529067	6.03E-11
inx-5	-2.520364231	4.106467449	6.13E-11
scl-24	7.704271551	1.907091363	7.14E-11
unc-97	-1.794705053	5.41129006	7.56E-11
zyx-1	-1.770423927	6.522367935	8.99E-11
mex-3	-2.718113405	5.543945017	9.42E-11
T27F6.8	3.11221814	4.076809335	1.14E-10
gta-1	-2.247048238	5.769865313	1.24E-10
R02D3.1	-2.158902667	6.347818028	1.33E-10
tbb-6	2.609874776	4.023584844	1.46E-10
vap-1	-3.617316055	2.493780915	1.51E-10
dpyd-1	-2.025873769	5.856609934	1.87E-10
ZK1321.4	-2.721847742	4.952764817	2.00E-10
asp-2	-1.60566421	6.628141105	2.08E-10
dod-19	2.322089023	6.094538607	2.32E-10
vit-4	-1.612681523	8.794186938	2.87E-10
F35A5.1	-2.148844552	5.4018843	3.25E-10
snf-9	-2.77001305	3.752073779	3.50E-10
asp-17	4.583304993	2.037397448	3.50E-10
atic-1	-2.722437227	3.86353095	3.50E-10
mdh-1	-1.130479798	7.698127688	4.45E-10
F13D12.3	2.273036527	4.506368761	5.62E-10
col-142	-7.649711286	2.877805294	6.50E-10
fat-6	1.669417816	6.256111025	7.06E-10
act-3	-1.422420074	6.637222798	7.53E-10
F32A5.4	2.086211022	5.138422354	7.95E-10
ost-1	-1.902947974	7.554990498	9.97E-10
K11D12.13	-5.644387494	4.118844399	9.97E-10
tni-3	-2.892137805	5.118819491	1.11E-09
pat-12	-1.287361232	5.924941761	1.18E-09
C05D12.3	-2.980252435	3.545957783	1.32E-09
F47E1.2	3.46378883	3.518654094	1.32E-09
T13F3.6	-3.843477711	2.882054952	1.33E-09
W05H9.1	2.219190087	5.175375437	1.49E-09
atn-1	-2.117574449	6.500802194	1.55E-09
C50F2.4	-2.327970353	3.043282443	1.81E-09
F08D12.2	-4.972162607	2.035286944	1.86E-09
F44A2.5	1.627026176	4.415553792	2.70E-09
F09F7.4	-1.385272781	6.197536002	2.80E-09
mps-2	-3.322464089	3.43529998	3.21E-09
W10C8.5	-2.435498205	3.285419878	3.25E-09
gpd-2	-1.740129533	6.808423417	3.28E-09
pat-2	-1.869925745	6.180483661	3.43E-09
alp-1	-2.020165574	5.819230387	3.77E-09
nlp-24	-4.214836493	2.759120406	4.30E-09
his-24	-2.20134461	4.993887592	4.32E-09
F38B2.4	-3.013994372	4.483735468	4.41E-09
F15B9.6	6.223067361	1.665103568	4.89E-09
F46F2.3	-5.445320418	1.993809049	5.06E-09
grd-14	-7.666392261	1.43675677	5.14E-09
Y67H2A.5	-1.433037803	5.03204494	7.20E-09
col-129	-7.850712518	5.496899323	8.10E-09
sur-5	-1.507499188	5.169566625	8.10E-09
tln-1	-1.495658219	7.463715774	8.57E-09
asb-2	-1.626424183	6.229754713	8.82E-09
T09B4.8	-2.445783849	4.238057548	1.03E-08
C33G3.4	-2.793954735	3.188035703	1.03E-08
pud-3	-5.210779548	4.603915969	1.05E-08
ZC101.1	-2.211033884	3.949999599	1.08E-08
C25E10.8	2.917398363	2.70873782	1.30E-08
Y55B1BL.1	2.442170053	4.971233235	1.31E-08
F57F5.1	-1.745785598	5.094561974	1.31E-08
calu-1	-1.259308319	6.74981117	1.34E-08
H28O16.1	-1.041132745	10.17411578	1.40E-08
nhr-114	-3.198289023	3.45923126	1.43E-08
vha-5	-1.977996972	6.158719268	1.52E-08
fbxa-24	3.726363633	2.524586536	1.52E-08
tep-1	2.002756869	8.071083415	1.59E-08
polq-1	1.370597533	6.380853936	1.69E-08
aqp-2	-2.237044036	7.537171717	1.72E-08
col-103	-6.00451467	6.686451946	1.84E-08
cyp-35B3	7.866203929	0.666172484	2.42E-08
ttr-51	1.908040758	4.865366774	2.72E-08
gana-1	-2.794399482	2.543793959	2.72E-08
T09B4.5	-2.127620462	6.674533311	2.79E-08
best-14	-2.100465646	3.777032081	3.25E-08
VF13D12L.3	-1.857594032	5.255973411	3.25E-08
M03A1.8	7.096435338	1.971244046	3.38E-08
C08E8.4	5.373340061	1.361311609	3.46E-08
ugt-22	-2.209667924	4.142995183	3.51E-08
ZK105.1	2.896505321	2.601906014	3.88E-08
D1054.10	-1.459759993	5.657058805	4.55E-08
F14H12.3	3.287666302	3.023907739	4.64E-08
ucr-2.2	-1.682998317	4.324129429	4.70E-08
F54D5.3	2.099645863	4.272634998	4.72E-08
H34I24.2	2.383834056	4.010645737	4.73E-08
C05D11.5	-6.864840166	2.098915682	4.74E-08
lec-1	-1.078384603	8.092341334	4.92E-08
tyr-2	-2.318084721	4.011686003	5.07E-08
alh-9	-1.544006033	5.856189264	6.25E-08
atp-6	-1.855384293	7.310511128	6.34E-08
R13H4.2	-2.321182524	4.167455514	6.82E-08
C34C6.7	4.2190437	3.020409387	6.96E-08
ifc-1	-7.245462515	1.741266908	7.03E-08
mct-6	-1.387469172	6.263662797	7.62E-08
R08E5.3	-2.279684855	3.849454987	7.62E-08
sip-1	1.217429065	8.180909176	7.69E-08
adt-2	-2.085369019	4.618235348	7.71E-08
elo-2	-1.791169017	4.276911736	8.02E-08
Y51F10.7	-2.358423118	3.357502759	8.41E-08
rrf-2	2.001068305	3.848053822	8.59E-08
ketn-1	-1.517761897	8.983593621	9.06E-08
vab-10	-1.06926515	9.494841687	9.07E-08
F40H3.2	-4.031404004	1.954565637	1.03E-07
cpt-3	6.277118205	3.333105385	1.04E-07
F35G2.1	1.093890459	7.058747053	1.09E-07
M02D8.1	-2.060367492	4.772452234	1.16E-07
pho-1	-2.921182074	2.707331199	1.17E-07
grsp-1	-3.366967824	2.751182034	1.18E-07
atp-5	-1.09289435	7.315373453	1.20E-07
asp-13	-2.045106273	3.574846861	1.45E-07
fgt-1	-1.473118419	5.110933594	1.45E-07
nduo-1	-1.214602419	9.743364383	1.48E-07
cept-1	-1.566044865	4.540500097	1.52E-07
W09C5.8	-1.061036878	7.065755745	1.55E-07
lfi-1	-1.693825496	8.627215687	1.59E-07
pitr-4	7.904327634	0.711651943	1.60E-07
F42A8.1	-2.55594501	4.045146302	1.64E-07
ZK1058.9	-1.992017093	4.451620458	1.88E-07
T04F3.1	-1.623327502	6.171679697	2.01E-07
igcm-2	-3.67619743	2.311759813	2.07E-07
clec-222	-2.660845914	3.121562821	2.21E-07
R09E10.5	-5.309934884	1.882559749	2.21E-07
T28B11.1	0.985045026	7.042582838	2.21E-07
F40A3.6	-3.127468457	3.618127299	2.29E-07
aman-1	-2.354324936	5.934888576	2.44E-07
tsp-1	7.53519863	0.33992551	2.59E-07
gly-8	-2.24192586	3.684666886	2.94E-07
C34F6.10	-1.276854255	5.810544602	2.94E-07
T12D8.9	-2.073861325	5.959581806	3.19E-07
gfi-1	-2.158391266	5.600977254	3.26E-07
R03H10.6	3.912786363	2.577182034	3.47E-07
brp-1	1.89999697	8.649787602	3.50E-07
cal-5	-1.784504099	4.636140789	4.12E-07
ceh-86	-2.921552077	2.901674233	4.18E-07
fkb-5	-2.461949353	3.928215196	4.42E-07
T21B6.3	-1.550430502	5.062668215	4.60E-07
F32A5.3	-3.657934682	2.348605607	4.84E-07
F21F3.6	0.916161534	7.509870249	5.13E-07
ent-2	-1.281989802	6.299523558	5.25E-07
C44E12.1	-2.882302612	2.663858646	5.25E-07
vha-11	-1.111385781	7.300980215	5.26E-07
gei-15	-1.89973165	4.530054099	5.75E-07
cey-4	0.855524809	8.711733573	6.11E-07
kat-1	-1.360485294	5.552653371	6.11E-07
R07E5.4	-6.444208148	1.67174022	6.11E-07
atp-2	-1.096929957	9.520618334	6.21E-07
myo-1	-1.870571417	7.204536814	6.50E-07
unc-87	-1.383802575	8.783138172	7.04E-07
tba-4	-2.241312447	3.285977863	7.32E-07
clec-49	-2.918529306	2.404037986	7.36E-07
ugt-47	-2.800638662	2.431048424	7.67E-07
F54F7.2	-3.048011544	2.454497063	8.87E-07
ttr-33	2.306292986	4.589902745	1.06E-06
gas-1	-1.555002694	4.889364028	1.07E-06
lgc-34	-3.622595236	2.312019097	1.15E-06
C25H3.9	-1.060722537	5.882926175	1.19E-06
ptr-8	1.730535426	4.39035901	1.20E-06
pcp-4	-4.772800103	1.36632099	1.22E-06
fasn-1	-1.115459936	9.424772644	1.24E-06
let-268	-2.344948904	4.480057715	1.27E-06
act-5	-1.644813494	6.101183675	1.27E-06
F14F9.4	3.860180789	2.772802575	1.50E-06
thn-1	7.564277407	0.370698969	1.62E-06
gpi-1	-0.882863506	7.294875151	1.63E-06
nduo-5	-1.308001064	11.84444792	1.82E-06
aat-4	-4.269935232	1.948592436	1.88E-06
alh-6	-1.655627997	4.499184603	1.96E-06
ttr-18	1.59554082	4.327434085	1.96E-06
got-1.2	-1.986975534	4.536070423	1.98E-06
R12C12.1	-2.453430797	4.552092174	2.18E-06
T16G12.1	-2.69411292	3.128390424	2.31E-06
K11H12.7	-2.300087315	3.165026487	2.34E-06
sams-1	-3.379275211	6.590010774	2.39E-06
gst-28	-3.556985659	1.858415829	2.48E-06
ZK1320.3	1.589816116	4.268820503	2.48E-06
lin-39	-2.696481441	2.824983843	2.64E-06
mdh-2	-1.173453158	7.400756564	2.80E-06
elo-6	-2.467363928	4.742921795	2.81E-06
pat-6	-1.594366237	4.025611569	2.82E-06
got-2.2	-1.176907386	6.588139323	2.84E-06
dpf-2	-1.665165217	4.569583925	3.14E-06
C35E7.5	-1.606968161	6.959199724	3.28E-06
C46C2.2	-1.583204183	5.020895278	3.30E-06
ncx-1	-2.042248977	4.409786264	3.58E-06
mev-1	-1.369039721	5.059713622	3.61E-06
F55B11.2	-2.199714239	2.882353271	3.61E-06
R11D1.1	1.257607677	5.413136661	3.62E-06
pvf-1	2.201456972	3.623170576	3.67E-06
dct-18	-1.937452336	3.961244782	3.86E-06
arf-1.1	7.460609213	0.256098967	4.06E-06
Y69A2AR.18	-0.993323007	8.290689015	4.06E-06
unc-89	-1.334359602	9.566430936	4.30E-06
K02E10.4	-4.651531544	2.145284691	4.56E-06
T06D8.10	4.191196459	1.582880017	4.63E-06
C52D10.12	-1.909199811	3.552528648	4.68E-06
tni-1	-2.756849053	3.687245275	4.73E-06
ZK1055.7	1.749623157	4.513964466	5.25E-06
aldo-1	-1.830864256	6.597246184	5.27E-06
aco-1	-1.036178469	7.540261252	5.63E-06
tnt-3	-1.462475701	5.964971345	5.70E-06
tsp-10	-3.359727517	2.139175458	5.71E-06
cth-1	-2.507334361	4.073533606	5.95E-06
T19D12.4	1.574818335	5.513634856	6.35E-06
mnp-1	-2.199503037	5.630999318	6.55E-06
fbxa-107	1.536263187	3.924995268	6.78E-06
madf-3	1.856225865	2.925059637	6.95E-06
tag-163	-1.373863037	5.354454081	7.16E-06
trap-2	-1.799563763	3.529886789	7.17E-06
cyp-32A1	3.471049699	2.831130414	7.22E-06
K09E2.3	-1.433360046	4.621958109	7.29E-06
C27H5.6	7.504436603	1.040316921	7.33E-06
M28.10	3.556057437	2.418757382	7.89E-06
pck-1	-1.28413379	7.42446267	8.08E-06
pat-9	-2.17940978	5.233955074	8.38E-06
pxn-1	-1.988476133	3.843938455	8.38E-06
gsnl-1	-1.855830737	5.873369008	8.38E-06
sdha-1	-1.355561848	5.557494534	8.43E-06
trap-1	-0.939103314	7.606604374	8.93E-06
C18D11.6	6.792579516	0.32516916	9.34E-06
syd-9	-1.990032195	4.910963754	9.68E-06
pept-2	-1.824339881	3.646396611	9.91E-06
pmp-5	-3.863467371	1.546909679	9.94E-06
ZK822.2	2.08760435	3.015926783	1.02E-05
asp-8	-2.759545366	2.388534768	1.03E-05
mce-1	-1.786579116	3.765377614	1.05E-05
F35E12.10	1.496999023	4.333363332	1.05E-05
col-81	-7.404161654	5.826657633	1.07E-05
let-756	-2.110297018	2.937874217	1.11E-05
wrk-1	-1.526707897	4.810822168	1.17E-05
D1086.3	-2.103950792	4.07561805	1.21E-05
gon-1	-1.34645359	5.192623036	1.41E-05
nucb-1	-1.117747494	4.788520624	1.47E-05
Y47G6A.33	-3.831339973	1.618445399	1.52E-05
noah-2	-2.04738917	6.011915231	1.65E-05
set-9	1.031142955	6.56897885	1.66E-05
nsy-4	-2.274914149	3.914426563	1.70E-05
F26E4.3	-2.044065025	3.760726597	1.75E-05
Y22D7AL.10	-1.274889092	4.688971174	1.76E-05
tts-1	2.374379256	4.824192477	1.81E-05
F35E12.6	1.309854365	5.861578649	1.95E-05
cyp-14A5	2.385091788	2.870159707	1.97E-05
ttn-1	-1.356468886	9.371554502	1.97E-05
twk-18	-1.98372194	4.116503935	2.00E-05
slc-17.9	3.748395073	1.850874475	2.00E-05
nuo-2	-1.236831535	4.499063188	2.00E-05
T01B11.2	-1.517129871	4.218365532	2.01E-05
Y54G11A.1	1.409894223	3.930456413	2.15E-05
ant-1.3	6.895722342	0.427854166	2.29E-05
Y46H3A.5	6.767518679	0.306509078	2.29E-05
T19D12.1	-2.680759772	2.482385339	2.31E-05
epg-2	-1.48050784	5.539621119	2.35E-05
lec-10	-1.356972049	4.573655021	2.37E-05
C24B9.3	-2.166725096	3.164691443	2.40E-05
F27C1.1	-6.331976671	0.828196565	2.40E-05
K09C4.5	-2.63922987	2.154974413	2.44E-05
glb-1	-1.926974856	3.437354308	2.46E-05
K11G12.5	-1.246546564	5.779960445	2.54E-05
dld-1	-0.897440023	6.956265306	2.77E-05
vha-6	-1.619841064	5.203713439	2.81E-05
gst-42	-1.915800158	3.145556469	2.89E-05
F47E1.4	-4.406059182	1.29108195	2.91E-05
K06A5.2	-3.691575754	1.341425205	3.21E-05
F47B8.2	1.987363148	3.146773329	3.24E-05
Y58A7A.3	1.897065966	3.252846407	3.25E-05
Y41G9A.10	4.015698116	1.8523711	3.25E-05
M03B6.4	-3.260423771	1.477488145	3.41E-05
unc-70	-0.985020619	8.36166974	3.58E-05
F15G9.5	-3.104751202	1.611472639	3.60E-05
mnr-1	-1.451848544	4.151182932	3.76E-05
T15B12.1	-2.059066117	3.109481256	3.88E-05
prkl-1	-2.435227066	2.966858909	3.91E-05
rab-3	-1.901914575	3.361946271	4.03E-05
pho-13	-4.971010018	1.269781679	4.15E-05
Y49E10.29	-4.245071144	1.355613907	4.34E-05
inx-12	-1.425578365	4.751448486	4.44E-05
mccc-1	-0.953755213	6.308640726	4.45E-05
idh-1	-0.798334556	7.08580372	4.49E-05
F43D9.1	-2.545244382	4.112341032	4.59E-05
D1086.11	-2.012594181	2.682822882	4.81E-05
pme-1	1.03371135	6.413767381	4.84E-05
srd-27	6.649261578	0.181315906	4.93E-05
T28A11.19	7.336780786	0.131591051	4.95E-05
asd-2	-1.270718205	6.054705355	5.03E-05
cpg-1	0.93851722	10.24293468	5.21E-05
T25B9.9	-0.798043642	6.976787946	5.32E-05
ubc-15	1.420874896	4.579110598	5.38E-05
sup-12	-1.488042446	4.692798609	5.46E-05
grd-3	-4.985843144	3.889440225	5.78E-05
lat-2	2.252238819	2.682262032	5.84E-05
dpf-6	2.025030003	3.799677559	5.90E-05
vha-12	-0.95087637	7.581571074	6.25E-05
ttr-20	2.356041727	1.710583698	6.48E-05
fat-3	1.355307374	5.563908183	6.50E-05
pud-4	-3.152756726	1.836495819	6.63E-05
cdr-4	1.535225583	4.33599001	6.74E-05
F16B4.4	-2.13448369	2.106215171	6.93E-05
F58H7.5	6.414792767	-0.051782556	7.06E-05
clec-48	-1.786439833	3.379792972	7.14E-05
tyr-4	1.604250557	6.059101602	7.45E-05
F13B12.1	0.808528635	7.173269076	7.66E-05
K09A9.6	-1.493126627	4.364293938	7.66E-05
Y47H10A.5	5.039331676	3.598005201	8.32E-05
dhs-25	-2.620495374	3.030672199	8.93E-05
F09C8.1	-3.759716861	1.241369563	9.06E-05
F23D12.2	1.398791285	4.108911604	9.20E-05
ikke-1	0.730005446	6.921766419	9.23E-05
poml-2	-3.079422415	2.205215686	9.73E-05
gcst-1	-1.271586339	4.31487693	0.000103132
ldh-1	-1.079070375	5.82185805	0.00010316
W10G11.17	-2.702963783	2.240034559	0.0001042
retr-1	-0.949854997	7.692250697	0.000105316
ttr-14	-2.864141063	2.747893568	0.000106446
T03G6.3	-4.089691441	3.671009994	0.000109125
hlb-1	-1.524708932	5.667476993	0.000110569
C45E5.4	2.64816623	2.155198189	0.000111882
let-767	-0.971233705	6.043641706	0.000115714
pccb-1	-0.762621943	7.635842237	0.000115714
Y4C6B.2	2.636395992	3.268324648	0.000117256
pxn-2	-1.805539463	3.390310989	0.000119124
hum-2	0.88769649	7.632777474	0.000120095
dig-1	-1.123458229	9.230336859	0.000122424
grd-10	-6.42347659	0.197341532	0.000122855
cpr-3	2.003962053	4.227000245	0.000125335
xpf-1	0.823932654	5.878761457	0.000125335
unc-112	-1.161970346	6.763624443	0.000125633
col-155	-4.471306997	0.736527806	0.000129667
cyp-13A5	6.209816535	0.540888424	0.00013797
F25E2.2	-1.858475217	5.351511496	0.000143163
lex-1	0.778365829	7.614982262	0.000147379
T05E11.9	-1.585406582	5.137003701	0.000153563
gale-1	-1.311091852	5.351089386	0.000155886
immt-1	-1.313448723	4.816739472	0.000160989
T01H8.2	-2.862421305	1.93457096	0.000163865
sucl-1	-1.449934799	4.542084199	0.000165674
C15H9.9	-1.322470053	3.468756368	0.000165674
C04G2.9	-4.446459027	1.521053911	0.000166013
ZK742.3	-2.438097508	2.23042458	0.000169365
K07C11.7	-1.397304831	5.905076112	0.000169372
C13C4.6	6.414408497	-0.045526599	0.000170939
F13B6.3	-1.902558932	3.595401259	0.000170939
saeg-2	-2.099086913	3.294737412	0.0001737
lpd-5	-1.974224397	2.468666783	0.000175209
nlp-31	2.478732421	3.101110379	0.000178633
cco-2	-0.990713591	6.551872901	0.000179603
F56H11.6	7.241219135	0.048896012	0.000180313
jph-1	-0.90953193	5.981685104	0.000187283
T28D6.3	-4.360758738	1.393893789	0.000187655
syg-2	-1.994405336	4.89486004	0.000189709
C32F10.8	-0.887192555	6.746030134	0.000190544
vab-7	-3.295890649	1.399433987	0.000194101
C34F11.8	2.363477902	2.968701087	0.000194101
ubq-1	0.688584346	8.132067239	0.000200623
Y75B8A.6	-1.886284902	4.417431421	0.000201589
F39H12.3	-1.342633185	3.705415641	0.000206418
srh-237	-6.012477968	0.520498999	0.000206679
cpg-3	0.859273854	7.13394124	0.000207778
F54E4.3	-2.23629095	2.735225135	0.000209226
F40F12.7	2.855949282	1.369407421	0.000213248
gst-13	-2.438817422	3.161383102	0.000216994
C38D9.2	3.563694613	1.546142759	0.000217311
F57C2.5	-1.344345399	4.753886063	0.000230083
F19C7.2	2.185840091	1.877495021	0.000230734
suca-1	-1.091176591	6.409999674	0.000230813
F19H6.3	6.24078978	-0.217419602	0.000234562
kal-1	-2.038741038	2.811933323	0.000240564
D2030.7	0.87817419	5.977916347	0.000241461
xbx-5	-3.245729997	1.540389922	0.000241461
mua-6	-1.681419261	5.466989364	0.000241786
mir-5548	3.48195235	0.668798004	0.000241786
coh-3	0.976514537	4.993745454	0.000243403
gpd-3	-1.394527508	6.156110097	0.000246676
C14H10.1	-1.512672167	3.990065294	0.000248005
ifb-2	-1.994124548	4.504835995	0.00025083
Y82E9BR.3	-1.157337415	6.263969493	0.00025083
D2030.4	-1.364220768	3.51975468	0.000263406
cts-1	-0.951641893	7.537758458	0.000273879
T05B11.4	-3.455486737	1.92879207	0.000276231
vha-8	-0.740551951	7.143102205	0.000282382
sqrd-1	-1.427001054	3.812180544	0.000283532
rad-8	-1.205153194	3.830532221	0.000283659
fum-1	-1.008274807	6.155960481	0.000287024
srr-4	2.703928435	2.8078689	0.000291974
F02H6.2	0.901816358	5.3648072	0.00029801
gst-4	-2.133244538	3.091867808	0.000300066
Y73F4A.1	-2.037522188	2.326589589	0.000303184
C45B2.1	-5.008979488	0.79243883	0.000303184
ttr-26	2.681384587	2.197463381	0.000310993
rsu-1	-1.338243263	4.48405063	0.000319391
mesp-1	1.073841299	5.893631105	0.000319391
T05E12.3	2.910373302	2.853736558	0.000321175
dys-1	-1.21371623	7.615191884	0.000327759
C45E5.1	-3.822531576	1.272887078	0.000337055
fipr-23	6.629540441	-0.563884602	0.000343961
cyp-35A2	-1.77533446	2.530650945	0.000353138
pyk-1	-0.777806176	8.724776435	0.000354907
B0554.5	4.648036821	0.233263026	0.000357278
T04H1.5	1.127009866	4.438497751	0.000359992
cysl-2	-1.714433889	4.944277814	0.000364278
H39E23.3	6.567781276	-0.625084576	0.000366018
ZK1320.9	-0.867943451	5.516368994	0.00037034
nep-2	-1.40636825	4.608620626	0.000372906
ZK218.5	-6.447010113	0.215840083	0.000373611
fbxa-163	7.104735653	-0.094091479	0.000374019
ZC239.22	6.158128018	-0.300246946	0.000381162
cey-1	-0.813659802	9.748636877	0.000390054
srp-1	1.69311858	4.150304541	0.000400415
apb-3	0.956789554	6.144147808	0.000409321
sel-1	0.823573646	6.355377791	0.000418953
Y82E9BR.17	-1.591999174	4.536100357	0.000420077
sol-2	-2.628807923	1.642286543	0.000429448
K04B12.2	-1.075735166	4.86361726	0.000442604
enol-1	-0.823134004	8.500008983	0.000442604
pitr-1	0.752125573	7.803005262	0.000442604
vhp-1	0.979588607	6.297039952	0.000449129
mrp-1	-1.105973335	5.67840766	0.000455397
ahcy-1	-0.939549997	9.076091649	0.000456947
csn-4	1.266950837	4.486155398	0.000462923
nhr-219	6.420766381	-0.047898903	0.000465711
F25A2.1	5.637850624	-0.020949555	0.000474949
ZK809.8	-1.741168744	4.057355875	0.000480293
F49F1.1	3.335747292	1.958220298	0.000484737
C48E7.1	-1.53177255	4.146671173	0.000497722
C27C7.1	1.115781447	5.395344776	0.00049865
cye-1	0.868232482	7.041481214	0.000500238
inft-2	0.8828011	6.606022171	0.000508116
ipgm-1	-0.712523684	8.126340436	0.000508116
M02D8.6	-4.721607777	0.538762376	0.000508116
T08H10.1	-1.675322568	4.055666437	0.000508116
nuo-6	-1.113375126	4.384120028	0.000510108
C17D12.7	0.913174448	4.90737484	0.000517821
idh-2	-1.045292822	4.856274895	0.000517821
F57B9.3	6.63962469	-0.560710497	0.000522196
mec-12	-1.601983512	4.261548872	0.000530141
skpo-3	-1.695949551	4.412087218	0.000545141
T01E8.8	-1.879995699	2.789340769	0.000548561
Y20F4.4	1.288063834	3.593298343	0.00055593
lrp-2	-0.805376506	7.875145583	0.000562056
ZK970.7	6.585833987	5.484700806	0.000564615
arf-1.2	-0.651199643	7.845930016	0.000565147
R02F2.2	-2.17758067	4.154733205	0.00057281
ugt-4	1.84263387	3.664680863	0.000580313
C49G7.3	-1.385851347	4.39285113	0.000581984
ZK813.1	-1.328705806	3.481343898	0.00058244
har-1	-1.048430849	4.523350459	0.000592349
ZC412.4	-4.235983806	1.021265892	0.000592349
Y32B12B.1	6.068618664	-0.377520943	0.000596679
F08A8.3	-6.359257802	0.12488201	0.00060702
pzf-1	1.597132571	3.355943959	0.000607246
unc-115	-0.906154268	5.924351558	0.000612603
Y58A7A.5	2.711294803	1.409388331	0.000630617
zig-1	-1.628600063	3.933911597	0.00063421
C49G7.12	4.086637585	0.596661494	0.000655062
ccg-1	1.193497956	6.373625503	0.000658779
C08H9.16	1.062593929	4.626599182	0.000671414
jmjc-1	-2.036552286	3.03995638	0.000676789
chhy-1	-2.730802434	1.656567888	0.000694487
vha-15	-1.161048773	6.437907167	0.000694733
F13H8.3	-2.150260606	2.218155161	0.000706299
T02G6.10	-3.673194283	0.959033923	0.000730952
icp-1	0.921411252	5.749860892	0.000740197
cbl-1	-2.460678785	1.550503686	0.000740197
F29B9.11	-1.753473019	2.552197886	0.000740197
T24A6.20	-2.534132875	2.53682564	0.000749484
egas-3	-5.847207896	0.340823117	0.000750976
grl-17	6.499529676	-0.690874916	0.000753226
Y51H4A.7	-1.249752199	5.13792183	0.000753226
W09G12.7	3.082473669	2.570764967	0.000758089
far-4	3.837802208	1.086003526	0.000764979
nhr-168	-3.163396544	0.999516038	0.000764979
sdz-2	-5.636451924	0.154627977	0.000768569
D1086.8	-2.671261849	1.331817683	0.000782507
nab-1	-1.651964648	5.568321068	0.000787769
rol-3	-1.679148096	3.037008185	0.000793711
best-8	-4.580136029	1.29037836	0.000794117
cpna-2	-1.083825123	8.2314825	0.000795615
pde-6	-1.334626886	3.441247497	0.00081046
lec-8	1.576338234	3.603176736	0.000812558
ugt-27	6.847451358	-0.343186309	0.000815291
gsa-1	-1.345771335	5.458583831	0.000823091
glt-1	-1.142703644	5.907415133	0.000828278
osm-7	1.766237128	3.592938753	0.000832602
H06A10.1	-3.37606002	1.852736244	0.000836529
egl-30	-0.865942141	7.800210135	0.000847382
alh-12	-1.419327994	4.211722173	0.000848086
gei-13	-1.941179487	2.923448789	0.00084952
rict-1	0.955805073	6.687239997	0.00084952
tsp-8	-2.417046168	2.252035788	0.000851641
C28A5.1	1.336086464	4.211957603	0.000878267
arrd-11	6.652370712	-0.55506161	0.000894775
F15D4.5	2.297646031	2.828619169	0.000904613
ZK813.7	-1.603060789	2.74099045	0.000919273
T13F2.6	0.80604252	7.736635101	0.000926721
nhr-61	1.73791721	4.217131365	0.000927132
T27A3.7	1.067924956	5.432392621	0.000937757
avr-14	-4.116998336	0.730394459	0.000954195
C48B4.6	0.962447109	4.465309584	0.000974938
ctc-1	-0.866663774	13.63977406	0.000982138
T24C2.5	2.218661479	1.533490652	0.000982138
idhg-2	-2.24247282	1.858218198	0.000983109
kin-2	-1.055333045	7.598099704	0.000999109
dpy-7	-3.512247129	1.879773074	0.001002367
C08F1.11	-3.539296369	1.36527581	0.001060088
pak-1	-0.813959902	6.018941054	0.001061618
F54D5.9	1.027169797	5.912559106	0.001073657
W02D9.10	1.313595405	5.400403174	0.001075064
ttr-42	-3.785957561	0.64154697	0.001085977
Y46G5A.28	-5.843041627	-0.392256328	0.001092166
fpn-1.1	1.405825299	3.569715159	0.001099382
fbp-1	-0.899078597	6.008049639	0.001120077
clh-3	1.174405162	4.681058077	0.001139938
lin-17	-1.650600655	4.004645213	0.00114034
pamn-1	1.275317195	4.403773343	0.001178804
T28H10.3	1.769808003	3.913453636	0.001190061
dlst-1	-0.83201854	6.700143884	0.00119535
R11F4.1	1.338100686	5.572926532	0.001199473
nob-1	-2.326916497	2.136760007	0.001207248
F33C8.4	-3.556923641	0.912754348	0.001207248
Y53F4B.45	1.461054138	4.259896541	0.001216707
F45F2.11	0.958683875	5.91246481	0.001223447
F23B12.4	-1.482653505	3.742472488	0.001227212
stn-1	-1.461300373	3.812677488	0.001241818
sqst-1	1.255327809	6.626451815	0.001241818
ifp-1	-2.891219438	1.919914652	0.00126289
igcm-3	-1.017146891	6.034490437	0.001274938
mlp-1	-1.351447401	2.921551722	0.001285431
F16C3.2	1.92139772	2.358185197	0.001291638
C06G1.5	-1.895578473	3.713126095	0.001307709
fat-1	0.630384432	7.750841174	0.001310262
cec-7	0.960551376	4.987300548	0.001310849
col-92	-4.503541795	0.792934538	0.001349229
F11C1.5	-1.001419407	6.175075524	0.001362245
R08F11.7	5.915217074	-0.538413393	0.001364146
crm-1	1.222486652	5.444561384	0.001381492
C04F12.1	0.839995989	5.574816539	0.001381492
Y16B4A.2	-2.410626663	6.139181502	0.001382237
Y71H2AM.5	-1.662480125	2.672236171	0.001385357
sec-61	-0.666174281	9.366351271	0.001392063
bca-2	-1.498053752	3.460074108	0.001423309
erfa-1	-0.931863839	6.082568828	0.001423309
drsh-1	0.777701589	5.504250282	0.001430447
F20C5.3	1.721809255	2.810962635	0.001446655
moe-3	1.700908676	2.987503297	0.00144798
aco-2	-0.74152593	8.927836391	0.001462352
C18B2.3	-2.695539387	2.172831143	0.001481959
oig-6	0.896302965	5.374321027	0.001481959
hat-1	0.919125759	4.870692339	0.001489477
catp-3	2.832674683	5.160477608	0.001490009
C03H5.5	-1.846123964	2.732868525	0.001493657
klp-18	0.947940767	6.411672408	0.001513954
F35E12.4	6.177510974	-0.285472843	0.00151445
gst-26	-3.059539778	1.585635737	0.001534976
F10D7.3	2.115772593	3.187371813	0.00154584
Y51F10.2	0.863330882	7.298442318	0.001547752
F09B12.5	6.50416528	-0.697621551	0.001550863
spon-1	-1.248310508	6.008757516	0.001558375
T17H7.7	1.890847226	2.50491131	0.001559413
dos-1	3.406303452	0.825158004	0.001581005
T13H5.1	-1.26746808	4.161247824	0.0015905
Y24D9A.8	-0.973063109	4.593235709	0.001596344
unc-98	-1.902742215	2.821961333	0.001602029
puf-5	0.697519162	9.389470199	0.001616808
isp-1	-0.946886968	5.868855045	0.001620463
F40F8.5	1.39166038	4.801443732	0.001638605
agl-1	-0.94358097	5.808290739	0.001656792
his-32	-1.518376276	3.464257307	0.001678733
K05F1.5	-2.379717529	3.007924056	0.001678733
W08A12.2	2.503852087	2.002770911	0.001678733
B0250.5	-0.976720788	4.041159811	0.001683877
fog-3	6.613034739	-0.584579914	0.001718434
mct-4	-1.051468507	4.584352888	0.001718434
rsbp-1	-1.6124488	4.371469568	0.001718434
C44C1.5	-2.772704855	2.816373957	0.001718434
perm-4	0.632977222	9.368328195	0.001766671
egl-19	-1.058743128	5.580790047	0.001780209
haao-1	-3.147185571	1.14582566	0.001818813
qui-1	-1.700561801	2.842603906	0.001845726
R02F11.4	0.9323584	4.81377812	0.001852835
col-76	-2.148814183	3.150269114	0.001873947
ZC84.6	-4.926283778	1.225892821	0.001873947
F35C11.5	0.785613236	6.589984566	0.001893702
R12G8.1	4.83134757	0.351927688	0.001902022
fib-1	-0.899687586	8.659047185	0.001902386
C32D5.11	0.774215401	6.287933113	0.001902386
F20D6.11	-1.081011462	4.798027879	0.001902386
T04B8.5	-1.353293381	4.434372458	0.001902386
mdt-28	0.734503036	8.575233412	0.001948121
cav-1	-1.265101371	4.695973842	0.001971448
ceh-14	-2.35588682	2.75517385	0.001971448
C05C10.2	-0.745021615	6.832278479	0.001977065
mfb-1	1.433104934	4.871942355	0.001991083
syd-2	-1.027901725	5.287265573	0.002015381
let-99	1.094649458	6.022338431	0.002026115
F53B3.5	-1.41741732	5.264456276	0.00203167
pho-14	1.22774779	6.007816157	0.00203167
T19C4.1	-2.969399275	1.902576318	0.002033935
dct-16	-2.034320553	1.993162982	0.002058397
cpr-5	-1.345204466	3.978567106	0.002064386
Y11D7A.3	-1.317651451	4.447767155	0.002064386
dlhd-1	6.1105366	0.36962138	0.002088826
B0393.5	-2.118898542	3.465840143	0.002093144
arrd-28	-2.364728595	1.196148284	0.002123045
syp-1	1.012028833	5.434009938	0.002138422
Y92H12BR.3	0.775212373	5.560738272	0.002159665
puf-6	0.957666856	6.450108381	0.002216264
D1086.9	5.452678159	-0.179571966	0.002227708
zip-3	-1.790104109	2.28448577	0.002240013
Y54G2A.57	5.885175877	-0.559092153	0.002260177
cpg-7	5.863759154	-0.593107417	0.002284862
nmy-1	-0.946485503	8.058068302	0.002308037
T25B9.1	-2.526353054	2.130930046	0.002363436
ard-1	-1.0673225	4.166263749	0.002382665
sinh-1	1.234374656	4.055270893	0.002386952
F11C1.4	4.638647784	0.504339341	0.002450332
W09D12.1	1.131139678	4.780195328	0.002450567
ced-11	-1.773865019	2.806407416	0.002470944
nduo-3	-1.352050588	4.370132705	0.002520561
Y52E8A.2	1.853770422	2.22733075	0.0025325
bath-42	0.685536134	7.514399563	0.00254141
C06G1.6	-1.665306615	3.51731481	0.002553012
B0361.8	0.845244477	5.210406051	0.002585123
sec-6	0.728060803	5.303879408	0.002603467
R148.5	-1.602991997	4.784097819	0.002607334
inx-13	-1.054879833	4.996178999	0.002698007
mca-1	1.143720336	7.598927842	0.002698007
F42G8.10	-1.078465848	4.288699323	0.002698007
pme-4	5.605338961	-0.190209857	0.002707165
C27D8.2	-2.557768978	1.671330337	0.002721727
acy-1	-1.062386467	4.262978983	0.002731462
F47D12.9	0.591649104	6.835550313	0.002731462
cebp-1	1.361519626	4.14205001	0.002733973
bir-2	0.99577623	4.499175364	0.002740617
scl-25	6.319436474	-0.871250138	0.002740617
clec-76	5.341257929	-0.378431247	0.002752069
gem-1	-1.124447714	4.138497121	0.00276232
fln-2	-0.891383703	8.284703246	0.002773726
F33E2.5	-2.892147743	1.235571547	0.002800291
W10G11.2	2.993637778	1.215342525	0.002805205
T20H4.5	-1.120839684	4.217990158	0.002828979
M60.4	1.339833217	3.065792479	0.002846721
cyk-4	0.683689675	7.459749691	0.0028696
F17C11.11	1.168903089	4.987790571	0.0028696
mec-18	-1.954168884	1.878768803	0.002907836
acdh-2	-3.751128979	0.931487403	0.002915399
ckb-4	-2.358930611	2.058437246	0.002915417
pkc-2	-1.227375194	4.697781035	0.002939345
irx-1	-1.562240034	3.510642395	0.002964473
W05B5.1	-1.24947013	3.53070605	0.002977575
F21H7.2	3.064160031	0.876055142	0.002978998
F48E3.4	0.794911374	5.959561038	0.002978998
F18C5.10	1.110411898	6.840661009	0.002986383
vha-14	-0.660504192	6.123945748	0.003032283
T20D3.2	0.906461402	4.916142908	0.003038376
Y55F3BR.11	6.048823728	-0.417266899	0.003038376
far-6	1.289073808	5.906772757	0.003063428
cpz-2	1.234560444	4.636718086	0.003071782
ZK973.1	0.77870013	6.647136931	0.003084173
C49C3.9	2.01937375	2.254979708	0.003117075
F55G11.8	-2.628415977	1.402866604	0.003168547
lmd-3	0.573306376	7.713348978	0.003168547
R166.6	0.936506591	6.101988563	0.003216919
F53B3.6	-3.698846684	1.03248681	0.00328806
set-12	2.621065054	1.063489155	0.003304006
F41C6.4	-4.551219254	0.398365085	0.003327741
cyy-1	0.693983002	6.274115919	0.003372299
tbx-2	-1.549068399	3.75011095	0.003410935
Y54F10BM.3	3.942335728	0.108822699	0.003419009
dgk-4	0.79906743	7.747322034	0.003450923
ZC504.3	0.824547868	4.534908633	0.003450923
hsp-60	-0.817825647	7.435511829	0.003461444
T24H7.2	0.632058498	7.183987304	0.003475954
pept-1	-1.347948707	3.407000627	0.00348177
ZK813.3	-1.082894131	4.284401272	0.003485589
kcc-2	-1.006637619	5.879257142	0.003535733
mct-3	-1.546017343	5.072276396	0.003607334
Y53G8AL.2	-1.097226874	5.318099037	0.003622953
aqp-1	-1.539274038	3.742079888	0.003651959
arrd-25	-1.371942493	4.549369534	0.003731085
hil-1	1.672803447	3.333406736	0.003792507
ife-4	-2.408624622	2.248289911	0.003792507
klp-6	6.590053093	-0.616272433	0.003792507
pqn-36	2.041189587	3.007065817	0.003792507
cysl-1	-1.282469442	3.699065967	0.003792507
tre-5	2.116769047	2.979509133	0.003798525
spe-46	-5.726915051	-0.516145288	0.003804194
vab-15	-5.69419446	-0.542552331	0.003850922
vha-2	-0.682766217	6.902199374	0.003878688
F42G10.1	-4.624714832	3.439376582	0.00388693
Apr-01	0.640814205	7.149657327	0.003887419
T02E9.5	-1.700524571	2.281511667	0.003905204
tmc-2	-1.462388576	4.271603499	0.003905204
F28H7.3	-2.17629853	2.931765309	0.003920514
F20G2.5	5.182231228	-0.438003989	0.003929355
puf-7	0.962457848	5.864104488	0.003932667
F54D5.2	0.947971128	4.439050057	0.003965957
ZK550.5	-4.502239633	0.85651689	0.003970712
fat-5	1.867330934	3.594469641	0.003983054
fbxc-24	-3.308765143	1.33733996	0.00405575
tag-275	-1.914625917	3.488306107	0.004170644
srt-30	6.297576761	-0.895599294	0.004180963
F52E1.12	6.223055813	-0.976640228	0.004207335
hif-1	-0.708742371	7.706754191	0.004215955
F10A3.4	-2.817379533	1.59693975	0.004217691
orc-3	1.031939106	5.026016373	0.004221593
dct-8	5.465706141	-0.324274605	0.004246459
unc-93	-3.189228823	0.913903301	0.004267106
B0310.1	-3.870843482	0.529744322	0.004268828
cnc-4	3.151288191	0.863695962	0.004274651
doxa-1	-2.735861076	1.753515565	0.00430321
snf-3	-1.374347295	4.609516628	0.00433582
cyp-34A4	2.675992331	2.778968487	0.00433582
M03D4.4	-2.484427424	5.053305855	0.004342682
asg-2	-1.83510093	1.97584403	0.004411036
gln-5	0.723760677	7.197217863	0.004411036
blmp-1	-1.70390419	3.469137192	0.004411036
ifd-1	-4.361589293	0.229114058	0.004411158
chil-25	-5.672731895	-0.570886269	0.004470685
K10C2.1	-1.337333887	5.944473737	0.004475976
mec-7	-2.088754179	3.494956891	0.004606918
K09F6.9	1.703968518	3.935539627	0.004619821
wee-1.3	0.751685343	7.200485231	0.00467062
lin-26	0.706859591	6.039729358	0.004705892
F56F11.2	-3.085722686	1.382736619	0.004714508
twk-31	-1.836261438	3.883522882	0.004730328
cln-3.3	-3.744149541	1.374653773	0.004760102
F18A1.7	0.60376657	7.726803677	0.004804558
T24B8.3	-1.538993799	3.92999848	0.004833059
Y39B6A.30	-5.95771791	0.468890826	0.004833059
cex-1	1.844305499	2.252349574	0.004855159
pat-4	-1.450666819	4.405979393	0.004914007
mnat-1	-0.896475339	5.011812315	0.004914007
clec-173	1.711544268	2.50701122	0.004914007
ifa-3	-3.184212406	3.895604851	0.00493919
unc-45	-1.068121937	4.199187005	0.004942683
ntp-1	1.055300547	3.600292624	0.004944856
hsp-12.2	-1.664230433	2.221735062	0.004979513
dhc-4	3.588889121	0.245295078	0.005052498
Y67H2A.7	-1.159023612	3.866923841	0.00508032
npp-19	0.690785368	6.182624544	0.005122531
ceh-91	1.258964413	4.080068165	0.005131203
grl-4	-2.772497533	0.940520543	0.00513472
vit-5	0.761400468	12.51408461	0.005149777
E02H4.6	1.281907725	3.646896202	0.005158055
pqn-72	-4.222479727	0.166339322	0.005179236
skr-18	-1.591181737	2.866752409	0.005179236
sym-1	-1.422720956	5.915761741	0.005183427
phat-4	-3.97892675	0.847663345	0.005245254
pdi-3	0.546390545	8.609951176	0.005317163
efn-3	-2.983217904	1.614393673	0.005354271
W02H5.8	-1.556586252	2.553992692	0.00536403
ugt-13	-1.858931733	3.417098864	0.005405401
alg-1	-0.732120465	6.169840263	0.00541714
tufm-1	-0.664551159	6.291848046	0.005510206
Y61A9LA.1	1.092328516	4.784788813	0.005553376
fipr-21	-1.243098166	3.014231881	0.005557903
gba-4	-5.275769851	-0.209236125	0.005557903
npp-4	0.782912582	5.682266829	0.005595408
Y6B3B.1	-3.132374765	0.510031335	0.005616891
ZK1053.4	-0.972880748	5.586751809	0.005616891
D2045.9	-1.265738481	3.110845582	0.005704448
F35E8.10	5.192250535	-0.611656577	0.005704448
T19B10.8	0.692826227	6.717891426	0.005709693
clp-4	0.859733342	4.834676342	0.005723741
Y54G2A.3	-1.368493197	3.443584443	0.005728034
tre-3	1.225236816	4.002501595	0.005734449
Y38C1BA.5	-5.619493003	-0.603775539	0.005754625
cyld-1	0.672159615	7.354811337	0.005787593
vha-13	-0.744432024	8.087332646	0.005787593
R09B5.11	1.994309466	2.589853533	0.005787593
H25P19.1	0.793429697	4.61433812	0.005814959
Y57G11B.97	-5.780855865	-0.465001307	0.005829015
M153.2	-4.668481835	-0.073652051	0.005876521
him-3	0.87186958	5.970381098	0.005944367
snpc-1.3	3.467449905	1.038964636	0.005947411
pcn-1	0.563916259	8.762098071	0.005947421
M01F1.4	-0.784818384	4.836885173	0.00595773
ZK945.7	-4.314178056	0.563871516	0.00595773
nhr-31	-1.024922698	5.420250005	0.005969413
W09C3.7	1.190449688	3.010101665	0.00601839
aap-1	0.648517664	5.86707201	0.006038652
anmt-2	-3.01091057	4.601099874	0.006038652
clec-150	0.861968395	4.630727138	0.006038652
gln-6	0.679190132	8.541831255	0.006071835
F10E9.3	0.726160266	5.240546541	0.006131127
F10C5.2	0.620919714	7.062568255	0.006140999
nuo-5	-0.848385717	5.42452717	0.006226272
dhps-1	1.373934768	2.676637617	0.006271944
cpg-9	-3.778241679	0.563431575	0.006272045
chaf-2	0.809248548	6.26382278	0.006326815
ZC513.5	0.957104549	4.238298598	0.006386889
F02A9.4	-0.836931587	6.013434716	0.00643634
ugt-25	2.308747869	1.908710324	0.00643634
F10C1.9	-3.288189351	0.910317083	0.00643634
wrt-10	-1.481667806	3.138360076	0.006451612
T02H6.11	-1.034856623	4.089202644	0.006465404
ttr-50	-1.141173898	5.877772981	0.006572128
T07H6.4	-2.299051443	1.063225879	0.006579188
pqn-54	5.955376831	0.145076242	0.006629531
rga-3	0.785300394	6.531531096	0.006712777
R05D7.4	-1.658206607	2.294729558	0.006761223
fbn-1	-1.200322021	6.770816103	0.006761223
puf-8	0.665263487	6.982635584	0.006767095
F23C8.5	-0.668490065	5.642057227	0.006792424
Y39B6A.27	6.029752917	-1.176772636	0.006843585
chk-2	1.146355491	3.671074226	0.006849605
F57A8.1	-0.977391017	4.978706056	0.006868805
K09F6.10	1.382726038	3.900208753	0.006868805
mrps-18B	-1.338871149	3.46842123	0.006878202
rpa-1	0.592672535	7.627188057	0.006882751
tth-1	1.157088561	5.219049513	0.007037929
ugt-53	-3.801344219	0.060921076	0.007037929
rad-50	0.649740426	6.274992575	0.007047593
Y34B4A.7	-1.035046363	4.022319046	0.007063588
ZK896.1	3.701212824	0.104104019	0.007063618
Y71F9B.13	-2.140214158	1.370153682	0.007063618
hil-7	-3.801606751	1.214880363	0.007099651
C28C12.4	2.202890402	1.811864062	0.007099651
ztf-14	2.012499347	2.46997067	0.007276674
Y44A6D.3	-2.307963597	1.051634472	0.007276674
tat-2	1.431115734	3.128959823	0.007276674
T24D1.3	0.880691723	5.725452813	0.007356653
nekl-2	1.343687623	3.906476048	0.007428591
C13G5.2	0.941461285	4.074763305	0.007434123
plc-3	-0.879953336	4.690369907	0.007434869
F46A8.6	4.426233743	0.128739705	0.007434869
F46F11.6	0.817549677	5.463182542	0.007438143
M163.11	5.827351162	-0.627069473	0.007438143
spp-14	1.71889428	2.73671483	0.007477802
R07E3.1	1.226121141	2.917143269	0.007557192
fer-1	4.000815873	-0.068597117	0.00759565
ife-5	-2.853475998	0.884609455	0.007612927
efn-2	-2.191983294	1.653998026	0.007632892
ubc-1	0.618782326	6.235448406	0.007645616
F19B10.13	2.294428733	1.060985499	0.007714244
syg-1	-1.317252506	4.219865986	0.007728838
F20D1.3	0.729907417	6.188285899	0.007728838
mec-5	-2.412939604	1.746058375	0.007733783
fah-1	-1.013253633	5.039841732	0.007733783
nmat-1	-1.848845212	1.853955694	0.007760759
Y39D8A.1	-2.411579796	1.766819106	0.007760759
lbp-1	-1.130651925	4.877724942	0.007800584
ssq-4	-3.611787547	1.333946639	0.007800584
Y69A2AR.1	0.735344551	5.331098464	0.007838604
C29F3.7	1.336436646	3.80408197	0.007909396
eya-1	-1.916817196	2.004708663	0.007942212
rpy-1	-1.735168082	3.703202706	0.007982646
T21C9.13	0.727473392	5.650098962	0.008009571
Y38E10A.14	1.681785743	2.431867941	0.008075642
lem-2	0.874121831	4.720333508	0.00808611
K02D7.1	-1.050071862	5.070410415	0.008097991
sft-4	-0.564545587	6.346689971	0.008104764
T06F4.1	-1.788886472	2.636853274	0.008145187
lpr-5	-5.736577668	1.709845005	0.008192757
eps-8	-0.926013537	5.350309177	0.008255606
T10G3.3	-2.46675683	2.408796206	0.00827214
nhx-2	-2.36253469	1.861018668	0.008305463
clec-88	0.549776774	6.896900852	0.008306878
unc-119	-0.971616556	5.046870005	0.008330087
ZK550.3	-0.713389773	5.821061254	0.008330087
Y38F2AR.3	-1.264935944	3.47204813	0.00833464
ugt-57	-5.194213423	0.406316205	0.008351472
ugt-17	-2.092609886	1.398802357	0.00848156
Y43C5A.3	3.348331748	0.74058691	0.008496688
C10F3.15	5.408025062	-1.029775563	0.008505143
C09F12.2	2.831607153	0.907567897	0.008552635
H03A11.1	-1.303344202	3.369055262	0.008570977
cacn-1	0.846002678	5.312909785	0.008570977
hum-4	-1.171131928	4.99812286	0.008586543
Y105C5B.9	-2.06124145	1.931698631	0.008586543
aqp-11	-1.715077642	2.773295631	0.008612546
F44E2.3	-0.892947279	4.108378361	0.008612546
cku-70	0.753998751	5.492073972	0.008683609
F13C5.2	-1.407085742	4.771483278	0.008683609
pde-4	-0.867983586	5.659464166	0.00870247
W03F11.1	1.246511931	4.01824693	0.00871329
Y95B8A.6	1.282232492	3.671154491	0.008785071
C14C10.1	-5.534158988	0.048150107	0.008880177
T13C2.6	0.618828244	7.648647598	0.00891994
Y37E3.17	-0.625784786	6.474252147	0.00891994
hbl-1	-2.602838119	6.459889589	0.008969619
elo-5	-0.80350834	4.241309589	0.008982695
T20D4.15	5.288475694	-0.309546309	0.009050522
inx-7	0.859563888	4.684612727	0.009062571
T13B5.9	-3.223732167	0.920072021	0.009076217
T05B9.2	5.548540375	-0.892658403	0.009078228
ssq-1	-3.218137065	0.834366822	0.0090848
gdh-1	-0.728259864	9.663376245	0.009105188
far-2	0.749819158	9.80405021	0.009164979
mei-1	0.636579486	6.667461408	0.009230471
hil-4	0.743218749	5.266578805	0.009268228
swt-3	-1.062387679	4.724455687	0.009302815
idhb-1	-1.044633439	6.625828298	0.009302815
F17E9.4	-1.755990479	1.637669371	0.009386548
vha-10	-0.583984706	6.357264323	0.009486085
cle-1	-0.891599198	5.854429629	0.009521403
nuo-1	-0.724185604	6.588509373	0.009600112
F49E2.1	-1.539943775	2.613851746	0.009695991
B0238.12	2.338498535	0.995017616	0.009801881
grdn-1	-1.427191309	4.621293846	0.009816932
lec-11	1.962116087	2.231132885	0.009855658
lin-12	-1.471723395	4.253520239	0.009921579
F42H10.5	-1.48333517	3.517078016	0.00998354
clec-264	1.854527254	3.178139198	0.010008895
ech-7	-2.144777815	2.632041161	0.010048006
rrf-1	0.649373838	6.004346955	0.010058132
B0410.3	-1.129619785	4.085356577	0.010109219
ZC132.9	5.889697045	-1.30802064	0.010148183
sel-8	0.706728281	5.464149812	0.01018699
Y39F10B.1	0.730176733	5.373913597	0.01018699
mec-8	-0.896488092	5.054793592	0.010296339
hpo-3	0.656559678	6.259543659	0.010296339
D1086.2	4.953298027	-0.773433745	0.010370105
F53C11.1	1.702360843	2.303605046	0.010370271
Y50D4B.6	-5.394537602	-0.828382182	0.010425907
F42C5.9	-0.975346905	4.918023958	0.010426211
Y77E11A.22	-5.06228038	0.320768737	0.010432707
cof-2	-4.403376862	0.366977242	0.010522695
oxi-1	0.679021714	5.048712754	0.010522695
C16A3.6	0.84918482	4.394026996	0.010522695
F36G9.7	5.877804506	-1.313692184	0.010576319
grsp-4	-3.993889892	0.235745422	0.010576827
T28A8.6	0.841352724	4.82814984	0.010641445
C01G8.1	0.709854354	7.821457667	0.010641445
stau-1	-0.868536617	5.506904639	0.010677349
acbp-5	0.917643689	4.626044147	0.01069158
mrp-2	1.088128173	5.088442403	0.010713972
T01C3.9	0.897379249	4.561586728	0.010775383
fat-4	0.860332114	5.761033668	0.010937336
unc-44	-0.72236901	9.274792944	0.010937336
F17A9.5	-2.148335139	2.155737915	0.010937336
ZC317.1	-5.025881402	-0.443270152	0.010959022
fbxa-210	1.210125762	3.368210553	0.01117678
mcm-2	0.570907182	7.131601973	0.011201851
idha-1	-0.657069928	7.289935218	0.01123843
unc-83	-0.927914314	5.747746839	0.011264272
F58D5.5	1.292381651	3.898622162	0.011264272
pdi-2	-0.619077631	8.468114606	0.011284097
T17H7.1	-3.110841602	1.473059422	0.011284097
Y71A12B.12	-1.608571728	3.170371952	0.011443
sym-2	-1.762124975	3.72607569	0.011565122
K02F3.2	-0.739879971	5.704533228	0.011565122
gpa-16	0.936125749	6.958392993	0.011674433
max-2	0.659730009	7.368762342	0.011696862
hil-2	-1.066585033	3.668337927	0.011727525
C39B5.2	-1.888919044	2.265145882	0.011751128
Y37H9A.1	-1.35774533	2.485181515	0.011761739
Y62H9A.4	-1.231103378	3.339821717	0.011879342
C16A3.5	-0.803687539	4.476759749	0.01189301
ZC434.9	-3.14310045	3.577846546	0.01190406
egl-23	-1.474196562	3.134191116	0.011932007
mec-17	-1.34224839	3.386482674	0.012044209
lgc-26	-1.645440995	2.472322905	0.012103257
mex-1	0.686412952	7.690242638	0.012206964
M01H9.3	0.573205821	7.002066324	0.012206964
sdhb-1	-0.63729145	6.238761865	0.012357073
C03G6.5	2.599151963	0.908972257	0.012372093
ncx-2	-0.873683663	6.294138662	0.012394381
lips-10	1.459254889	3.70013573	0.012435061
phy-2	-1.312635659	5.030148037	0.01243876
zhp-3	0.978572293	3.833539683	0.01243876
B0272.3	-0.947151805	4.335359043	0.01243876
spe-5	2.407418768	1.943840891	0.012580243
R07H5.8	-0.618003732	6.938234098	0.012580243
ccpp-1	0.709609324	5.42709288	0.012580243
cutl-26	-1.879705412	2.87411385	0.012580243
nhr-68	-2.463551756	1.242478791	0.012674333
rop-1	0.894002656	6.225052837	0.012674333
R03D7.2	-1.700068364	2.809476622	0.012674333
sqt-1	5.703110996	-0.754593595	0.012831569
Y56A3A.7	-0.935795364	3.889180584	0.012848928
C42D4.2	-5.000029196	-0.497728156	0.012939296
K11D9.3	-2.18337285	2.230602189	0.013014125
Y73B3A.1	0.769162767	6.197800805	0.01312134
tbc-19	1.14034233	3.442216743	0.013125006
T10C6.5	0.883323787	4.214373917	0.013127831
F54C8.4	0.638049088	6.765241402	0.013223861
F59E11.5	-1.67393699	2.417584656	0.013223861
jhdm-1	0.536060408	7.042024619	0.013223861
mak-1	-0.797062842	8.07653309	0.013257956
wdfy-3	-0.641207147	6.044128237	0.013268149
T01D1.3	-1.791546239	1.411855228	0.013298333
fmo-3	1.370536398	3.091778941	0.013311131
hex-1	-0.720998788	5.330369486	0.013311131
nrfl-1	-0.964886237	5.838061131	0.013402006
pqn-62	-1.437785575	3.660722783	0.013424665
tag-243	1.35940336	2.755131751	0.013533547
haf-9	-1.127306974	3.377267446	0.013601095
C04C11.1	-3.963296751	0.380336063	0.013650548
cpi-1	1.09319609	4.694758907	0.013682675
ttr-5	1.429917343	2.710279842	0.013732666
T28D6.4	-2.051258818	2.070638855	0.013735942
C50D2.1	3.713433631	1.127052765	0.013816774
C44C10.9	-2.353742596	1.829046823	0.013819116
Y119D3B.12	-0.850343603	4.7317859	0.013822034
kin-18	0.499605246	7.658913163	0.013851192
R13D11.4	-2.352424291	1.155117033	0.013911407
C17B7.5	-5.392737093	-0.097880929	0.013949386
C36E8.1	0.601778544	6.213212331	0.013965875
mage-1	0.835574557	4.621369974	0.01408619
syx-2	1.468022063	4.305052065	0.014140543
grd-13	-4.080960786	0.009029337	0.014192224
vps-32.1	0.592210465	5.800721652	0.014192224
R04D3.2	0.829330762	4.303548027	0.014329351
B0238.9	0.767255896	5.963254574	0.014329351
nuo-4	-0.763754953	5.833190769	0.014329351
C34B2.8	-0.66520412	5.491665777	0.014354179
unc-5	-0.957207705	5.145685932	0.014387196
mpz-1	-0.938179226	6.059241556	0.014388134
Y77E11A.1	-0.838131954	4.932339337	0.014388134
B0250.4	-2.067673514	1.928648124	0.014873435
C50B6.3	0.682628818	6.299817864	0.014873435
R11G1.6	-1.256890776	4.212107594	0.014961054
rga-2	-1.704772085	2.844088831	0.01498779
arid-1	0.737004084	7.127325352	0.01498779
hmit-1.3	1.394812729	3.370861147	0.015195781
Y54E2A.8	0.962388402	4.699775603	0.015262575
ugt-46	-1.960747278	3.098110804	0.015280734
mppa-1	-1.373345858	3.992070024	0.015405319
ZK370.8	-0.84535582	5.640782071	0.015444194
rhr-1	-1.28131262	5.240675351	0.015463046
Y62H9A.5	-0.669527722	5.812191184	0.015502663
C37C3.9	0.670643857	6.149789835	0.015502663
tyr-3	5.3340334	-1.110346964	0.015651086
F14B4.1	-2.059190344	2.271130091	0.015651668
D1086.7	-2.320577698	1.427772841	0.015653761
zim-2	0.907364164	4.246379716	0.015693933
ZC373.2	-1.113918345	3.422271219	0.015751303
ung-1	1.088546974	4.266178223	0.015765483
T22D1.5	0.76326212	6.550961097	0.015807818
Y71H10B.1	-0.919620296	5.258894805	0.015882797
B0284.2	4.227188859	-0.093426995	0.015990382
dpy-22	-0.616796032	7.354871973	0.016093096
dod-24	-1.692802743	2.17760558	0.016093096
C03A7.13	-4.748733506	-0.722039011	0.016093096
R90.1	-1.150995116	5.001909331	0.016110678
F13E9.11	-1.776039069	3.677627817	0.016115051
T23G5.2	0.559615948	6.763286343	0.0161251
Y71F9AL.9	-0.503390361	7.520756176	0.0161251
Y7A9D.1	-3.048574409	1.236694877	0.016169965
ant-1.1	-0.503421397	10.01897189	0.016189685
nhr-102	2.190965955	1.33596697	0.016256732
Y51H7C.9	-4.423434586	-0.294295288	0.0164443
clec-71	6.10607797	-1.082751736	0.016464735
rga-1	0.730247714	4.926729307	0.016500501
dct-7	4.590982897	-0.590142175	0.016500501
emc-6	-2.057915784	1.036279061	0.016596309
Y43F8A.3	1.746339199	1.920220341	0.016600941
ZK822.1	-1.594447081	3.866793981	0.016600941
K09D9.1	2.494193461	0.82535972	0.016611271
dpy-10	-1.462896423	4.234402695	0.016714064
Y39A1A.21	-1.340787372	3.116887336	0.016854995
twk-16	-3.196916789	0.392946203	0.016934139
C01G6.5	0.562796752	7.88103309	0.016985887
spp-4	-4.051344872	-0.159495506	0.017033774
K07C5.4	-0.697584338	7.093936769	0.017064761
Y67A10A.9	-1.324914551	3.041315288	0.017070602
C05C8.7	-1.064104052	5.050515512	0.017109881
lat-1	0.58860238	7.381341568	0.017120724
spc-1	-0.683025087	8.440318161	0.017130399
byn-1	0.837294664	6.022803383	0.017152742
wah-1	-0.67678559	5.761845803	0.017171654
C02F12.5	-2.015194055	1.541119047	0.017197677
E02H9.7	-3.573843054	-0.100226328	0.017204474
Y73C8C.3	-3.544688901	-0.098270092	0.017246481
xpc-1	0.580728399	6.657533985	0.017318956
acl-14	0.674510688	5.608840143	0.017370308
gst-27	-1.430588659	2.450169904	0.017453182
Y57G11C.9	0.546904955	7.230222214	0.017453182
lbp-2	0.964971356	6.077218384	0.01746698
lst-2	0.689786676	5.367275667	0.01746698
pqn-51	0.659213639	6.387200101	0.01746698
gln-2	-5.834335434	-0.407950474	0.017571823
tbc-9	0.66089163	6.005807932	0.017589277
Y71H2AM.15	-1.883940733	3.063063423	0.017819432
C39B5.5	-4.216580142	0.128621851	0.017903719
srx-105	6.192529522	-0.996147978	0.017923602
bath-9	-1.248781126	2.754261452	0.017923602
lron-7	0.667714905	6.161925536	0.017940118
C49G7.10	2.210102034	1.708795393	0.017968673
inf-1	-0.684496647	8.809515208	0.017988059
E01G6.3	-3.422953514	1.437404644	0.018017907
K01G5.10	-2.580143162	0.462567516	0.01810091
F11G11.5	0.656947399	5.516208953	0.01810091
cpna-1	-0.915776129	6.010321999	0.018129313
F33H12.1	5.742882621	-1.462317698	0.018162433
chat-1	0.662092137	6.323045102	0.018162433
mtl-1	3.1384867	1.096174009	0.01817529
F41E7.1	1.368976351	4.853319943	0.01817529
spds-1	-1.481477826	2.241741034	0.018245198
unc-73	-0.684971576	7.281862184	0.01824933
let-60	-0.561846993	6.345463925	0.018286306
nra-1	0.693451676	5.817048164	0.018331038
arrd-22	-1.944359947	2.17513078	0.018425838
Y75B7AR.1	-5.738013378	-0.508431519	0.018441117
cng-1	1.716460843	1.714851743	0.018478657
T10H10.2	-1.224601647	3.663821561	0.018487019
oma-2	0.619169798	7.903415001	0.018512254
F54D5.4	-1.469822378	2.345084079	0.018512254
R10E8.6	-1.629015053	2.183221162	0.018512254
lin-31	-4.846908685	-0.623244047	0.018545283
har-2	0.712714246	4.983701838	0.018545283
Y41C4A.11	2.848828872	0.878416506	0.018560781
C02D5.2	-4.940172473	-0.538017944	0.018612184
pme-2	0.714613112	5.060774855	0.018623374
C25F9.11	2.54215562	0.904191919	0.018698884
cutl-12	-5.24864887	-0.995360183	0.018729415
mif-2	-1.619818155	1.815444133	0.018778214
Y75B8A.25	0.736117239	5.672222068	0.018784105
F26F4.5	0.933714626	4.660140763	0.018809215
K01G12.3	1.221619457	3.099911231	0.018913889
hmg-11	-1.388319115	2.840586987	0.018975491
sca-1	-0.539228289	9.461062256	0.019022701
W04B5.3	1.126873513	3.216278145	0.019022701
aqp-4	-2.409338512	0.764575135	0.019073239
K03H4.7	-5.342587252	-0.908855778	0.019073239
gcy-31	-4.162656925	-0.059794278	0.019083045
T02G5.4	-1.568034194	2.244442776	0.019095166
ZK813.2	-1.741605576	1.923455852	0.019154901
ftt-2	-0.582436573	9.132139841	0.019252048
F35E8.13	5.256090136	-1.199999862	0.019254268
rec-8	0.66470423	6.520351652	0.019277299
cutl-2	-2.465011819	2.074550764	0.019551607
snt-2	1.161028378	2.960237695	0.019569246
madd-4	-1.637950575	3.023464758	0.019569246
T25B9.8	1.106054096	2.815106293	0.019569246
ras-1	-1.42144542	3.492733156	0.019644946
F52G3.6	1.152337565	4.435699344	0.019644946
F26B1.8	-5.217271927	-1.015950312	0.019686295
T05E7.3	0.696649713	5.006142777	0.019749848
npa-1	-0.802765732	6.87929603	0.019753877
npp-22	0.541371615	6.837213448	0.019790166
fkh-6	-1.847398154	1.567710368	0.019802678
hpo-12	0.770068632	4.472252388	0.019903049
F58G6.9	-2.390945067	0.922737262	0.019993816
T25D3.3	-2.597222751	1.444893175	0.020069613
spas-1	0.675542924	5.45656305	0.020146608
E04F6.4	1.785635003	1.789363149	0.020146608
hex-4	0.917027787	5.065851244	0.020146608
Y58A7A.1	-2.244538042	1.196488697	0.020435678
klf-2	-4.922973014	-0.571581925	0.02045212
Y87G2A.7	0.884198935	5.508696824	0.020458462
cdc-7	1.070885235	2.998560079	0.020502578
C39D10.8	-1.47589162	2.354642156	0.020512582
T28C6.7	-0.676766415	7.063118999	0.020517035
Y47H9C.8	-1.079394317	3.546843278	0.020587615
C52B11.5	-1.773296103	1.551859355	0.020591647
hex-3	0.844690913	4.545334807	0.020678964
far-3	2.22593318	4.8734825	0.020689973
Y11D7A.7	0.802656751	4.060020425	0.020689973
alh-1	-0.540111785	6.933980974	0.020829033
unc-120	-1.587434577	4.071013742	0.020829033
F09C6.3	5.982504025	-1.216413323	0.020829033
ZK809.3	-0.737268106	5.012723813	0.020829033
Y34D9A.3	0.767245523	4.586170321	0.020829033
F26G1.1	0.589377799	6.145794055	0.020863597
dao-2	-1.540297651	3.217814376	0.020889103
akt-1	0.541895756	7.068483226	0.020984309
abf-2	2.696142298	0.233583484	0.021102134
Y41D4B.26	-3.86022928	0.117752408	0.021149127
bli-3	-1.009523792	4.397824187	0.021279608
ptr-24	0.852462188	4.559753609	0.02135246
K03H1.7	0.919420941	3.800872732	0.02135246
F32B5.2	-5.438633098	-0.049420013	0.021661323
R08E3.2	1.081188168	3.645418662	0.021709829
K08B4.2	-2.545467539	0.948530805	0.021712976
F56C11.6	2.40187015	2.420605944	0.021721038
C17H1.7	5.464572938	-0.980504019	0.021755347
R01B10.6	0.726983631	5.008264934	0.021755347
unc-78	-0.62365646	5.462029184	0.021910089
Y37H2A.14	1.716024396	1.718103952	0.021972864
ptp-3	-0.509617177	6.403848379	0.021977259
clec-87	0.572973288	9.287608768	0.022021755
bath-36	2.15182222	1.339384722	0.022062213
F53C11.5	0.492065144	7.184564671	0.022199189
C23G10.6	3.891245775	0.107345762	0.022199189
T04C4.1	0.721471885	5.723584812	0.022199189
emo-1	-1.077353776	2.816135989	0.022227017
ZK185.2	-4.270310672	0.051099514	0.022227017
tag-10	-1.408221602	3.127219818	0.02223119
Y69E1A.5	-1.97531815	2.251944113	0.02223119
T09E11.11	-4.915773654	-0.550649722	0.022462671
Y97E10AR.2	-3.945722427	0.520008905	0.022500656
F44G3.2	-3.037943192	4.647643543	0.022552015
K01A2.10	1.426293157	2.18161101	0.022552015
F13G3.12	-4.897596493	-0.558644345	0.022598365
oma-1	0.552388339	7.300481936	0.022695768
Y4C6B.3	1.579438093	2.360138684	0.022741558
Y22D7AL.11	-3.648244567	0.298856054	0.022741558
acox-1	-1.322099138	3.93249878	0.022760512
rpl-35	-0.648365651	5.721927441	0.022780363
ced-7	0.583967718	6.707851785	0.022800205
cyc-2.1	-0.926403914	4.165099325	0.022979283
sdz-24	-4.764940379	-0.719118752	0.022979283
clec-178	-1.662369563	1.647123408	0.022979283
larp-5	0.53170993	7.954401534	0.023016343
C44B9.3	0.846861044	4.091204965	0.023211876
bath-29	1.295455944	2.698308232	0.023272254
dpy-6	-2.084586727	1.153047517	0.023283028
mex-6	0.587941193	7.621334419	0.023283028
C34C6.4	-0.816897135	4.459412739	0.023283028
K03D3.2	5.580197762	-1.618376378	0.023450856
erm-1	-0.538742845	8.260255397	0.023460412
F09C8.2	-0.946500731	5.536974636	0.023527669
ZK228.3	-2.341953378	1.371723629	0.023558131
aat-1	-1.673382223	2.710359519	0.023563715
smc-6	0.548309753	7.693225757	0.023970431
ifa-1	-0.689992702	5.474239021	0.023977856
puf-3	0.675043894	8.284331485	0.024185056
tpi-1	-0.584644345	6.285278701	0.024185056
K08E4.3	1.051251711	3.253939741	0.024185056
Y7A5A.1	-1.295383173	3.023295704	0.024185056
K01A2.4	-2.762882009	0.753230968	0.024185056
alh-10	-1.281755391	3.617090485	0.024404925
unc-49	-0.970032065	4.747327726	0.024404925
acs-1	-0.736110987	5.79916897	0.024411631
misc-1	-0.985619701	4.447791279	0.024447182
C41G7.9	-0.777262461	4.128562986	0.024447182
F45D3.11	2.913392434	1.14608333	0.024447182
dre-1	-0.873647638	4.720292195	0.024464637
let-381	-2.473071613	0.994388264	0.024464637
sas-5	0.612500306	5.482914289	0.024464637
T23G7.3	0.632120658	5.378185122	0.024464637
rsa-2	0.726910851	5.909656155	0.024464637
T28A11.2	2.003345529	2.096205198	0.024464637
W04A8.4	-1.411541031	4.622501207	0.024514718
F23H11.5	-0.931631868	3.933360569	0.02455196
lst-4	0.62594857	5.782946317	0.02455196
F01G4.6	-0.543472965	9.257923511	0.02455196
sand-1	0.559036489	5.419068806	0.02455196
ZC449.8	-5.076574872	-1.158868886	0.024575529
hlh-1	-1.778872522	2.422562974	0.024693643
trcs-2	0.559209955	7.100046123	0.024723825
H42K12.3	-2.316801095	2.060917264	0.024723825
spv-1	-1.324386178	4.713408556	0.025030448
nhr-260	6.039557456	-1.168593342	0.025057368
vab-23	-3.133983172	0.635556854	0.025137926
unc-85	0.772289822	4.78787127	0.025227134
snf-6	0.795757085	4.687763949	0.025493915
taf-2	0.77597337	5.107224795	0.025493915
F26D11.1	2.814754531	0.34563407	0.025497322
ain-1	-0.913002832	5.954017505	0.025515505
R02D1.2	-4.337514327	-0.343049724	0.025608873
lpr-4	-4.729554613	-0.012835768	0.025666081
abts-4	-0.817478989	4.59797807	0.025666081
F55G1.6	0.883723332	5.088800636	0.025891674
ZK180.5	4.505734301	-0.784289477	0.025891674
haf-2	0.594600545	5.772313132	0.025906367
Y48G1C.5	-2.560472974	0.816540007	0.025906367
fbxa-116	5.627317269	-1.572879505	0.02603571
T03F1.6	-2.322062719	1.115783598	0.026054783
prg-2	-0.964963834	6.12826732	0.026093366
B0454.9	1.976878133	0.947508638	0.026093366
C17C3.15	-2.5475742	0.921832536	0.026093366
Y71H2AM.2	0.739954849	6.025113792	0.026093366
C30E1.9	0.835010539	8.658871483	0.026093366
rde-11	0.850918266	4.55132465	0.026093366
Y48C3A.12	0.629389729	5.380454969	0.026197769
mltn-3	-5.778225861	-0.441892811	0.02624455
aqp-10	-1.139968232	3.182080347	0.026265033
ani-3	0.776237724	5.077898429	0.02626625
F46A8.3	5.453353925	-0.994496857	0.026289326
B0024.10	0.611339053	5.889878746	0.026303877
gst-14	5.613261664	-1.585158589	0.026364717
ran-4	-0.802945619	3.664748189	0.026568786
F32D8.12	-1.237983875	4.563988543	0.026568786
pdhb-1	-0.535607355	6.754921208	0.02688893
polk-1	0.762385036	5.291001746	0.027185356
scav-4	-2.91491371	0.633029457	0.027201187
col-150	-3.942526072	-0.218923727	0.027202789
sup-10	-2.89483744	0.235543019	0.027202789
dlc-1	-0.854219897	4.00765663	0.027275869
B0395.3	-1.128903481	4.168764311	0.027275869
C16D9.1	-2.807089566	0.594347162	0.027293332
clu-1	-0.590120536	8.224476985	0.027385826
C17E4.20	-1.115189372	5.391459559	0.027385826
nuc-1	0.792660037	4.422042919	0.02781356
pgp-2	-1.077243793	4.823389539	0.02781356
unc-4	-5.618972403	-0.601749748	0.028058807
F02H6.4	0.91718716	4.083148426	0.028082369
K12H4.3	-0.676354588	5.306375336	0.028205239
aex-5	-1.139323367	3.424852986	0.028227053
umps-1	0.754300094	4.789929462	0.028356502
wdr-5.3	0.856825956	5.415616554	0.028356502
hpo-6	0.886962919	4.295017557	0.028356502
F35E12.2	5.343698283	-1.097999784	0.02843576
C37H5.2	2.074844657	0.844258499	0.02843576
C56G2.4	-2.863229431	1.111174043	0.028446713
F52A8.1	-0.738858083	4.27776908	0.02850238
lea-1	0.630430806	7.341925959	0.028527877
drh-1	0.716251624	5.120465541	0.028572043
F26D2.10	4.980839133	-0.586049348	0.028572043
F53C3.6	1.880726322	1.689520164	0.028572043
ZK616.5	0.620538678	6.522776892	0.028572043
mltn-9	1.452502313	2.846153367	0.028693701
nhr-210	3.609344026	0.248183424	0.028716762
dlg-1	-1.043522695	6.996612387	0.028760158
dhod-1	-0.740137324	4.878120544	0.028875452
H11E01.3	-0.901561248	4.817957271	0.029115067
Y17D7C.9	5.129546539	-1.306847594	0.029181887
Y110A2AR.1	0.721779025	5.370625845	0.02925923
rsd-6	0.569064661	6.047283935	0.029283655
ddo-2	-1.103365164	4.401478697	0.029283655
C10H11.8	0.817444117	3.818758483	0.029290167
clec-74	2.991590757	0.352849998	0.029290167
ggr-1	-5.270503701	-0.954631728	0.029649898
gpd-1	0.569466126	5.663469637	0.029649898
his-59	0.795164962	4.643318493	0.029649898
C08B6.8	-1.010095608	3.603760069	0.029649898
dut-1	0.618923264	7.413756411	0.029649898
msra-1	-4.555892296	-0.907565852	0.029649898
nipa-1	0.568601864	6.461247244	0.029649898
egg-4	0.892248749	5.695826303	0.029837911
rha-1	0.521839319	6.240757107	0.029986179
C18F10.7	0.560516787	5.561709758	0.030171095
ttr-30	3.024675864	-0.270827293	0.030231534
srd-28	4.829883402	-0.754444437	0.030319615
inx-3	-0.842964701	6.552435106	0.030483604
Y60A3A.8	1.201919302	2.732418593	0.030483604
C06E7.88	-7.047084236	1.539050512	0.030483604
R09F10.1	0.979290542	3.127036549	0.030487171
T23E7.6	2.992237609	-0.192484387	0.03057552
alg-2	-0.699476341	5.977798905	0.030725218
rps-6	-0.677630627	8.242108812	0.030805331
pcca-1	-0.712556296	7.070593147	0.030808825
F30B5.4	0.739152683	3.978690577	0.030808825
T19B10.5	-1.332830279	4.391156021	0.0308886
C17H12.2	0.745048839	5.152519075	0.0308886
clec-81	1.915981926	2.248389612	0.0308886
ric-4	-1.309497815	4.294865255	0.030944884
sre-46	6.286809948	-0.924432451	0.030953944
Y55D5A.1	-2.597319717	0.780863539	0.031068518
Y69A2AR.3	-1.924860108	0.86431878	0.031121686
gei-17	0.490642049	6.62252852	0.031139116
C06A1.2	-2.876361704	0.586522704	0.031267027
lron-13	1.865515126	1.055973322	0.031267027
Y44E3A.6	0.539423241	6.604582888	0.031267027
lis-1	0.827154159	5.352431269	0.031385554
R07E5.13	-1.579568205	1.844353628	0.031385554
C18H7.11	2.069101467	1.181196436	0.031385554
K08D10.14	1.381457335	2.842699444	0.031385554
dhs-2	-1.36166094	2.391223328	0.031532183
fbxa-95	1.485789545	2.717249513	0.031533461
Y59A8B.21	1.029701382	2.945005137	0.03161694
gly-7	0.664007646	5.59242523	0.031648171
Y63D3A.7	-2.681046986	0.107746729	0.031648171
ced-3	0.622602151	7.176402013	0.031682376
F53C3.13	0.55059849	5.613906785	0.031884782
F13D12.6	-0.898468614	4.965324082	0.031980537
C06A8.3	-0.783316898	8.315426079	0.031985217
F57G12.1	-0.785324512	6.743515148	0.032006878
kap-1	-2.711246978	1.465424281	0.032098429
cutl-8	2.694951389	0.240461217	0.032098429
C35A11.4	-2.300619146	1.60127057	0.032098429
Y53G8AM.8	-0.793526611	4.052341807	0.032098429
glb-25	-2.092777835	1.11987875	0.03211373
F44A2.3	1.443508032	2.637997202	0.0321363
dhs-26	3.180173266	0.871305915	0.032238305
nlr-1	-1.423756751	3.603533289	0.032238305
T07H6.1	-2.521825856	1.985468028	0.032238305
wht-2	0.617849217	5.34022674	0.032406463
sel-5	0.492974594	6.682075431	0.032411745
cut-4	-3.077453662	0.850060284	0.032411745
R05H5.5	0.794966285	3.689429309	0.032411745
acs-5	-1.341624162	4.622464215	0.032411745
F22E5.13	1.983634758	0.836888057	0.032411745
clec-265	-4.099789296	-0.11653358	0.032411745
aakg-5	0.604998038	5.91802152	0.032648676
hacd-1	-1.340597557	2.272522375	0.032660751
smd-1	-1.251403824	4.461299209	0.032764221
T08B1.4	2.353732225	1.861101994	0.032869283
Y51H7C.5	-0.943018475	3.698319281	0.033096179
evl-18	0.631611607	4.802047971	0.033096661
nep-17	-0.84017309	6.789487649	0.033097154
cyp-13A2	-3.357135754	-0.311447982	0.03314121
unc-1	-1.187550175	2.92822598	0.033293499
Y44A6D.2	-2.100291528	2.328236745	0.033325129
R01H10.7	0.698927685	4.506442329	0.033329056
pqn-24	0.992459528	4.773847722	0.033401101
T09F3.5	1.058899864	3.439000341	0.033415579
vrk-1	0.550163461	6.255525401	0.033415579
spin-1	-1.096048322	3.222762176	0.033581534
dpy-14	-2.03381232	5.976625655	0.033852659
R144.5	0.744553844	4.315648862	0.033858135
rig-6	-0.94785867	4.545324737	0.033931614
Y38E10A.17	-3.237132832	0.649787158	0.034208316
dab-1	0.517959851	7.669529738	0.034262236
nas-12	5.897817605	-1.305366838	0.034425866
tsp-20	-1.716938729	2.66846194	0.034425866
cdk-1	0.482506476	7.381434634	0.034444763
ceh-20	-0.978851425	5.188506471	0.034444763
Y72A10A.1	-1.374708472	2.728227885	0.034444763
ptr-20	1.11741979	3.860564322	0.034475661
lir-3	-3.341540445	0.639718955	0.034486736
B0334.3	0.597385207	6.131520035	0.034486736
C23H4.6	1.216638303	3.081294248	0.034486736
acp-1	-2.039250672	1.92530406	0.034486736
ifc-2	-0.794932247	5.469820708	0.034533323
C48B4.7	1.391872977	2.334966119	0.034800821
lec-9	-1.040151416	2.816105265	0.034865707
F01D4.8	2.618952952	0.954907087	0.035072274
C29H12.2	0.515630405	7.103338224	0.03515079
unc-71	0.541037554	6.753143883	0.035158607
ugt-6	-3.798839163	0.637530317	0.035158607
F35D2.3	-2.568243376	3.840351254	0.035158607
upp-1	0.638247844	6.157447425	0.035201113
ZK84.1	-1.847624996	1.455547416	0.035246816
Y43F8A.5	-3.850092121	0.515309074	0.035581405
unc-96	-1.097760837	4.629021059	0.035608056
Y22D7AL.15	2.296598115	0.434930077	0.03574201
tat-1	0.57512609	7.165400676	0.036170526
T20F7.5	1.739366482	2.003668293	0.036170526
tag-174	-0.675112694	4.666195342	0.03619492
akt-2	0.953015469	3.692905127	0.036526354
C27A7.8	-2.686384413	0.629049676	0.036526354
T07C4.3	0.710667293	7.543875699	0.036540749
ercc-1	0.770688719	3.874431288	0.036555673
T07A5.1	-2.648452149	0.896648431	0.036555673
W09G3.6	0.738836389	5.796209444	0.036555673
K10C9.3	1.073387232	4.076511378	0.036863566
hmg-12	0.617169404	6.402574354	0.036871066
tag-241	-1.105659317	5.958678372	0.036916535
wrn-1	0.629434944	5.377554325	0.036996736
phb-1	-0.596498914	6.538523427	0.037101335
Y71G12B.26	-4.263626286	-0.412799205	0.037101335
rskn-1	0.48832149	8.500820349	0.037144924
C06G4.1	0.618693631	5.668268314	0.037144924
wago-2	-0.870471353	5.069362134	0.037144924
efl-1	0.671628611	5.146911136	0.037167076
glh-2	0.676754772	6.841510607	0.037288586
ril-1	-0.671504122	4.875764221	0.037288586
nhr-63	3.626005359	0.119257288	0.037331117
eif-3.C	-0.544268596	7.51426522	0.037351675
arrd-15	-2.885489954	0.607979957	0.037454217
C41D11.6	-2.163032049	1.508470814	0.037454217
C18B2.4	0.809230201	4.532142477	0.037474943
ZC513.7	-0.860152649	5.792583473	0.037487313
EEED8.14	1.488064774	1.741608597	0.037762336
F28C10.3	0.960077126	3.901679515	0.037762336
snb-1	0.536225783	5.838611741	0.03782634
eat-16	-0.886131033	4.435160844	0.03795021
R04B3.3	-5.552981476	-0.684996205	0.03795021
pbo-5	-1.382369799	2.340565832	0.038017645
vha-4	-0.542925328	6.51126792	0.03812258
srh-99	5.772363346	-1.432239181	0.038131463
exc-5	-1.485682475	4.382837208	0.038197404
T26F2.3	2.742310092	0.866427625	0.038257848
vacl-14	0.562754324	5.540263519	0.038499534
T08B1.1	-1.138789174	3.468290302	0.038499534
R07B7.2	0.639702498	5.643363787	0.0385961
col-166	-1.737216601	1.625509867	0.038598154
C25F6.18	-4.192440923	-0.476904757	0.038617055
T20B6.1	5.86384077	-1.324809134	0.038730509
adm-2	0.826175488	5.361688838	0.03873512
cyk-7	0.686540876	6.038460732	0.03873512
nrde-1	0.632363631	6.068057102	0.03898075
nth-1	0.989813599	3.016376713	0.038994664
rps-13	-0.615833966	5.979999865	0.039088166
C17B7.4	5.499119436	-1.703038803	0.039146054
inx-8	-0.720711984	5.191749307	0.039165572
somi-1	-1.128425219	5.120781225	0.039165572
mnm-2	-2.952922908	0.774186292	0.039291569
mmab-1	-1.131763657	2.656702152	0.039325016
ZK20.10	3.658970442	-0.866075263	0.039325016
Y46G5A.29	-3.525040936	-0.009260291	0.039399909
Y95B8A.8	0.728859501	5.814552332	0.039480777
T07D4.2	-1.311293702	3.11943723	0.039488666
taf-5	0.623334061	4.895486199	0.039563833
F46A8.2	4.162535753	-0.982957751	0.039660369
C11E4.7	-4.528664275	-0.911171577	0.039738085
C05C10.5	0.509471979	7.087856224	0.03974548
Y45F10D.10	-5.071606127	-1.176722613	0.03974548
C36B7.5	-2.496788596	0.896201587	0.03974548
lrr-1	0.779205963	4.928547284	0.039784403
W03A5.6	0.606618581	4.909886738	0.039863901
C23H4.2	2.420643417	0.505892095	0.039889194
C14C6.5	1.742508876	1.900106573	0.039889194
F13E9.14	5.577926181	-0.874224347	0.040026388
fbxa-60	1.612690603	2.711966223	0.040086978
F31F7.1	0.95060703	4.234543949	0.040087497
col-12	-5.049162914	-1.187354826	0.040278986
VM106R.1	-1.247416733	4.241332231	0.040383834
C06C3.5	5.852134528	-1.336450719	0.040506943
try-10	-1.869726647	1.612592263	0.040506943
C01G5.6	0.666959233	5.393353887	0.04050849
mai-2	-0.925668281	3.553642793	0.040508781
T19D2.1	-2.235246421	1.298630193	0.040508781
vdac-1	-0.508408692	8.526011457	0.040521427
gld-3	0.539674138	7.852006986	0.040526017
fic-1	0.871387959	3.696410393	0.040526017
del-6	-0.94135133	6.080466566	0.040551036
F54D11.4	0.766574198	4.251121203	0.04059725
C44H4.6	4.923217609	-1.502829976	0.040663195
tag-297	-3.80577047	0.473762166	0.040913455
ftn-1	2.648946349	0.387782922	0.040929413
rimb-1	-1.061117024	2.956389859	0.040929413
trcs-1	0.50743513	7.344686316	0.041071359
dhhc-8	0.703354836	5.340646379	0.041073266
Y23H5B.8	-4.624190629	-0.052138606	0.041456169
fbxb-42	-4.940227056	-1.289703551	0.041484258
K02F6.7	1.143342727	3.356601768	0.041501058
sqv-6	0.552587141	6.118221812	0.041529938
clec-160	-1.007468546	4.696875807	0.04197445
K09H11.1	-1.053675299	2.976318018	0.042071691
ZC449.5	-0.904964349	3.482571547	0.042342888
Y52E8A.4	2.961428228	1.038797449	0.042410729
dcar-1	1.071438199	4.417228051	0.042469351
F48E3.8	1.213995551	4.500167066	0.042469351
T05A7.1	0.697425071	4.113697607	0.042520858
Y53F4B.13	0.548384253	6.956059796	0.042610362
C01G6.4	0.74264904	4.51564293	0.042684645
dpy-2	-2.945373937	3.251565243	0.042787759
gly-12	-1.309804073	2.038373928	0.042787759
btb-14	-1.397285476	3.434038239	0.042787759
egg-2	0.481259915	7.408606669	0.042787759
msh-4	-3.599665826	0.017338151	0.042934296
set-24	0.854173117	4.89009152	0.042947731
C36E6.2	-1.535568383	2.233637248	0.042961925
M05D6.9	-4.928724572	-1.308692599	0.04304162
peb-1	1.29975889	3.379576948	0.043304748
npp-16	0.642804104	5.652380693	0.043388865
npr-11	-3.045988207	0.323169186	0.043434859
tofu-1	0.660552217	5.596784925	0.043714093
fip-5	4.878872859	-1.545499421	0.043750221
H03E18.1	-2.026451256	2.301957609	0.043886988
ajm-1	-0.651162866	6.765179623	0.043896514
K03H6.2	-1.035451152	3.686713927	0.043896514
F21D5.6	0.792753227	4.731812108	0.044060588
D1005.1	-0.47729816	6.553199137	0.044060588
Y37B11A.2	0.900377336	4.07739341	0.044214034
M117.1	-0.975254223	4.176209241	0.044341157
him-4	-0.787170718	8.572708855	0.044343926
lev-10	-1.28718487	3.977731443	0.044449762
fipr-22	3.275518146	-0.202240691	0.044500579
atad-3	-0.762724557	5.839738964	0.044500579
ttr-34	-1.657175741	1.267956611	0.044503777
W04C9.2	-1.008177879	2.760085217	0.044588589
cpx-1	-1.412398992	2.713680786	0.044730364
F56D3.1	2.318957151	1.152134006	0.04478455
C01F1.3	-1.230818482	3.759078221	0.045078984
hyls-1	1.410249357	2.123397086	0.045126775
Y37H2C.1	4.693353769	-1.069936698	0.045166997
B0361.6	0.778830463	4.60383381	0.045345676
alh-4	0.618894496	6.068289835	0.045426112
mboa-5	6.117520414	-1.09449802	0.045426112
Y67D2.3	-0.631753364	5.535012043	0.045426112
Y73B6BL.12	3.469675763	-0.642638034	0.045609179
ugt-26	-1.39940951	1.566903672	0.045731823
nos-2	0.521244245	6.754133862	0.045931112
sax-7	0.552286816	8.416142366	0.045931112
F53F4.14	0.684455974	5.436392921	0.045931112
prdx-3	-0.770193958	4.485657271	0.045931112
col-147	-3.668288851	0.017911126	0.045940118
Y39B6A.29	3.70955626	-0.364802246	0.045951855
tsp-12	0.544055928	5.966228019	0.046032006
D1081.8	0.461724043	7.265132548	0.046049119
R53.4	-0.773181521	4.896274836	0.046049119
rhgf-1	-1.372116795	3.243048281	0.04613717
snpc-3.3	-1.428724243	2.068109176	0.0462099
C04B4.4	6.205389765	-0.986621462	0.046211644
unc-38	-2.355893775	1.023842219	0.046301275
F52C6.3	2.645765589	0.433099562	0.046344845
vhl-1	-2.48168777	0.549227546	0.046353292
Y87G2A.1	0.616034006	5.832084749	0.046353292
zen-4	0.460269102	7.170642254	0.046356618
F19C6.5	-3.329425357	-0.317056285	0.046356618
pnk-1	0.74543588	3.991277509	0.046382106
dpy-28	0.588685637	6.577477181	0.046563127
fmo-1	-3.142836035	0.214154063	0.046563127
cut-5	4.216482606	-0.37606949	0.046574915
Y64G10A.7	-1.481057531	2.439815941	0.046574915
C17H11.6	-0.891955582	4.363563198	0.046574915
tyr-5	2.368385766	1.026655088	0.046690709
skr-2	0.623906452	5.145361283	0.046794182
F32H5.1	1.300242502	2.578896211	0.046794182
R11A5.6	-2.148116801	1.003988343	0.04694144
C03A7.12	-4.869670473	-0.614363631	0.04694144
C17H12.4	1.960086016	0.877629786	0.04694144
best-3	-1.459596111	2.707071367	0.046996938
nhx-6	5.913689653	-1.276228977	0.047061427
F54B11.11	-3.273043119	-0.125241371	0.04714968
R155.3	3.96330499	-0.538591069	0.047211429
cpt-4	2.029653416	4.634739986	0.047215416
cdc-42	0.410481955	7.079018792	0.047258831
col-133	-5.375673246	-0.867927261	0.047258831
nrde-4	0.578870105	5.4859211	0.047258831
Y73E7A.1	-1.06741021	2.996164962	0.047258831
K09C6.9	-2.739003138	0.270290555	0.047291029
rap-1	0.565635445	6.572581342	0.04756852
gad-1	0.585923036	6.001261924	0.048030088
T24D5.5	-3.174148992	-0.215088188	0.04803403
sqv-5	0.596816547	7.679553976	0.04811308
F42H10.3	-1.55326144	2.886892055	0.048198813
gpa-17	-2.222142352	0.941320728	0.04822236
vha-1	-0.515696134	5.719078308	0.048348104
vha-16	-0.517955465	7.870823238	0.048361352
F39C12.1	-0.417891793	7.338322564	0.048361352
Y38C1BA.1	-2.362192518	1.004178905	0.048478156
ztf-15	0.683577524	4.88614917	0.048482633
her-1	3.477546261	-0.559041048	0.048547225
C05C9.3	-1.794978963	1.699558024	0.048547225
nipi-3	0.588399303	6.264109876	0.048547225
clec-145	2.141451287	1.672153374	0.048547225
aakg-2	-0.911905524	4.32715136	0.048547225
cyp-31A5	0.837130308	3.990342609	0.048662504
btb-13	5.619370181	-1.576616081	0.048676793
col-149	-6.992821307	0.758227932	0.048733505
F28B3.6	-0.731139836	4.130022505	0.048824288
C25E10.14	5.536547162	-0.91066186	0.048824288
smc-3	0.489638813	7.577263806	0.048841434
gar-3	-1.721388862	2.072426272	0.049050664
ZK354.9	6.060064425	-1.133971727	0.04911831
pqn-74	-1.214424436	3.252037716	0.049166466
dos-3	2.958169198	0.064622263	0.049166466
F44E2.4	-2.165902794	4.419003118	0.049203696
Y67D2.7	0.946951492	3.352414395	0.049203696
mltn-7	6.070367638	-1.141630899	0.049271516
F25D7.4	0.713865658	6.419581858	0.049332589
C13F10.1	-3.387452432	-0.258693253	0.049517332
his-72	0.644722717	5.130849076	0.04968438
T04A8.8	0.469227342	6.188766701	0.04968438
F53C11.4	0.483589649	6.964078096	0.049829305
nhr-145	-2.022744309	0.826276942	0.049829305
aak-1	0.611519835	5.916026689	0.049895817
ace-2	-0.86521836	3.360900457	0.049943029
srgp-1	0.542745234	7.75617601	0.049943029
jmjd-3.1	-1.035046879	4.206004128	0.049991422
E03H4.8	1.882605829	1.976717564	0.050050816
rpl-23	-0.596479603	7.405979058	0.050076928
dcr-1	0.604616972	6.905792857	0.050188771
skr-21	-1.732006624	2.051335797	0.050188771
ceh-92	0.888597234	4.655738587	0.050358511
F41B4.1	-1.445441067	2.805109843	0.050408041
tag-115	1.085784237	2.405061582	0.050750438
lam-3	-1.576134537	6.72120305	0.050751983
Y47D3B.4	-3.140994236	0.290634262	0.050751983
sucg-1	-0.690779446	5.758028098	0.050751983
C48B6.3	0.5103031	5.848092476	0.050972616
ilys-3	5.733724272	-1.455026731	0.050976993
gcy-12	-0.698609196	5.666902559	0.051140239
spp-17	-2.513275687	0.253220969	0.051300616
cpg-2	0.530848319	10.23888401	0.051334142
F54C8.6	-4.283229242	-0.391242412	0.051454308
qdpr-1	-0.896288235	5.365846875	0.051485087
T26H5.9	2.701357107	0.042189614	0.051706575
kin-4	0.544749758	7.705099928	0.051783616
cpr-1	1.1098913	4.300073639	0.051814256
F21D5.3	1.792182958	0.904882501	0.051814256
mxl-3	-0.890554609	4.945547393	0.051983244
sod-4	1.232154787	2.213964227	0.052418857
F56D2.3	-4.810852716	-0.653491468	0.052418857
pcp-1	1.119535034	2.84447693	0.052514292
T01B6.1	-2.064836495	1.116621677	0.052514292
lin-42	1.141783298	2.438654894	0.052706616
B0228.6	-2.046767848	1.401211143	0.05279375
F18A12.7	-2.75802761	0.636731592	0.05302529
F22G12.1	-4.585941684	-0.097477108	0.053441474
C32H11.1	3.610607678	-0.286194873	0.053486406
nhx-1	-1.989611482	1.428529558	0.053532065
C53B4.4	0.484637191	7.62270065	0.053532065
daf-3	-0.848802205	4.541036012	0.053943874
R02F2.8	-1.303614331	2.51290003	0.053988216
gly-3	0.4562542	5.817959214	0.054268191
F08C6.17	5.780033537	-1.411902194	0.054384439
iff-2	-0.554087171	6.031218193	0.054388673
Y45F10C.4	-2.143295385	1.227033713	0.054388673
fkb-4	-3.576559431	0.583703037	0.054479707
H12D21.10	-2.220154376	0.921596995	0.054515721
DH11.5	-1.062332632	3.978619621	0.054549953
Y46H3C.5	-1.405071577	3.015656229	0.054588022
lec-3	-1.064116018	4.695978866	0.054649113
K09C6.7	-5.237256108	-0.999004322	0.054836092
F49B2.7	-5.199384502	-1.025910032	0.055224209
F53A2.7	-0.648187716	5.358288583	0.055561722
C03A3.1	-2.068355827	1.056009909	0.055981088
uda-1	0.646649079	6.228487346	0.055981088
C48B6.9	1.223932023	3.199751391	0.056085105
fbxc-51	-1.438748185	4.063698094	0.056085105
aly-2	0.468578839	5.681134591	0.056135827
hcp-2	0.479473951	7.49071218	0.056135827
xpo-2	0.604636559	6.660506615	0.056135827
nac-3	-0.938328916	4.70784519	0.056135827
rpl-28	-0.698668998	4.772469749	0.056135827
F55B11.1	-1.286949713	2.613291637	0.056135827
F47B7.3	5.927681445	-1.274899542	0.056135827
Y94H6A.5	-0.700085468	4.93514645	0.056135827
Y54G2A.19	-3.053888522	-0.187772913	0.056204256
unc-34	0.601845216	5.707874096	0.056529202
F38E9.1	-0.887975927	4.272992415	0.056622485
gei-4	-0.584034859	6.790454198	0.056682959
Y17G7B.21	0.638699326	5.429384358	0.056682959
smp-2	-0.942999538	3.906545898	0.056686791
glo-1	-4.047849456	-0.705224543	0.056686791
C49C8.5	-0.998586717	3.313559	0.056686791
csb-1	0.774360043	4.29282182	0.056773454
oac-13	2.580162438	0.040985122	0.056976389
T05F1.2	0.575166533	6.504387349	0.056976389
crn-2	1.242963388	2.595806523	0.057011029
F20D1.9	-1.141649658	3.569919053	0.057011029
daf-2	0.4920126	8.09913128	0.057041185
C08F8.3	0.571032943	5.770551165	0.057041185
cgp-1	0.531473257	7.155251163	0.057052331
nhr-11	1.766787022	2.088537992	0.057052331
tba-9	-2.717873847	0.759454407	0.057052331
ulp-1	0.535755142	5.959017191	0.057052331
clc-1	1.400116431	1.875276303	0.057092873
sqt-3	-1.994057348	5.715523264	0.057092873
inx-16	-1.740901836	1.711512065	0.05720108
unc-14	0.486546604	6.373109689	0.057220929
sec-22	-1.709439291	2.104675838	0.057404605
ZK836.2	-0.518172106	6.506412952	0.057423375
F12A10.8	0.988977602	3.32508338	0.057650393
B0513.5	-0.927603282	4.573478703	0.057786472
eif-1.A	-0.67536338	5.665000177	0.057801781
rnp-1	0.517875693	6.61980413	0.057833361
ceh-18	-1.18136002	3.047067454	0.057875244
Y45F10A.7	-1.280915715	2.289918105	0.058501534
K03H1.11	0.778188982	3.818831139	0.058504227
F32D1.7	0.601304666	6.755701054	0.0585197
pri-1	0.633712901	4.776918089	0.05854792
mks-3	2.996414508	0.007531528	0.058550768
Y116A8C.27	-0.957101316	4.047034206	0.058556887
K08A2.1	-0.885275311	4.775700233	0.058556887
F46F11.8	0.761611847	5.276580111	0.058587492
crh-1	0.539879863	5.7353936	0.058648386
cdh-7	3.471800195	0.20295165	0.058979297
far-1	0.595452248	7.194566343	0.058979297
let-754	-0.700052183	6.128942668	0.058979297
K09E2.1	6.004035955	-1.208839886	0.058979297
glb-33	1.497040135	2.371733021	0.058979297
duox-2	5.015257288	-1.406894395	0.059038387
hsp-17	1.405638435	1.880310463	0.059212686
klp-7	0.573202016	6.904952755	0.059212686
trp-2	-1.675703725	2.608843569	0.059212686
T05C3.6	-2.346091005	0.437372992	0.059421419
R02F2.1	0.443290532	9.110292646	0.059433454
F09A5.2	2.619462905	0.754319045	0.059445046
cyp-35B1	1.186344501	3.833842733	0.059445046
rps-26	-0.622309639	5.867574452	0.059453081
T01D1.4	-1.308649904	2.02072503	0.060157396
cpn-2	-2.021797834	1.701270381	0.060161606
ptr-3	1.970531153	1.206400395	0.060161606
F44E5.3	-3.20389779	0.038755454	0.060161606
W09D6.5	0.930269158	3.464419178	0.060161606
F52C12.2	-0.92556822	3.579911663	0.060161606
Y48G1C.12	1.118146331	2.728738698	0.060161606
F35C5.12	-4.094910369	-0.649009656	0.060265914
rlbp-1	0.676303949	5.40243768	0.060265914
T23G11.7	0.500307595	5.983136607	0.06030253
C34C12.8	-0.571938007	5.326280686	0.060484828
K02F3.9	-1.799480941	1.605238141	0.060613684
Y53G8B.1	-3.190938597	-0.521549445	0.060640471
ttr-15	-0.693729242	5.348402552	0.060722799
Y39E4B.5	0.537866983	6.409404268	0.060722799
cdk-8	0.659871889	4.20875901	0.060759337
mgl-2	-1.122392253	2.433901781	0.060821165
F16A11.1	0.595772949	6.219501995	0.060821165
noah-1	-1.656960881	7.383862766	0.060821165
insc-1	-1.704027498	2.045482864	0.060821165
gadr-5	-3.155111465	0.582291278	0.060821165
F53H4.2	-1.171945969	2.224822918	0.060836372
C34C6.3	2.033521765	1.797501417	0.060982795
C30G7.2	-1.180715329	3.254431347	0.060983098
R155.4	5.130449151	-0.647016126	0.061018763
daao-1	-2.474655053	0.08938372	0.061042967
Y105E8A.13	-4.303217987	-0.445030106	0.061153811
pdha-1	-0.464194364	7.082100326	0.061163529
T19B10.2	1.154035415	4.941731863	0.061163529
perm-5	0.543117077	6.147631144	0.061226419
sup-37	-0.949917199	5.214093238	0.061229519
unc-6	-1.47912576	2.147801239	0.061247597
ZK1290.10	3.329022398	0.269689614	0.061247597
fkh-7	0.73366879	5.247153378	0.061300775
fmo-4	1.000415056	3.18708969	0.061337023
tbb-2	0.422898103	9.21661462	0.061337023
tlk-1	0.46532254	8.032063085	0.061337023
F59B10.4	1.486936136	2.238151342	0.061337023
mpst-7	-3.041925171	0.241466252	0.061337023
Y65A5A.1	-2.140265633	1.080448337	0.061337023
ptb-1	-1.013833866	4.186872395	0.061557802
C25D7.5	3.132063124	-0.174889462	0.061562801
T01D3.3	1.623693224	1.848385006	0.061562801
C15C7.6	-3.891395031	-0.800423096	0.061562801
B0511.11	-2.789203201	0.266044391	0.061667648
C29A12.2	4.779923939	-1.63618051	0.061969764
T25B2.2	-1.634765993	2.162060663	0.061984483
Y57A10A.10	-2.149715296	0.777418888	0.062016369
lron-8	-2.215739678	0.924368798	0.062016369
linc-129	-1.74410301	1.176586845	0.062048302
sox-2	-1.152396494	2.532180576	0.062119754
pdk-1	0.894528707	4.354967866	0.062245067
math-38	-5.139459618	-1.08556325	0.062365039
B0545.4	-2.188563332	0.757315723	0.062385425
fbxa-79	2.485285742	0.413617136	0.062385425
far-8	0.899663845	4.768874919	0.06250373
lgc-53	-2.65324136	0.137138065	0.06250373
tsp-7	-1.902408742	1.345229832	0.062520031
sid-2	2.104258772	0.469075856	0.062540563
R05H10.1	5.886392804	-1.320846395	0.062692331
Y37D8A.2	0.774909611	8.598717235	0.062692331
Y71F9AL.7	-3.537532883	-0.652842268	0.062692331
nex-2	0.879033473	4.351149864	0.062891039
tre-2	-0.717680455	5.220826765	0.062891039
F45D3.15	2.734130795	0.95366872	0.062989368
F33E11.2	0.963182197	3.529148317	0.063001069
skn-1	0.390983175	7.792025991	0.06319437
ife-2	-1.011318278	2.804926096	0.063199731
ppgn-1	0.682450966	4.031349226	0.063253437
R119.5	-0.962983157	2.966748593	0.063460295
tnt-4	-0.847625773	3.473800756	0.063688673
Y32B12B.4	0.573951481	5.589228036	0.063968066
exc-6	-1.850493253	2.384321698	0.063968066
nlp-34	4.760321306	-1.65440259	0.064001796
C40A11.4	-4.837168627	-1.382152301	0.064001796
exos-4.2	1.237567834	2.064499789	0.064014169
lev-8	-1.61292146	1.367721803	0.064130176
ZC376.2	-2.152453892	0.364696432	0.064177623
F55A11.7	0.652853954	5.649795302	0.064298606
bath-41	0.565354927	5.915864067	0.064298606
egrh-3	0.724186352	4.238588331	0.064298606
M106.3	0.433905935	7.049002587	0.064399442
F58A6.1	-1.826387305	1.736677834	0.064399442
nape-2	1.199707121	3.321785107	0.064666056
asp-6	0.612065994	7.93174762	0.064680388
nkb-3	-0.682957517	5.799976458	0.064680388
ccch-3	0.90128562	3.713413185	0.064680388
ZC443.3	1.02793607	4.064697914	0.064680388
mam-3	-5.122136384	-1.113723784	0.06480634
Y73B6A.6	-2.279034648	0.34884292	0.064853073
lip-1	0.456033882	6.704383257	0.064878473
nlp-25	2.554900445	0.11933863	0.065072382
F27C1.2	0.582706785	5.486848205	0.065384576
daf-18	0.505836525	8.222059011	0.065519184
ebax-1	-0.579276765	6.251272958	0.065825173
math-4	-1.47366784	3.094361021	0.065857515
smgl-2	0.51790804	6.473286707	0.065973274
F17H10.2	-0.909525625	3.856592295	0.066021927
bec-1	0.662724886	4.67953029	0.06618571
twk-22	-1.730280941	2.482863516	0.066198188
F40H6.5	5.986091039	-1.227563903	0.06623174
sra-14	3.010035377	0.070409371	0.066342275
tag-164	-3.591464785	0.591341255	0.066342275
F15E6.3	1.371671278	2.492887071	0.066342275
T28D6.7	-1.261503648	2.375049847	0.066382053
CD4.5	5.883831969	-1.326925405	0.066401093
R11E3.1	-3.234818562	-0.120934339	0.066422076
unc-95	-2.4488554	3.425916477	0.066479036
dnj-21	-2.94160116	-0.279747688	0.066510321
gcy-9	-2.046041181	1.683704427	0.066510321
[truncated: 11,000 more rows]
