# Supplementary material for: High neural activity accelerates the decline of cognitive plasticity with age in Caenorhabditis elegans
Source: eLife. 2020 Nov 24;9:e59711. doi: 10.7554/eLife.59711 (PMC7685709; doi:10.7554/eLife.59711)
Supplement: Supplementary file 2. [file elife-59711-supp2.zip › Supplementary file 8. DrEdGe/dredge-7.4.0-DESeq2/pairwise_files/D7-7-GFP_vs_D1-7-GFP.tsv]

	logFC	logCPM	PValue
acn-1	9.742641705	8.150811847	9.09E-86
fln-2	5.259624563	11.26490058	5.27E-62
H08J11.2	6.953936916	7.885522195	2.49E-60
itx-1	8.181204565	5.947952551	5.16E-51
hch-1	10.1943253	7.511192503	8.85E-51
elt-3	5.936421751	6.780581624	6.56E-49
ZK970.7	9.429949468	7.603185885	2.02E-48
lys-7	8.480601069	6.316008098	7.91E-48
far-3	9.651940602	6.315225547	1.11E-39
nac-1	5.808077394	6.294640891	1.01E-38
C25F9.11	9.299088974	6.118678407	1.43E-38
ajm-1	4.87888443	9.866396294	6.75E-38
axl-1	8.104739018	4.985479148	1.21E-35
apm-1	6.752080514	7.700009929	9.09E-35
pgp-8	8.720535981	5.735362111	2.03E-34
ZK1290.10	10.73434724	6.018962263	4.99E-34
col-76	9.962284565	5.499961514	6.32E-33
W09D6.5	7.224975919	6.905465386	1.02E-32
Y65B4BL.1	8.556144112	8.185968135	3.70E-32
srr-4	6.982346322	7.319183498	9.63E-30
mca-1	5.269896282	7.661715925	4.30E-29
gab-1	-4.561844707	6.217423103	3.91E-28
cpt-4	8.7786853	4.652691146	1.46E-27
tth-1	4.579631632	8.177705683	4.40E-27
exc-4	6.936612333	5.857865414	3.85E-26
F15D4.5	9.477303342	6.126667493	4.46E-26
glb-27	-7.094950449	6.958703912	4.56E-26
nex-1	4.043688722	9.880035434	6.41E-26
pmt-1	3.499903069	7.411994651	7.78E-26
noah-1	6.812729502	9.315204343	8.07E-26
ZC513.7	4.441002062	8.30989693	9.06E-26
pdi-2	3.365068024	9.751287198	1.60E-25
lrp-1	4.695663736	9.234687626	2.84E-25
sqt-3	8.150320197	7.758971568	2.84E-25
col-124	-8.28268833	6.060760547	4.95E-25
noah-2	6.572559556	8.218473791	8.95E-25
ugt-58	7.754101896	5.59344599	1.25E-24
ttr-20	10.33528707	5.126430787	5.35E-24
dao-2	7.144695097	6.477704777	4.20E-23
Y71H2AM.13	7.078431321	5.543242127	5.76E-23
C08H9.2	2.804575832	10.85166503	6.68E-23
F13D12.3	9.033470171	4.929835795	3.95E-22
F36A2.3	8.264990784	7.471240646	4.33E-22
mlt-8	7.709032626	6.61983283	5.75E-22
ZK1055.7	3.079402642	7.539222507	6.11E-22
F59F4.1	8.602628914	4.233657072	1.78E-21
dex-1	4.372636195	6.72878723	2.04E-21
gcy-32	-5.155773621	9.397253644	2.06E-21
exp-2	-4.894116876	7.327453408	2.09E-21
C14F11.6	11.36202124	4.948478729	1.14E-20
C15B12.9	11.48178585	4.345616546	1.15E-20
dao-3	6.173372358	7.67012969	1.26E-20
Y57G11C.31	10.32334181	5.142482725	4.11E-20
clec-266	6.411997774	5.021292318	7.50E-20
cha-1	-11.33623438	4.467303842	8.42E-20
glb-17	-7.599123517	5.416486713	9.56E-20
F56A11.4	-5.945572561	6.012499497	9.97E-20
col-121	11.59504069	5.167911237	2.08E-19
fbn-1	5.034193728	8.078692279	3.51E-19
mdt-28	3.881175274	8.448775499	3.58E-19
C05B5.8	6.898881763	4.211614544	4.07E-19
M162.5	10.96946029	4.568386563	4.07E-19
cyp-32A1	9.360581385	4.154885169	6.74E-19
camt-1	-2.754687194	8.777482067	6.74E-19
sma-1	4.233925789	11.50267578	8.17E-19
Y15E3A.4	6.565471366	6.103177104	1.03E-18
dsl-3	11.06927213	3.935585027	1.06E-18
C49G7.12	6.174801615	5.451324603	1.17E-18
ptr-23	4.546353528	5.764230423	1.74E-18
ftn-2	4.463337881	5.909325006	1.74E-18
tbb-6	5.437017971	8.976522077	1.87E-18
ugt-19	9.342515176	4.198819514	2.19E-18
dhs-21	7.768087777	3.817126589	2.60E-18
T03D8.6	5.997685112	6.43410163	2.75E-18
F36H5.10	10.1070438	4.393744933	3.69E-18
fasn-1	3.747482036	11.16923636	4.09E-18
F21H7.2	10.01376985	4.302385463	6.71E-18
alr-1	-4.587619558	7.817247992	1.10E-17
Y53F4B.39	5.551820453	4.120570147	1.37E-17
rgs-6	-4.325419849	6.68783425	1.64E-17
sad-1	-4.876890161	7.106891973	2.02E-17
dpy-17	8.113659854	7.545670459	2.03E-17
dpf-1	-8.597945885	4.663954393	2.19E-17
lec-4	6.260585505	5.632853419	2.46E-17
let-805	5.234053646	9.469060491	3.16E-17
F56D3.1	8.604579156	3.759023995	3.31E-17
pqn-41	-2.314235999	7.877736985	4.88E-17
clp-7	3.6316798	6.622028521	5.23E-17
M01G12.9	7.593380897	4.081242459	5.65E-17
miz-1	-2.905602065	9.092645095	6.81E-17
T17H7.7	7.693366301	4.31479009	7.11E-17
unc-60	2.360197015	9.921217535	7.29E-17
ugt-29	8.711277036	4.160593222	8.83E-17
Y38E10A.14	4.70296501	5.13032881	1.31E-16
ida-1	-3.400181833	10.94196774	1.77E-16
ace-3	-6.212354544	4.791170364	1.92E-16
pgp-14	-7.816495397	5.268906993	2.21E-16
T28C6.8	9.482367972	3.739780233	2.38E-16
gbb-2	-4.374469386	6.571695318	2.73E-16
tbc-19	4.075569178	6.351561979	3.35E-16
acs-16	10.56383883	4.174943046	4.18E-16
flp-8	-4.933118427	9.089862804	5.19E-16
C36E8.1	2.905141353	8.020169351	6.02E-16
tbc-16	-4.940015847	6.492427763	6.02E-16
moag-4	4.323746945	4.185638069	6.16E-16
snt-6	-3.888981029	6.691025448	7.76E-16
acp-6	-4.315067193	9.091808333	9.90E-16
C01G6.3	3.434547113	6.008292801	1.00E-15
akap-1	-2.624570013	10.1833876	1.09E-15
R13A5.9	-3.898291033	7.768668495	1.48E-15
K11G9.5	9.414550943	4.147926232	1.50E-15
ptr-5	-4.185176445	9.378128084	1.65E-15
C48E7.1	4.977653414	5.765172211	1.84E-15
ptr-22	9.365165364	5.196542601	2.10E-15
ncs-2	-3.43681921	9.695346515	2.41E-15
T19B10.5	6.207577284	7.462320902	2.41E-15
aex-3	-3.668842903	8.191867301	2.98E-15
C11H1.9	9.596859198	3.895002423	3.94E-15
F48E8.3	3.892446153	6.40411042	4.07E-15
sbt-1	-3.107767087	9.957726552	4.27E-15
nhx-3	7.995211702	3.318024023	4.89E-15
ncx-5	-5.993167486	7.497559504	4.95E-15
stn-1	-3.894483792	6.859745765	5.13E-15
tag-120	6.989136733	4.822651967	5.31E-15
T19C4.1	7.872887757	3.049852723	5.54E-15
B0272.4	10.72416547	4.332280692	6.49E-15
ptb-1	-4.225091463	7.3906404	8.20E-15
fat-2	4.214182658	7.275477212	8.59E-15
abts-1	-4.111942334	8.518473744	1.02E-14
dpy-14	7.560603392	8.19455464	1.09E-14
Y54G2A.26	-3.466977032	8.469840907	1.09E-14
tom-1	-4.070977977	8.383394706	1.29E-14
nlp-3	-4.839883008	6.252593717	1.33E-14
F46F11.7	5.101228017	5.199585479	1.33E-14
lfi-1	-4.174521494	11.6207707	1.33E-14
col-178	-6.484893562	4.971148738	1.49E-14
grd-2	7.85975128	3.97642309	1.70E-14
gsa-1	-3.15698102	8.2022893	1.70E-14
tyr-4	4.684491494	5.528035405	1.84E-14
flp-3	-3.178838324	6.798625801	1.87E-14
prx-3	8.244155902	4.854680711	2.75E-14
cyp-13A10	8.827024231	3.572086811	3.29E-14
cyp-14A5	7.283275338	4.78677272	3.54E-14
Y58A7A.4	9.380051487	3.706042104	3.79E-14
dcar-1	5.973884224	5.215103408	4.15E-14
mltn-9	7.8487003	5.925981329	4.29E-14
unc-9	-3.789808329	7.979950662	4.94E-14
flp-21	-3.412594167	5.296635578	5.41E-14
acs-12	5.222583159	3.642622529	6.39E-14
ptr-4	7.806704486	6.957552816	7.00E-14
egl-15	6.488957474	7.71088348	7.62E-14
bcc-1	9.525647408	2.39345588	8.24E-14
eef-1A.1	1.869742268	12.20469029	8.66E-14
ZK896.1	7.396728445	5.565152308	8.89E-14
gcy-36	-4.708911876	8.792427816	1.19E-13
col-20	-8.543906238	4.542409306	1.26E-13
mks-5	-5.304509895	5.807543671	1.26E-13
col-8	-7.762754363	5.066500574	1.39E-13
F54G2.1	-2.983201626	9.723233872	1.55E-13
flp-19	-4.417972341	5.851906306	1.56E-13
Y41G9A.10	8.740295573	4.002376563	1.81E-13
dmsr-6	-8.747317012	4.501929564	1.86E-13
gbb-1	-3.693428154	5.445437483	1.94E-13
C25F9.12	8.934139288	3.226350385	1.94E-13
K10B4.3	5.077034032	6.177273692	2.34E-13
frm-9	-3.420624412	8.582834119	2.35E-13
Y54H5A.1	3.307600279	5.450069092	2.35E-13
lpr-6	9.452747416	3.763078733	2.40E-13
fbxa-107	10.14726497	3.744034542	2.57E-13
C08H9.15	7.457809253	4.359623786	3.00E-13
nsy-4	5.435742067	5.434868573	3.00E-13
ric-4	-4.048772525	10.12947366	3.06E-13
lmd-4	9.448747799	3.70527523	3.06E-13
cyp-13A1	10.17002923	3.041958875	3.15E-13
F55G11.4	9.799936669	3.382781909	3.17E-13
egl-21	-3.207331781	11.36632351	4.47E-13
rla-1	2.221247217	7.836867283	4.84E-13
F13H6.3	4.610625062	5.605026868	4.90E-13
gly-6	5.453632145	9.159227119	5.37E-13
snt-4	-2.834655068	10.07022971	5.38E-13
nep-11	-3.386727208	7.926516526	5.85E-13
unc-52	3.136427258	8.325565677	6.58E-13
K02F2.5	-3.055759108	7.978770252	6.58E-13
ttr-7	8.161484708	3.405754515	6.92E-13
pqn-65	-2.6396395	9.190194549	7.06E-13
catp-3	4.334474108	4.993497285	7.88E-13
adss-1	2.643860872	8.268095191	8.01E-13
C45G7.4	8.792551738	3.088431515	8.61E-13
R02E12.5	-4.832815343	5.838195217	8.94E-13
kcc-2	-2.689316868	7.153970501	1.05E-12
F20D1.3	3.116905384	9.382041201	1.11E-12
R102.5	2.113870393	8.860224396	1.11E-12
F33H12.7	9.392492516	2.980836265	1.12E-12
lron-15	-4.308363378	5.221622818	1.15E-12
dod-19	5.614918983	4.387809301	1.17E-12
saeg-1	-2.787253737	9.161200721	1.49E-12
dsl-6	8.705307076	2.977971324	1.90E-12
C09F9.2	6.672621827	7.671780541	2.08E-12
nphp-2	-4.850193918	7.403900861	2.11E-12
C25F9.14	9.455091943	2.333251523	2.12E-12
scrm-2	-10.33765803	3.454960231	2.23E-12
T07G12.8	8.886309502	2.475714831	2.32E-12
prx-6	7.089331057	2.716618069	2.52E-12
sup-37	-2.974548328	7.971798444	2.59E-12
Y37E11AL.1	-9.825991176	2.961796958	2.60E-12
tax-4	-3.922085021	5.579239126	2.66E-12
ahr-1	-4.18193408	7.958901093	2.71E-12
K05C4.2	3.914840119	6.424072041	2.71E-12
tyr-5	9.837031213	4.115142176	2.71E-12
tbc-18	-4.183190195	6.834905663	2.87E-12
tag-180	-4.263118079	6.759932064	3.09E-12
spin-1	8.725654852	3.650225516	3.09E-12
C25B8.8	-8.304681825	2.880120043	3.12E-12
Y54G2A.18	3.14979855	6.561890655	3.18E-12
col-122	-3.518123625	6.010872438	3.50E-12
ZK792.5	2.876419568	6.655691842	3.77E-12
dyf-2	-3.065232389	6.752652345	3.79E-12
plp-1	3.034045695	9.823623295	4.20E-12
F41E7.2	10.25734741	3.102488019	4.35E-12
egl-3	-3.097334964	12.78557446	4.42E-12
T20H12.1	-6.254057305	3.448612232	4.80E-12
lact-5	6.089070711	6.646129596	5.19E-12
F21C10.4	9.119142568	1.99199931	5.38E-12
gst-28	-9.085629819	3.589515384	5.85E-12
cyp-29A2	4.442197601	3.785014997	5.85E-12
DH11.5	-3.668006087	8.212502927	5.85E-12
T20D4.7	9.413374661	2.28306821	6.36E-12
ZC21.10	7.075254819	2.709160948	6.74E-12
F13H10.6	3.693772874	4.917185266	9.09E-12
zip-12	6.599964252	2.799201203	9.09E-12
syd-9	-2.519551911	7.216323449	9.09E-12
flp-9	-4.069446868	7.524139046	1.05E-11
cab-1	-3.113116848	11.08410884	1.06E-11
M60.4	5.021610155	4.702857717	1.12E-11
vab-19	3.785835112	6.847614673	1.13E-11
F53E10.1	6.488708943	5.196536174	1.14E-11
Y73F8A.5	-3.697939142	5.257455651	1.17E-11
gcy-12	-3.498959611	9.013996136	1.21E-11
K11H12.4	9.096763026	3.360801623	1.27E-11
cdh-7	9.315053076	2.929576354	1.37E-11
ZK909.3	4.552999602	5.839789195	1.50E-11
F33E2.4	6.943277638	3.435581973	1.52E-11
mlt-4	9.433918513	3.002807695	1.58E-11
C02F12.9	-5.903653711	4.919033947	1.58E-11
hum-4	5.362774269	6.691032147	1.85E-11
col-179	-9.740512257	3.573779787	1.91E-11
tra-1	-4.311229318	9.053156638	1.91E-11
fbxa-98	8.501722247	2.776586126	1.92E-11
K07E3.4	3.218857469	6.9830388	2.00E-11
F11H8.7	-10.13746673	3.289855189	2.03E-11
npr-17	-4.992236235	6.546950686	2.06E-11
C36B7.2	10.35536975	3.218875418	2.12E-11
K02G10.15	9.761911495	3.348921034	2.13E-11
T01D3.1	-3.225749227	9.335315678	2.14E-11
snt-3	-4.471744277	6.073117336	2.18E-11
brp-1	1.93619788	9.006573763	2.24E-11
iglr-1	-6.318099394	4.528797004	2.26E-11
ugt-24	9.121325908	1.997964573	2.28E-11
oac-7	9.677372296	3.288920114	2.55E-11
magu-4	5.154392537	6.477313101	2.55E-11
slc-17.5	-3.463995545	6.437071437	2.64E-11
maoc-1	5.685801338	4.507267149	2.66E-11
cpna-5	-3.817906354	7.678405126	2.73E-11
ten-1	-3.567648603	9.377068792	2.89E-11
unc-80	-3.804524107	9.607024623	3.04E-11
F44F4.3	8.536385874	2.836480849	3.14E-11
lip-1	-3.101903193	7.961458083	3.20E-11
nhr-211	9.552118731	2.401630004	3.21E-11
F39H12.3	-4.548298995	6.965471517	3.21E-11
T27C4.1	-3.25672849	10.20273359	3.29E-11
rrf-2	2.436948887	7.647209012	3.47E-11
F36H5.8	9.114799301	1.983633233	3.47E-11
sars-1	2.909614667	8.559641123	3.51E-11
unc-7	-3.758732678	7.392556183	3.51E-11
C03A3.3	-7.183915588	3.307455245	3.51E-11
mbl-1	-3.611191846	7.622241672	3.51E-11
dpy-11	3.058872618	6.496158161	3.59E-11
K11H12.5	8.094907603	2.823141161	4.00E-11
eef-2	2.718078658	10.96674416	4.21E-11
ttr-59	6.260511464	6.334099123	4.21E-11
mec-12	-4.740305247	10.99026164	4.43E-11
dpf-2	-4.018148911	6.40816962	4.76E-11
unc-86	-2.933898511	5.644589115	4.92E-11
dpyd-1	3.427674121	6.492898819	5.01E-11
C33A11.1	-3.532532066	9.643879106	5.05E-11
F27C8.5	9.398670853	2.265554263	5.06E-11
F25B4.8	9.387545672	2.257164615	5.27E-11
col-139	-9.320523728	3.89885993	5.27E-11
mrpl-9	5.206761545	2.535430283	5.27E-11
F54F7.6	7.719573957	2.868453286	5.35E-11
C53B7.3	-6.800305671	3.054264962	5.46E-11
pgal-1	-3.110528908	10.99393714	5.46E-11
nhr-1	-2.348689213	8.268744591	5.48E-11
C18D11.6	8.574610631	2.162158372	5.56E-11
F46G11.1	-9.55301165	3.411161006	5.56E-11
C10G8.8	4.921134018	7.749082283	5.71E-11
C37C3.7	5.900441721	4.691643031	5.71E-11
C49A9.6	8.493825466	3.220935433	5.73E-11
rom-1	7.513683033	3.36889655	5.96E-11
cpd-2	-7.357606037	4.379095304	5.97E-11
nap-1	2.658052257	8.187342846	6.48E-11
C24A3.2	-3.800338432	5.773186046	6.64E-11
comt-3	5.4989598	3.081621452	6.67E-11
ncx-4	-5.358790938	6.044876891	6.77E-11
cut-5	10.13930545	3.020550455	6.77E-11
unc-10	-4.056749543	8.67682801	6.88E-11
tep-1	3.407151604	8.828502325	7.71E-11
catp-1	6.291208305	5.018412265	8.02E-11
fzr-1	-2.090230838	7.882539286	8.09E-11
eat-16	-3.800895392	7.560581412	8.12E-11
cyp-35C1	8.492164439	3.728916896	8.12E-11
B0507.10	7.362680456	2.199349987	9.08E-11
egl-19	-3.059741512	8.524035753	1.20E-10
B0395.3	-3.26175232	6.970944755	1.23E-10
tct-1	2.264550687	8.557307965	1.25E-10
frm-2	5.450514749	6.944117921	1.36E-10
dop-6	-5.244682721	4.252000452	1.36E-10
wrt-9	5.859779296	3.285316322	1.37E-10
eef-1A.2	2.709534436	11.49400089	1.41E-10
T25B2.2	-8.982073977	2.121773942	1.58E-10
mec-14	-4.329707159	4.448023333	1.60E-10
sph-1	5.830006877	3.956625211	1.63E-10
casy-1	-2.735653625	10.85911691	1.66E-10
F34D10.6	-4.469355279	10.48561723	1.72E-10
rgs-2	-3.758089794	6.123357198	1.75E-10
K07C5.4	2.470629862	6.861703733	1.79E-10
lea-1	3.436547381	9.201500723	1.82E-10
slo-1	-2.791648666	6.861720805	1.82E-10
C54G10.4	6.655607695	2.443045123	1.82E-10
F37C4.4	8.542052245	2.153393116	1.82E-10
K07D4.9	-4.903750961	3.512667784	1.92E-10
egl-9	-3.421483382	8.162112181	1.94E-10
unc-43	-2.591291884	10.13150564	1.96E-10
npr-18	-4.548317228	6.59811957	1.99E-10
nlp-31	6.224634486	4.706206891	2.00E-10
rpl-7A	1.827387854	8.154804512	2.17E-10
goa-1	-2.948102615	10.96321143	2.29E-10
dop-2	-7.191402194	4.184576082	2.33E-10
hum-1	2.558426549	6.957132439	2.44E-10
rol-3	6.603780107	5.208488721	2.44E-10
R02E12.4	-7.137228094	4.518240926	2.44E-10
C05D12.1	4.818624924	5.748638473	2.50E-10
F58H1.7	-3.03604091	9.351733698	2.50E-10
frpr-5	-9.544954748	2.651969562	2.61E-10
F46E10.2	9.000884183	1.852954837	2.65E-10
R13H7.2	-5.04714572	7.514470478	2.74E-10
cdka-1	-3.822887564	8.639228841	2.77E-10
nas-11	5.306179819	6.546864777	2.77E-10
dkf-1	3.586085261	5.197962075	2.80E-10
met-1	-2.578736461	8.277072273	2.83E-10
C09D8.2	-9.588676587	2.731612562	2.83E-10
B0334.3	3.051160831	7.435869118	2.87E-10
F53A9.7	8.148148193	2.439519509	3.16E-10
T20F5.4	6.953554872	4.685038664	3.16E-10
lars-1	2.850513688	8.859853434	3.19E-10
C10C5.7	-3.751142386	5.347758676	3.19E-10
zer-1	-2.042246693	8.142458863	3.19E-10
cutl-2	8.871239777	3.151269184	3.23E-10
nex-2	5.230508614	7.486753264	3.40E-10
col-61	-9.448348526	2.578545311	3.42E-10
inx-13	3.129258186	6.902275698	3.45E-10
unc-13	-3.023640949	10.57481497	3.60E-10
nlp-14	-2.640525264	9.607426569	3.75E-10
T12A7.2	-4.358291971	7.119653254	3.97E-10
her-1	8.829464491	1.707363621	3.99E-10
haly-1	2.97782316	6.779733982	3.99E-10
C05C8.7	3.543686984	6.680303577	3.99E-10
R08E5.1	10.00315977	3.557791771	4.11E-10
col-19	-6.682199244	5.182943681	4.22E-10
mup-4	4.306348998	8.062787807	4.22E-10
cal-2	-4.104125968	4.453145199	4.46E-10
C26B9.3	8.545908118	2.901822108	4.59E-10
ckr-1	-8.656120916	3.270979151	4.69E-10
ZK6.8	6.119497421	1.8778118	5.00E-10
C38D9.2	5.878215088	2.194430579	5.10E-10
C14A11.6	-9.300291694	2.432789184	5.17E-10
daf-5	-3.14045222	8.923647146	5.20E-10
glb-1	-3.072605484	6.673753672	5.32E-10
C18B12.10	-9.270869797	3.112829787	5.48E-10
abt-4	5.146268662	3.263448705	5.83E-10
C45G9.13	-3.303403352	6.23885734	5.95E-10
Y18H1A.9	9.010725839	1.866939125	6.37E-10
F43C9.2	-2.647693036	6.314240733	6.59E-10
mec-18	-3.871026706	9.381868794	6.68E-10
C44B11.4	-4.505500152	5.393138648	6.68E-10
F31F7.1	7.758566132	2.507913457	6.68E-10
eps-8	3.585935874	7.035724338	6.81E-10
C30A5.4	9.44230359	3.028284233	7.02E-10
fip-5	8.668451173	1.525453908	7.17E-10
aco-1	3.672943576	8.709290511	7.87E-10
ncr-2	8.961694462	2.543890507	7.87E-10
hif-1	-2.592895402	10.96795752	8.13E-10
C34E7.4	5.547926093	5.651404244	8.13E-10
VM106R.1	-3.884866501	8.238450759	8.13E-10
skr-3	3.855858528	5.682113981	8.28E-10
mct-4	-3.624429233	6.449512243	8.46E-10
F47B7.1	2.393773337	4.065210679	9.17E-10
K08B4.2	8.064924686	2.357176143	9.18E-10
rpl-6	1.897763232	9.167338787	9.73E-10
rps-13	1.746496478	6.925233876	9.79E-10
Y43F8B.9	8.946582245	1.811444602	1.01E-09
ben-1	-3.2407395	7.535270982	1.04E-09
dlg-1	4.24996238	9.331718476	1.14E-09
H35B03.1	-3.447719329	6.238655302	1.15E-09
ugt-39	9.044260226	1.904880359	1.16E-09
T19B10.2	7.704996871	5.537878818	1.16E-09
dnj-20	2.290384757	7.546734254	1.17E-09
lam-3	4.808256904	8.054053287	1.21E-09
K03H1.5	9.521486902	3.131458814	1.24E-09
lgc-37	-5.901735706	4.135733569	1.27E-09
nhr-263	9.824677407	2.719060971	1.31E-09
dkf-2	-3.119232915	9.385150218	1.35E-09
cutl-27	8.963219438	1.820567266	1.36E-09
F53F4.11	2.80557704	7.4134969	1.40E-09
R07E5.7	3.553518914	4.667796104	1.44E-09
zip-1	-4.359282353	3.981540018	1.49E-09
F53B2.8	3.920000443	6.147961008	1.53E-09
ZC455.1	7.195876544	2.482815627	1.72E-09
ugt-62	8.931143825	1.813115884	1.75E-09
ZK1307.1	7.598943618	2.775033662	1.88E-09
osm-5	-3.36575308	7.3194412	1.92E-09
F36H5.13	8.423527789	1.30016457	1.98E-09
W05H12.1	-3.093851851	8.645926577	2.04E-09
cuti-1	7.13047538	4.512500293	2.11E-09
lgc-38	-5.196539534	6.684926127	2.17E-09
T13C2.7	-5.957826072	3.587345293	2.20E-09
igcm-4	-3.015385336	5.05494208	2.46E-09
chd-7	-1.772815172	10.00839812	2.47E-09
mec-17	-4.415136722	10.70496912	2.50E-09
dpy-3	8.91544208	2.495496196	2.60E-09
del-8	-6.376408732	4.873483072	2.66E-09
asm-2	8.715878424	2.302076104	2.67E-09
Y73C8B.1	8.430461553	2.023710778	2.72E-09
vab-10	2.135769211	11.20894802	2.73E-09
tba-9	-5.979479482	4.523010678	2.82E-09
flp-16	-2.875097333	7.091395602	2.91E-09
nfm-1	2.816753132	6.48282567	2.98E-09
K02D10.4	-2.84822751	6.800239058	3.01E-09
aagr-4	4.86712155	6.784994587	3.03E-09
cpx-1	-3.883310053	6.429846802	3.42E-09
T23G7.3	2.619836491	6.924024227	3.55E-09
ttll-5	2.596228699	6.864023487	3.59E-09
aexr-2	-5.436377124	4.259725691	3.59E-09
egas-1	-9.679851018	2.846297632	3.61E-09
pdi-1	2.927887731	8.358958345	3.91E-09
T10G3.8	-4.012754769	7.801221783	4.16E-09
col-160	-5.362084882	5.032340083	4.23E-09
F21D12.3	-3.818951532	8.797973064	4.30E-09
nmr-2	-9.586885771	3.451612077	4.54E-09
dnj-27	3.911448673	6.615612509	4.54E-09
bbs-1	-4.779650443	4.644804767	4.63E-09
Y41G9A.5	6.340768952	6.742415338	4.87E-09
F47B8.2	2.998835478	6.368334119	5.03E-09
T07F12.4	-3.970734411	6.865858541	5.26E-09
tag-80	-3.529832218	11.55878929	5.28E-09
Y59H11AR.4	9.274095891	2.117318709	5.32E-09
M28.10	8.884876743	1.739270796	5.39E-09
sue-1	-3.838365751	7.311952141	5.57E-09
F44F1.4	8.95050778	1.80052023	5.66E-09
pghm-1	-3.30574479	8.338408805	5.66E-09
pdfr-1	-4.160199829	7.331773208	5.75E-09
T19D2.2	-3.464789115	7.996770474	5.76E-09
M04C7.3	-9.802515543	2.921438904	5.77E-09
T25G3.3	3.522817744	6.33348412	5.77E-09
F16H11.1	9.694490785	2.541246772	5.80E-09
ZC443.1	-2.716567432	6.073106808	5.87E-09
rskn-1	-3.741316168	9.768530514	6.03E-09
R05H10.1	7.762670336	3.255110581	6.11E-09
mec-7	-4.595297923	10.7902459	6.65E-09
C27B7.2	8.403722578	1.259142194	6.71E-09
F59C12.4	5.641467396	3.197038445	6.76E-09
ZK418.6	8.483760995	1.362536008	6.94E-09
T11B7.1	6.640323961	1.863436898	7.07E-09
col-129	-8.917887581	4.990158157	7.43E-09
C30G7.2	-3.661268665	7.562048563	7.44E-09
F11G11.5	2.745559613	6.813048053	7.59E-09
cca-1	-2.931920514	8.398389893	7.61E-09
mua-3	2.260588481	9.152086538	7.93E-09
ZK131.11	-3.856658602	6.622326655	7.93E-09
F48E3.8	4.901018552	4.125489697	8.05E-09
F55F8.2	3.68509496	6.652966659	8.05E-09
F01E11.17	-7.725196341	3.048494497	8.25E-09
tax-6	-2.936873986	9.954972392	8.27E-09
pgp-10	6.852235788	4.531673138	8.28E-09
F34H10.2	-3.809134443	5.807767542	8.38E-09
M03A1.8	7.943229876	2.23047573	8.78E-09
gcy-35	-4.617612644	8.460607804	8.88E-09
C13C12.2	9.156194847	2.032785974	9.36E-09
hpd-1	4.154200247	8.382007495	9.67E-09
rme-1	1.828092096	10.46473286	9.71E-09
kvs-1	-4.106885382	6.055367061	9.84E-09
M02E1.1	-3.584148548	7.294925645	1.05E-08
C11H1.3	4.618327748	5.966526203	1.05E-08
col-101	-5.619583563	4.834153525	1.07E-08
K01B6.3	9.082289501	3.499057905	1.07E-08
ZK721.4	-7.741306105	2.367163535	1.09E-08
hid-1	-2.297844115	6.642875971	1.09E-08
Y45F3A.4	-4.370497113	3.036306049	1.10E-08
thn-2	5.496248489	3.019652314	1.12E-08
cysl-1	-3.475955825	7.954177571	1.13E-08
clec-5	6.398791948	2.335661446	1.13E-08
T22B7.3	7.014272144	2.195676901	1.15E-08
F54E2.1	5.211321412	3.855829364	1.17E-08
col-93	-9.450038021	3.296496011	1.21E-08
F14F11.2	-3.062139155	6.141099388	1.23E-08
rga-6	-2.961063706	7.588945841	1.23E-08
F52E4.5	5.615655087	5.65227308	1.24E-08
unc-119	-2.735100622	8.488365037	1.31E-08
acly-2	2.493766244	7.392554611	1.35E-08
ttr-18	3.413419904	5.274838809	1.36E-08
dab-1	2.269174495	7.966796979	1.38E-08
ldh-1	-3.154004551	8.452189994	1.40E-08
F42H10.5	-3.956987319	8.982981192	1.40E-08
ccb-1	-3.141876042	6.760568556	1.46E-08
B0399.t9	-8.311365921	1.436536515	1.46E-08
ugt-25	8.469549257	2.069819209	1.48E-08
F49H12.5	4.959752549	5.081581795	1.52E-08
ptr-14	5.057879997	3.416958889	1.55E-08
K08D12.6	-5.892999161	6.003575217	1.57E-08
F54C9.11	-3.443808885	4.882227764	1.67E-08
Y58A7A.3	4.404999301	5.263602508	1.67E-08
F21C10.3	-2.642807149	6.868097274	1.67E-08
Y12A6A.2	-4.834960696	5.915254957	1.85E-08
frk-1	8.598570499	2.223680319	1.85E-08
klf-1	5.993391277	4.494493831	1.95E-08
nhr-157	-8.138137443	1.266024409	1.95E-08
dgk-5	-4.36177811	7.293125407	1.97E-08
cah-6	-5.07843302	6.787829168	1.98E-08
acd-2	8.394573682	1.9912062	1.99E-08
C01B10.11	4.931715619	6.784099149	2.01E-08
cnb-1	-3.416783979	7.89652452	2.09E-08
dmd-3	8.929806768	1.786642831	2.12E-08
Y42A5A.1	-3.5343373	5.621483212	2.12E-08
best-22	-4.48396138	7.352973033	2.16E-08
pag-3	-7.162116198	4.961822431	2.25E-08
T08B2.7	3.016118995	7.708248303	2.25E-08
pde-3	-3.072304814	7.340784037	2.25E-08
iff-2	2.605246598	8.339558951	2.25E-08
F52H3.5	7.588669177	2.70497644	2.26E-08
nhr-142	8.107063483	1.704440521	2.33E-08
mca-2	2.869424603	8.067919738	2.33E-08
icd-1	2.193925175	8.726788972	2.42E-08
C50D2.1	8.733573202	1.59699029	2.45E-08
gst-7	2.667237978	5.562057583	2.52E-08
Y71H2AM.10	-4.303446012	6.319699787	2.52E-08
sym-1	5.02029741	7.553049462	2.57E-08
clec-78	5.494208543	8.769023843	2.59E-08
pkc-1	-3.044947884	9.040648894	2.62E-08
H01G02.3	-4.107310502	6.795461811	2.64E-08
mks-6	-3.353668371	4.818229851	2.65E-08
lin-59	-1.883606653	9.036369292	2.66E-08
pqn-92	3.280314175	4.391086856	2.66E-08
cdkl-1	-3.667478869	7.544342886	2.73E-08
pac-1	-2.649589392	8.257606526	2.73E-08
F40H3.3	2.628798343	3.085965552	2.76E-08
cal-1	-3.791937478	3.832058403	2.76E-08
ckk-1	-4.73710846	6.998747701	3.04E-08
ckc-1	9.42749774	2.344716363	3.27E-08
rbf-1	-3.870688226	8.688004636	3.58E-08
nex-4	-3.827739248	6.199884163	3.62E-08
npr-23	-4.945379416	3.414441408	3.73E-08
F55H12.4	3.163046381	5.619990112	3.74E-08
dct-10	9.63754031	2.488962145	3.87E-08
spv-1	-2.620107387	8.085079678	3.91E-08
klf-3	8.748194047	1.608252497	3.92E-08
pme-4	6.389744951	4.400851865	3.92E-08
arl-13	-4.415822401	5.185227989	3.99E-08
lin-39	-2.94636476	7.322890883	4.01E-08
F11F1.1	6.504692993	4.542654798	4.03E-08
F49E12.9	8.506017519	1.380686237	4.07E-08
pitp-1	-3.457318988	7.720699248	4.10E-08
egl-13	-4.193168899	8.008061423	4.36E-08
K02B2.37	-9.322500601	2.488110509	4.45E-08
H32K21.1	-5.065049342	1.999063618	4.51E-08
cmk-1	-3.613380236	7.805569511	4.52E-08
rps-12	1.788791688	7.216072153	4.52E-08
Y64G10A.6	-3.857427415	7.806131981	4.55E-08
C36B7.6	3.677009124	5.623329333	4.57E-08
F59G1.4	-3.11241545	6.415339008	4.57E-08
alh-4	2.020971406	6.98978872	4.75E-08
F18A11.5	-4.964044436	6.765421968	4.83E-08
sdz-8	6.084594656	2.733271357	4.85E-08
frm-7	3.164105899	8.415293885	5.04E-08
cyp-35A3	6.535803226	3.749857588	5.04E-08
rsbp-1	-3.111737562	7.82361521	5.10E-08
T09F5.1	7.716061693	1.996388453	5.16E-08
nmy-1	2.670629671	10.28100315	5.17E-08
tra-3	4.776944221	4.983433926	5.17E-08
pqn-53	-1.748597113	7.842626211	5.22E-08
flp-4	-3.043452514	5.397686011	5.43E-08
dhs-5	6.794972708	4.719167182	5.47E-08
vit-4	2.824812573	6.696915884	5.65E-08
mec-1	-3.984508538	11.889094	5.68E-08
scd-2	-2.757164322	8.549090645	5.68E-08
F08G2.5	6.866798641	2.807446875	5.91E-08
fipr-21	4.28390174	5.532281729	5.98E-08
glb-29	-4.25480343	5.355289787	5.98E-08
ZK669.5	-9.046333994	2.179483856	5.98E-08
H43E16.1	7.771980288	1.389199112	5.98E-08
C33D9.13	4.73716897	2.089466929	6.23E-08
plc-1	-2.861681351	9.689245266	6.27E-08
ZK455.5	8.433798083	1.31901112	6.60E-08
F22H10.3	6.485317386	1.739357436	6.64E-08
swt-6	7.766804671	4.321387908	6.68E-08
ptp-3	-3.420184196	9.538561848	6.87E-08
B0273.1	8.598749197	1.462205992	6.94E-08
H10E21.5	-3.791205653	7.393564905	7.01E-08
F35B12.10	-9.682417233	2.795397539	7.22E-08
R04E5.8	-3.098998585	8.518300305	7.44E-08
rps-30	1.805030849	6.918209535	7.54E-08
C49G7.7	9.043156635	1.948278257	7.83E-08
mec-2	-2.998770065	7.48863058	7.87E-08
rps-3	1.829666059	9.373398645	7.88E-08
pde-2	-3.051878723	11.60489918	7.96E-08
C32C4.1	-4.654801642	6.339004339	8.61E-08
C54E4.2	-3.877386052	6.106650289	8.71E-08
ZK121.2	-3.13288007	7.026551843	8.71E-08
glb-15	-6.828459103	2.834816188	8.80E-08
F48B9.1	8.967162749	1.835604857	9.39E-08
ampd-1	-3.223979509	9.103419205	9.40E-08
moc-2	3.683714507	3.802911839	9.40E-08
prx-14	3.345227408	3.260655304	9.40E-08
pde-1	-5.484111305	7.189221168	9.73E-08
shk-1	-3.70219331	8.749513754	9.82E-08
aqp-10	3.521321163	4.704831932	9.90E-08
btbd-10	-2.207148558	8.884643632	1.04E-07
ltd-1	4.565706749	5.184718257	1.07E-07
srw-86	7.932254695	0.79379307	1.10E-07
H40L08.2	4.513321423	6.456745859	1.10E-07
Y49G5B.1	-3.26169295	4.307423178	1.11E-07
ilys-5	2.483903809	4.992804968	1.13E-07
sptl-3	4.708996623	5.906552203	1.15E-07
D1044.1	8.317226624	1.200767048	1.17E-07
F32B5.7	-4.634308836	6.730001408	1.19E-07
imb-3	2.120501761	8.751552837	1.19E-07
F41E7.1	4.97890563	3.175926784	1.20E-07
hum-6	5.538256819	7.28447063	1.21E-07
pkc-2	-3.649844683	7.43584983	1.21E-07
Y43C5A.3	8.146611725	1.001436832	1.23E-07
ugt-2	5.62234075	3.544362225	1.26E-07
maco-1	-2.469315669	7.410305295	1.37E-07
Y55B1BR.5	-6.950531932	2.784332511	1.38E-07
F32A7.8	6.374644108	1.406029388	1.39E-07
srh-99	8.644752844	1.550644808	1.42E-07
F26G1.2	6.273824056	3.986934585	1.45E-07
T20F10.5	-4.680790461	5.454026532	1.45E-07
C16A3.4	2.76993112	6.167241444	1.47E-07
lin-33	3.486254615	7.883651983	1.57E-07
Y55F3BR.2	6.112936582	3.0119004	1.58E-07
che-11	-3.789064091	6.342223209	1.63E-07
C18H7.1	9.145260632	2.064610719	1.63E-07
F21D9.6	7.819042491	1.420272531	1.67E-07
hot-4	-3.587630456	7.228850372	1.72E-07
prx-1	7.779187478	2.484363778	1.72E-07
T04C9.1	-3.017711942	10.00402409	1.78E-07
acbp-3	6.74066694	2.854504903	1.82E-07
daf-19	-2.906851733	7.94491901	1.85E-07
nekl-2	5.677706266	4.737706005	1.87E-07
pfn-1	1.662291025	8.04499945	1.89E-07
col-14	7.352423465	2.490515379	1.92E-07
cyp-33C1	8.564929602	1.404963168	1.92E-07
rps-24	1.625921097	5.362368338	1.95E-07
dhs-9	5.010362355	3.934858026	2.02E-07
magu-3	-4.631810137	4.435911304	2.02E-07
linc-128	-8.10877414	2.72143041	2.04E-07
arrd-1	8.334366979	1.214928469	2.07E-07
F28C1.3	-1.897835089	7.76732989	2.08E-07
gcy-25	-7.39293593	4.696389635	2.08E-07
fbxa-60	8.376208602	1.276443797	2.09E-07
prdx-2	2.54771724	7.852922492	2.22E-07
sqd-1	2.191976233	9.939300071	2.23E-07
zyx-1	-3.076263147	8.201299474	2.23E-07
B0507.8	8.49788043	2.095039821	2.26E-07
Y44A6D.2	-4.051631109	7.537395003	2.32E-07
poml-1	-8.840993562	1.974435957	2.33E-07
rpl-12	1.779842846	8.403995721	2.38E-07
cpr-3	7.574550733	1.901558815	2.39E-07
nhr-88	-2.745014403	7.245279876	2.39E-07
abce-1	4.300854206	4.667699458	2.39E-07
nas-9	7.839695082	2.699665851	2.41E-07
daf-7	-4.007576838	10.00925795	2.43E-07
M01G12.7	9.190343251	2.046648505	2.43E-07
F49C5.11	8.346837287	1.22609453	2.46E-07
pdi-3	2.054102049	9.711506795	2.47E-07
nhr-40	-3.180685678	7.602804085	2.51E-07
ugt-7	8.246558728	1.105802954	2.51E-07
H10E21.1	6.838314892	1.188935236	2.51E-07
R03A10.5	5.107725818	4.396286641	2.56E-07
Y56A3A.30	-4.370556702	5.75025063	2.60E-07
T06G6.3	-4.863509604	5.664746528	2.62E-07
mbk-2	-1.840395091	9.480821952	2.62E-07
JC8.2	2.46857255	5.664881288	2.65E-07
C23H3.5	5.351005442	2.279280365	2.71E-07
R02F11.2	-3.479985049	6.75179602	2.75E-07
nlp-16	-2.692235535	5.235527804	2.77E-07
F49E10.4	-7.327576269	4.25868058	2.80E-07
C05G5.3	-3.989906631	5.840247926	2.80E-07
Y82E9BR.17	5.027249889	3.179860087	2.81E-07
rpl-25.2	2.234203717	5.445233072	2.83E-07
rps-0	1.496301053	8.254030572	2.83E-07
C11G10.1	5.510825182	2.339029987	2.91E-07
srz-19	9.259496472	2.086568963	2.92E-07
T05A8.3	-2.922086798	10.80942172	2.93E-07
grsp-2	5.052636133	2.07876758	2.97E-07
ssr-2	-6.817768829	4.579097332	2.98E-07
egl-2	-4.052366404	7.916348261	3.08E-07
Y38H6C.16	8.588941094	2.818707789	3.11E-07
efn-2	5.706932655	6.422752238	3.12E-07
frpr-12	-4.812674136	3.287599288	3.16E-07
T14G8.4	4.016773856	4.059423574	3.34E-07
gpb-1	-2.534355327	11.34783773	3.35E-07
rpl-17	1.792453507	7.937692494	3.35E-07
snt-1	-2.965296453	7.245058129	3.36E-07
T04H1.5	2.575686699	2.650153973	3.38E-07
F19B2.5	7.724578037	2.492075839	3.41E-07
cccp-1	-2.932980073	7.523622297	3.52E-07
rpl-14	1.989902131	6.998403367	3.54E-07
W01A11.7	5.938101814	2.325691548	3.54E-07
sup-12	-2.900869914	7.663523839	3.59E-07
K10D3.10	2.739118116	2.326081509	3.63E-07
soap-1	-2.871126389	9.224507353	3.66E-07
F37A4.4	6.924435947	2.189149113	3.67E-07
bca-1	4.558342045	1.925509132	3.69E-07
F16H6.10	8.741637773	1.590767026	3.73E-07
ttr-32	5.944420887	3.424227155	3.75E-07
F46F2.5	-3.841154954	6.286543494	3.75E-07
C29G2.6	5.750803469	4.014605665	3.75E-07
rpl-9	1.673897313	7.01259906	3.91E-07
fat-3	2.301106389	5.889541077	4.10E-07
T25B9.10	-3.707087431	5.888310822	4.10E-07
T23E1.6	-8.69919063	1.848786622	4.10E-07
C15B12.1	8.209773572	1.054087046	4.29E-07
K03E6.7	-2.370427306	5.589000436	4.44E-07
mig-38	-2.609727364	10.01815216	4.44E-07
F07H5.3	-2.733528991	5.537312008	4.53E-07
aat-5	-4.198924412	3.833615621	4.84E-07
abcf-2	2.675589644	9.826815995	4.99E-07
ZC328.2	-3.180355037	6.359347794	4.99E-07
pab-2	1.836559869	11.30976837	4.99E-07
unc-2	-3.433913142	9.397536286	5.00E-07
R08B4.7	-8.537142692	1.669507756	5.16E-07
unc-79	-3.592164322	8.239018168	5.18E-07
Y106G6E.4	4.682210504	3.851409737	5.25E-07
pde-5	-4.813379969	5.833504088	5.25E-07
ZK632.4	2.12068448	6.27573476	5.32E-07
jip-1	-3.019067365	7.823820989	5.46E-07
Y73B6BL.31	3.987735669	4.257043608	5.48E-07
T16G12.4	3.709932602	3.304517758	5.49E-07
F26F2.7	-5.381587516	4.44368984	5.54E-07
T06E6.1	2.988960094	3.262346998	5.65E-07
dct-6	4.814356601	6.722177677	5.86E-07
C12D12.1	4.663514239	2.181438151	5.95E-07
T03F7.7	5.052881906	4.435316666	6.13E-07
K06G5.1	5.035537046	4.845679268	6.23E-07
T05F1.9	7.704927708	2.486702185	6.25E-07
rps-25	1.560286273	5.234943312	6.38E-07
F13H6.1	-2.302425302	7.012604575	6.38E-07
F42G8.7	7.627896129	1.216131741	6.38E-07
kle-2	1.990634523	4.994189416	6.43E-07
rrbs-1	2.778771419	6.252354929	6.64E-07
K10B3.1	6.431944752	1.484585542	6.78E-07
inx-1	-3.463616008	7.629466958	6.82E-07
R06C1.6	-2.568079536	8.850950868	6.82E-07
C45G9.7	4.588201159	2.503978054	7.00E-07
pde-6	-3.730965935	7.994961067	7.03E-07
H11E01.3	-2.743136569	9.065218349	7.04E-07
ZC449.4	-2.852191086	4.265117865	7.06E-07
F15G9.5	-3.796145054	5.666236473	7.12E-07
C25F9.16	7.669457334	0.536126073	7.52E-07
npax-2	7.878371703	0.735439372	7.59E-07
mpz-1	-3.7678701	9.289798451	7.61E-07
C34D10.2	-2.256593699	8.378864671	7.61E-07
T12A2.1	6.063946715	4.72813998	7.68E-07
unc-41	-4.188234398	7.94548935	7.84E-07
mtd-1	-4.608184878	6.372221205	8.00E-07
nhr-130	8.362581754	1.917407193	8.05E-07
fbxa-168	7.652492979	1.228580464	8.16E-07
flp-6	-3.84860493	7.423444085	8.21E-07
C01C4.3	-3.290649491	6.937758958	8.37E-07
Y53G8AM.7	-7.835445961	2.455461896	8.47E-07
lntl-1	-2.157384219	6.523155071	8.50E-07
F08G5.11	-9.149268536	2.307327271	8.56E-07
rlbp-1	3.164911502	5.841818279	8.62E-07
ZC250.4	5.237326462	3.082972801	8.66E-07
C31B8.8	6.555219682	4.013843568	8.81E-07
lpd-6	2.627573874	5.489862451	8.97E-07
cyp-35B1	8.606451709	2.19682568	8.98E-07
F45D3.2	-4.90199725	3.840988543	9.18E-07
lpr-3	5.119274531	5.182132013	9.20E-07
daf-22	7.456804376	3.180013319	9.22E-07
C10C5.3	-7.99934637	2.472304614	9.24E-07
Y71F9AL.10	-2.967961504	5.830497637	9.44E-07
vha-3	2.312908452	5.309961694	9.56E-07
K08E7.6	-3.641415356	3.474505817	9.56E-07
crt-1	1.795714943	9.667796535	9.57E-07
B0034.12	-8.357541747	1.465550324	9.68E-07
R05G9.5	-6.78552472	2.151749159	9.73E-07
C44C1.1	3.813997285	5.065857686	9.88E-07
hpk-1	-1.81438771	9.543424107	9.90E-07
unc-53	2.800979883	10.58329232	9.94E-07
C31B8.2	-6.428178903	3.177751453	9.97E-07
cle-1	-3.684870509	6.548112252	1.01E-06
nhr-124	-4.139101106	6.153229505	1.01E-06
rop-1	2.886548646	7.622285099	1.01E-06
perm-5	2.820896287	6.346470721	1.03E-06
nlp-18	-3.9775302	4.93340126	1.04E-06
Y111B2A.10	-1.796713237	5.616431102	1.05E-06
ZK829.9	3.737031569	5.384608138	1.05E-06
F19C7.8	-2.524438443	8.200881569	1.05E-06
C44E12.5	-4.041659595	3.448166847	1.05E-06
D1081.8	1.668264517	7.276236866	1.08E-06
C05B5.17	8.731278685	1.565106201	1.08E-06
C46A5.4	7.511682097	1.126126425	1.09E-06
R09D1.12	8.120147507	0.959492956	1.10E-06
C53C7.5	-2.68006182	9.637212271	1.11E-06
C18H9.6	7.703494353	0.565291911	1.11E-06
kdin-1	-3.6925861	5.966000162	1.11E-06
riok-3	2.808036514	6.297607044	1.11E-06
nep-2	-3.61248525	7.695250466	1.11E-06
F28E10.1	-3.438397353	8.957740873	1.13E-06
dhhc-4	2.758436177	6.577718438	1.13E-06
cnc-2	7.80306828	0.667897926	1.14E-06
egl-38	-8.50495281	1.621305959	1.14E-06
C04A11.1	-4.933862868	4.341299085	1.14E-06
rpl-19	1.661746236	7.819726419	1.16E-06
gpx-3	-5.567867414	2.910635613	1.18E-06
R08E3.1	5.068171529	4.133726045	1.20E-06
gem-1	-3.494506833	7.280900986	1.21E-06
F15D4.6	7.372561881	1.757503673	1.23E-06
T06D8.10	9.041620533	2.638820404	1.24E-06
tre-2	-3.004941722	7.013641306	1.25E-06
C34F6.10	-3.090232473	9.184499823	1.25E-06
F25B4.2	-3.22129593	7.874434437	1.25E-06
unc-104	-4.006972699	10.34769662	1.27E-06
nhr-210	8.096725285	0.993621981	1.27E-06
R01H2.7	-6.819447238	3.007096301	1.29E-06
arrd-5	-5.928310765	1.601584024	1.33E-06
C06A6.5	4.800103869	6.299650488	1.34E-06
C16A11.3	5.816247286	2.103667295	1.34E-06
ttr-33	5.59903075	4.114005837	1.35E-06
T05B11.1	-3.588005235	5.251564494	1.42E-06
R10E12.6	-8.567022153	1.713574813	1.42E-06
F07H5.4	-2.334347242	6.016595475	1.45E-06
dao-5	2.748148474	7.183244389	1.46E-06
ppk-2	-2.778130759	6.267284989	1.46E-06
sipa-1	-2.621774306	8.508110084	1.48E-06
ceeh-2	9.031982272	1.859553035	1.48E-06
C56G2.15	-4.460906158	3.582163148	1.48E-06
ifa-3	5.891842252	6.45127835	1.48E-06
ztf-30	5.935280085	2.540365275	1.50E-06
W09G12.7	4.614165618	3.829198952	1.52E-06
gbh-2	-6.001726237	3.899386177	1.53E-06
hot-2	-6.595525463	1.859464844	1.53E-06
ZK1055.6	2.525312286	6.799572796	1.55E-06
H31G24.3	-6.803437389	1.796172761	1.55E-06
elt-1	3.316703286	3.741643147	1.56E-06
rpl-3	1.676146823	11.24384713	1.56E-06
svh-2	2.133522885	7.782596908	1.56E-06
mtm-3	-1.322271441	8.479903274	1.57E-06
W06H8.2	6.622596409	4.818019679	1.61E-06
C33E10.4	5.836819269	3.22950626	1.62E-06
C23H4.12	-5.966566924	4.017203013	1.63E-06
hda-4	-2.148182616	8.535293775	1.68E-06
ceh-75	8.152516418	1.013212555	1.88E-06
cyp-25A3	6.560061412	1.341274239	1.89E-06
acy-1	-2.5888254	7.099154792	1.89E-06
calu-1	3.790256923	8.598273594	1.96E-06
R07D5.8	-7.794144314	0.930795336	1.98E-06
rps-16	1.648604115	7.415021366	2.03E-06
ZC443.4	-2.352467361	6.791240806	2.03E-06
acdh-1	-6.462942884	2.998450705	2.03E-06
Y9C9A.5	8.409895599	1.293521646	2.03E-06
H28G03.1	2.530557552	8.528836511	2.06E-06
Y106G6G.2	-3.972705973	5.967350025	2.07E-06
F54E4.3	-5.859676892	5.393654826	2.09E-06
olrn-1	-2.321555764	7.760888398	2.10E-06
Y48A6B.9	8.083635465	1.644043233	2.11E-06
hgap-2	2.752207737	8.067934737	2.11E-06
mec-9	-3.433654829	10.09838994	2.17E-06
gcy-5	7.244195348	1.450908733	2.17E-06
clip-1	-1.99216433	8.454002429	2.17E-06
C42D4.1	2.727203105	5.328421154	2.17E-06
che-10	-2.845378629	8.008766178	2.18E-06
hex-1	-3.851150279	8.266675396	2.18E-06
zig-8	-8.141770203	1.28923481	2.19E-06
C54D2.2	-3.490890466	3.060632788	2.19E-06
dlc-6	-6.803311088	2.254973144	2.21E-06
gcy-33	-3.929567821	6.485610824	2.21E-06
F35H12.6	-3.98536677	2.672228596	2.22E-06
H01G02.6	-7.567807647	2.780436317	2.22E-06
Y38F2AR.12	4.359927845	6.371108955	2.24E-06
clec-173	7.767076757	1.327793231	2.25E-06
egl-17	8.864572102	1.703078387	2.26E-06
clec-229	7.366780015	0.952707181	2.26E-06
sre-15	8.865283637	1.711399345	2.26E-06
egl-10	-2.675926458	7.269120776	2.29E-06
abt-2	-2.223488564	6.678900544	2.30E-06
jmjd-3.2	6.576551455	1.819768674	2.32E-06
C42C1.2	-8.100286451	4.171724026	2.33E-06
Y43F4A.1	-4.325623241	3.497500923	2.34E-06
ptp-4	-2.2533452	5.133141338	2.39E-06
C45G9.6	4.767898074	2.913932965	2.44E-06
ufd-1	2.933108682	4.081815722	2.51E-06
pars-1	2.242928814	7.033549809	2.55E-06
rpl-22	1.646862699	4.611417867	2.57E-06
mep-1	-1.606403064	8.181162026	2.62E-06
F46G10.2	-3.565142061	7.85007545	2.63E-06
act-3	1.774830224	7.201527898	2.66E-06
lon-1	3.611828251	6.297880714	2.76E-06
nac-3	-3.940171213	8.241201323	2.76E-06
F45E10.2	-2.67333497	5.026547115	2.79E-06
cdh-9	5.098351814	6.673316682	2.82E-06
col-80	-6.357460048	5.721642568	2.89E-06
rps-27	2.155744288	4.946372824	2.89E-06
sax-7	-2.175566462	9.447386205	2.89E-06
C02F4.12	-5.420259133	1.431172322	2.89E-06
C54F6.18	8.676990007	1.518780166	2.89E-06
flp-25	-3.052510118	4.046399782	2.93E-06
osta-1	-8.311025647	2.168973315	2.95E-06
F10E7.9	-3.62647575	8.419347536	2.96E-06
F30A10.2	-7.666676394	0.792029932	2.98E-06
F08G5.6	8.41444334	1.297960573	3.01E-06
fbxa-188	8.66739915	2.223939897	3.04E-06
C34C12.6	4.643393012	4.707387283	3.10E-06
mtm-6	-3.29451562	8.809070726	3.14E-06
B0034.7	-5.161559592	1.115221385	3.14E-06
cnc-4	6.881445708	1.154280299	3.17E-06
rpl-27	2.123579866	5.658327778	3.19E-06
flp-22	-2.645406285	5.348155347	3.19E-06
flp-7	-2.45170071	7.705921446	3.26E-06
F08G5.3	-4.16517758	4.256103408	3.32E-06
F20D6.8	-3.587251202	7.044761052	3.32E-06
R11F4.1	4.579064692	5.685320541	3.32E-06
his-35	-2.210285737	5.945232096	3.36E-06
pqn-18	-2.240600173	8.005321097	3.36E-06
srd-70	-5.071643317	5.419443683	3.36E-06
kcnl-1	-3.867751475	6.15995284	3.41E-06
F32D8.7	8.331024972	1.235552124	3.42E-06
frm-3	-3.235565906	5.859171653	3.49E-06
rps-18	2.03536798	7.689175689	3.55E-06
F36D4.5	2.074861513	7.758422824	3.58E-06
grd-3	-8.896331925	2.00855469	3.60E-06
his-6	3.152562275	4.706273161	3.60E-06
pod-2	2.108862587	9.555587878	3.60E-06
rpl-11.2	1.831098552	7.681702578	3.60E-06
sea-2	-2.453826685	9.319328379	3.64E-06
D1005.2	6.151864447	5.747868328	3.64E-06
dpy-10	5.478546946	6.924893445	3.67E-06
F16C3.3	-4.276604086	6.589519353	3.67E-06
F11A10.7	3.192630907	4.686437104	3.68E-06
mak-2	2.22575201	5.829056302	3.72E-06
chw-1	4.958409449	3.634825098	3.72E-06
gsr-1	2.980108485	8.074807329	3.75E-06
slc-17.2	-2.308755288	6.729437291	3.78E-06
C09F5.1	4.335947712	5.175591991	3.78E-06
nac-2	5.258206471	2.366679261	3.85E-06
ZK795.1	4.890440173	4.916447913	3.85E-06
T10B10.4	-2.913584767	8.627122525	3.91E-06
cyld-1	-1.415880802	7.766834304	4.01E-06
alkb-8	4.259476097	3.118014423	4.06E-06
nhr-6	-4.570882668	8.168625295	4.09E-06
fipr-22	7.542989791	0.401847007	4.16E-06
daf-4	-3.094771647	7.649528033	4.17E-06
T22F3.3	-1.99625225	8.707827543	4.18E-06
Y43C5A.2	5.402321529	1.675014682	4.20E-06
tbc-8	-2.941680399	6.645293699	4.20E-06
tag-299	3.030010284	4.811247177	4.29E-06
C01F1.3	5.471473257	6.116898189	4.42E-06
F47E1.2	5.857832876	3.130102695	4.45E-06
F59B1.10	6.797313527	2.499185086	4.48E-06
R193.2	5.889320639	3.024378342	4.48E-06
fmo-3	6.134606155	2.816705886	4.68E-06
cyp-34A9	6.540420736	1.546283364	4.68E-06
W07G1.5	-4.788686802	5.14115847	4.68E-06
orai-1	5.276263483	3.256209542	4.70E-06
F59A7.8	7.566221677	0.430592856	4.72E-06
ptc-3	4.187645288	4.989914722	4.74E-06
catp-2	9.363933949	2.291583809	4.74E-06
T03G11.10	-5.232308909	4.087324449	4.74E-06
F43B10.1	-7.432541384	1.281671069	4.74E-06
EEED8.12	6.563604617	0.85272958	4.78E-06
D2045.5	8.640601808	1.498220602	4.86E-06
C39D10.11	-5.163103016	4.75293493	4.89E-06
Y55B1BL.1	3.251758143	4.71727736	4.96E-06
dhs-8	7.794716355	0.696145437	4.97E-06
ape-1	2.475901614	7.383077582	5.06E-06
cah-3	-3.502452574	6.379977349	5.06E-06
F08C6.5	7.834069323	1.411159499	5.12E-06
clh-3	6.304713887	2.83822777	5.14E-06
pek-1	1.889491714	6.290858584	5.16E-06
C03D6.1	6.252894041	1.440261576	5.17E-06
C36C9.5	-3.692570708	7.558037554	5.20E-06
H42K12.3	6.442841487	4.045467872	5.20E-06
clh-2	-3.781430211	6.752010105	5.24E-06
C05E11.3	-7.349050021	2.394045935	5.31E-06
F46H5.2	-1.564571763	6.415576288	5.31E-06
flp-11	-3.590701276	5.092787846	5.32E-06
Y71G12B.6	6.011463306	5.219911543	5.38E-06
tag-294	-2.352088274	6.44470618	5.39E-06
Y106G6G.6	-5.200204995	5.420039723	5.39E-06
nhr-237	7.420989102	0.301033898	5.40E-06
spe-15	-3.685812805	6.022777052	5.54E-06
C10C5.2	7.746890959	0.643858239	5.54E-06
tub-1	-2.938699637	7.193698678	5.59E-06
F56F10.2	-5.166113076	5.891551709	5.59E-06
rpl-5	1.486717573	8.26211374	5.60E-06
ZK1307.7	-6.728253119	2.115130979	5.67E-06
C15C7.5	3.614198375	6.177425344	5.69E-06
dgk-1	-3.159705928	8.317712622	5.76E-06
F54B8.4	6.917096626	0.518263249	5.83E-06
W01F3.2	4.490487787	4.057341702	5.90E-06
F47B3.4	7.71530798	0.575948527	5.92E-06
F47B10.8	-6.29318283	3.88304641	6.01E-06
D2092.4	-5.055789456	4.274407745	6.12E-06
T07A9.9	3.118341475	10.09628319	6.13E-06
eef-1G	1.704782486	8.690539427	6.16E-06
vit-5	2.92647344	10.61672536	6.16E-06
F57B9.1	3.949372113	3.594740273	6.20E-06
bbs-8	-3.689371832	5.786704773	6.29E-06
fkh-9	-2.68503019	7.16930395	6.29E-06
pab-1	1.724668051	10.22977668	6.29E-06
F46H5.4	-1.666096947	7.018730262	6.34E-06
his-37	-1.946669341	6.475707094	6.41E-06
Y105C5A.28	-6.426187045	2.45343091	6.44E-06
gei-3	-2.685567178	9.485545892	6.51E-06
T23B3.2	2.626178022	6.760906272	6.51E-06
tsp-13	8.087661357	0.943891911	6.55E-06
F09E5.16	-3.989374252	6.245782852	6.58E-06
F13H8.6	-3.867170108	6.676610884	6.60E-06
frm-5.1	2.810582555	3.789898604	6.75E-06
B0284.2	8.712747754	1.598638286	6.82E-06
aex-6	-4.315626217	6.482963968	6.93E-06
F01D5.8	-4.441284408	4.167611919	7.01E-06
T19D12.2	4.990406607	2.794600821	7.01E-06
C02B8.3	-3.508729826	6.730490195	7.16E-06
nhr-115	8.149073526	1.032957706	7.22E-06
Y43D4A.2	-4.960174308	3.349947747	7.31E-06
ptl-1	-3.028530805	8.363291326	7.34E-06
C01B10.6	5.457091183	3.642282414	7.44E-06
F17C11.4	-2.858685402	5.295533188	7.49E-06
tads-1	2.13668275	4.438448658	7.50E-06
F39B3.3	-6.41355477	1.932804614	7.77E-06
T24E12.3	-8.338906247	1.463594244	7.77E-06
nmy-2	1.435799722	9.125304717	7.86E-06
wrt-10	6.904786369	3.559533384	7.87E-06
rpl-20	1.779156033	9.314907114	8.09E-06
srab-12	-7.114935953	3.012273354	8.19E-06
ift-81	-3.406051336	6.320406395	8.20E-06
gsk-3	-1.510106385	9.282054252	8.33E-06
Y54E5A.5	3.114469203	3.558418093	8.38E-06
W09C5.1	2.369648166	6.189032458	8.52E-06
him-4	2.586014777	7.236181095	8.55E-06
sos-1	1.511721507	8.603431251	8.56E-06
aldo-2	2.123434459	7.616079181	8.56E-06
glb-9	-3.65131902	6.502802522	8.62E-06
ifb-1	2.667251516	8.739713372	8.63E-06
egl-6	-5.585986267	2.805765594	8.75E-06
C23H4.8	7.907336015	0.755160741	8.91E-06
twk-30	-7.177845158	2.888752682	9.08E-06
unc-1	-3.437824832	6.758393035	9.27E-06
arrd-17	-3.435342455	7.313543994	9.30E-06
dpy-7	5.916022504	3.746590799	9.36E-06
C39E9.7	6.466385593	0.775329779	9.43E-06
ola-1	1.819124524	7.160542088	9.49E-06
C04A11.2	8.575413929	1.480982319	9.55E-06
F26A3.1	3.801373934	4.742706491	9.64E-06
cyp-13B2	9.34951628	2.951341938	9.65E-06
nlp-8	-1.723781705	7.446394275	9.70E-06
cbp-1	-1.965690177	9.553588119	9.73E-06
col-140	-5.577461862	5.174600915	9.73E-06
K04G2.9	6.055538837	1.402343852	9.73E-06
let-526	-1.458472651	8.733527061	9.76E-06
F27C1.13	-8.142837814	1.302586846	9.80E-06
ntl-4	-1.868625745	8.767061538	9.93E-06
F49D11.10	2.41830219	4.770009105	9.94E-06
F59E11.7	7.517530118	1.720091044	9.97E-06
C16E9.2	-2.837204094	5.630867225	1.00E-05
nas-33	6.587604459	1.859232233	1.00E-05
flp-28	-2.834776207	4.28580729	1.01E-05
tag-38	7.048490552	2.271053586	1.01E-05
che-12	-3.886478596	6.369450922	1.02E-05
C35C5.10	-2.867227728	5.460411928	1.03E-05
ttr-26	7.148638352	0.723397819	1.04E-05
C02F5.7	-2.497706572	7.493025968	1.04E-05
Y39A1A.14	7.356989197	1.552941815	1.05E-05
Y41C4A.8	7.074361034	1.341639555	1.05E-05
Y38H8A.1	9.057952282	1.903957019	1.06E-05
R06F6.7	-4.980230149	6.511083342	1.07E-05
dyc-1	-3.509070805	6.578617629	1.07E-05
F52A8.5	1.936970413	3.791835754	1.10E-05
nrf-6	4.618212936	2.24482767	1.12E-05
nrx-1	-2.588484476	8.49506339	1.12E-05
fbxb-53	7.972918648	0.871410206	1.13E-05
C49A9.9	7.473036487	1.073452793	1.17E-05
unc-11	-2.698752975	8.454114237	1.20E-05
F13E6.1	1.417397757	7.952638247	1.21E-05
K09G1.1	2.869668014	5.645596562	1.21E-05
F07B7.12	-7.472471803	2.201575666	1.21E-05
pxf-1	-2.192726281	7.483438335	1.21E-05
C02B10.3	-3.69792163	6.191845366	1.23E-05
F26F12.3	-2.403099671	9.02477329	1.23E-05
col-181	-3.563930202	6.106684281	1.25E-05
F13H6.5	-3.871600188	4.752099765	1.26E-05
tag-267	5.061668944	2.206599425	1.26E-05
col-159	-7.867496461	2.931424408	1.28E-05
T23B3.6	4.941305441	4.688056729	1.28E-05
gei-8	-1.98930239	7.595080238	1.28E-05
ZC190.2	-6.669151765	5.245446394	1.28E-05
ssl-1	-1.460121912	8.712388781	1.29E-05
W07B8.3	-3.638839987	6.441474328	1.30E-05
F26E4.3	2.973898641	5.184892506	1.30E-05
C09D8.3	-8.860625446	1.967721585	1.30E-05
F55C7.2	-7.682036486	0.826007426	1.31E-05
tbb-4	-5.002236876	6.217783304	1.31E-05
mec-10	-3.607363761	9.181085967	1.33E-05
unc-23	3.283111373	5.569544789	1.34E-05
F54D1.6	5.030528066	6.465466297	1.34E-05
B0495.7	2.261044492	7.851965582	1.35E-05
nhr-43	5.5831334	4.280412806	1.38E-05
Y48G1C.5	8.451454202	1.373986991	1.39E-05
rab-11.1	1.962427027	10.97300308	1.40E-05
M04B2.7	-6.464245046	3.09518932	1.40E-05
F43D9.1	5.327567192	5.844407679	1.41E-05
C50F4.17	-6.535558868	1.211298621	1.41E-05
frpr-17	-6.277263863	4.149778989	1.42E-05
gem-4	3.092086045	4.950386751	1.42E-05
ubc-17	-2.669315538	6.235703665	1.44E-05
cdgs-1	-2.390757234	6.75004579	1.45E-05
zip-5	4.22063951	4.20419786	1.46E-05
dgk-4	-2.466756001	9.815220358	1.46E-05
mab-10	-2.96785162	4.731096204	1.50E-05
F57B9.3	5.03562567	3.463910074	1.50E-05
pmp-3	-2.555924113	6.931608791	1.51E-05
ins-18	-3.749059486	3.800436081	1.52E-05
C05D2.11	-5.196839109	3.015590468	1.52E-05
Y41E3.7	-2.515813847	7.08523426	1.54E-05
unc-75	-3.571403895	7.584585529	1.54E-05
crtc-1	-2.318139691	6.71101801	1.58E-05
Y77E11A.2	3.320507171	5.565691875	1.58E-05
Y34B4A.10	-7.050956659	2.580149883	1.60E-05
Y54G11A.1	-4.237035199	5.618395405	1.60E-05
cyp-42A1	7.500084383	1.064745841	1.62E-05
ZK512.1	8.054520003	1.662299445	1.62E-05
ugt-20	6.839589263	2.691715969	1.62E-05
M60.7	8.38518462	1.230158709	1.64E-05
eif-1.A	1.818423989	6.19525306	1.65E-05
twk-49	-3.070524662	4.029298901	1.65E-05
mgl-2	-3.999848173	6.729748731	1.67E-05
T21F2.2	-7.186486222	1.069444162	1.67E-05
nduo-2	-3.345106759	11.07125499	1.67E-05
tnt-2	-2.798240713	6.89461242	1.68E-05
F53A2.1	-6.005191698	3.476218502	1.69E-05
glb-5	-5.795180806	3.632151892	1.71E-05
lmp-1	2.021426396	7.655250995	1.71E-05
rps-8	1.712252927	9.654258949	1.73E-05
unc-17	-5.289663133	4.773561622	1.74E-05
elp-1	-2.544519213	8.023948227	1.74E-05
hog-1	7.457627622	0.335726001	1.75E-05
H40L08.1	2.952981816	5.45130212	1.77E-05
F40H3.1	-3.265883095	5.789385367	1.79E-05
ncx-2	-2.916112626	6.947728615	1.82E-05
gpc-2	-2.574108788	3.425707074	1.83E-05
W03D2.6	7.613852682	0.453903771	1.86E-05
sto-4	-2.574375395	5.899138382	1.86E-05
K08F9.3	8.725553367	1.613617567	1.87E-05
C37A2.7	1.846471685	4.501636166	1.91E-05
C44E4.4	3.108811011	5.995729467	1.93E-05
bris-1	-1.989933409	7.306743666	1.94E-05
dct-17	7.919847496	1.511152766	1.98E-05
T19D7.5	-8.368273581	1.470112382	1.99E-05
rps-14	1.485240441	7.221983993	2.00E-05
C46F11.6	-2.907814471	7.293099929	2.00E-05
clc-1	6.814082413	1.129129821	2.01E-05
pdl-1	-3.680963247	6.585577312	2.01E-05
W02A2.9	5.995436101	2.114169812	2.01E-05
ceh-18	-4.090640562	6.399588803	2.08E-05
cpn-2	3.606497742	4.189052496	2.09E-05
rpl-7	1.585485682	8.465729103	2.09E-05
nhr-136	6.939589533	2.002094798	2.13E-05
F35B12.9	-4.585420652	1.766710643	2.13E-05
nekl-4	-3.367394087	7.006307237	2.13E-05
frpr-2	-6.380246175	2.917221831	2.16E-05
flp-17	-7.972069139	1.085300847	2.17E-05
W09D12.1	4.186127612	5.891073357	2.17E-05
nmr-1	-6.600569141	2.83006577	2.18E-05
rpl-32	1.715985176	5.690128153	2.19E-05
ncs-5	-7.324404901	2.004332443	2.20E-05
ctg-2	3.42056303	5.223044488	2.20E-05
aars-2	2.580949384	7.647456627	2.21E-05
T22C8.6	7.690441344	1.251046293	2.23E-05
T01D3.6	5.041154395	2.984588095	2.26E-05
sel-8	-2.593070614	6.191674054	2.26E-05
gcy-37	-2.076344625	9.927703065	2.30E-05
ccdc-47	2.282069009	6.490639137	2.31E-05
haf-7	2.610996665	4.64084201	2.32E-05
hot-9	-4.077136821	4.682462088	2.32E-05
T23G11.7	1.818752839	7.090886742	2.33E-05
ZK856.8	3.158087899	3.022823412	2.36E-05
kqt-1	-3.253096303	3.664271836	2.38E-05
msra-1	-4.50834521	2.296547906	2.43E-05
E03H12.5	-6.304947639	3.083758918	2.45E-05
dars-1	2.080749031	7.457190441	2.46E-05
nlp-7	-3.88046435	4.995902422	2.48E-05
iars-1	1.806661621	7.160962671	2.53E-05
stg-1	-7.289731438	2.005812936	2.54E-05
C29A12.6	-5.282410241	3.060193949	2.58E-05
ceh-48	-3.305993306	5.194041649	2.60E-05
Y72A10A.1	-4.901591511	6.540776148	2.63E-05
spp-12	7.494351423	0.394102135	2.66E-05
rga-4	2.117722179	5.675887128	2.74E-05
F02D8.5	-3.619719194	6.419687392	2.85E-05
F20G2.3	4.824838358	4.379817216	2.87E-05
daf-28	-3.684325089	9.257612039	2.87E-05
F09G2.8	-3.223813478	5.10257998	2.89E-05
F46C8.8	7.168994997	0.731811589	2.89E-05
nlp-29	5.0871591	3.58776488	2.91E-05
rab-3	-2.817743482	7.602680231	2.94E-05
fbxa-36	7.678078652	0.517293782	2.94E-05
lev-10	-4.361159211	5.503289965	2.96E-05
col-115	-8.058144716	1.210278642	2.97E-05
F53A2.9	3.563238714	1.784279507	2.97E-05
T07A5.1	6.654292306	0.241519088	2.98E-05
ZK721.3	-5.567063543	2.199227862	2.98E-05
rpl-23	1.685419313	7.914997979	2.98E-05
C05D2.8	6.360409155	1.301941139	2.98E-05
K08H2.4	7.17002565	0.047266206	2.99E-05
npr-19	-7.934568565	2.265801053	3.02E-05
ptr-13	3.362344474	2.005038425	3.08E-05
anoh-1	-6.127114922	2.481184188	3.08E-05
F26A1.14	-2.975762825	2.954256965	3.09E-05
snf-3	-2.366974329	7.453988793	3.10E-05
daf-25	-2.7673476	7.381042366	3.10E-05
Y54E10BL.1	-9.232546193	2.378211069	3.11E-05
tag-335	2.586750336	5.16548327	3.12E-05
vpr-1	-2.111497821	6.396712374	3.14E-05
tag-345	3.335242421	3.432781459	3.15E-05
Y105C5A.15	-2.163329635	7.056632765	3.17E-05
C12D8.1	-1.386900633	6.676899163	3.20E-05
prmn-1	2.506914629	5.780801057	3.20E-05
his-24	2.321838565	4.631150957	3.21E-05
col-97	7.421378427	0.981240502	3.22E-05
F15B9.6	7.561403736	1.169311968	3.22E-05
T05C1.2	-5.179504179	1.639297854	3.22E-05
rps-26	1.610514855	6.758594552	3.23E-05
M117.1	-3.032565506	7.329368098	3.25E-05
Y95B8A.6	3.220616529	3.864930085	3.25E-05
pct-1	-1.955927911	8.182439014	3.31E-05
rpl-28	1.728267226	5.319571566	3.31E-05
C25F9.2	6.394948206	1.256922866	3.31E-05
gpa-4	-3.733752	6.542601958	3.31E-05
F09A5.2	1.960634759	3.556718879	3.32E-05
C05C9.3	-3.592872459	7.42849147	3.37E-05
rps-1	1.423792288	10.2090894	3.39E-05
F25F8.1	3.00685869	6.174641405	3.39E-05
comt-4	6.946418531	0.55908039	3.41E-05
F53A2.3	7.767275414	0.634348827	3.45E-05
C49C3.9	6.731317501	0.3500694	3.45E-05
puf-12	2.716878586	7.578526785	3.48E-05
hum-9	4.950511636	2.979789078	3.48E-05
F09G8.5	-5.03934865	4.608124841	3.49E-05
kin-1	-2.140333957	9.393289891	3.51E-05
hgo-1	2.885695961	7.252421125	3.53E-05
tag-232	-2.020412748	7.063261165	3.57E-05
idhg-2	-7.197217667	1.049075916	3.58E-05
rps-11	1.483198893	5.541288878	3.58E-05
W09G12.9	-2.242106403	3.250137989	3.61E-05
F13H10.8	3.122272067	3.086095215	3.62E-05
cku-70	2.172391194	5.701203519	3.65E-05
ppk-1	-1.832594531	7.27656914	3.66E-05
arl-3	-3.161770996	7.049666752	3.66E-05
gpa-16	-1.875804074	7.574797398	3.68E-05
rsks-1	2.975740987	7.204794631	3.71E-05
mca-3	-2.12771937	10.50490139	3.74E-05
W09D10.5	5.708427202	1.521910562	3.77E-05
mdh-1	-1.686515949	7.697870688	3.79E-05
F59D12.1	-4.145535438	4.161674918	3.80E-05
nst-1	2.334446083	6.439777125	3.81E-05
rpl-4	1.438036716	9.779715802	3.81E-05
col-119	-4.395308994	5.510593321	3.83E-05
gcy-34	-4.471804145	4.807954193	3.84E-05
ifta-1	-2.076787195	7.153405884	3.85E-05
E02A10.4	-3.871009515	5.216425679	3.94E-05
T05H10.3	5.908707041	2.325414346	3.98E-05
F58D5.5	1.395110178	7.237342724	3.99E-05
C16C10.2	2.453684877	2.887748394	4.00E-05
F42F12.4	7.884824555	0.804704552	4.01E-05
ccch-5	7.829462016	0.673981297	4.01E-05
nlp-30	7.33243901	0.185041432	4.02E-05
ZK265.7	-3.907707191	5.352612677	4.05E-05
skpo-2	8.180853366	1.059054613	4.06E-05
T25B9.9	1.643421647	7.069446777	4.10E-05
rpl-13	1.686218843	9.18172142	4.11E-05
cyp-43A1	4.960479081	3.188970709	4.16E-05
neto-1	-8.087307268	2.007477964	4.18E-05
AH9.4	-5.70093804	5.732685752	4.22E-05
F40F12.9	7.083561816	-0.039280259	4.26E-05
M04C3.1	5.158191559	1.211609063	4.27E-05
DC2.5	6.342192404	3.317907737	4.36E-05
glb-22	-5.667019313	2.991047214	4.47E-05
lbp-7	6.720827696	0.295277297	4.47E-05
Y54G2A.73	-2.926178085	1.610710448	4.48E-05
unc-37	-1.544841621	6.918215892	4.51E-05
rpl-35	1.687728983	6.846934049	4.56E-05
F41B4.3	4.153614336	2.277101018	4.57E-05
W05H9.1	4.111847717	3.118089396	4.61E-05
lbp-6	3.897061247	3.788403941	4.63E-05
unc-116	1.797410331	10.27052987	4.65E-05
tag-189	5.771034343	2.650598563	4.68E-05
Y7A5A.3	6.421254537	0.023131853	4.72E-05
zfh-2	-3.677449706	6.361188543	4.73E-05
K02D3.1	-4.117097148	7.135109074	4.75E-05
F11D11.13	-8.627348447	1.761831168	4.78E-05
dyf-7	-3.104254699	5.044861857	4.81E-05
F26F4.9	6.721365799	1.725208892	4.90E-05
F09F7.5	4.812477646	4.772492846	4.93E-05
cyn-5	1.844732281	7.511417984	4.93E-05
hpo-34	3.144771018	6.211046245	4.93E-05
T03G11.6	4.064976889	2.798686404	4.93E-05
fbxa-2	7.051925039	-0.06893107	4.95E-05
fah-1	2.588896448	6.584068823	5.06E-05
rps-10	1.696525552	5.204198832	5.06E-05
ceh-99	5.871646981	1.69985663	5.07E-05
cgef-1	-2.345275461	6.851690564	5.11E-05
sto-5	-2.45867985	4.584059965	5.11E-05
ksr-1	-2.117399605	7.247358488	5.13E-05
C26B9.1	5.124003117	5.198935643	5.24E-05
erp-1	-3.250718444	6.460134498	5.24E-05
nhr-53	7.549254742	0.446574791	5.33E-05
R05D7.4	4.698177412	1.858897158	5.33E-05
fbxa-143	7.230701414	0.075163728	5.33E-05
nhr-147	7.327501065	0.187169824	5.35E-05
C35D10.12	-3.407427282	5.749225975	5.35E-05
Y43E12A.2	-2.324250448	8.673698429	5.37E-05
unc-73	-2.05912648	9.804139875	5.39E-05
C35E7.2	-2.190383419	8.229397701	5.39E-05
CD4.8	5.600942837	2.172119175	5.39E-05
mtl-1	6.603973706	0.194085349	5.39E-05
nstp-2	3.700985018	5.081149603	5.42E-05
unc-103	-2.780099249	6.577164362	5.42E-05
T16A9.5	-6.484543071	1.004800253	5.44E-05
nlp-20	-3.898061933	5.455426163	5.45E-05
F48F5.6	-4.618934274	1.786480578	5.46E-05
ZK550.6	3.537652769	4.24241184	5.46E-05
K07H8.10	2.462257391	8.965442307	5.46E-05
rps-4	1.514557775	8.821973967	5.53E-05
T22B2.8	-7.307197737	0.450306161	5.53E-05
ctb-1	-2.56359665	13.78548611	5.54E-05
F29A7.4	-3.326035346	5.034304844	5.54E-05
rack-1	1.696439125	10.68532384	5.57E-05
R02D5.6	-8.349467702	1.499578669	5.59E-05
kvs-4	-2.961375157	7.513835205	5.78E-05
Y105C5B.15	5.546533262	1.748894525	5.92E-05
R08E3.3	3.316030771	5.81226575	5.92E-05
col-81	-6.478859378	4.77878053	6.02E-05
ZK938.3	-3.843357336	4.168277453	6.09E-05
cht-1	4.538170736	6.054667156	6.11E-05
dyf-11	-3.431139171	6.260893443	6.11E-05
F57C9.6	-5.550560542	2.871181301	6.11E-05
flp-2	-2.196744301	4.848839044	6.13E-05
dnc-1	1.520695747	9.455113339	6.25E-05
ggr-2	-9.397538323	2.546227833	6.54E-05
try-6	-6.075348667	0.700775522	6.55E-05
unc-64	-2.4406624	7.787481374	6.55E-05
C53A5.2	6.99924764	-0.137895113	6.59E-05
C34F6.9	-3.242356876	6.97501926	6.63E-05
R07H5.8	2.011074201	6.953948734	6.63E-05
ddx-17	1.305972483	9.832081382	6.77E-05
E01G6.2	-3.437377831	5.835636042	6.79E-05
F53C3.5	2.162955566	4.827818114	6.80E-05
ZK180.5	6.884628419	0.457888937	6.87E-05
sta-1	-2.951524069	7.458159436	6.98E-05
prx-13	5.795680857	5.187999739	6.99E-05
F55B11.1	4.83808451	4.092105153	7.13E-05
pck-1	-1.624150151	8.248400697	7.17E-05
lpd-7	2.813262737	7.999176505	7.18E-05
cdh-1	2.536160778	7.006826804	7.23E-05
C17D12.18	-7.908014207	1.007687165	7.23E-05
Y53F4B.45	-1.80974345	6.881771139	7.29E-05
Y57A10A.27	3.805207494	3.733127551	7.29E-05
ugt-63	4.797121913	1.59905674	7.31E-05
flp-20	-2.887537849	8.298976152	7.38E-05
pdi-6	1.987970371	6.957138354	7.38E-05
fbxc-28	6.523844268	0.122660147	7.40E-05
ztf-7	1.702672036	9.942254123	7.43E-05
best-14	3.274733672	5.511382144	7.49E-05
rmd-2	2.751933184	6.90772747	7.50E-05
djr-1.2	8.43350094	2.053416197	7.56E-05
hot-7	-7.359905687	0.517847522	7.65E-05
F36G3.1	2.702905731	4.678094736	7.65E-05
rps-17	1.369765141	5.899406084	7.66E-05
F57H12.6	6.943854936	-0.19062502	7.74E-05
BE0003N10.3	5.477752902	4.385913512	7.76E-05
fshr-1	5.04520343	3.45593718	7.79E-05
rund-1	-3.469425724	5.731114814	7.81E-05
Y37E11B.7	7.320265937	0.177661007	7.85E-05
tag-266	-3.123718288	3.980999587	7.87E-05
ift-20	-7.435963105	0.540443465	7.99E-05
C07G2.4	-6.021177261	1.723693032	7.99E-05
cls-3	-3.665197549	7.236784169	8.07E-05
ZK809.5	-2.71482672	5.579314955	8.08E-05
nhr-90	7.171976172	1.590980222	8.10E-05
lact-1	-7.844432353	0.958786367	8.10E-05
cyp-13B1	4.107751359	2.215012994	8.11E-05
lgc-41	-8.687150552	2.600237454	8.14E-05
K09D9.1	3.90959975	5.622949351	8.14E-05
nepr-1	2.148788702	4.476210647	8.20E-05
C09D8.7	-7.793479203	0.913136143	8.20E-05
gly-13	3.568702581	1.13074433	8.29E-05
Y54F10AR.2	2.88913672	4.078070516	8.39E-05
che-7	-4.545869479	6.335892299	8.39E-05
yap-1	3.31937405	7.33216519	8.44E-05
ggr-3	-5.372468637	3.26956821	8.48E-05
mgl-3	-4.228678059	6.472910647	8.49E-05
lst-1	2.874117717	5.694765095	8.50E-05
mul-1	8.481045195	1.359499761	8.55E-05
cutl-26	-2.658442044	5.779337897	8.55E-05
Y105C5A.1	-3.335457235	4.313775488	8.56E-05
T07A5.7	7.943462391	0.866872602	8.58E-05
byn-1	3.58629751	7.320053377	8.58E-05
mpst-7	8.337689426	1.185519803	8.68E-05
pde-4	-2.920601345	8.549506098	8.80E-05
C04F12.5	-3.0258958	1.83371963	8.88E-05
ZK1073.2	-3.924891737	5.2639735	9.03E-05
C02G6.2	7.517786789	0.360831588	9.08E-05
trcs-2	-2.023901673	7.744186187	9.23E-05
flp-14	-2.575882972	8.659173739	9.26E-05
ama-1	1.576152151	8.91185327	9.41E-05
fmo-5	5.262147825	3.117815298	9.69E-05
F38B2.2	-2.808875629	10.27134886	9.69E-05
sma-10	5.321803633	5.48837981	9.71E-05
dpy-1	7.65760279	0.556594863	9.78E-05
Y71F9AL.9	1.706850792	8.699141198	9.94E-05
R05C11.4	-3.766171484	4.980926881	0.000100129
rpl-43	1.713770832	4.536266222	0.000100225
mek-1	2.124941619	8.081082158	0.000101056
F55C5.2	7.907882454	0.80494209	0.000101056
W02F12.2	1.491366548	5.19644407	0.000101677
che-3	-2.343188583	9.146680273	0.000102456
srg-41	-5.557443279	3.767825162	0.000103888
VC5.2	5.038564858	3.215530547	0.000104723
acr-5	-6.206634479	0.880275172	0.000105023
par-1	-1.42739118	9.683324524	0.000105549
cutl-29	-5.056750778	4.161840259	0.000105666
T23D8.3	2.589911251	7.462996544	0.000105703
ser-5	-5.138574076	4.471324164	0.000106466
lgl-1	3.503826913	6.032149976	0.000106545
F32A7.5	1.269504807	8.445159057	0.000107908
C44H9.5	3.007179674	4.775497774	0.000108254
K07C11.7	-3.114555214	8.528476426	0.000108761
Y51H4A.24	-4.494687762	5.914007602	0.000108775
unc-108	-1.586169021	9.369479226	0.000108793
C31B8.4	8.197230047	1.115135226	0.000108793
frpr-15	-7.698812188	0.811945723	0.000108811
clec-62	5.156561461	1.951924915	0.000109027
tag-191	-8.470905552	2.358138185	0.000109488
cutl-13	7.721422969	0.56633298	0.000109488
D1022.15	-7.087137743	1.808283803	0.000109488
C03H5.6	-4.576697215	5.230913733	0.000110324
ugt-9	7.791097743	0.646812968	0.000110845
gpb-2	-2.148780464	6.504266866	0.00011125
rpl-25.1	1.513218335	4.448204164	0.000111258
unc-44	-1.95119657	12.98337313	0.000111258
syx-2	2.729082689	7.883696406	0.000111712
ceh-88	-5.324543509	4.406011685	0.000111853
nduo-4	-2.766275472	11.68477363	0.000112845
ZK742.4	3.280186709	5.209755342	0.000112845
nphp-4	-2.554045342	6.579660691	0.000114122
bus-18	5.804982013	0.621287026	0.000114571
tps-1	1.825815299	7.777457478	0.000114625
nhr-159	-8.951883869	2.057830778	0.000115471
lst-4	2.06574431	5.496227769	0.000116364
T26G10.7	6.81362875	-0.313886985	0.000116364
prx-5	5.034426536	3.565522294	0.000117034
T13H5.1	-2.570710726	7.08559833	0.000118705
hosl-1	-2.581560217	7.477384385	0.000118705
F37C4.5	1.57195929	9.019878944	0.00011935
C06E1.1	7.083090316	-0.034653258	0.000120375
anmt-2	-3.750697934	3.34422991	0.000121472
F55C12.10	-7.528459084	1.402219794	0.000121555
fbxb-12	7.894367393	0.816046951	0.000121646
ttr-46	4.604828547	1.832856516	0.000123009
nlf-1	-4.50936256	6.48661647	0.000125402
ZC239.5	-5.768408698	2.585546473	0.000125511
rps-20	1.692410472	7.184233693	0.000126779
C05E7.3	-3.110829051	4.715658426	0.000127119
T26E3.4	3.624439368	2.17712117	0.000127623
wars-1	2.011316083	5.682808358	0.000128034
T06F4.3	-7.960078366	1.063164154	0.000128041
Y22D7AR.2	8.11880374	0.948815835	0.00012895
spp-13	7.541647244	1.142050405	0.000129203
T23F11.6	7.23342701	0.07452888	0.000129567
pqn-44	-2.219249091	9.782809919	0.000129811
Y97E10C.1	-2.122872381	8.299621571	0.00013047
C06E7.4	5.287636025	1.583003177	0.000130889
F54E7.6	7.732623659	0.595793206	0.000131172
F02C12.1	3.046590531	4.349142352	0.000131994
W04G5.8	7.595734815	0.4763213	0.000132014
nhr-138	-3.298087827	5.390925355	0.000132116
nsf-1	-2.210516532	8.258328375	0.000133373
Y47D3B.1	5.86780371	1.175155025	0.000134194
flcn-1	-1.766426214	7.962227858	0.000134724
oac-46	4.327218085	5.341298177	0.000135793
glb-13	-4.1163233	3.945079067	0.000138886
C43H6.6	-3.818780571	6.413963001	0.000141305
T05E12.3	7.847087251	1.400813369	0.000142337
rsd-3	2.051486791	6.038080162	0.00014567
fkb-3	4.637376784	3.987316687	0.000146609
ift-74	-3.033662871	5.284587412	0.000147288
fbxc-54	3.37612104	1.16336621	0.000148008
rnt-1	-6.244426996	1.716099724	0.000149399
F40H3.2	-3.310218169	4.317225353	0.000149399
shn-1	2.063492605	5.798838002	0.000150708
cyp-13A5	6.313937187	0.739925234	0.000150708
ZK688.5	-1.437003072	7.244637533	0.000150708
rps-23	1.73909771	5.665453445	0.000151727
nra-1	-2.408408693	8.302767404	0.000152311
F55C12.1	-2.729011203	8.872256938	0.000152927
F59G1.12	-7.271644847	0.401263126	0.000153857
K03C7.5	-7.752280006	0.919516252	0.000154153
rpl-34	1.371790668	4.088711154	0.000155464
ZK813.5	-2.310432167	4.340627516	0.000155464
nlp-37	-6.80335453	0.670566096	0.000155781
rpl-41	1.979121302	5.50724245	0.000156638
T13H5.8	2.243437469	3.881527903	0.000156925
C34F11.8	4.762178949	3.896655533	0.000157822
ZC168.2	7.554383766	0.411348149	0.000159617
che-13	-3.338572452	5.83557642	0.000160473
F57A8.1	-1.603606218	7.179803776	0.000161909
Y75B8A.31	4.654143756	1.422680289	0.00016291
skr-7	4.123517902	1.952200749	0.000164981
gfm-1	2.63951334	6.105323982	0.000165147
ifg-1	1.135438716	8.049736569	0.000165611
alh-10	4.467308347	5.726563815	0.000166108
Y38F1A.4	-6.487939235	1.583366775	0.00016633
ttr-45	3.060041525	3.758261847	0.00016633
zfp-1	-1.418059535	9.160676183	0.000167605
unc-3	-1.801807394	6.25313485	0.000168547
C29F9.3	7.643607782	0.516258218	0.000168547
icd-2	1.555016132	7.572333678	0.00017246
R07A4.4	8.05813457	0.957827833	0.000173312
F07G11.1	-7.352947647	0.454391819	0.000173655
rpl-30	2.059467374	2.623296822	0.00017369
dpy-21	-1.498548458	8.517590592	0.000174388
nhr-125	-6.836919195	2.775847089	0.000174388
prx-12	7.91783672	0.762204417	0.000174388
lmd-3	-2.125467799	8.938096365	0.000176088
C13C4.4	-2.51285531	4.730290181	0.000178298
ets-9	7.72313703	0.566592692	0.000178349
coel-1	-3.235814352	3.837728638	0.000178506
ptr-8	5.280869853	5.471615428	0.000178549
ptr-1	5.699928915	4.496901353	0.000179579
Y71H2AL.2	-4.643289846	0.863706834	0.000179579
T21C12.3	-3.126559012	5.067161906	0.000180404
ram-5	7.399320796	0.268444866	0.00018064
dyf-5	-2.617657375	5.722886651	0.000181528
lbp-4	7.94976985	0.796731215	0.000181811
R11.4	6.73455781	-0.399440428	0.000183725
mrp-3	6.159969473	2.22919258	0.000184011
rgef-1	-2.76739214	7.915443761	0.000184771
F32B4.4	-2.088680458	5.264825947	0.000185186
col-106	-3.967853209	6.106435394	0.000185573
F58G1.7	5.358829353	4.534633871	0.000185729
ZC581.9	-3.967321927	6.47900311	0.000187444
nduo-6	-2.886063619	5.998124934	0.000189218
R10E12.2	-3.506409066	5.615790809	0.000189364
ugt-28	5.332207989	1.882842959	0.000189432
F10D11.5	-8.726303238	2.563028488	0.00018966
nkcc-1	-2.222320845	7.050121374	0.000191076
zig-5	-6.808326265	3.969347068	0.000191738
C49H3.4	-7.033984369	1.740319637	0.000191738
F40H6.6	-2.15743634	3.134457563	0.00019217
R11D1.2	-4.124329553	3.515503943	0.000194981
abcf-1	2.694252151	6.701069027	0.000195265
F48G7.4	-5.110113727	5.600113145	0.000195685
T11G6.5	-1.755716529	7.094157133	0.000197068
C07H6.14	-7.409602933	1.279299629	0.000197134
nhr-209	5.880663394	1.799405299	0.000198812
Y75B8A.7	2.803693964	4.573588605	0.000199991
srg-25	-3.262925119	4.661996551	0.000200181
dhrs-4	5.005416516	2.267146248	0.000200579
nhr-112	5.574049171	1.993845221	0.000201318
twk-39	-4.781662156	3.974451068	0.000201318
kcnl-2	-3.358890902	6.813169965	0.000201831
dyf-1	-3.169848857	6.112175749	0.000201864
Y73B6BL.35	-6.978233413	0.117181835	0.000202118
taf-2	3.136988279	4.916489135	0.000203603
C17H11.5	-7.34287325	3.14058036	0.000203603
Y50C1A.2	-5.360259878	3.956961292	0.000205286
chhy-1	-7.065484783	6.331128036	0.000205375
cka-2	-3.664923124	4.934061308	0.000205719
daf-16	-1.465541997	7.697991192	0.00020964
T26C12.1	2.036233185	4.764158587	0.000209751
F25E5.16	-3.336655355	3.861587782	0.000211943
ZK682.7	-3.469355345	2.180641106	0.000211943
clec-67	5.874024662	2.251885815	0.000214107
enu-3.2	4.297589839	1.991689364	0.000214817
C29F3.7	5.631024909	3.698866963	0.000215456
T09F5.12	4.746825683	3.748138266	0.000216867
Y87G2A.16	7.274090885	0.124364848	0.000217133
F41C3.11	6.143853607	1.541147824	0.000217265
Y56A3A.7	2.601434807	5.539125449	0.000220159
Y43E12A.6	-6.991073477	0.136193644	0.000220159
F57B7.2	-2.65108591	4.333733033	0.000222526
fat-5	7.314857173	0.201083265	0.000223822
Y26E6A.2	-3.720057261	4.793173251	0.000224176
scd-1	-1.552675339	8.063250302	0.000224362
ubh-1	-4.197824449	6.150680648	0.000225256
Y54G2A.23	1.581307527	3.637463257	0.000226338
npp-3	1.242877094	7.095776179	0.000227023
F10E7.5	2.244589729	6.509851194	0.000228113
trpp-10	-2.914642856	4.637223089	0.000228113
lips-1	-7.156906701	1.044163897	0.000228731
fbxc-29	7.371352713	0.966767891	0.000229864
W01A11.1	3.477980115	6.742904318	0.000231921
cri-2	3.654299966	3.815384392	0.000233053
R10E12.12	-5.684036204	2.068036766	0.000235756
ist-1	-2.530012184	6.666098122	0.000235879
R106.5	1.645823022	7.127146194	0.000235879
pdf-1	-3.4468835	6.969029961	0.000237146
C35D6.4	7.040768229	-0.098355013	0.00023939
odc-1	3.770709808	5.83294494	0.000239715
E03H4.8	2.846373825	5.277181531	0.000240869
ssp-35	6.576805462	0.188451401	0.000241429
tbx-8	5.906149402	2.304119186	0.000241827
ldb-1	-1.695111704	7.341101234	0.000242457
unc-57	-1.948582855	8.082246665	0.000242457
nmgp-1	5.714333335	2.363172734	0.000242761
F59B1.8	4.204812811	2.044232698	0.000242761
sqst-1	1.214771305	9.884752963	0.000243702
rig-6	-4.030555351	6.22564482	0.000244145
srab-14	-9.134709005	2.219185458	0.000246373
rpl-16	1.806892335	9.262176799	0.000247757
Y47A7.2	-2.889223311	4.784105445	0.000249636
ttm-2	6.383042404	0.797277679	0.000251086
T28D6.3	-6.415467249	2.343366658	0.000252242
daf-3	-2.134199019	6.561845522	0.000253206
F17C11.11	2.298694334	5.14921259	0.000254147
sru-29	-6.592282067	2.034466044	0.000256085
dep-1	-2.94223113	6.613287832	0.000256919
nhr-137	4.412709359	2.827323724	0.000259576
C02B10.5	1.915346957	6.891994802	0.000262317
K05F1.6	-2.309545276	6.411675886	0.000264901
twk-8	5.488254861	3.563672862	0.000264911
kin-2	-2.543751579	10.47541089	0.00026676
E02H1.6	2.531952906	3.284569094	0.000269787
H05L14.2	-2.102490617	6.657667551	0.000278664
T05A8.8	-7.783503489	0.928023603	0.000278786
stt-3	1.425027183	8.232759952	0.000279619
R155.4	9.368343448	2.185586154	0.000283454
flp-5	-2.346816291	5.882813084	0.00028448
Mar-05	-2.907774821	6.727622366	0.000284833
lec-2	-1.459295306	10.06887558	0.000284945
gei-17	-1.633373737	7.592401348	0.000285051
ifa-4	1.871178209	4.626204667	0.000285051
M03F8.6	-6.728845782	1.360922394	0.000285103
C27A7.6	-4.092421227	6.011499234	0.000285358
Y43F8C.3	-1.487333433	6.778033101	0.000285882
B0361.3	2.10576216	3.532135813	0.000287014
Y60A3A.9	3.685400481	3.792169858	0.000288531
arrd-22	-3.229035561	5.966247822	0.000288909
ZK353.10	-6.003586925	-0.107965264	0.000289542
unc-14	-1.504421314	9.157496007	0.000295382
F11E6.9	5.039907388	0.876642613	0.000297367
F43G6.4	3.417653584	4.924792177	0.000297367
exc-9	-4.02928083	4.320212885	0.000297367
nol-1	1.802741282	5.486751555	0.000297367
edc-3	-1.301422078	6.783865153	0.000297638
nhx-9	6.0965394	2.704477428	0.000298467
nhr-8	4.581289843	3.051300052	0.000298553
K09C4.10	-2.293191772	5.763724832	0.000301145
rpl-15	1.340611338	7.507611889	0.000301307
R08A2.7	-6.766035368	1.229110698	0.000304181
F33E11.3	2.096599866	4.911449111	0.000304326
F22B7.9	4.893858254	3.965144475	0.000306421
mfn-1	2.421144864	6.342397669	0.000307413
F07C3.2	-5.005444056	4.28120365	0.000307521
syd-1	-3.045415151	5.176449746	0.000309622
T28H10.3	3.238178826	4.866015162	0.000309622
csn-2	1.485772405	4.873436309	0.000309663
nhr-76	6.729944313	1.724391464	0.000313318
T28D9.1	-1.958849806	6.69990053	0.000316606
nhr-102	3.232032377	1.775042486	0.000317642
srd-52	-7.088112031	0.949078386	0.000317967
Y32H12A.6	-4.765305047	1.496768072	0.000319829
K07E3.1	1.630865954	7.677571257	0.000322033
W02D9.10	-2.805199688	8.936346162	0.000322574
C18H2.5	7.495150905	0.35070652	0.000322574
B0350.75	-7.578002275	0.701353687	0.000322574
dhs-2	7.667256502	1.285912437	0.000324088
mrp-2	1.898990405	8.639452707	0.000329185
C08E8.4	4.2967034	4.6982684	0.000334166
sup-36	2.092303248	4.102105475	0.000334166
acox-1	4.505924672	4.828879407	0.000336803
clic-1	2.305420455	6.79846599	0.000336912
jnk-1	-4.772126551	6.409610172	0.000340715
rde-10	-2.813282298	3.999822478	0.000341802
Y71D11A.3	4.763692314	3.515936801	0.000341805
best-3	5.327439565	4.171968679	0.000342305
C01B10.3	3.571456617	4.402684968	0.000342323
pef-1	-3.102155615	5.457392128	0.00034245
C03A3.2	-1.841421393	5.827309436	0.000343478
W06B11.6	8.012834088	0.925086055	0.000343478
spsb-1	-2.501795927	6.029297714	0.000346465
R02D3.1	3.861183872	6.2148287	0.000348593
F01D5.6	8.812412983	1.640634843	0.000348856
E01H11.6	-7.311922437	0.427195936	0.000348856
F25B4.4	4.991247016	2.006036314	0.000349666
chd-1	-1.72457392	6.403518093	0.000354938
jmjd-2	-1.957476699	5.499690097	0.000355247
rpm-1	-3.191611332	8.603720174	0.000356165
unc-25	-3.351804914	5.234264614	0.000359394
fpn-1.1	3.885623542	2.081719007	0.000360025
fbxa-115	5.947714203	2.054675276	0.00036035
T14G11.1	-2.551500422	5.796173874	0.000360378
F26F12.8	-3.910221334	3.693293483	0.000360432
T19E7.6	5.444154705	1.354908306	0.000364686
F18A11.3	3.447372947	1.465183157	0.00036695
F40F9.5	-3.224651299	1.770756452	0.00036695
nas-38	8.403014588	1.290228018	0.000367553
F38E9.6	-5.2886807	2.996804502	0.000367925
T06F4.1	-3.283200444	4.8101037	0.000370767
top-1	-1.329174289	7.16033274	0.00037241
cyp-29A1	-7.524031709	0.668342408	0.00037241
mec-3	-2.474247519	7.357244234	0.000373224
egrh-1	-2.102092477	6.964664997	0.000374619
C56G2.20	-4.863570921	2.517230672	0.000374619
twk-17	-4.410990692	7.334864929	0.000376409
ptc-1	-1.296598068	9.033660878	0.000377222
wdfy-3	-1.653518862	9.0239243	0.000379428
aat-8	9.148265478	2.043413861	0.000384816
vha-8	2.16759028	8.478528492	0.000385483
F57A8.4	-3.957637877	1.304875315	0.00038729
rhr-2	6.962509987	-0.165268705	0.000390223
ndx-1	-1.829087477	4.25536028	0.000392588
F38B7.3	-2.38995181	8.112140493	0.000392588
M03C11.1	-4.071502638	5.497694589	0.000392588
npr-1	-4.576181243	4.838543821	0.000396575
moa-1	7.999753984	0.837576302	0.00039908
kap-1	-3.987650197	3.85836459	0.000400363
cnx-1	1.267336555	8.182032001	0.000402474
nep-21	-2.92462141	8.717604452	0.000402474
lgc-40	-3.814537183	4.850642752	0.000402762
rps-19	1.46780048	6.400545092	0.000402772
F53C11.4	-1.767031861	8.164412351	0.000404329
T23C6.4	-3.681541867	5.282710416	0.000405425
Y57A10A.23	5.127769177	2.974882165	0.00040809
gnrr-2	-2.210417258	5.109240846	0.000408529
ZK899.7	-4.357585705	1.492109374	0.000409707
ZK994.6	-4.634979319	1.961485209	0.000409707
rbr-2	-1.804660587	8.75180333	0.000409987
C33D12.2	-5.86936429	1.824124795	0.000413955
cutl-25	6.235088968	-0.14904005	0.000415481
ttll-15	6.072744265	-0.318929086	0.000415699
sec-5	2.313312043	5.477896409	0.000418009
mab-31	2.13456828	5.882529543	0.000418993
B0281.3	7.947769015	0.867620425	0.000420126
tag-10	5.711511977	2.260691656	0.000420921
Y43D4A.5	-4.888715384	4.486006523	0.000420921
pxn-2	3.943330651	3.888942864	0.000423956
ccg-1	2.175451163	6.063283438	0.000424641
nxt-1	3.012452566	2.843828389	0.00042508
fbxa-158	7.330678354	0.160663929	0.000427896
F11A10.5	-2.2347204	5.419640808	0.000429588
T04C12.3	-3.204805786	4.010331814	0.000429588
npr-13	-3.155089137	3.551978851	0.000429588
C50D2.2	-3.889565357	6.299216298	0.000432402
srab-24	-8.385958195	1.492292784	0.000436334
nhr-94	7.041966476	1.32874681	0.000436701
acy-2	-4.172289461	2.744191385	0.000437164
C45B11.2	5.201425098	0.589240201	0.000437267
guk-1	-3.191115079	7.216067677	0.000437267
scpl-1	-2.165682972	5.882747597	0.000439753
lim-7	-3.893643351	2.764401289	0.00043995
cat-4	2.46394447	4.172892609	0.000444113
rgs-3	-3.538339174	7.877430861	0.000446449
drn-1	-4.038209499	5.596889873	0.000446584
aars-1	-2.831094411	3.648390027	0.000453343
Y20F4.4	-2.361854173	4.099048385	0.000455564
pqe-1	-1.176184986	8.735253641	0.000456405
K01A2.10	-2.762415083	3.788855388	0.000456405
Y43F4B.5	2.421363216	5.834244033	0.000457782
akt-1	-2.100328365	8.456433191	0.000458952
ttr-2	3.320533367	6.171236371	0.000458952
erd-2	1.667214801	5.418127407	0.000461154
C47D2.1	-2.460040014	6.289083763	0.000462199
lit-1	-2.100384577	9.284742564	0.000462485
arf-1.2	1.392261161	9.855656363	0.000463754
ifet-1	-1.581363942	7.810734877	0.000464344
F11E6.3	-3.383855234	4.826984625	0.000464617
attf-4	-2.840760105	6.026799751	0.000464617
lgg-2	-1.625270812	7.813033121	0.000464689
T06F4.5	-7.670294874	0.825964781	0.000466843
C05D10.2	-3.023442159	7.344428008	0.000469802
ech-8	4.080652307	1.536620579	0.000475269
nsy-1	-1.787763383	8.483422332	0.000475736
ttll-11	-2.660977072	4.425761753	0.000480186
Y39B6A.33	2.612237618	6.009718004	0.000480697
rhgf-2	-2.221169076	7.293881219	0.000485698
T24F1.4	-5.070929685	4.062228395	0.000488833
klp-4	-1.81425089	9.358350343	0.000491685
mlt-11	4.714583898	8.889336181	0.000492068
K02A2.1	-8.144825363	1.267644685	0.000493112
ins-3	-2.823503007	3.930161184	0.000497864
ptr-24	3.638464163	2.831558205	0.000497864
timm-23	3.677975597	4.401161052	0.000501807
xpo-1	1.159425248	10.25467073	0.000508142
lec-11	6.637230612	0.237350739	0.000508142
rhi-1	3.437478403	5.442561463	0.000509338
fmi-1	-2.344470582	7.240062086	0.000512371
T28B8.1	-1.817125802	5.894559655	0.000512371
F56F10.1	7.05935404	0.66003159	0.000513082
Y17G7B.20	1.686146082	9.516853264	0.000513291
cul-6	4.160657866	3.105148731	0.000514513
rcn-1	-2.074203417	6.240873993	0.000519633
R12B2.8	-6.066540054	2.391329592	0.000522301
M01H9.3	-2.052696994	7.036957574	0.000522458
Y55F3BL.2	-2.689256864	5.047522138	0.000523281
gar-1	-3.721194366	3.460638484	0.000523334
linc-167	-6.946803076	0.09756174	0.000535515
his-2	2.62913983	2.778001882	0.000535948
snx-27	-1.542520748	6.411344652	0.000536124
unc-51	-1.624419445	8.918716213	0.000536401
F28C10.3	3.431931657	5.455060557	0.000540289
R09E10.1	-6.679846622	-0.170664445	0.000545409
lin-49	-1.848519988	7.768527805	0.000550057
ZK6.6	8.460422431	1.308284845	0.000550526
dlc-5	7.019519297	-0.096558152	0.000553776
unc-18	-2.162075472	9.457851421	0.000557374
gsy-1	-2.269764033	6.535709664	0.000559133
nhr-21	-2.579983189	5.032001492	0.000559216
mrpl-49	4.987204264	1.384777853	0.000560912
F20D6.5	-6.890465959	0.030821549	0.00056387
T28B11.20	-8.435956518	1.598282857	0.00056387
fbxa-96	7.661897499	0.531972049	0.000567249
M02A10.1	-4.752248225	2.797037283	0.000569276
sli-1	1.522622791	7.017752214	0.00056974
srp-8	5.647874954	1.548454926	0.000572264
B0416.2	7.689677623	1.292240984	0.000572319
R05D11.4	1.971594683	3.753135185	0.000573031
rps-6	1.807763965	9.267897428	0.000573209
K01A11.2	4.121520409	2.948750332	0.000574398
Y113G7B.14	5.259421681	3.554400619	0.000579471
grk-2	-2.06250488	7.301954561	0.000580241
Y46G5A.7	6.706830611	-0.409334745	0.000583432
F43C1.7	5.014333226	1.798393608	0.000587022
F39B2.8	-3.702374746	5.069655836	0.000588318
clec-143	8.913811566	1.764489186	0.000590411
F38B7.10	-7.985271251	1.111708528	0.000590411
unc-55	-5.87535421	1.350293808	0.000598009
C45B2.2	6.62974337	-0.485465343	0.000602815
H24K24.4	2.494755379	3.223049543	0.000602815
clec-41	2.445902713	4.876872807	0.000605937
gcy-28	-1.605245075	7.589384831	0.000608341
dod-3	8.061989672	0.941351423	0.000608609
asp-17	4.783647137	2.113849687	0.000611839
T12G3.2	4.066299591	6.64494624	0.000612198
ZK899.1	2.640567251	2.652426743	0.000616948
ehbp-1	-1.731808017	6.509911292	0.00062656
ced-10	2.521828495	4.42453347	0.000627329
F09D5.4	-7.967325584	1.881435921	0.000627329
eif-3.F	1.712354308	5.738904039	0.000629775
hsr-9	-1.529684607	8.184625038	0.000633902
cdr-2	6.92781098	0.550115116	0.000635968
mps-1	-3.218539954	4.295955976	0.000640984
twk-2	-3.564992779	6.926345278	0.00064548
acs-5	2.614821695	3.365274537	0.000646525
wago-10	7.827631344	0.740155342	0.000646926
ctc-2	-1.826350355	13.86537615	0.000650078
apy-1	2.59162041	4.485590131	0.000651756
B0507.2	1.972687732	6.934810441	0.000655227
tofu-3	4.909260718	3.041785847	0.000659276
R102.2	-2.417388588	7.985276599	0.000660851
ptr-10	7.147464984	0.712073163	0.000664131
C04F12.1	1.846389673	5.581602256	0.000667149
F59C12.3	2.136490738	6.287708474	0.000669889
T19D12.5	7.811191443	0.705699235	0.000676349
R13H4.8	-6.100368504	1.579635887	0.000677238
gei-4	-1.664084129	8.434292619	0.000677878
mec-4	-3.07080278	8.066036994	0.000684724
mam-1	8.285901883	1.201505208	0.000694723
eat-4	-3.449013778	5.391870148	0.000696186
tiar-3	-4.1397508	4.783014487	0.00069824
pqn-83	2.531431289	5.72967684	0.000701695
dgk-3	-3.796180983	5.91791674	0.000703924
C30E1.9	-1.560429761	10.49211951	0.00070908
gck-2	2.421753941	6.288298739	0.000709648
F55F3.9	-6.856845313	0.007457408	0.000709648
F47D12.6	3.359018114	3.028429849	0.000710788
T10B5.4	-4.164065374	4.562180022	0.000710788
M03A8.3	3.247457454	5.097391243	0.00071502
F56B3.2	4.603074068	4.081930386	0.000719191
ctl-1	7.280375577	0.181909568	0.000726051
eaf-1	2.758962851	3.894773626	0.000732901
T28D6.5	-3.634389424	7.102419819	0.000734291
pmk-2	-2.163169854	7.440468631	0.000735586
kpc-1	-2.375338623	7.281322654	0.000737221
asp-4	2.925410207	4.526572216	0.000742908
sro-1	-3.148945866	8.081549654	0.000749308
tnc-2	-4.849228617	1.406509478	0.000756733
tag-96	6.927676221	2.015881846	0.000758773
ddr-2	-3.550284691	6.25800433	0.000759054
ZK652.8	-5.110155487	3.182860142	0.000765778
chd-3	-1.640897687	8.493808995	0.000767145
pkg-2	-2.066320618	7.562880588	0.00077744
glr-5	-4.738428944	4.514654305	0.000785311
let-4	4.4555751	6.222700222	0.000787808
catp-5	-3.893597922	3.385143064	0.000793739
C51E3.11	-6.09453808	-0.003772754	0.000794016
R10D12.1	4.252179973	1.909913275	0.000796305
sor-1	-1.389301211	6.931934845	0.000796305
nhr-3	1.449278292	7.58753708	0.000799384
F57C7.4	-3.660395624	6.766121683	0.000799384
Y45G5AM.3	3.314538528	4.602552943	0.000799725
nlp-46	-5.825364881	-0.302282184	0.000800362
nas-8	8.432890381	1.32927292	0.00080256
pro-3	1.664218909	5.419924508	0.00080256
mab-5	-3.819723267	3.638151849	0.000803335
kcc-1	2.509296005	5.174483006	0.000803335
F34D10.3	-6.8196193	-0.030185059	0.000810794
sbds-1	2.07613413	5.232060913	0.000812265
B0024.4	5.185101055	0.380856255	0.000822698
hecw-1	-2.713002035	4.664984712	0.000823695
E04F6.8	6.070566148	-0.342565668	0.000831528
kin-4	-1.398228235	7.817753783	0.000833584
K04C1.5	6.276668255	1.803243946	0.00083757
F22D6.9	4.623594896	1.649847911	0.000838351
arf-1.1	4.334635051	1.490414489	0.000854223
sup-1	-1.486408276	6.280524668	0.000854223
C24B5.1	-3.153151876	5.700576054	0.000861417
his-62	1.596069046	3.851357969	0.000867083
K05C4.5	2.740185791	4.482859845	0.000875979
F31E8.1	-7.688906003	0.859176135	0.000880278
osm-12	-2.726848855	5.133585055	0.000886969
ugt-48	3.467600681	3.979606476	0.000886969
sto-1	3.575407407	6.445416938	0.000896432
ast-1	-4.441336084	2.2124762	0.000899878
clec-136	-7.982567486	1.131935213	0.000902894
F21G4.5	6.287428257	-0.100808799	0.000904079
C16D6.1	-4.142524813	3.432026435	0.000907016
T21C9.11	-3.006693132	4.338623038	0.000908061
F40F4.6	2.112198362	4.639689068	0.000908136
F10D7.3	3.530972173	2.618860663	0.000912537
T12B3.4	-1.944668206	6.676551555	0.000914005
B0361.4	-3.667784288	5.791332995	0.000923944
dig-1	-1.45222726	9.82338732	0.000926658
F10D2.10	4.933339244	0.119307374	0.000928055
T20B12.3	2.303574013	4.735370898	0.000928172
F53C3.6	1.939722724	5.161634343	0.000932833
dre-1	-1.894870854	7.228056261	0.000939723
egl-8	-1.75062902	9.133534777	0.000939741
avr-14	-2.900992412	3.499278975	0.000943396
T25G12.6	7.013712318	2.186674178	0.000944651
lgc-55	-5.56728399	1.008154527	0.000945917
tiam-1	-3.216594874	4.87747591	0.00094898
C05C9.2	-6.254874675	1.73296628	0.000954828
Y62H9A.14	-4.735873046	5.603237327	0.000956313
K02E2.7	7.793562683	0.658783885	0.000964695
T05E7.4	-4.349613898	2.031127876	0.000969409
cng-3	-6.043656457	1.811071742	0.000978257
pes-7	-2.324682974	6.045671631	0.000978586
rabx-5	-2.726820014	7.831514804	0.000978586
Mar-06	-2.25472395	6.708506887	0.000979789
npr-5	-2.308034681	5.587004741	0.00098028
C33E10.3	5.292914936	0.368467278	0.00098028
F55C12.15	-6.183228267	0.027252462	0.00098028
C34B4.2	-2.678609923	7.77465542	0.000980888
F52F10.2	7.577016623	1.833054192	0.000982973
gars-1	1.993605185	6.856594064	0.000990242
E04D5.1	1.510100051	7.794914613	0.000990242
C54C6.5	-5.743486362	-0.377903486	0.000995701
T04C12.9	-4.569533537	0.695200722	0.000998265
mef-2	-2.139668719	5.980151403	0.000999164
K10G9.2	-2.930463175	6.688299538	0.001000021
acy-4	-2.983998754	4.180102075	0.001003105
klp-17	-6.980794457	1.767315758	0.001007113
nlp-34	6.48453885	-0.657585941	0.001010018
col-163	7.532785692	1.129870624	0.001012654
Y53F4B.12	-3.503486816	5.922466943	0.001014561
ric-8	-2.439678949	6.247566732	0.001014847
frpr-13	-4.236075864	3.879742879	0.001015316
F11C1.7	-3.346501743	4.68445475	0.001018304
K09F6.6	4.437806749	2.370559545	0.001020505
nduo-5	-2.015042636	13.20527224	0.001024405
ZK154.1	-7.762898874	0.93155156	0.00102705
B0198.3	-4.221157109	6.270842897	0.001035977
lec-6	2.791342929	4.027268816	0.0010428
nlp-6	-4.204476724	2.593121649	0.0010428
F22B5.10	2.043213575	4.388854433	0.001046334
pdcd-2	2.652230187	6.009249758	0.001049155
rps-2	1.272027633	9.172544525	0.001051133
gar-3	-4.163839328	3.879453642	0.001063451
C33G3.11	-6.623660935	-0.242032765	0.001066686
spe-4	-8.259181811	2.127593276	0.001068979
eif-3.G	3.54840665	5.594004635	0.001071085
W07B8.1	7.515986633	1.103124662	0.001077055
F23C8.8	6.028708485	0.341552884	0.001087099
lpr-2	-3.338208757	4.208564691	0.001088357
Y37E3.8	1.081051474	6.75924833	0.001091989
cgp-1	1.990874224	7.453417675	0.00109795
[truncated: 10,262 more rows]
