# Supplementary material for: High neural activity accelerates the decline of cognitive plasticity with age in Caenorhabditis elegans
Source: eLife. 2020 Nov 24;9:e59711. doi: 10.7554/eLife.59711 (PMC7685709; doi:10.7554/eLife.59711)
Supplement: Supplementary file 2. [file elife-59711-supp2.zip › Supplementary file 8. DrEdGe/dredge-7.4.0-DESeq2/pairwise_files/D1-21-GFP_vs_D1-7-GFP.tsv]

	logFC	logCPM	PValue
nlp-11	3.165860088	8.413734302	3.97E-11
nra-1	-2.580352887	8.334179644	4.41E-11
nlp-21	3.71376894	6.32512067	1.19E-09
unc-86	1.615740191	7.611077166	3.25E-08
C39D10.2	4.905633191	3.321782605	4.49E-08
K02B12.9	4.63655662	3.719016877	2.03E-07
R08B4.5	3.370053111	3.893053462	1.29E-06
H01M10.2	8.352306227	1.612503182	1.40E-06
T01B6.1	3.123983143	2.909493903	2.71E-06
glb-27	-3.017448626	7.129231853	2.78E-06
C06E4.2	3.816272648	2.517042304	3.95E-06
BE10.3	-6.507065343	3.839004299	2.18E-05
F29G6.1	7.49260413	2.052571357	2.18E-05
F34D10.4	-2.119628316	4.76789818	2.18E-05
T16A9.3	-9.201798763	1.759949864	2.18E-05
ccb-1	1.536754364	8.69273021	3.81E-05
nhr-14	-2.975758203	7.482131331	3.84E-05
nas-31	7.403444347	2.941600356	5.07E-05
ptp-4	1.886703747	7.237167411	6.33E-05
flp-19	2.492503751	8.647926115	6.37E-05
sre-4	2.158107967	3.108369891	7.18E-05
C30H6.10	-8.727218681	1.307539358	0.000107337
bre-4	3.8515639	3.020181629	0.000114453
F56A11.9	7.846763839	1.068659537	0.000130525
gly-13	4.630016591	2.47462042	0.000138507
sprr-3	2.023006578	4.450666932	0.000164117
itx-1	5.134231951	3.206450788	0.000221938
sol-1	2.030420526	6.854315142	0.000221938
gcy-25	2.318582853	7.384340132	0.000255678
ZK470.14	4.605110897	5.222314153	0.000344219
clec-85	5.340180161	1.571437352	0.000364174
F56B6.7	5.447537927	2.06775823	0.000604239
dyf-7	1.985381765	7.30262217	0.00065121
C09D4.1	1.53064648	4.858599784	0.000667854
spin-1	5.913372023	1.234471391	0.000679347
C02F12.9	-2.324994124	5.186435831	0.000836367
R11D1.12	2.712286611	4.279526223	0.000928251
aex-2	2.837816037	4.025276962	0.001071941
cebp-1	-2.093805228	7.740606904	0.001075488
BE10.5	-4.197628966	3.504586561	0.001075488
Y95D11A.1	-4.797522528	0.966996969	0.001083039
ugt-58	3.759274125	2.026017488	0.001585139
ocr-2	4.928890819	0.947915027	0.001638615
gnrr-2	1.519786736	6.928255414	0.001657759
str-79	6.856967648	0.101159909	0.001678629
F58E10.7	3.331723056	5.693271201	0.001678629
flp-15	2.163729629	2.887303353	0.001726408
lsl-1	-2.041475775	5.361121589	0.001818712
M01A8.1	7.570749193	0.789119689	0.002217228
F47D12.3	-2.486237804	1.940721217	0.002217228
gln-6	-1.727957457	5.950547862	0.00245125
Y34F4.5	4.879946106	1.202797651	0.002878766
ZK1307.7	2.235030557	4.702449865	0.003034459
phf-34	3.289147635	2.332598158	0.003428452
Y56A3A.16	-3.715520382	2.929368763	0.003520706
C04D8.2	7.350999219	2.040466798	0.003982599
ZK829.1	8.63106041	1.83373424	0.004981762
flp-13	3.672795629	4.172236824	0.005237772
F48E3.8	3.163426052	2.879525709	0.005600476
ztf-2	5.347547478	2.908394172	0.006233811
C27A7.10	7.176115836	0.409206172	0.006510985
R02E12.4	-1.74711093	4.921026743	0.006607028
Y75B8A.31	4.212049193	1.404378557	0.00671858
irk-1	2.484808298	4.617408724	0.00674556
ser-1	2.416290814	3.751408005	0.00674556
T28H10.2	1.625656844	5.983219332	0.00674556
F08F8.6	6.436203253	1.112924933	0.00674556
Y65B4A.2	2.484163851	3.120943496	0.00674556
C54G10.4	4.873230682	1.108621202	0.007024121
F40F8.4	6.415167482	1.921493037	0.007197103
F55A11.6	1.790976107	4.503002301	0.007720628
C02G6.1	6.836275816	0.7990553	0.007720628
exo-3	-3.925458639	2.811168523	0.008717915
T21F2.2	-3.701482918	1.175840736	0.009501045
C15C7.7	6.806206328	0.105367274	0.009787449
D1007.3	-1.890505388	3.325033236	0.009787449
F15G9.5	1.346667701	7.486768196	0.010831387
T22E5.6	3.562702397	0.69708413	0.011117622
F16H11.1	7.699996177	0.916219786	0.011266462
arrd-6	-1.16882007	5.136920658	0.01147398
twk-25	3.582008434	1.752276807	0.011872662
T06G6.8	-8.378178629	1.027142568	0.011872662
K04A8.18	4.997733991	0.255455641	0.011872662
Y47D3B.1	5.264169454	1.043314964	0.012628283
scl-23	3.612793364	1.544394901	0.012804202
nhr-17	-1.304505419	5.922144191	0.012835039
hum-5	-1.597477683	7.213559492	0.013129024
ZK1307.1	5.383101534	0.950172599	0.013129024
21ur-14021	7.189222205	0.441539452	0.013612294
smf-1	8.117604454	1.333651935	0.015866662
F30F8.10	-2.147674621	3.357824885	0.015866662
daf-22	5.050011458	1.213403537	0.015866662
K07D4.6	6.004824779	1.000416438	0.015866662
21ur-7967	4.083332444	1.086259149	0.015866662
asna-2	-7.170038551	1.071591562	0.015910511
W02D9.6	-7.404549201	0.748140998	0.016058453
col-153	6.127866368	0.709558635	0.017437674
C15A7.2	1.172660234	4.338527503	0.017437674
psmd-9	6.160546285	0.104869802	0.017437674
F55D12.5	-1.837952726	5.240851713	0.017635096
Y106G6H.6	-1.923912467	3.930851287	0.017894849
eri-7	-2.706743132	3.279781126	0.017894849
prp-4	-2.934252306	2.969922678	0.020362914
C34E7.4	3.380319544	3.971179619	0.021821806
ZK813.5	-2.043319154	4.460348883	0.021821806
F46C5.11	6.485121223	-0.250354887	0.021821806
R07D5.8	-3.032920966	1.110682487	0.021869824
F32B4.5	1.344977086	4.084289026	0.022490192
his-24	1.341376991	4.14537809	0.023859019
ZC443.2	5.880129665	-0.158485887	0.024461299
clec-265	-8.700941695	1.366118953	0.025355208
hpo-12	3.278979125	2.836839936	0.026227364
nhr-253	7.604933789	0.791924735	0.026294318
zip-7	6.32997702	-0.394857247	0.026619326
sygl-1	-2.333017223	3.231667526	0.026683823
ced-3	-1.58331471	5.001024225	0.027677398
fbxc-44	-3.059473206	0.335777103	0.028455829
tag-266	-1.704140623	4.26076372	0.029492725
F44G4.7	-3.876045202	3.493563406	0.030419642
frpr-5	2.17664501	5.221046871	0.03152696
Y44A6C.2	6.273144262	0.236127306	0.03152696
Y53F4B.39	3.664241566	2.631245164	0.03152696
Y75B8A.34	6.117954773	-0.662281145	0.03152696
C05D11.5	5.704364567	1.097779429	0.03152696
C17E7.9	6.803276568	0.760599613	0.03152696
K09H9.7	-4.595647687	1.499311198	0.03152696
Y105C5A.28	-3.097188039	2.616783075	0.03152696
ZK377.10	7.63669038	0.875490896	0.03152696
T22B7.17	5.58763189	0.309385276	0.03152696
F48F5.7	6.528346329	-0.237080946	0.03152696
stam-1	-1.578161946	6.223568765	0.031581626
nhr-156	7.776728467	0.943548756	0.031581626
amt-4	5.798636003	0.644063652	0.032104378
lrg-1	-3.856669142	2.922994142	0.032104378
ZK287.3	2.851651528	5.047744112	0.032104378
C04E6.7	2.455028438	2.871140395	0.032104378
ugt-48	-5.333201217	0.645902477	0.032104378
arl-13	-1.724401581	5.537739492	0.032104378
nhr-239	4.481597737	0.754749454	0.032104378
21ur-784	6.108779635	-0.615616501	0.032104378
linc-93	8.048883221	1.31422275	0.032104378
ulp-2	-0.967494682	5.105086885	0.032494493
F20A1.2	2.970113554	2.672546744	0.033248219
trp-4	-2.531745303	3.052774772	0.034036109
ceh-92	-4.639824356	2.200292025	0.034036109
ZK616.1	1.363426179	6.785985944	0.034036109
dcar-1	2.718327916	2.46307625	0.034291138
Y48B6A.1	-1.896839171	3.47373384	0.034291138
T20B12.1	-1.586878491	3.864451836	0.034291138
fat-5	6.067181008	-0.677283238	0.035098902
rme-1	-0.773805801	9.174540745	0.035450222
T12B3.4	-1.088195846	6.986930169	0.035450222
eps-8	1.82690907	5.839410884	0.0354741
F35D11.4	-6.370730808	-0.217845608	0.036535011
nhr-57	1.99250469	6.222777682	0.037088411
nhr-170	6.487116909	1.173960389	0.037088411
Y57G11C.31	5.527193168	0.846125205	0.037287358
C17G1.2	-2.389706409	2.574676797	0.037353023
R05D7.2	-5.043218	1.76924328	0.037353023
R193.2	3.642949211	1.221476792	0.037353023
acd-2	6.402873393	0.340310082	0.039354614
pcyt-1	-1.365271781	6.81856532	0.039354614
T01D1.3	7.436595328	0.682670923	0.039354614
rpom-1	-2.016533106	4.134246246	0.044211865
K10G4.10	6.634706393	-0.127809598	0.044211865
ufd-1	1.716496702	3.361081208	0.044857242
ubh-2	-1.541014515	4.237061627	0.045027825
mrpl-37	-2.648946715	4.024501413	0.045082835
F49E10.20	6.075542186	-0.674258372	0.04532351
lip-1	-1.153415345	8.397961381	0.045350601
npr-14	2.46697052	4.703800213	0.045651154
deps-1	-2.31438345	4.065806904	0.047527606
R10D12.1	4.159029194	2.222039789	0.048297306
cln-3.3	2.206340329	1.21802229	0.048696009
acp-5	6.494952067	0.517712784	0.048696009
F46C5.13	6.592643658	0.569323554	0.04894691
lec-4	2.852087044	2.742492662	0.04907177
ins-29	4.830304005	0.030002637	0.049566856
W06F12.2	-2.378605086	5.760456343	0.049743437
clh-3	4.973929149	1.888752179	0.050150317
clp-4	-0.888791667	7.760412517	0.050150317
C06B3.6	-1.420048315	5.744652739	0.050150317
C14H10.1	-1.881753364	4.404113264	0.050150317
T24F1.4	-2.299768309	4.307549691	0.050150317
Y47D3A.29	-2.035379616	4.635985066	0.050150317
C11H1.9	6.014627199	0.884939671	0.050150317
szy-4	-2.934029261	5.054564164	0.050150317
Y46G5A.43	-4.08581462	1.314124225	0.051007032
W01H2.2	5.754930442	0.718970639	0.051375133
elc-2	-3.670012074	1.989164778	0.052376464
hog-1	6.426084562	-0.341035518	0.052376464
sid-3	-0.926283564	7.212249004	0.052376464
F07A11.5	3.747491243	1.656483342	0.052376464
F25H5.2	6.005002748	-0.037750404	0.052376464
F49E12.8	-1.026826721	5.077340267	0.052376464
npr-26	2.090574521	6.324782602	0.052376464
F22B7.1	3.114732102	1.482764337	0.052376464
nep-18	6.458569721	-0.350532821	0.052376464
W03F9.2	6.385546589	0.406741601	0.052376464
T03G6.5	6.498891752	-0.31167622	0.052376464
ZK1128.1	2.881435388	1.949040188	0.052967196
F21C10.3	-1.33759792	7.198331808	0.053044715
set-14	3.507655519	2.561198461	0.053132962
R09B3.3	-1.31261058	2.996247892	0.053132962
F25E5.7	3.987083836	2.356695563	0.053132962
F37A4.10	3.661565017	0.956265951	0.053132962
F10C5.2	-1.579565951	5.505190667	0.053707811
C42C1.8	-3.541984396	3.572204582	0.053727575
F33E11.2	-2.622000777	3.730378369	0.053727575
ZC123.9	6.036868147	0.097869918	0.053727575
F18A1.11	6.680174303	0.748458096	0.053727575
C23H3.5	4.090064092	1.511830935	0.053809083
K11D9.3	6.68061942	-0.09504294	0.05428785
M106.2	-1.362669992	6.569725492	0.05428785
F37A4.6	-4.889615584	2.322273465	0.054890409
vet-2	-2.765808553	2.619033608	0.055462127
C03H5.6	1.860716889	7.488682193	0.055529963
C28C12.12	-3.036030004	2.159584824	0.055529963
rnp-1	-1.161706932	6.610281637	0.055585401
T28B11.1	-1.155544959	8.930766745	0.055585401
ZK563.5	-3.679314537	3.204404536	0.055585401
cyb-2.2	-2.649367809	4.587824084	0.056123779
tag-63	-2.094871247	3.639644634	0.056123779
sym-3	-2.548541245	4.060536395	0.057181777
pck-1	1.216560445	9.721770635	0.057667868
C49A9.9	5.745666868	-0.287965445	0.057872698
str-169	5.276315193	0.164988407	0.05794164
ZC487.1	2.047348371	5.409987111	0.05794164
C07A9.12	6.019902139	-0.727049641	0.05796668
srh-262	7.050457715	0.280642089	0.059054635
egrh-1	-1.304051238	7.22476589	0.059626876
cua-1	-1.287076221	7.4004973	0.059697979
K10G6.10	-4.674438076	-0.601165827	0.059697979
mog-2	1.996297029	2.044881728	0.062070063
srg-36	5.513001859	1.484262488	0.062070063
F17C8.3	-3.488541746	1.737876305	0.062070063
nsy-4	2.776681532	3.314943194	0.062070063
W03D8.3	7.184023304	0.516751508	0.063455581
cyp-34A2	-5.071245741	2.827765891	0.065384485
dmsr-7	1.837683034	4.926329855	0.065384485
die-1	1.347640974	7.646251843	0.065526728
fbxa-150	-2.024847058	3.227116259	0.065526728
Y79H2A.3	-0.728422567	7.630470651	0.065526728
ZC455.1	4.201672396	-0.105804819	0.065526728
C08H9.15	3.76001583	1.204661636	0.066266626
dct-12	6.539672236	-0.274588277	0.066266626
Y105C5A.22	6.792023901	0.005664173	0.066266626
F28C1.13	3.295250332	0.101703529	0.068721805
K08A2.2	5.022718839	1.367455975	0.06905242
abt-4	3.119299209	1.70165956	0.071215934
Y47G6A.14	-5.309291994	1.537288937	0.071215934
drag-1	7.037251661	0.242890666	0.071215934
F19D8.2	-2.060530931	2.911189385	0.07179736
T28C6.8	5.706558536	0.172867893	0.07214247
B0457.3	-7.619096837	1.046281145	0.073457981
T14B4.8	1.496287145	5.439479901	0.075342697
nas-9	4.609261235	-0.119966211	0.075407144
M04B2.4	2.232632216	3.207355593	0.07546824
nlp-7	-1.667623053	5.336286668	0.076110271
F40H6.6	1.27071288	4.740120405	0.076110271
B0491.10	3.064596129	-0.2705993	0.076110271
aak-1	-1.588222382	5.535810207	0.077428571
glna-3	1.630573258	6.605058905	0.078574002
F19F10.13	5.818113827	-0.925804635	0.081188022
mrp-7	-1.346332158	5.653653085	0.081495072
alx-1	-1.165965001	8.909708528	0.081500054
ugt-23	3.769809868	-0.398400362	0.081500054
nmur-1	2.3893771	2.721365676	0.081500054
Y69A2AR.14	-8.657270865	1.221733419	0.081755964
str-96	-5.331207007	-0.368704467	0.082319218
F54D5.5	2.776529199	2.266836355	0.084488168
C26D10.3	7.064502412	1.460334309	0.084814213
npp-14	-0.930923054	6.797942016	0.085112136
Y55B1BR.1	5.489041611	-0.54647392	0.085112136
nlp-46	1.863849603	2.006220483	0.085602396
C06G4.4	7.185823715	0.498278001	0.086557623
E01G4.5	-6.226802678	-0.401109917	0.08695839
T03E6.9	-7.524870658	0.847466023	0.088494752
obr-2	1.660093989	6.874260888	0.088765687
sek-3	-1.706733978	6.68388311	0.089143851
C01G8.1	-1.605393997	5.491507423	0.092057467
ckc-1	5.782486888	-1.002012265	0.093432332
exp-2	0.933909715	8.915977597	0.093432332
flp-14	1.231620807	10.31074678	0.093432332
tre-4	6.851671915	0.149033564	0.093432332
D1046.4	6.959241166	0.149338747	0.093432332
F25H2.12	-2.281167122	1.848548041	0.093432332
R03D7.2	-3.805219139	1.007879177	0.093432332
F14H3.3	-6.059548441	1.308553244	0.095661998
fmo-5	4.07119917	2.358647924	0.096564693
C35C5.8	5.402042508	0.050087968	0.096564693
F32D8.1	-5.781067533	2.019913968	0.096564693
T06E6.10	7.637760003	0.866704838	0.096564693
C05D10.2	1.69704804	9.388486617	0.096564693
M151.3	-6.673169527	0.392604748	0.096564693
ZK867.14	5.409136461	-0.548636722	0.096564693
F57A8.4	1.445248222	3.221779634	0.098319486
T07A9.8	-3.181750683	4.174664879	0.099239596
T03F6.4	-4.045905843	2.202501807	0.099372213
Y71H2AL.2	-2.189739052	1.127612898	0.099372213
F26F4.6	-1.593353283	3.850802475	0.099945501
ptr-12	2.414731893	4.337047397	0.100466016
zig-4	2.234626473	6.089814086	0.100466016
cdr-4	-2.205886821	3.039649812	0.100466016
T14G8.4	2.364587655	2.920549806	0.100466016
Y47D3A.34	6.724895302	1.535894345	0.100466016
col-149	5.372547827	1.742267456	0.100528772
K08A8.25	6.075101035	-0.67417951	0.101023705
mod-1	1.751401136	4.058730619	0.103514695
rpl-4	-0.699235213	8.800604842	0.103514695
arrd-28	-1.168761456	6.317274368	0.103514695
F30A10.2	1.763920294	3.003453533	0.103514695
K08F4.3	-2.728183484	1.480554821	0.103514695
T11B7.2	-1.654521826	3.581787081	0.103514695
T22D1.5	-1.886874117	4.215928621	0.103514695
T22B7.12	4.072204861	0.814647939	0.103514695
Y48E1B.8	3.652322904	1.139828177	0.104800744
F56A8.9	5.570517118	-0.358204971	0.105324683
cpr-3	5.335233926	0.030892732	0.107179717
agmo-1	-3.136860682	3.635957387	0.107179717
istr-1	-0.83439607	7.083458235	0.107179717
mex-5	-1.373090669	6.137662748	0.107762215
ptd-2	2.855921264	1.568431521	0.107762215
F43G6.3	-6.135380959	0.780414782	0.107762215
lge-1	2.475945635	1.456729218	0.107762215
K02D10.4	-1.283555476	7.17723091	0.110094679
hars-1	-1.599772458	4.067977038	0.11168745
F26E4.5	6.32882191	1.177269373	0.11168745
tsp-9	2.613966969	3.043210278	0.113669087
F32A7.4	2.350274326	2.437894419	0.113669087
glb-19	-4.225646838	0.491720674	0.113669087
C14A11.13	5.927140436	-0.088294608	0.113669087
F54E12.2	-1.497359242	5.280434289	0.114287952
pitr-1	-1.058914356	8.82859568	0.114287952
F59B1.8	2.806908466	1.067943911	0.114287952
Y71H2B.4	5.20962195	-0.781816251	0.114287952
C34E7.7	1.903624399	2.084460551	0.114287952
egl-1	-2.40618811	3.931697403	0.114852393
fmi-1	0.936346925	8.655039094	0.114852393
akap-1	-0.78585834	10.70526489	0.114852393
arrd-19	3.474288824	1.769980331	0.114852393
kvs-3	1.85672785	6.869311968	0.114852393
M02D8.5	7.215932361	0.363657983	0.114852393
R153.9	4.331532767	0.214247815	0.114852393
frpr-8	1.308600738	6.344105165	0.115109532
F43D2.2	6.155898393	-0.669913094	0.115533215
K05G3.2	4.798427035	1.358760868	0.115533215
Y35H6.3	-1.057363998	3.151665012	0.115533215
lips-10	2.411773227	2.600824047	0.116493708
grd-16	5.198347831	-0.294695255	0.117221256
lat-2	4.698307196	2.648582521	0.117221256
sup-9	6.754664036	-0.044708253	0.117221256
F22F4.4	1.409369336	3.214084903	0.117360739
Y82E9BR.17	3.497401488	2.106767943	0.117360739
nlp-15	0.689530092	7.425820422	0.119657105
K04A8.16	3.985690939	-0.088663451	0.119657105
src-2	6.464400102	0.342999273	0.119988574
T02B11.3	2.637946437	3.004099833	0.120062185
fmo-1	-5.336040445	1.347714119	0.120297557
C05D10.4	-1.917076681	5.394837641	0.121211959
F26F4.8	-5.097203043	0.948575975	0.122067829
sucl-1	0.779546414	6.046793288	0.122067829
C49G7.10	-2.041712062	5.524731005	0.122067829
csr-1	-1.411872057	6.525028112	0.122067829
ZK721.3	1.968784241	4.575049994	0.122067829
bed-2	1.603277185	4.398520512	0.12264744
pef-1	-1.384500878	5.823434891	0.122665471
F38H4.4	5.994380424	-0.051959381	0.123182787
nfx-1	-1.266865555	6.389560375	0.123467188
F28C6.10	6.053357416	-0.635746592	0.123467188
cblc-1	2.068889697	5.07839359	0.123467188
olrn-1	-1.016048015	8.157805519	0.125289905
B0563.7	1.437566069	4.304271028	0.125289905
mxl-1	3.247454183	-0.13969153	0.1260171
C15C7.6	-8.181634148	0.757753398	0.126122935
gon-1	2.058897197	6.679138467	0.126710839
M04C7.4	2.162422679	3.985596644	0.128458098
R05G9.5	-2.283768689	2.425233219	0.128458098
lbp-4	5.998020605	-0.790173832	0.129330222
cyn-12	4.469094366	0.73953362	0.130530108
F41G4.4	6.785479927	-0.043377174	0.131604842
puf-5	-1.588739219	6.762482687	0.132775483
flt-1	0.642841042	8.12263246	0.134130144
lgc-1	5.702692939	1.139128376	0.134130144
dbl-1	-2.564839026	3.474782379	0.134813525
grp-1	-1.511250512	5.113252407	0.134813525
bca-1	2.925753471	0.71596965	0.13584649
F41G3.1	1.966349349	3.726294025	0.13584649
syd-9	0.926903499	8.64351784	0.13584649
F40H6.8	3.989340008	1.113550453	0.136426588
F59B1.10	5.23334081	1.35885502	0.137231236
C36F7.24	-7.121584127	0.361585367	0.137231236
spd-5	-0.994631802	6.472889663	0.137457483
dhs-31	-5.436540176	0.286636125	0.137457483
immt-2	-1.57937712	1.670713705	0.137457483
Y87G2A.19	-5.013813392	-0.296245307	0.137457483
nhr-151	-4.518795057	1.34541744	0.137457483
C55A6.6	-5.645270611	-0.146714514	0.137675444
F52D10.8	-4.317903132	1.405040601	0.137675444
F41E6.17	-3.196336964	2.193731422	0.139001181
pqn-44	-1.330235849	10.05891016	0.139017921
glct-2	-2.672017855	-0.623929743	0.140485176
F31E3.2	1.368801438	3.95469188	0.141572724
lin-15B	0.829326369	6.282489899	0.141598277
ZK1193.2	-3.543491338	1.566672106	0.141620206
C45G9.2	-2.93210235	2.98086137	0.142326768
dop-2	-2.059223537	4.519573426	0.144654729
F55H12.4	1.572635026	4.570189509	0.144654729
mtr-4	-1.191677435	4.811778942	0.144654729
maea-1	1.264000954	5.038852365	0.144654729
col-115	-3.845321822	1.317384935	0.145068785
dpy-17	3.680314546	3.625679031	0.145068785
ptr-6	2.535503907	2.842697886	0.145068785
mam-2	2.50779616	3.318096148	0.145068785
arrd-10	4.280682845	1.595669756	0.145068785
M05D6.6	1.211849873	4.342057192	0.145068785
F10E7.6	5.490027555	-0.531499278	0.145068785
C27A7.1	2.1464876	3.818410055	0.145814935
inx-6	6.181257803	0.0672929	0.146411904
Y43F8B.2	-1.070392277	6.945411587	0.147257487
dod-22	6.767740325	0.000669702	0.149044902
Y111B2A.2	4.784757949	1.123861704	0.149054155
C18D1.20	5.947116791	-0.883854179	0.151228894
C07D8.6	1.552377218	4.186166457	0.152386271
F49E10.13	6.509755125	-0.240523219	0.152386271
T12G3.7	2.817819443	1.713096101	0.154414248
ttx-1	6.660724406	-0.121432792	0.154474074
flp-6	-1.775917849	7.741562905	0.155700151
T22B2.5	3.450406217	2.087530002	0.157628895
T13G4.4	-5.258506115	1.454505229	0.158036292
F56E3.20	6.17085036	0.206840361	0.158036292
str-264	-5.682981581	0.234004186	0.158096305
F18C5.10	0.912925567	6.535456519	0.159300406
21ur-10994	5.734993049	-1.073268487	0.15949334
B0205.13	-1.631439197	4.493009483	0.15981782
mdt-30	2.031905811	3.506797697	0.160591469
ola-1	-0.957879205	5.799076535	0.160591469
F32E10.5	-4.159271389	3.2941986	0.160591469
Y34D9A.8	4.224472038	0.646887983	0.160591469
F53C3.5	-1.35702524	3.07764687	0.162030191
C50F4.1	-3.789332941	2.269307226	0.162399755
K11G9.5	5.380569006	0.325205159	0.164542907
elc-1	4.482757615	-0.37311422	0.16779293
C30G12.4	5.997300508	-0.005125617	0.16779293
cfz-2	1.479272167	6.387231633	0.169048642
flp-5	1.435949321	7.650451168	0.169048642
sel-9	1.929284513	4.553192491	0.169048642
D1081.7	-1.539183146	5.403233076	0.169048642
F17C11.2	-1.474263817	4.370692702	0.169048642
F20C5.4	6.500187685	-0.217139383	0.169048642
ppat-1	6.645772473	-0.200266458	0.169048642
T07F10.1	1.108555577	6.377220428	0.169048642
fbxa-107	5.976823977	-0.058234602	0.169048642
Y75B8A.19	1.768481939	3.54017347	0.169048642
Y106G6H.14	-2.427677282	1.8648386	0.169048642
R03D7.3	-1.84549342	3.027141633	0.169048642
B0207.2	1.36301641	3.032963509	0.169048642
kcnl-3	1.293808269	5.797932872	0.169048642
best-9	5.044813246	-0.931112524	0.169048642
T10H10.2	1.842431771	4.506848742	0.169048642
T06F4.20	6.37565516	-0.357054542	0.169048642
hsp-16.41	3.025067481	1.430747959	0.169400052
C25H3.12	1.305973261	4.600485643	0.171464027
Y48G1A.4	-1.831947407	4.210667009	0.171464027
hpo-5	1.072000371	3.309736595	0.171767046
ckr-2	1.296780079	4.738181762	0.172213676
F26A1.14	-1.489359362	3.276371228	0.172520301
acl-11	2.501155785	2.179957494	0.174099991
H28G03.3	5.239440779	-0.801901283	0.174099991
set-29	-4.064121254	1.981525643	0.174099991
myo-1	1.568879893	3.519812108	0.175494861
ccz-1	-1.631905486	3.448146324	0.175494861
E03A3.1	5.104116934	0.390391634	0.175494861
wrt-9	3.013641976	0.977874111	0.175801562
spe-47	6.753782496	-0.102734184	0.175810232
lin-11	1.401654018	3.825420238	0.176420165
C49F8.3	6.536286541	-0.300637692	0.176588573
Y65A5A.2	-3.098881062	2.353089769	0.176688857
F11H8.7	-1.947312225	3.651278132	0.177053009
F53A2.3	6.740403222	-0.023744895	0.178087096
dve-1	1.259267512	4.0819324	0.178087096
21ur-1893	5.769710698	-0.956058128	0.178087096
amx-1	2.682431629	2.819303467	0.179339937
lsm-4	2.178526296	0.888242432	0.179339937
T12A2.5	-7.607140603	0.234198023	0.179339937
lin-56	2.608313971	2.16660843	0.179355797
nlp-35	-3.852910731	-0.016782199	0.179355797
F31F6.1	-6.539699123	-0.83376632	0.179355797
Y32B12B.2	-0.912911825	4.245488635	0.179355797
T04C4.1	-1.341705039	5.732633347	0.179355797
mom-4	-1.483456958	4.754689806	0.179459405
prx-6	4.768367626	0.903905231	0.179459405
B0294.1	5.606882986	-0.367911958	0.179459405
ani-2	-1.6741997	5.084255765	0.179459405
cpt-4	4.325282818	0.676425743	0.179459405
Y24D9B.1	-5.453221063	0.425206464	0.179639477
cyp-42A1	5.305257836	-0.664019164	0.181162212
R04D3.3	-2.130440534	3.01293568	0.182576812
zip-12	4.045424256	0.758088907	0.183829425
rec-8	-2.061415702	3.995373153	0.185746164
maoc-1	2.166517588	1.594099259	0.185746164
F46F11.10	-3.824356591	-0.935255992	0.185835186
F42F12.3	4.648464623	-0.580115325	0.186077598
F54B11.7	-6.872929891	-0.475181733	0.186077598
C25B8.8	-1.337528473	3.394355869	0.186077598
gbb-2	0.92574677	8.144300212	0.18608615
gtl-1	-3.524890785	1.81763933	0.187019556
ugt-57	5.683030643	-0.394378008	0.189323677
acn-1	3.099408959	1.947524519	0.189649603
sqt-3	3.291665383	3.45079094	0.190292686
C39F7.8	-6.614388119	-0.743920631	0.190367382
cye-1	-2.416265001	4.532765717	0.191583886
K10D3.10	1.342286586	1.503874017	0.192419996
lin-59	-0.731161838	9.466339535	0.193289755
C46C11.2	3.352824021	1.025720027	0.193553243
F55G1.6	-3.000127607	2.999100697	0.194249153
ZK524.4	0.914279256	7.655645291	0.194530433
F18E9.1	1.884458722	2.4339582	0.195403544
hum-4	2.058050155	4.043090424	0.19548539
21ur-11955	3.450126633	0.302865176	0.19548539
F57B7.12	3.12663981	0.734778818	0.19548539
cpg-2	-1.198862928	7.480682391	0.195840953
F33G12.6	1.05511781	7.162328206	0.195840953
R10E11.5	-1.790957638	4.47028001	0.196866721
F59F4.3	-1.848454118	3.860695268	0.197630093
lron-14	-0.830427084	6.166119076	0.197630093
fbxa-93	-2.866580478	2.649929364	0.197630093
Y105E8A.21	-1.483476852	4.844738243	0.197630093
gad-2	2.891184111	1.378603921	0.197630093
nep-16	2.305992749	3.531864144	0.197630093
F47G3.3	2.178042623	2.480944141	0.197630093
Y52E8A.4	-6.455621755	-0.936310007	0.197630093
npr-11	5.69359443	-0.290478102	0.197909984
M04G7.5	2.678567922	0.893147232	0.198677091
C03B1.6	4.88369576	-1.114276915	0.198782249
cwp-4	-3.651124467	1.568934207	0.198865637
plc-3	-1.989374257	4.656525562	0.198865637
sto-5	1.039751257	6.085978012	0.198865637
vhp-1	-0.894931618	8.770123693	0.198865637
gck-4	-1.104130685	6.22669169	0.198865637
scl-5	-5.646896991	-0.971806914	0.198865637
Y43E12A.2	-1.169211168	9.012423053	0.198865637
daf-38	0.928065689	6.133589692	0.198865637
B0286.3	1.505167384	2.871207066	0.198865637
T19F4.7	-2.726374555	0.564002318	0.198865637
21ur-15622	2.930195986	0.412645082	0.200154085
oac-54	6.287306748	-0.516249909	0.200315328
taf-11.3	-3.48798466	2.644753255	0.202788694
C49H3.4	-2.919724476	1.920970888	0.202788694
npr-6	1.976334527	7.417318662	0.203184563
ZK6.8	4.323152102	0.373277053	0.203184563
nmat-1	-1.245688441	3.770775567	0.203335313
flp-28	0.787685535	5.651831548	0.204082841
crn-7	1.288778369	3.385645705	0.205077447
cdh-4	0.818387796	8.104177133	0.206028713
ptp-2	1.33125419	5.577592944	0.206028713
apc-17	-1.26700595	2.558779515	0.206028713
nhr-159	-4.155579218	2.138856071	0.206028713
best-24	-2.748812649	3.284444412	0.206028713
srm-5	-3.985684965	2.852225868	0.206028713
cdc-6	-1.264679744	5.038170535	0.206325602
srx-44	7.425038928	0.596283499	0.206325602
btb-16	6.521137134	0.540699029	0.206325602
rsef-1	6.109067158	-0.656464855	0.20654516
ech-5	3.064832173	0.890446666	0.207553348
pes-5	2.9076152	1.814607756	0.207553348
Y17G7B.22	-3.062625778	0.38004536	0.207553348
mdf-2	-2.19475505	3.081377346	0.208155349
col-118	3.146049226	2.294658967	0.208564374
pdk-1	-2.175456413	5.350339625	0.208564374
dyc-1	-1.062982948	7.074665897	0.209058921
cyp-35A2	-3.92847452	1.911695258	0.20919747
ubxn-6	-1.220713038	5.608196443	0.20919747
Y73E7A.3	2.618219488	2.133670673	0.20919747
fecl-1	2.027091612	3.485735186	0.211706412
Y41C4A.29	-0.979583421	6.338194683	0.212235713
C49F5.6	-1.508642047	3.398290572	0.21330994
C13B9.2	5.503547764	-0.414440882	0.21330994
F46A8.5	2.756138544	2.345244317	0.21546795
21ur-8507	6.026360233	-0.69458874	0.216725711
F54D7.2	-1.244479347	4.774238352	0.219345021
ZK858.6	-1.612316275	6.430432992	0.219462444
T03F1.11	-3.077545488	-0.119398933	0.219710323
cdh-12	-0.856697321	8.163411367	0.219710323
nhr-254	6.266749068	-0.529995182	0.219710323
R13F6.11	4.894538886	0.844701124	0.219710323
cutl-29	-1.688789077	4.540386621	0.219767852
nhr-94	4.661042161	-0.667469645	0.22110287
egl-15	2.201866781	4.033993065	0.221622866
F10C2.5	2.881146182	0.202236228	0.221622866
kqt-1	1.264042478	5.420446177	0.221691943
Y95B8A.8	-1.098384228	5.523862531	0.222336167
pde-12	-1.593939644	4.378003126	0.224172742
21ur-4042	5.690062243	-1.04872615	0.224172742
C05D2.8	4.565529072	-0.12564432	0.224330434
C30A5.4	5.366649145	-0.619593705	0.224743915
daf-1	1.20305685	5.95547596	0.225901178
epn-1	-0.638362878	9.49558929	0.225901178
pho-1	5.347651584	-0.630968448	0.225901178
4R79.2	1.539141573	5.058124297	0.225901178
E02H9.3	-3.763783282	-0.627460656	0.225901178
lin-18	2.048404057	2.653360471	0.22600441
kcnl-1	0.898750974	7.677747361	0.22600441
ndnf-1	-2.442162252	2.269919404	0.22600441
R02E4.2	-6.279308826	1.035333325	0.22600441
C08F1.10	4.10067005	0.35109543	0.227117553
fis-2	-1.492671972	4.195245625	0.227281462
F01D4.5	1.918088367	1.631830202	0.228335754
hlh-11	0.856433147	7.135017937	0.229095854
Y41C4A.8	5.242585323	-0.089470409	0.229095854
C23F12.4	3.23290942	1.797032229	0.229095854
M05D6.5	1.335083254	4.329939926	0.22959806
cogc-6	1.623121546	4.763824981	0.231547512
ell-1	-0.851388386	8.862329829	0.231547512
adr-2	1.110245863	4.34611679	0.232023093
R03E9.9	6.220444083	-0.559077894	0.232023093
cpb-1	-2.581199633	2.418911715	0.232354628
K01B6.3	5.571985494	0.48142154	0.233426194
21ur-3485	4.518718193	-0.336447601	0.233865279
nasp-2	-1.662797369	6.011590344	0.236090042
nlp-10	-1.066398616	5.229947254	0.236507422
iftb-1	-0.955327911	5.901731154	0.236828614
cab-1	0.713473299	12.42432255	0.236907704
Y54G9A.5	-2.171039597	2.358696134	0.236907704
T20F7.5	-3.285490414	3.162290218	0.236907704
tiam-1	1.390252328	6.707183769	0.237193767
ctbp-1	1.108298186	7.455972395	0.237531236
ptr-23	1.948108562	3.773140656	0.237840378
sem-2	2.939068813	2.039699618	0.238251105
F40F11.4	-6.337209991	0.984391133	0.238251105
R05D7.4	2.865894049	0.431812102	0.238251105
F25B5.5	-1.334622035	3.659377768	0.238251105
lips-14	-6.582104445	-0.065852562	0.238251105
ZC581.3	1.456158286	4.23477902	0.238251105
Y57G11C.51	-3.324644491	1.906554205	0.238251105
arl-5	2.063560516	2.315939392	0.239813295
mrp-2	1.055425472	8.290875576	0.239813295
cpg-1	-1.244885152	7.784890802	0.240128433
srg-48	6.429353695	-0.40525844	0.240128433
K02E10.5	2.690785131	3.705183938	0.240128433
W05F2.3	-1.429154818	5.034201948	0.240128433
Y39G10AR.7	-3.315352373	1.304636829	0.240128433
C02B8.12	3.626081233	3.222964784	0.240128433
dpf-1	1.414774897	6.631936596	0.24129725
spp-19	1.807328934	2.008687354	0.24129725
B0564.7	-1.809881739	3.832205246	0.24129725
C07A4.3	4.842299002	-0.391953715	0.24129725
C56A3.8	-2.745684603	3.79200035	0.24129725
F22H10.3	4.051223235	-0.261826681	0.24129725
chtl-1	-1.459463429	5.550750745	0.24129725
K07H8.2	-0.706559446	6.30605349	0.24129725
miro-1	1.872142007	3.383428452	0.24129725
F16B3.3	1.347888714	4.020245497	0.24129725
Y57A10B.2	1.683877853	1.288800333	0.241434412
ZK721.4	1.242718521	4.208564862	0.241434412
F58H1.20	4.251619626	0.18789738	0.242816929
gly-9	-1.760387298	3.03252692	0.24297999
F29F11.20	2.750390338	-0.180430576	0.24334307
rund-1	-0.898694157	6.28603771	0.245950537
T24D1.3	-1.743031618	2.740222911	0.246678989
B0261.8	2.668724155	1.438766001	0.246678989
Y11D7A.19	-3.200017874	2.020086352	0.246678989
C02F5.15	5.510953189	-0.522303304	0.246678989
nol-9	-1.296294764	2.777273356	0.247259406
C15A11.2	-4.930050061	-0.087505732	0.247863667
F46C5.2	3.2884792	3.167333578	0.247863667
R07E3.2	-6.464196409	-0.304300685	0.247863667
ZK1290.14	3.70500803	-0.499107374	0.247863667
srg-7	-2.811914866	2.004899697	0.248170999
D1054.1	3.568058151	0.439149141	0.248170999
chs-2	-1.960052713	5.106871913	0.24852895
stg-1	-2.79191037	2.202776722	0.248750506
Y57A10A.7	-4.143071232	0.592465	0.248750506
flp-8	1.078278456	10.78305487	0.249701861
T25B6.4	-2.040956544	2.548031627	0.249701861
Y47G6A.25	-3.030543391	2.187926277	0.249701861
bet-1	0.534362079	7.664671266	0.249701861
21ur-2513	-6.20293458	-1.192321363	0.249701861
C32A3.5	-4.305471481	-0.583327572	0.249701861
C50H2.15	1.266356545	3.103142374	0.249701861
rps-9	-0.670558824	7.605752662	0.249786144
T25B9.8	-2.837460105	2.211544357	0.250061583
F32D1.3	1.147429985	5.667288176	0.250061583
dop-1	1.223882377	4.892822998	0.251869858
H06H21.8	7.081137377	0.424420574	0.253407208
xbp-1	-0.904309996	9.847675408	0.2538801
hint-3	-1.127371399	4.58332641	0.2538801
F13D12.3	2.76136367	-0.750674548	0.255740466
pqn-39	0.794194947	6.151763277	0.256304996
B0350.81	2.877409638	-0.143050042	0.256304996
hpl-2	-1.236903138	4.705053789	0.256409974
Y41E3.7	-0.80124591	7.586361244	0.256409974
ZK813.4	2.010569166	5.785886221	0.256409974
T28C12.8	2.681710323	1.826964859	0.256409974
F09A5.2	1.61052208	3.595886056	0.257232855
F18A11.2	5.882236067	-0.829767872	0.257427954
col-120	4.043027399	2.24581153	0.259107312
let-413	1.06345996	6.55291606	0.264108827
mex-1	-1.480391332	4.682926832	0.265864375
soc-2	1.288136893	7.717529113	0.265957703
F36A2.9	-1.302771765	5.118190894	0.265957703
C49A9.3	6.195312167	-0.642979901	0.265957703
F19B10.4	2.990681387	1.319190756	0.265957703
crls-1	-1.359813409	4.410880438	0.265957703
lim-8	2.18096658	5.135960406	0.265957703
F37B4.10	1.547023967	2.729791653	0.265957703
K03B4.4	1.5667109	6.317565343	0.265957703
M142.8	3.116806775	1.523939321	0.265957703
T28B11.20	-4.930328557	1.648902417	0.265957703
M02B7.2	3.633747466	1.252210501	0.266362476
prp-21	-1.25613462	4.590532927	0.269031301
nhr-1	-0.713158933	8.780008153	0.269121247
fbxb-69	-3.984833924	0.650410572	0.269121247
F44A2.11	5.962393615	-0.714392413	0.269121247
far-8	2.067685602	3.88403607	0.270831658
ssu-2	1.730246682	3.955299387	0.271315656
ssr-2	1.274412111	6.431458123	0.271356268
T19C9.8	6.322162198	-0.514076476	0.272041591
C45B2.19	3.874596635	0.464578208	0.272041591
nhr-133	3.505062063	3.09851252	0.272259256
T14B4.5	-5.306829159	-0.352099971	0.272259256
fbxc-51	3.109516538	2.414748258	0.272259256
sdn-1	-1.385732777	7.731021051	0.273370098
gale-1	-0.972278755	5.219513916	0.273443655
cyp-35B1	5.281941351	-0.733238358	0.273443655
Y52E8A.3	5.851533422	-0.899939724	0.274264173
F30F8.1	-2.594954135	3.411408695	0.274791262
cpn-2	1.707070913	2.866876063	0.274860523
pept-1	-4.671364384	0.297838846	0.274860523
F25B5.6	-1.459480285	4.75880806	0.274860523
dhs-6	-1.50527178	3.91255456	0.276136932
F13H8.2	-1.187564515	4.974072032	0.276136932
F40A3.1	1.543693756	4.978339664	0.276136932
dnj-19	-0.627916202	7.761053164	0.276516131
B0261.1	-0.924523637	6.441385312	0.279332098
Y53C10A.1	-3.580980568	-0.075600001	0.279544231
M28.5	-0.846029791	3.126260399	0.279580324
T20F7.1	1.196660206	4.065630581	0.282736798
twk-23	2.617204471	0.314847536	0.284077
C25E10.10	-2.589827539	3.649608091	0.284077
gfat-1	-1.094344791	6.268539052	0.287192683
rrf-3	-1.21935222	5.245758247	0.287331237
acc-4	0.94970535	4.456409	0.287331237
F59E12.6	1.413284368	4.101568237	0.287331237
tnc-2	-2.749114256	1.587825208	0.289368841
F23B12.7	-1.059541685	5.51310292	0.290695888
F09F7.7	-1.638797531	2.924871795	0.290695888
F41H10.5	-5.221231336	0.785348367	0.290695888
W05G11.2	4.700767345	1.328272032	0.290695888
K08B12.7	4.24942256	-0.132576517	0.290695888
mcm-7	-1.662901874	6.118375099	0.294109579
M117.4	-4.340196822	0.340725049	0.294389867
Y17G7B.10	-1.69804066	4.981487241	0.294389867
Y42A5A.1	-1.414079279	6.01426181	0.294843836
ndfl-4	-1.595549269	1.719171587	0.295909861
F39B2.5	2.725374167	0.975536905	0.296583162
Y49G5B.1	-0.992521248	4.810183451	0.296583162
F54D5.12	-1.526571209	5.178295776	0.297768908
F58A4.6	-4.064895442	0.794111976	0.297768908
egl-43	-1.345140026	5.994240391	0.297893714
ZC404.15	-4.658578079	0.16387213	0.297893714
tag-342	2.461891912	2.235116824	0.298007283
egg-6	-1.36986645	6.076359484	0.299109729
puf-3	-1.648437074	5.990688691	0.300780839
Y50D4B.2	6.999003235	0.195526818	0.301197994
F47D12.6	-2.831808547	-0.057417542	0.301656912
T25C12.12	1.077082032	3.662479666	0.30203355
K06A9.1	3.96846703	2.045428133	0.302823834
scav-5	5.778737338	-0.982657303	0.303282745
T14D7.1	1.492124696	3.994444154	0.303405284
BE10.6	-2.838264985	1.194211222	0.304162682
acr-15	2.717621811	2.356545784	0.30454598
cyp-44A1	-3.133869052	0.530838403	0.30454598
Y43D4A.5	-1.438861965	4.937256572	0.30454598
nhr-161	-4.363250171	0.396905416	0.30454598
C34H4.1	5.383874277	1.436157539	0.30454598
cdk-2	-1.919964297	3.804382976	0.30454598
T08H10.1	1.456592399	3.921851044	0.30454598
M01G4.7	3.82127555	-0.252770804	0.30454598
F58A4.2	-3.14944913	-0.181555755	0.30465621
T08B1.4	2.205636468	2.534176346	0.30465621
K10D6.6	5.558502778	-0.498688361	0.30465621
rme-2	-1.042283334	6.421439769	0.305642842
C10F3.9	5.746893215	-1.002533422	0.305642842
T22B2.6	-4.250959048	0.707176189	0.306003861
mut-2	-4.064864422	1.182976375	0.306330046
nlp-38	-1.158654519	4.639685185	0.306330046
grl-4	3.458884628	-0.412672773	0.3071563
B0393.7	6.09235444	-0.575436518	0.3071563
clec-142	6.936233252	0.159340656	0.3071563
ent-2	-0.80758761	7.021481231	0.3071563
samp-1	-1.297667654	4.986882877	0.3071563
C46H3.1	6.826736387	0.159711932	0.3071563
T01G6.1	3.44072214	0.734307623	0.3071563
F33H1.6	3.34626772	0.202861849	0.3071563
copb-1	-0.796314843	7.779411598	0.307852617
ZK131.11	-0.783293331	7.244976404	0.309585314
dnj-20	-0.740786596	5.912648849	0.309721752
prmn-1	1.079430312	4.96428563	0.310304822
epg-8	-1.775467352	3.131816409	0.310950521
C26B2.2	-6.130616288	-0.506644712	0.311161112
pnk-1	-2.020347909	3.963745439	0.312134407
B0272.4	5.459177872	-0.636451361	0.312134407
B0564.2	5.70674941	-1.033186376	0.312134407
C09G1.2	3.128047977	1.62429836	0.312134407
lpr-6	4.253164148	-0.875376776	0.312134407
Y111B2A.27	-6.094507961	-0.49921937	0.312134407
C08G9.1	1.344371577	5.608397203	0.312134407
C25H3.9	0.872865419	5.652766235	0.312134407
F31A3.3	2.382794001	2.258301277	0.312134407
M116.5	-1.667493696	3.395553157	0.312134407
acdh-4	6.962495079	0.182989351	0.312134407
ZK546.14	-1.507538286	4.737588463	0.312134407
Y54H5A.5	6.923096455	0.145475794	0.312134407
T06E8.3	-2.709557466	-0.682579642	0.312134407
F52D2.12	-1.785547952	4.21493066	0.312134407
dnc-1	-0.61874335	8.45044545	0.312722317
lem-3	-1.260507625	4.811096219	0.312722317
usp-46	-1.344465327	4.462746309	0.312722317
egl-46	3.767838081	1.719397279	0.313623205
nhr-101	4.297342629	0.068781751	0.313623205
K03H1.13	-3.316469661	-0.900433294	0.313623205
paf-1	3.574775661	0.038557702	0.313703446
perm-5	-1.460942719	4.044397359	0.313703446
T19C3.5	-5.477187247	-0.124661908	0.314467653
F56A11.14	6.852483602	0.082769805	0.314628958
pdi-2	0.614432809	7.880909403	0.315228131
T20F5.6	0.816892176	7.375600714	0.317053149
clp-2	-1.188206257	3.451825914	0.318037924
Y66H1A.8	2.378155536	0.534475313	0.318037924
T05F1.13	2.782416152	-0.753096253	0.318509784
F55F3.4	-2.713008808	2.499335455	0.319319847
gla-3	-1.716995782	3.075746884	0.319319847
bpl-1	0.740314348	6.198825024	0.320034302
F20D6.8	-1.030941262	7.559275472	0.320034302
Y25C1A.13	-2.228822108	3.51768898	0.320034302
T25C12.7	-5.811605509	0.482421415	0.320034302
aka-1	-0.819270945	7.083303363	0.321351305
eef-1A.1	-0.475273825	11.01210125	0.322055541
ubc-12	1.075540237	3.599184039	0.322055541
tiar-2	3.330847416	1.991000415	0.322055541
F13H6.1	0.61899078	8.20752524	0.322055541
C35D10.1	1.088387224	3.779423558	0.322281695
Y41E3.18	-3.529356862	2.586765347	0.322281695
F36D3.1	1.643843452	1.07015065	0.323694263
D2023.13	-6.994712955	-0.465531886	0.32409819
best-21	3.285150817	1.925803084	0.324418563
gly-10	-0.806922477	5.308233444	0.325783476
rpy-1	0.909986143	6.50530507	0.325783476
twk-13	-1.079397105	4.379557706	0.325783476
F46F2.5	-1.427280615	6.69422266	0.325783476
T06D8.7	1.103819444	3.583816151	0.325783476
Y14H12B.2	-2.095038915	2.569418132	0.325783476
C45B2.18	5.869971117	-0.099920898	0.325783476
cyk-1	-1.245971632	5.509043124	0.326411513
gpd-3	0.617743944	7.325745224	0.327246679
egg-5	-1.736808917	3.933171687	0.327554302
pbo-5	4.693346555	-0.553398051	0.328115257
R11E3.1	5.906624403	-0.035104832	0.328115257
H17B01.5	-0.851751092	4.545452103	0.328115257
T05F1.2	-1.592340663	3.470211112	0.32833747
C27A7.6	0.989506844	7.597168251	0.329105771
F08G5.11	-2.533005858	2.562290412	0.329105771
rpi-2	-0.822838162	6.447992112	0.3295654
hch-1	2.453085103	0.471234135	0.331774875
srp-2	2.897841258	3.077269857	0.331774875
Y54E5B.2	-1.453038508	2.122134498	0.331774875
C37C3.9	-1.788862269	4.115347156	0.331774875
lin-28	-1.540564448	5.375694497	0.332588406
nhr-45	-1.048018549	6.695693543	0.332588406
C02F5.5	6.694175456	0.018326684	0.332588406
F21D12.3	-0.945704451	9.359159843	0.332588406
nlp-47	1.411690771	7.625418024	0.332588406
T24E12.11	-2.600214648	1.656145428	0.332588406
vem-1	-1.568443204	3.197884876	0.333889865
F28H1.1	-1.760465685	3.880328523	0.334426024
irld-2	-1.822168748	4.128242208	0.336518125
ltd-1	1.843870049	3.116066507	0.337227377
rpl-35	-0.689617726	5.695745039	0.337415442
tct-1	-0.647032088	6.989587001	0.337415442
lsm-3	3.114490877	-0.767652707	0.338606293
skpo-1	-0.905626711	6.954285578	0.338898881
gad-1	-0.982882011	4.938735125	0.339596162
F10D7.3	-3.797387717	-0.699745442	0.339596162
B0024.11	-2.40881131	4.382971805	0.339938443
ace-3	0.979305744	6.430979442	0.341070855
Y18H1A.10	-5.818581373	0.022538473	0.341070855
fbxb-76	-6.918934729	-0.536871548	0.341490631
T23B12.6	-1.8686217	4.824332599	0.343582027
wdr-23	-0.791640328	7.343367987	0.343628308
H21P03.8	4.547571302	-0.644850282	0.34464901
mtm-9	1.201806359	3.882984651	0.346050641
twk-7	-1.867200795	3.523066694	0.346050641
cah-4	1.240458092	7.222753085	0.347914979
B0034.4	-3.798206305	1.862688339	0.347914979
srp-6	-1.165798502	4.977950148	0.349336797
npr-10	2.454360009	4.073636902	0.350710486
frpr-17	-1.579680626	4.587393055	0.350710486
M18.3	1.850325365	2.41958329	0.35073773
dpf-2	1.04688213	8.03682608	0.352626557
ZK377.9	5.096696945	-0.054321419	0.352640879
lec-11	5.171683109	-0.915333993	0.352717029
pqbp-1.2	-3.657400102	-0.026771436	0.352717029
efn-4	1.719372804	3.934412238	0.354467697
rab-37	1.474330187	4.972256231	0.354467697
F52B5.3	-1.668845799	5.340153019	0.354467697
T16G12.9	-6.808194306	-0.566329797	0.354886706
C46A5.6	-2.5307364	1.895330588	0.355001877
ZK112.4	2.38415645	1.362662833	0.355976917
Y54E2A.9	-2.579830462	-0.132616317	0.356613191
B0399.t10	2.668854172	1.796627288	0.356613191
Y41D4B.18	5.720841246	-1.092492802	0.362100495
T08B2.11	-4.730020089	0.134374611	0.362548558
ZK813.2	-2.452458345	1.438972773	0.362742615
grd-9	5.286301225	-0.750938659	0.36301247
F52D10.4	1.574138551	4.975876633	0.36301247
rpl-3	-0.66264251	10.10300468	0.36684865
twk-35	2.219439962	1.236639374	0.36684865
F58H1.7	0.686538879	10.67264919	0.36684865
Y56A3A.31	0.897700713	3.630294545	0.36684865
Y66D12A.14	-5.918501859	-0.828215181	0.36684865
T05A7.1	-1.620967484	3.203753754	0.36684865
F10G8.11	-1.272993695	2.57854921	0.36684865
W07A12.8	3.06905959	0.719561212	0.368914562
linc-84	-3.424048835	-0.204340851	0.369392169
phf-32	-2.250711727	3.411447906	0.370027077
T07C12.12	-2.941450731	0.742812758	0.371010673
T02E9.18	5.026096298	0.303944563	0.372299959
rpn-12	1.603859915	3.997546404	0.372311532
C09F12.2	-6.896903654	-0.536839126	0.372311532
F19H8.2	-0.943438234	4.879411622	0.372311532
T28D6.7	1.363434105	5.118500644	0.372311532
Y39E4B.10	1.771038367	2.344590069	0.372311532
C08F1.8	2.957974079	2.194797203	0.372311532
C14F11.2	1.03252603	7.144470888	0.372311532
F08F1.3	-3.494384753	1.783734667	0.372311532
rpb-5	-1.785036422	4.100474771	0.372311532
H35B03.1	-0.927120926	6.785532845	0.372311532
K03E6.7	0.729787666	6.85142574	0.372311532
R09F10.8	-3.045464578	1.319278791	0.372311532
T06A4.3	5.014889143	-0.918491456	0.372311532
Y71H2AM.20	-0.73779831	5.669237758	0.372311532
Y32F6A.6	1.582912571	2.881604246	0.372311532
F49H12.11	5.832914276	-0.935187518	0.372311532
fmo-3	3.534666506	0.722942775	0.372398113
F01G4.4	-1.844398911	2.988218817	0.372398113
C53C11.1	-5.26246678	-0.547370834	0.372398113
gyg-2	-1.379317427	4.791618194	0.372429337
acr-24	-1.460257995	3.373711309	0.372429337
ZK180.3	1.839456548	3.503283645	0.372429337
T02E9.26	5.804659356	-0.2235192	0.372429337
cal-1	-0.89535305	4.418476404	0.372764703
Y71H2AM.5	0.889673678	3.735046556	0.372764703
T09B9.5	5.688007311	0.61946998	0.3730254
fbxa-210	-3.119333763	2.205256319	0.374963389
F29A7.6	-3.086674194	0.958798169	0.374967647
F44D12.2	3.700206971	-0.419608071	0.375367211
abts-2	-2.304596604	1.736546134	0.375367211
Y70C5C.1	6.004106265	-0.853225311	0.376324259
rhy-1	3.225757886	2.193875497	0.376446135
ZC317.7	-2.458012666	0.230687673	0.376446135
K08E5.12	4.729296728	0.62451066	0.376446135
rnf-1	-2.200914823	1.27922582	0.376554873
Y56A3A.6	-4.058619557	2.037384373	0.376554873
MTCE.5	-1.885204217	0.537573307	0.376554873
C13F10.5	-1.393536347	2.914008994	0.376554873
mam-8	4.14969213	-0.310454196	0.376554873
Y97E10AR.3	2.002260436	2.937583688	0.376554873
W10C8.8	4.265094219	-0.871185256	0.376554873
W10G6.6	3.390191666	-0.029585601	0.376554873
slc-17.2	-0.914969067	7.154152802	0.376601729
tofu-2	-1.925106551	3.792067108	0.376601729
arrd-26	-1.049424886	4.804277413	0.378218595
tdc-1	-1.557646829	5.0674755	0.37833615
zyg-1	-1.793948761	4.271696033	0.37833615
cpna-3	-2.146627562	3.510671721	0.37833615
C03D6.1	4.996412574	0.46728452	0.37833615
F21G4.1	3.166168798	1.708793165	0.37833615
Y39B6A.1	2.092122379	1.415482506	0.37833615
snet-1	-1.733783744	3.4562574	0.37833615
C50F7.6	3.822430301	1.130264555	0.37833615
F28B3.10	2.266715634	1.902043338	0.37833615
fah-1	-1.348905012	4.470939001	0.37833615
Y43E12A.7	-3.009463796	1.079821102	0.37833615
Y75B8A.25	-1.452803531	4.500711706	0.38282902
efl-2	-1.588193366	4.710037319	0.383483178
T01D3.1	0.54074302	10.58366239	0.383483178
srh-103	-5.690497773	-0.209010218	0.383654778
smk-1	-0.7786467	8.921457767	0.384822049
ncs-1	2.466540793	0.315858	0.38574055
K06H7.7	-2.935930719	0.04377367	0.385891197
nhr-114	2.603016526	2.098293389	0.385895107
npp-19	-1.1096161	4.537367659	0.385895107
rilp-1	-0.769493064	8.112747193	0.385895107
C50F4.17	-2.162785773	1.513757624	0.385895107
nex-4	1.190827702	7.919293538	0.387228771
rde-1	-0.89140315	5.386927578	0.387228771
F43C11.7	-2.760462652	1.72155611	0.387486282
mcm-3	-1.271586283	5.187605118	0.387865285
B0336.12	-2.487959752	1.96811377	0.387865285
Y54G2A.18	0.703351785	4.950808348	0.387865285
lys-1	1.292036117	5.156835531	0.388105826
spd-1	-1.473629845	2.899057294	0.388519965
ZC123.1	-3.556698076	1.562912723	0.388519965
B0344.1	2.820000052	0.441233624	0.388519965
T23F11.4	1.799119302	4.398173867	0.389575913
Y57G11C.1146	4.993347244	-0.98728274	0.389575913
mrpl-14	1.198313406	2.540430162	0.389621962
T23B7.3	2.670602329	1.233787185	0.389621962
egl-20	4.243142012	3.379241405	0.389739876
tsp-5	-1.974436081	2.140066562	0.389739876
C44F1.1	-2.606893588	5.202993353	0.389739876
col-121	4.986305383	-1.054928107	0.391822648
Y34B4A.9	1.416953633	2.304148933	0.391981757
Y73E7A.6	2.06971406	0.937402929	0.391981757
acr-9	-3.462548924	0.163389766	0.394108064
crh-1	-0.74757189	8.577771934	0.394108064
nhr-50	-1.207668413	5.028717499	0.394108064
Y18D10A.11	-2.838566566	4.233215887	0.394108064
F56B6.6	3.12563817	1.261339797	0.394108064
Y73B3A.3	-2.323129899	1.085019581	0.394108064
F53H4.3	6.516816352	-0.276022712	0.394376664
Y6B3B.5	2.087041858	2.196451007	0.394376664
F20A1.1	2.04990886	1.921360481	0.394376664
Y34B4A.6	-2.362884789	1.956356761	0.394376664
Y82E9BR.19	-1.390808899	3.488282916	0.394376664
acbp-3	3.603544018	0.209287678	0.394596769
glh-1	-1.427082692	5.524286441	0.396189821
rpl-18	-0.704307459	9.62022518	0.396189821
C49A9.5	5.814474779	-0.951285085	0.396189821
C09G5.13	-4.191126895	0.790007166	0.396189821
zim-1	1.791179703	1.711245761	0.397242087
Y51H1A.2	-1.003345475	5.457352075	0.397242087
F40F9.5	-2.406082957	1.905370629	0.397682834
gcy-33	1.478554592	8.411021027	0.399209292
acs-2	1.138286743	5.819989684	0.399209292
W10G11.1	4.121076739	0.037106725	0.399209292
Y82E9BR.2	-1.934291144	1.943901998	0.399209292
T28C12.7	3.304961411	1.507227936	0.399209292
W10G11.17	3.157176304	0.455538956	0.399284376
npr-3	2.661566113	4.185339671	0.399642766
rla-1	-0.558388554	6.340858712	0.401493282
ZK1073.2	-1.222250451	5.738084091	0.401493282
esyt-2	-1.048980204	5.628240989	0.401493282
Y51H7C.7	-2.026922809	1.129037174	0.401493282
C27A2.8	1.870095255	3.049452212	0.401493282
gld-1	-1.22675165	6.992775243	0.401659133
ife-3	1.526050757	3.951911496	0.401659133
rsp-5	-1.204460424	4.293091889	0.401659133
twk-45	-4.79497158	-1.072187643	0.401659133
pnk-4	2.605176815	1.750860282	0.401659133
H25P06.1	0.602803992	7.148398162	0.401659133
M7.8	1.622973878	2.546105333	0.401659133
asd-1	-0.591958609	7.543728951	0.401659133
T28B8.3	3.958853987	1.092629312	0.401659133
lips-15	-2.996362223	2.770445294	0.401659133
Y43D4A.2	1.085554279	5.038471577	0.401659133
Y48C3A.5	0.812650376	5.130847654	0.401659133
B0403.3	2.316043743	2.585090691	0.401659133
C26B9.1	2.393410061	3.077439742	0.401659133
C28H8.8	5.501202428	1.012237538	0.401659133
glb-10	1.51591794	7.451123639	0.401659133
ppfr-2	0.800038075	4.031026979	0.401659133
F13H6.5	-0.94385101	5.308268206	0.401659133
nprl-2	1.996109208	3.197539405	0.401659133
R05G6.1	-1.251041855	5.106848262	0.401659133
R119.3	-2.806021613	2.847434226	0.401659133
Y19D10B.6	6.594252032	-0.267426134	0.401659133
set-31	-3.21432361	-0.317120998	0.401798764
F55F1.8	-2.967082541	1.069329511	0.401798764
rps-4	-0.602188436	7.835144588	0.402080501
mlt-10	4.766408394	-0.050094639	0.402138517
R05D3.3	4.247738724	0.09372704	0.402138517
Y106G6G.7	2.939514887	-0.149575675	0.402138517
duo-1	-2.011626713	2.621237225	0.40320111
frm-5.1	1.253327555	2.882859325	0.40320111
ccg-1	-1.249520692	4.326025756	0.403357634
pal-1	1.808511653	4.861466863	0.403357634
unc-33	-0.866199866	9.158465586	0.403357634
Y37D8A.19	-2.186914892	2.418189561	0.403357634
Y73F8A.5	0.637864723	6.599437393	0.403357634
C32D5.4	-6.688937407	-0.64885627	0.403357634
acbp-1	-1.303580624	1.970073744	0.403357634
akir-1	0.596905671	6.804922747	0.403357634
F31F7.1	3.887135742	-0.936614485	0.403357634
polh-1	-2.453425712	3.841083079	0.403357634
M01A10.1	2.135040018	1.900760744	0.403357634
T05E7.3	-1.722392384	4.215282447	0.403357634
C52G5.10	3.571218952	0.096714539	0.403357634
Y69E1A.15	-2.070604322	1.472680247	0.403357634
K03C7.3	-2.506768989	1.013422446	0.403628778
F16H9.4	3.583181644	1.745345142	0.403628778
clc-2	4.705393127	0.904153975	0.406039676
ptr-4	2.772235148	2.540418759	0.406872248
F36G3.3	1.2393148	3.39027356	0.406872248
Y110A7A.7	1.509646925	4.024673416	0.406872248
K03C7.5	-2.24554959	1.225452459	0.406872248
linc-149	2.190784348	0.584919703	0.406872248
dmsr-6	0.834408303	6.050481465	0.407118662
F17C11.7	-1.002654085	4.556916377	0.407367371
W02C12.2	1.192422199	4.664216952	0.408555472
Y51H7C.9	2.698040183	0.839475545	0.408555472
egl-13	0.954177629	9.582127691	0.409717107
srh-72	5.670778223	-0.344716092	0.409717107
lim-9	-1.028285992	9.046080746	0.409717107
C01G10.1	-4.563939263	0.523508447	0.409717107
set-9	-1.408921957	3.616371674	0.409717107
ddo-2	1.051528914	4.255291638	0.409717107
F56A11.7	1.965915256	1.286729117	0.409717107
F57C9.6	-0.707493281	3.583539384	0.409717107
F59A3.10	2.804228394	2.600741936	0.409717107
Y32H12A.2	-1.832999763	3.926145522	0.409717107
col-99	2.925002285	1.082832533	0.409965174
ins-25	2.876285267	0.235454296	0.409965174
set-1	-1.00816525	5.952801849	0.409965174
F36F2.1	-2.086333201	1.062325855	0.409965174
ZK632.11	-1.736617011	3.089579659	0.409965174
B0563.6	1.442598573	4.77754608	0.409965174
C10H11.8	-1.845953218	3.408656474	0.409965174
frm-10	-0.607077929	6.78158125	0.410238653
Y37E11AL.1	1.154121124	4.737439371	0.410238653
dhs-12	-1.742142612	3.949290876	0.410842749
hlh-16	-4.421672793	-0.589574442	0.410842749
ani-3	-1.929711226	2.733052163	0.410842749
C24A11.2	5.71067022	-1.051860021	0.410842749
chil-10	-0.731774184	4.334931021	0.410842749
glct-6	4.403238389	-0.66854526	0.410842749
Y46H3A.5	-5.35495209	0.731553855	0.410842749
Y54E10BR.3	-1.03788191	4.256228344	0.410842749
F45D3.15	4.904927238	-0.470082623	0.410842749
F57G12.7	-3.282831682	1.482042343	0.41096349
sqv-8	1.137501143	4.119095155	0.411143159
ubc-25	-0.779406516	8.769380699	0.411143159
ears-2	-1.460135147	3.540013674	0.412825293
fbp-1	0.893476665	6.536290181	0.412825293
C01C4.2	3.847789549	-0.325597114	0.412825293
F58B4.2	1.574939674	1.638339538	0.41434141
Y71F9B.6	-1.172689041	3.148612622	0.415187234
nhr-116	-2.554576736	2.565892629	0.415282417
zhp-3	-2.622660643	1.015755662	0.415282417
C25D7.5	-4.915127036	-0.823222367	0.415282417
C44H9.6	3.015459134	-0.697077555	0.415282417
Y39B6A.13	3.101237059	0.546991191	0.415282417
B0399.t8	1.67246315	1.220777901	0.415282417
C03B1.2	3.183775735	-0.405417771	0.415282417
del-9	2.933431735	2.112566408	0.415282417
lron-7	-1.456458969	5.391697383	0.415282417
T23H2.3	-1.151569389	4.131852186	0.415282417
Y55F3BR.6	0.882715434	4.195964416	0.415282417
plst-1	-0.716791478	6.648742898	0.415282417
mlc-7	-2.819596269	1.684346735	0.415282417
H32K21.1	-1.378218165	2.474629144	0.415282417
F47C8.4	2.999448432	0.102129904	0.415282417
B0034.17	2.89183574	0.689817174	0.415282417
prom-1	-2.225727627	3.2210989	0.415839194
pqn-41	-0.456406385	8.499337501	0.416129116
tpa-1	0.572043065	7.056171998	0.416129116
flp-11	0.81985529	6.545144608	0.416299165
skr-20	1.652601221	2.391868495	0.416817065
aha-1	0.543754037	6.682992965	0.418019335
ekl-4	-1.920588829	5.243337886	0.418117586
BE10.7	-2.61491088	0.436235157	0.418618986
B0361.4	-1.083060878	6.292760206	0.418961516
srt-47	6.429961179	-0.31435605	0.419384368
rom-1	3.266879679	-0.356404056	0.420144989
scc-3	-0.769561588	7.421882979	0.420144989
R03A10.5	2.274316541	2.089144038	0.420144989
F08F8.10	-1.227327738	4.638068494	0.420144989
flp-4	-0.764189445	5.980847046	0.420531166
21ur-10061	3.28749878	-0.599604054	0.421735844
sec-24.2	-0.633470297	7.038736283	0.422729802
Y106G6H.13	-3.470152833	0.207673848	0.422729802
F46H5.5	1.734492822	4.462462279	0.422729802
Y67D2.4	4.044961763	-0.470576901	0.422729802
Y37E11AL.3	1.629871834	1.837949415	0.423759375
nhr-125	-3.015221227	2.939916504	0.424257593
Mar-04	1.977531971	2.860050591	0.424509525
vps-41	-2.101328996	3.471132906	0.424623623
F26H9.2	1.212565334	5.60390218	0.425149261
clk-2	-1.655707529	4.757530228	0.426124964
C08F8.3	-1.596012405	3.891901402	0.426124964
cysl-2	1.953477418	3.611165778	0.426124964
Y87G2A.13	-1.544805987	3.436010682	0.426124964
Y18D10A.29	4.021973168	-1.140508985	0.426550389
fax-1	3.50330917	0.932937981	0.42698272
F32D8.12	1.198050032	4.21712526	0.42698272
C34F6.10	-0.997481715	9.667948857	0.427448173
mek-1	-1.06096856	6.446389849	0.427679272
nhr-22	-1.666361056	2.510478484	0.427679272
pgp-9	-1.396061536	3.923343762	0.427679272
Y62H9A.9	-2.243252016	3.016946486	0.427911683
F53F8.4	2.903442798	2.887348744	0.428572418
ZK228.4	4.206690997	0.438731044	0.428572418
vha-19	0.776978532	7.077912848	0.428572418
srd-70	-1.681408887	5.806213483	0.428584295
ceh-48	-0.821760358	5.765872286	0.428584295
C44C1.5	-2.759130019	1.17645605	0.428693229
egg-2	-1.307902094	4.501975462	0.428693229
gpa-16	-0.974175104	7.914194342	0.428774465
sec-5	1.244879581	4.948083364	0.428774465
alh-6	-0.955519578	5.470705369	0.429354342
M04G7.3	1.65478705	5.156103883	0.429354342
Y71H9A.9	-3.192565179	-0.628283568	0.429520879
rgs-9	-5.331642735	0.388818559	0.430992167
Y57A10A.28	-1.363371202	3.499869506	0.430992167
mkk-4	-0.959098287	7.272165247	0.43111555
K07E3.2	-2.180260326	2.946668382	0.431276154
Y41C4A.11	-3.502082936	0.684498929	0.431345633
aakg-3	2.680578055	1.421009853	0.431526992
rde-11	1.578207393	3.736696093	0.431526992
dct-1	-0.728736376	7.357274482	0.432782702
Y47D3A.31	5.512607558	-0.51803355	0.433805821
fbxa-37	-2.353733024	1.603880933	0.433805821
nuo-2	1.127812295	5.044812668	0.433805821
acr-20	2.26679222	3.056799616	0.435149503
laat-1	-1.129626331	5.471889817	0.435149503
pho-11	-1.691787546	4.081060389	0.436133669
Y34D9A.3	-2.169358693	2.979902688	0.437657342
R04E5.8	-0.895720021	9.042539111	0.43778975
pqn-53	-0.415419056	8.381424855	0.438363736
ceeh-1	-2.157290727	2.087172892	0.4385751
Y65B4BL.1	2.285521376	2.61583661	0.4385751
ubxn-2	-1.05028585	6.228353118	0.4385751
F48E8.4	-0.687522317	6.921193629	0.43925232
cyp-33B1	-6.517156724	-0.911252856	0.440096506
F22E5.6	-6.506096679	-0.922099445	0.440096506
catp-5	-1.874526013	3.686649299	0.440096506
M03E7.1	3.777709267	1.265943075	0.440096506
T07D3.9	-2.680942171	3.26127937	0.440096506
B0379.10	5.613242656	-1.224698038	0.440096506
madf-2	2.26851141	1.917017145	0.443402615
trcs-1	-0.911905523	5.161111825	0.443600292
deg-1	-1.219925123	7.887975023	0.444130714
rpl-7	-0.558221731	7.440845216	0.444945083
hpo-17	2.591010287	1.046458638	0.444945083
Y48G1C.8	-0.779189313	6.182812892	0.444945083
nhr-3	-0.644864874	6.628527858	0.445514867
kin-18	-0.857045679	7.420518984	0.445699416
B0222.1	-1.706435565	5.302167349	0.446062897
aex-1	-1.112037831	3.624592127	0.447590717
lin-24	-0.870889372	5.980289907	0.447590717
nhx-4	0.702227527	6.219210926	0.447590717
alkb-8	2.404226211	1.698912444	0.447590717
K01C8.1	1.177165241	3.026779531	0.447590717
nipi-3	-0.826652565	10.08251381	0.447590717
ZK177.8	-1.299050249	4.079812905	0.447590717
B0495.15	-3.095690484	0.855280867	0.447590717
aakg-5	1.454308368	4.454253676	0.448273661
nlp-14	-0.769743426	10.13971184	0.448295241
M02B1.2	-1.119131069	4.855740054	0.448295241
dkf-1	1.049180843	3.397028893	0.448295241
pqn-92	1.521709195	3.174303233	0.449293161
acy-4	1.113097175	5.805518948	0.450334097
ugt-63	3.024342455	0.323914062	0.450405711
K11H3.3	-1.520605152	3.996339556	0.450600409
D2005.7	-4.424104107	0.638538743	0.450600409
Y53F4B.21	-0.841785482	4.933606758	0.450947321
atg-7	-0.893839139	5.530512856	0.451199712
H08J11.2	1.123969363	2.939632931	0.451199712
B0457.6	1.108799049	4.239777336	0.451215419
msh-2	-2.925552721	2.524864265	0.451350206
cri-2	1.525594987	2.313115418	0.451350206
atln-2	2.535456544	1.12160728	0.45152712
cytb-5.2	-1.488337466	2.512800238	0.45152712
Y45F3A.4	0.945939391	4.62064596	0.452072138
Y54G11A.7	-1.645200411	3.229748817	0.452072138
F16H9.5	2.90428988	-0.094829917	0.452072138
B0350.69	2.33250279	-0.48457978	0.452899425
sao-1	-1.973838092	5.605076204	0.453464423
Y62H9A.3	-2.497640077	3.134843498	0.454821992
F52B5.9	2.455409093	0.354442571	0.455764213
pek-1	0.640629933	5.68247056	0.456063273
dlc-6	-1.369574608	2.758663888	0.456063273
F13D11.4	-1.254513725	4.687467949	0.45660271
F45D3.2	-1.472126235	4.272620282	0.456929072
Y38C1AA.1	0.736558136	4.054609254	0.456929072
elpc-1	-1.135074489	4.814897176	0.456929072
ZK1055.6	-1.574371317	4.668917195	0.456929072
F40H3.16	-3.163901532	0.577337306	0.457071922
mdl-1	0.822028178	7.883015155	0.457527883
R07B7.6	-2.802472052	1.775495671	0.457527883
F14B4.2	-0.795462923	9.482627899	0.458311357
tag-272	-4.250995443	-1.182205139	0.458311357
F53G2.1	3.105011461	0.080276303	0.458311357
F57B9.1	1.837114718	2.159460384	0.458311357
T20H12.1	-1.384502044	3.939450036	0.458311357
C45G9.15	-5.272284027	-0.597323985	0.458311357
F30A10.9	-1.546027326	1.187137019	0.458666094
T26C5.3	-1.198982508	5.094570809	0.458666094
Y66D12A.24	3.641782133	1.062969503	0.45916831
K07B1.8	-0.810448046	4.460212822	0.45916831
Y37E3.8	-0.45159639	6.12956779	0.459453725
F43G9.3	-2.658377552	2.879343735	0.459710986
F09E5.14	-1.773037026	3.085082188	0.464079209
add-1	-2.003156083	3.271480722	0.464108588
gfi-2	0.762790159	6.89010781	0.464108588
F17C11.10	-1.403459409	5.52826148	0.464108588
cth-1	1.700917658	2.807542467	0.464108588
T05D4.3	-4.317799384	0.860696645	0.464108588
ugt-50	0.923533205	3.343840709	0.464108588
R03H10.6	-2.424084915	2.925453172	0.464108588
Y48G8AL.5	-1.330937706	4.830623625	0.464108588
F31B12.4	3.120332847	0.85180719	0.464804664
dpy-14	2.682025883	3.93734083	0.465194008
scc-1	-2.232031411	2.318427904	0.465194008
smg-6	-1.059482889	5.669054227	0.465194008
zyg-12	-0.746957083	5.258896036	0.465194008
sel-1	-0.55597155	5.404011158	0.465703301
lgc-14	6.192303289	-0.536100655	0.465718852
cap-1	-0.704513926	6.59784944	0.46666742
rtel-1	1.169335451	4.231474818	0.46666742
T21B6.17	6.26574785	-0.494706515	0.46666742
ceh-22	6.22810762	-0.606571131	0.466739953
plk-3	-1.548962823	4.630000267	0.466739953
aqp-4	-4.346201894	-1.255352444	0.468141823
cul-5	-0.937259517	6.303930731	0.468226684
flp-27	1.82150688	1.148796963	0.468226684
ZK54.3	-1.283122854	4.995409784	0.468226684
Y20F4.8	4.261765846	0.033196007	0.468226684
Y7A5A.1	3.41219693	0.139235513	0.468305616
Y92H12BR.2	-1.085803216	2.399670344	0.468559025
C44B12.6	-6.364891022	-1.03110016	0.469201645
col-78	-3.838799224	0.642245353	0.469435139
mlc-1	-1.046219987	4.856317344	0.469435139
F11E6.9	3.376327783	-0.264159252	0.469435139
K08E4.2	-2.607108374	1.030950447	0.469435139
K12D12.5	-3.363959226	1.625078906	0.469435139
W10C4.1	-1.641821155	3.817866617	0.469435139
C42D8.9	6.23875391	-0.539729774	0.469435139
M106.7	-2.136156558	1.291792075	0.469435139
gadr-6	-1.011546805	4.880645676	0.470176738
H06I04.3	-0.723010241	6.448513188	0.471236548
F33C8.2	-2.980929586	0.875043062	0.4717747
lin-36	-0.860691164	6.70437521	0.472058089
cec-3	-1.61957697	4.85021629	0.472058089
asp-14	1.129572872	3.427509829	0.472058089
F26A3.4	0.672098314	6.409613028	0.472239648
cope-1	0.744660852	4.806095608	0.472239648
T04B2.3	1.320462613	4.262958699	0.472239648
ZK1058.3	2.7772829	0.030158686	0.472239648
T20F5.4	2.78378991	1.115591603	0.472239648
Y74C9A.1	6.201970693	-0.561361615	0.472239648
rab-33	1.335164002	2.282078763	0.47279142
ZK353.9	-0.864357408	3.104591846	0.47279142
F42E11.6	-5.497739421	-1.132732346	0.47279142
hot-3	0.820844995	5.095377107	0.473682052
C05C8.5	-1.806530105	4.54113179	0.473682052
sams-3	-0.903719585	3.862535172	0.473682052
C25A11.2	-1.780200268	4.394122559	0.473682052
poml-2	3.723665183	-0.162346462	0.473682052
lgc-38	-1.007116385	7.268576697	0.473682052
ska-3	-2.837851611	2.221055225	0.473682052
T05A8.3	-0.838186276	11.3466855	0.473682052
Y48G1A.2	-5.133104051	0.043884767	0.473682052
Y71F9AL.10	-0.789394276	6.38496634	0.473682052
ZK867.23	-6.307662376	-1.07020745	0.473682052
arf-1.1	3.2935336	0.895784645	0.473685154
dur-1	1.888198782	2.981645852	0.473685154
rbc-2	-0.5142907	7.631701347	0.473685154
yars-1	1.582592515	2.394512912	0.473685154
rig-6	1.127739149	7.928195764	0.473685154
R05D3.8	-1.484131771	4.26824038	0.473685154
Y65B4A.1	-0.972764608	4.263010137	0.473685154
R10E11.10	4.01672378	-1.149079996	0.473685154
srh-44	-2.326514035	3.160451964	0.475198757
unc-85	-1.372002637	3.681946058	0.475198757
Mar-03	-1.884248627	3.275649071	0.475198757
madf-11	1.00122618	4.725466311	0.475198757
C30F12.1	1.192488855	5.599664907	0.475198757
C56E10.3	-2.017462359	4.743062209	0.475198757
C35E7.8	3.20578281	1.448248158	0.47569893
rbbp-5	-1.620059871	2.930804485	0.47569893
hmg-3	-1.421681853	3.780702769	0.475983079
Y67A10A.3	5.340110024	-0.575642929	0.475983079
nap-1	-0.811123686	6.236285878	0.475983079
ubc-26	2.137365436	1.78593004	0.475983079
ZK177.1	-6.417779597	-1.004671421	0.475983079
sms-1	-0.71958023	6.483503139	0.476502551
F14B4.1	-0.998884505	4.160102495	0.476502551
F47G9.1	-1.144027618	5.46847033	0.476502551
daz-1	-0.98601511	5.206535927	0.476993115
M01H9.7	6.172377178	-0.641193807	0.477648229
taf-2	1.528492137	3.907583484	0.47784464
C47G2.4	0.796198029	4.928557343	0.47784464
F13D12.5	-1.721470271	2.56195708	0.478557889
nhr-243	-2.543995583	2.623156966	0.478557889
gtr-1	1.583703664	2.933152855	0.478557889
D1081.6	-5.394551079	-1.178228192	0.478948711
C42D8.1	3.097983071	0.999994874	0.480285085
F43C9.2	-0.594216163	6.91425166	0.480530013
lpd-6	-1.038158126	3.454054349	0.48064548
T24H10.4	0.721581137	6.838415731	0.48064548
cyp-23A1	6.178635599	-0.671465043	0.48064548
F21F3.7	0.942959767	6.639996628	0.48064548
zeel-1	6.135866877	-0.510622153	0.48064548
Y55B1BR.5	-1.570154179	3.217045881	0.480875644
lgc-45	4.990342605	0.852318179	0.480974716
Y54E10A.11	-0.779750958	6.356447627	0.481108009
mig-13	1.04453877	5.045013637	0.481246124
W03G9.2	-2.877447199	2.133114205	0.481246124
Y61A9LA.1	-1.313854585	4.230663327	0.481246124
F26E4.6	0.782251872	3.780642802	0.482730784
T19H5.4	-0.537905151	6.442766459	0.482751728
nhr-55	3.329766166	1.03233284	0.48277373
C45E5.53	3.013343906	0.258060726	0.482881524
syx-2	-1.378245399	5.648937115	0.484168434
dyf-11	-0.856799988	6.826220799	0.484474601
B0303.3	-1.594836819	4.73086831	0.484474601
cdc-25.1	-1.27854381	5.102833931	0.485734114
dhs-5	2.877265699	1.270639463	0.485734114
F57G8.5	3.104117144	1.388416699	0.485734114
D2096.11	-1.561178169	1.337214013	0.485734114
K02H8.4	4.141626941	0.812893709	0.485734114
F21C10.17	3.150276408	-0.748523835	0.485734114
hum-8	2.593012043	0.193500968	0.486046854
W03G11.2	5.412460396	-0.702368674	0.486046854
C08B11.8	-2.628956017	0.866227162	0.486208714
C01C10.2	-2.451278272	0.840148141	0.488010163
gst-15	2.80566111	0.08191706	0.488097812
Y69A2AR.28	3.595811894	-0.318848171	0.488097812
fard-1	-1.659667623	2.54676213	0.488302881
hgo-1	-1.228291777	4.944728047	0.488320696
prx-14	-1.535173102	0.496107592	0.488320696
aat-9	-1.113712993	4.766471764	0.48884471
nhr-18	2.049718698	2.074565674	0.48884471
rsp-7	1.095574878	5.293576956	0.48884471
F13E6.1	-0.497784194	7.079352392	0.48884471
xpb-1	-0.890069205	4.213556507	0.48884471
let-721	-0.986220872	6.359857916	0.491255482
sftd-3	-1.230475406	3.160015799	0.491255482
W06F12.7	3.000389881	0.097157716	0.491255482
C25A1.1	-1.212049626	4.591221635	0.492118575
F09E5.8	0.871327295	3.38146122	0.492672819
nas-6	6.105596602	-0.721438867	0.492727067
ral-1	-1.048700581	6.126192936	0.492727067
hpo-20	-0.817065437	3.794466481	0.492727067
C56A3.4	1.185011741	3.429164276	0.493820136
W01D2.3	-2.852092731	-0.153367146	0.494719718
W09D10.4	-0.69759798	7.277907704	0.494719718
ZC434.8	-2.080276594	2.86200896	0.494719718
hpo-9	-0.931454587	5.144642252	0.494719718
H42K12.3	2.982168296	1.12992987	0.494719718
cpsf-1	0.960718877	5.088208324	0.494719718
rps-6	-0.61278391	8.068343997	0.495247621
tag-179	-1.528827378	4.980615075	0.495247621
F41G3.5	-5.099703214	-0.313894605	0.495247621
M151.7	-3.045082621	-0.488121937	0.495247621
W02B12.10	1.392609845	2.136846597	0.496595795
Y39B6A.49	-3.897373785	-0.458270549	0.496595795
exc-4	1.715281137	1.346762532	0.497780794
B0238.1	-2.381719697	0.79103667	0.497780794
srz-24	-1.92346808	0.41710762	0.497780794
kin-32	-1.32121532	4.798748475	0.49790277
C36E8.1	-0.620894362	5.931140423	0.49790277
ntr-1	6.05448013	-0.708248154	0.49790277
F58F9.1	0.881796799	4.024655815	0.49790277
Y49E10.29	3.216627578	-0.375966309	0.49790277
cho-1	1.05306553	6.843925807	0.497977953
R09E10.1	1.287329783	1.703340226	0.497977953
C48E7.2	-1.765317311	2.387040695	0.497977953
dop-3	-1.939073132	3.457165277	0.497977953
linc-143	-3.654404121	0.014948945	0.497977953
nlp-13	0.947087382	6.608418334	0.499216829
akt-2	-0.798256562	6.260142962	0.499476681
ech-4	-1.599235218	4.920277171	0.499476681
F48E8.3	1.196800398	4.480608662	0.499476681
Y73B3B.1	-4.535619341	-1.16095472	0.499476681
ZK682.7	-1.214981876	2.624382676	0.499476681
R06C1.11	-3.149423457	0.295208976	0.499476681
F56D5.4	0.887422943	4.442334277	0.500031706
F18A11.3	2.014560592	0.59094461	0.500410691
Y51H4A.25	1.238324797	4.650360981	0.500563642
daf-5	0.647289678	10.22708932	0.500736007
fce-1	1.04577455	4.913902013	0.500736007
mcm-2	-1.851470866	5.142366532	0.500736007
gls-1	-0.832770592	6.091685283	0.500736007
K03H1.7	-1.796725884	1.589103505	0.500736007
cht-3	-0.679440018	6.698586854	0.500736007
E01H11.t1	2.446977914	-0.571905757	0.500736007
rps-0	-0.422108802	7.358636084	0.501500999
mdt-9	1.521787131	2.858933368	0.502801262
C34B2.8	0.81676461	5.293853831	0.502801262
thn-6	-4.185339857	0.386571525	0.502801262
taf-5	-0.699736131	5.141344454	0.504130853
ZC132.3	-1.499999866	2.681771238	0.504491284
K01A12.3	-1.164549787	5.754550402	0.50455748
Y6B3B.1	-5.502701789	-1.224587477	0.505393225
msra-1	-1.381732855	2.757370954	0.506584062
npa-1	-1.027204915	6.303075119	0.507402111
C14B1.2	-1.350560939	2.653530609	0.507402111
D1053.4	3.034142311	-0.502058812	0.507402111
C27F2.4	-1.209327992	3.678582502	0.507402111
irg-2	-1.90569549	4.757008447	0.507402111
C12D8.25	-3.548870479	-0.679989957	0.507402111
dab-1	0.607625732	7.054022859	0.508110462
hpd-1	-1.424104125	4.867244073	0.508110462
acs-18	6.112834713	-0.737522326	0.508110462
srbc-19	6.069938277	-0.690967272	0.508110462
M02D8.7	-2.521576977	2.410588294	0.508110462
R12H7.6	-2.258926117	0.415408572	0.508110462
sdc-1	-0.837334627	5.136857289	0.508477644
C48D1.5	2.199582667	2.198252485	0.508477644
hpo-24	-1.368783838	4.081652638	0.508477644
T28F3.9	3.221751694	1.721700774	0.508477644
Y43F4B.10	2.23666518	0.320725646	0.508477644
Y44A6D.1	3.195776737	-0.336424846	0.508477644
F41C3.4	-1.658397353	3.816758921	0.508477644
W02F12.2	0.879736216	5.037801909	0.508477644
rpl-2	-0.621860196	7.974636832	0.508720631
C02D5.4	1.509242793	3.641813643	0.508720631
D1086.7	-2.127995452	1.065818684	0.509045687
F27D4.6	0.94703608	4.17068587	0.509884143
ndc-80	-1.886381682	3.533116489	0.512260759
srh-112	-2.990305996	1.405341498	0.512260759
Y53G8AM.7	-2.787963681	2.65826848	0.513621968
F13H6.20	6.083363194	-0.675864468	0.514140569
mnm-2	1.085591367	6.766655746	0.514254452
F59B10.2	-2.403010085	2.333438472	0.514591068
bub-1	-0.724997138	4.494548865	0.514642392
lgc-21	5.111056881	-0.447540638	0.514642392
jmjd-2	0.741118517	6.717709463	0.514642392
D1069.3	1.917237371	3.181830226	0.514642392
acr-10	3.476476097	0.150078006	0.514773526
F54D8.6	-0.657484863	5.354483874	0.515461322
F34H10.4	2.510762863	-0.960910372	0.51701759
F59A6.5	-1.14028384	5.702980132	0.51701759
cTel55X.1	2.226783371	1.025569941	0.517327723
F54A3.2	-1.155288919	4.860680146	0.517327723
W02D7.5	5.00637353	-0.339907612	0.517327723
F15C11.5	-2.360535733	1.291724318	0.517327723
Y54G11A.19	3.040611587	-0.759084674	0.517327723
emc-6	-1.298156012	1.82744341	0.517618251
F41G4.5	3.547631979	0.515514508	0.517618251
rab-39	1.003580924	5.490951551	0.518109336
sph-1	2.658741249	1.38783649	0.519098842
F02E9.5	-0.502570086	5.385011421	0.519098842
R151.10	2.350263944	1.828090368	0.519098842
C38H2.2	-1.020353207	4.312084706	0.519244004
henn-1	-0.889872817	3.441124888	0.519244004
sgo-1	2.196858383	2.599286693	0.519244004
F11A1.2	2.301283556	1.107532871	0.52109929
C28H8.4	-1.228711534	3.730525108	0.52109929
C37C3.1	-0.785933166	4.625636654	0.52109929
tpxl-1	-0.960599563	4.840773568	0.52109929
mrpl-28	-1.787895628	3.318463369	0.521209736
R13H4.8	-2.136918202	1.872519106	0.521754651
srz-85	-1.543062757	2.026214985	0.522417393
T10B10.3	-1.375230005	5.559015893	0.522814029
C18B10.6	-2.989181404	1.535412464	0.522814029
T05E8.3	-0.787241072	4.508644447	0.522814029
Y71G12B.25	-2.358322718	2.51400749	0.522814029
xpc-1	-0.711181616	6.030866709	0.522814029
igcm-4	0.693412549	6.373863132	0.522814029
C41G11.15	-3.197235645	0.369513155	0.522814029
Y102A11A.16	-3.664157865	0.343121266	0.522814029
cyp-34A3	-4.004275673	0.447625601	0.523079067
F35E12.5	2.89081885	0.320809719	0.523079067
R03G8.6	-2.635057098	3.404075607	0.523079067
cyp-29A2	1.230587668	1.330947613	0.523079067
Y39E4B.5	-2.257602113	3.4698436	0.523079067
ZK596.3	1.868171289	2.128507854	0.523079067
R144.6	1.072794647	2.675111964	0.523079067
Y110A2AR.3	1.02778095	4.059699319	0.523079067
klp-15	-1.879084573	4.269556615	0.528441396
zag-1	-1.40773539	5.99907459	0.52889464
ser-5	1.040551041	6.113160924	0.52889464
bath-39	-2.583078692	2.711180845	0.52889464
zfp-2	-0.872133703	4.770804197	0.52889464
F55C12.4	2.024406511	3.05614545	0.52889464
Y47D3A.35	1.563254188	0.904479645	0.52889464
Y37A1B.5	-2.464787784	3.202840103	0.529507207
rab-10	-0.518203632	7.30990396	0.530531444
sur-2	-1.080246997	6.143004459	0.530531444
cyld-1	-0.471984629	8.211002316	0.531049685
ins-22	2.774170664	0.876080004	0.531503805
oxi-1	-0.663157042	5.624241865	0.531503805
pfn-3	-1.541770397	1.538850698	0.53241529
try-6	-1.604331881	1.127565044	0.53241529
F34D10.3	-1.624647402	0.407620179	0.53241529
hecw-1	-0.91784253	5.153466067	0.53241529
sre-15	5.929663009	-0.765879583	0.53241529
cyp-33C5	5.216146194	-0.896594001	0.53241529
C39D10.11	-1.491291533	5.193826933	0.53241529
daf-14	-0.690113229	5.119857672	0.533138669
F25H9.6	2.073299356	1.987208528	0.533138669
tag-294	0.826494781	7.77575181	0.533138669
F55C7.2	1.347218891	2.775664842	0.533138669
neto-1	-2.101972665	2.33670875	0.533138669
syx-18	0.984298393	3.57612618	0.533138669
fbxa-137	-3.526158544	1.50950984	0.533138669
cut-6	5.889609965	-0.786738484	0.534063078
R102.5	-0.612317777	7.415936449	0.534444056
agt-1	-1.882594141	3.257432442	0.534510971
col-76	3.638647791	-0.460797509	0.534510971
gpx-5	1.336918117	2.894223128	0.534510971
C30H6.8	-2.920054413	0.471446697	0.534510971
wdfy-2	-1.102993919	5.372343524	0.534510971
C09D4.4	-0.779970335	6.467082211	0.534510971
swd-2.2	-1.565517092	3.992834352	0.534510971
T09D3.8	3.489428485	-0.23453634	0.534510971
Y43C5A.2	2.864030646	-0.245330188	0.534552343
F56A8.3	0.790564006	6.091378487	0.535236077
Y43F8C.t2	-2.436052888	0.0808981	0.535462763
R53.5	2.010665061	1.621181791	0.535975334
prk-1	-1.670757838	4.380016447	0.536023526
D1086.10	-1.271012489	4.326545692	0.536216578
K09F6.6	2.893316526	1.155980705	0.536654872
gon-2	0.775412343	6.775757136	0.536665011
B0395.10	3.011727972	-0.679471408	0.536665011
dnj-30	0.741500124	3.442538228	0.536811486
flp-2	0.68249073	6.065537369	0.536811486
H36L18.1	3.147536272	0.063056054	0.536811486
mys-2	0.81741945	4.062188385	0.536811486
arrd-13	1.151457769	3.648348232	0.536811486
F43H9.4	-2.079688666	2.09039581	0.536811486
smgl-2	-1.102723138	5.583702321	0.536811486
cil-1	1.426067626	2.586195083	0.536811486
cyk-4	-0.986258595	5.085311289	0.5368331
F10D11.5	-3.590413389	2.68141967	0.5368331
R10E12.6	-2.01571022	2.048548655	0.5368331
nhr-5	-1.395612701	2.376277703	0.537298766
C34C12.7	2.887418616	0.914139967	0.537298766
nhr-30	2.58061737	3.081293206	0.537298766
W03F9.11	5.082921622	-0.968901094	0.537298766
trx-3	2.087324244	1.024532232	0.53806049
F14F11.2	-0.708166566	6.743632673	0.538552596
F58D5.12	-0.728516417	3.507898291	0.538552596
21ur-13011	2.087902952	-0.207938871	0.538695151
unc-50	-1.369244116	4.094458858	0.538902595
D2030.8	-1.45630903	3.579881206	0.540525438
ZK938.3	-0.985916962	4.715138127	0.540525438
Y24D9A.7	-3.348527403	1.372418896	0.541297991
epac-1	1.049433386	3.012957431	0.54227507
rps-5	-0.478285485	8.216696165	0.54227507
cpna-4	-1.098297205	4.015815839	0.54227507
tads-1	0.948377701	3.88107964	0.54227507
mrps-14	1.279876697	3.277720933	0.54227507
ets-6	-1.582498703	4.469265824	0.54227507
ZC262.2	-0.849455533	5.210464337	0.54227507
ZK563.2	2.852749033	-0.211482499	0.54227507
col-39	4.234584213	0.008676264	0.543406091
nhr-78	2.239850031	1.127813005	0.543406091
rpl-26	-0.698388716	3.571755521	0.543406091
F52B5.7	2.968399963	-0.280786907	0.543406091
mrpl-41	2.596152503	0.395659545	0.543406091
kcc-2	0.534308346	8.338280944	0.543406091
R12C12.6	1.282175645	4.315942839	0.543406091
W10C8.5	1.319167143	2.265934251	0.543406091
F26A10.14	-3.308650193	0.164346894	0.543406091
C54G4.7	-1.273178157	2.731401645	0.544002991
B0399.t9	1.197773961	3.260370388	0.544002991
H21P03.2	-1.130928237	4.372230607	0.544036457
C05A9.2	2.028904083	3.323692484	0.54544268
C48B4.7	-2.659726349	0.008687589	0.54544268
fbl-1	5.816964686	-0.856596076	0.546151242
gei-12	-2.03400669	3.315806882	0.546151242
T02H6.1	-1.405656413	3.674017179	0.546151242
ztf-4	-0.909201039	4.859872914	0.546151242
rbpl-1	-0.581004774	6.905236028	0.546186123
nlp-3	-0.899164388	6.877426588	0.547088359
tsp-18	3.666638945	0.166396792	0.547088359
K04A8.19	-1.770170671	0.513238703	0.547088359
Y64G10A.13	1.434885414	1.960746321	0.547940216
tps-2	-1.017198415	5.80701933	0.548169056
pab-2	-0.564418729	10.10696901	0.548882406
sac-1	-0.839850506	6.454236196	0.549112763
M05D6.3	1.292957082	3.228101438	0.550200496
pme-2	-1.4718748	3.533250578	0.550744743
C38H2.3	-3.132191777	1.300813436	0.551076069
F58D5.5	-0.609204644	6.335969759	0.551076069
K02E2.6	0.967868821	4.150237803	0.551076069
ZK1127.3	-1.094958991	3.342469416	0.551076069
F48G7.4	-1.476614826	6.036654838	0.551568618
F36A2.3	1.939516456	1.83723858	0.551743706
catp-8	0.757963935	6.608097426	0.551999821
sel-13	-2.120041539	2.700120079	0.551999821
cyp-31A5	-2.434397924	2.536598713	0.551999821
F16C3.4	-1.759913565	0.221863261	0.551999821
ubl-1	-0.496239293	5.314955324	0.552614188
F32A5.4	-1.147655003	4.066355777	0.552614188
mog-1	-0.626335657	6.765223563	0.552775266
npp-23	-1.604253042	3.931112794	0.553350049
smc-6	-0.693340843	5.794083265	0.553350049
Y45F3A.9	-2.646708766	1.709942458	0.553350049
H34C03.2	-0.712642422	6.419108802	0.553350049
hst-1	-0.769426594	4.236576869	0.555385733
W03G9.7	1.506015515	6.422110837	0.555385733
hil-1	-2.40809034	2.251681768	0.555434301
R09H10.5	-2.383925997	2.17453456	0.555434301
kcc-3	-0.980065143	5.248067349	0.555434301
oig-6	-0.537165649	6.596998159	0.555434301
Y116A8C.25	-2.264654567	3.182825532	0.555598962
madf-1	1.367593701	2.85163832	0.555668223
gei-4	-0.600083604	8.873570861	0.556025703
Y62H9A.6	-1.852454034	3.533478089	0.556025703
cth-2	-1.110272875	6.662350746	0.556991235
his-61	-0.724721503	3.450588206	0.557006822
nep-17	-1.598096479	3.579609572	0.557582733
paxt-1	-0.888766115	4.304992733	0.557582733
T01G1.2	-0.872444429	6.498385966	0.557582733
T28H10.1	0.961702701	2.435785904	0.557582733
Y105C5A.15	-0.498849178	7.628639453	0.560421445
glb-1	0.756525905	8.045436272	0.56047217
lin-41	-0.581842329	6.425903445	0.561124842
rab-6.1	-1.201451963	3.292631813	0.561124842
Y49E10.18	-3.554778054	-0.570761188	0.561124842
ZK899.2	3.296676737	0.187083959	0.561124842
C27B7.5	-1.759498902	2.818811481	0.561183069
nlp-33	-1.173343441	1.378516634	0.561700171
ubc-3	0.566168951	6.799735283	0.561700171
ddo-3	-0.847910521	5.876802176	0.561700171
srd-3	2.749343542	-0.755621952	0.56177314
frpr-1	1.181316224	4.312248011	0.56215129
ncx-5	0.901602354	9.0887078	0.562191216
ccch-3	-1.489084564	1.5193321	0.562191216
gst-23	5.81866829	-0.971838469	0.562279708
frpr-3	-1.174411724	3.407140175	0.562279708
swd-2.1	-1.7488363	1.214380003	0.562279708
Y47G6A.19	1.578480725	1.827148243	0.562279708
Y71H2AM.13	2.488356835	1.508969551	0.562389361
egl-9	0.828517369	9.602001965	0.563056311
klp-12	-0.479465609	7.806002527	0.563056311
mut-14	-1.46472829	1.914295958	0.563056311
T19B10.2	2.558531063	1.060322644	0.563056311
C45E1.4	-1.124512009	4.789327552	0.564148008
rod-1	-0.935679651	5.329752986	0.564148008
nud-1	-0.80893936	4.155882014	0.564224291
R06C1.6	-0.861337023	9.335325472	0.564224291
npr-32	1.032686885	4.083922437	0.564224291
F38E9.1	-1.793442025	4.740778249	0.564224291
prp-19	-1.005427738	6.594016458	0.564224291
ZK816.1	4.710331137	-0.230243153	0.564224291
rgs-2	0.799816635	7.576624857	0.564305152
frl-1	-0.784444563	6.914104058	0.564305152
Y39G10AR.9	-1.655343147	2.100428686	0.565175029
T12C9.7	-3.065235179	0.60615278	0.565503181
nab-1	-0.572495086	7.7163631	0.566102087
Y75B8A.16	2.427069769	0.085839189	0.566316102
F48C1.15	-3.159765051	-0.569951499	0.566561896
wapl-1	0.809957723	4.552463145	0.56657389
W02B8.1	1.056093195	3.952218483	0.56924252
F42G4.5	5.774505714	-0.928687002	0.569597731
C41H7.6	-1.393525811	4.098377242	0.570363177
arl-6	-1.244739984	4.56201946	0.570615734
bam-2	1.143056209	5.087077522	0.570615734
glh-3	1.915204521	1.193209848	0.570615734
rig-3	0.768518299	6.560087232	0.570615734
unc-17	1.065309636	6.455076477	0.570615734
C01A2.4	-1.146368676	4.952888202	0.570615734
H05L14.2	-0.837385923	7.070526884	0.570615734
Y60A3A.9	1.719096862	2.450582866	0.570615734
F59D12.8	3.146051521	-0.480743921	0.570615734
folt-2	-1.920867522	2.755364195	0.571223483
perm-1	-2.161261837	3.628844316	0.57196459
F25G6.1	-1.931001259	3.516885574	0.57196459
clec-178	-1.448730312	2.772189653	0.57196459
daf-25	-0.892602248	7.870284483	0.572071127
denn-4	-0.520471939	7.647865076	0.572071127
K08B4.2	4.247294824	-1.07996595	0.572071127
K11G12.5	0.767849384	6.266100959	0.572071127
H20J04.6	2.187744609	0.549353117	0.572504568
ctr-9	-0.707092733	6.36194579	0.573017007
F32B5.2	5.74519257	-1.01532113	0.573249459
ZK652.8	-1.505217134	3.607356579	0.57329455
bli-1	3.658984752	-0.242403359	0.573294836
Y57A10C.9	1.820811065	3.589864358	0.573294836
C14F11.4	-2.003644994	3.66934919	0.573294836
tyra-2	0.78605378	4.155922771	0.574307944
M176.5	-1.552290137	2.133972352	0.574311576
R06C7.2	-2.792133106	1.448704218	0.574311576
did-2	-1.192988407	4.87073741	0.574311576
F45E1.1	-1.506517953	3.208778502	0.574311576
Y38F2AR.3	0.938636399	3.713340008	0.574311576
Y73B3A.10	-1.418621508	3.308274727	0.574311576
R144.13	-1.397656342	3.744570233	0.574311576
F28F9.15	5.732152375	-1.027511504	0.574311576
W05H9.3	-1.512086765	3.192642217	0.575800977
B0495.2	0.976336672	4.39213895	0.577108761
F55A3.3	-0.393716074	8.337867319	0.577108761
Y32F6B.8	2.644607705	-0.178929485	0.577108761
C50F4.9	-2.256172572	-0.362765219	0.57756239
ttr-2	-1.648295814	3.34350575	0.57756239
Y43D4A.1	1.434283729	4.740898065	0.57756239
bmy-1	-0.834273391	3.307481721	0.57756239
R02E12.5	-0.816339966	6.491017357	0.57756239
K09H11.6	2.158328933	0.282831042	0.577891083
C50F4.16	-1.01122114	5.000552015	0.578583317
eif-3.I	1.682430179	3.252219986	0.579018153
grk-1	0.530363112	8.217255336	0.579018153
lec-8	1.856192696	1.467626364	0.579018153
let-805	1.016953962	6.091627479	0.579018153
lin-40	-0.922217683	7.331333937	0.579018153
C06H2.7	1.843910035	1.921118373	0.579018153
Y66D12A.9	-1.941638042	1.227335215	0.579018153
Y105C5B.19	2.347672368	1.551559831	0.579018153
C14C11.2	-2.079346255	1.45767652	0.579018153
C41D11.5	1.911080821	2.029178726	0.579018153
tofu-6	-2.670218964	2.67820145	0.579018153
skr-18	-1.207260809	2.23777962	0.579018153
athp-2	-0.461646421	7.585403337	0.579018153
fbxb-15	-3.746239808	1.088312364	0.579018153
ZC250.4	2.171755995	0.673175718	0.579018153
C18B12.10	-1.3838113	3.619093998	0.579018153
coq-4	3.08264063	1.648170939	0.579809658
ZK637.6	1.994147173	0.794936186	0.579809658
jmjd-1.2	0.475464769	6.749643228	0.579809658
pghm-1	0.486982831	9.560603311	0.579809658
C13F10.2	1.089658281	1.426703456	0.580073686
ZK154.5	-0.631863604	6.645092806	0.580249893
F36D4.5	-0.538729792	6.369875268	0.580997253
glp-1	-1.25882392	5.483101013	0.58168774
C50B8.1	1.163486315	4.091128284	0.58168774
C01C4.3	-0.719952982	7.547999834	0.58168774
M02B1.4	5.674840451	-1.104275298	0.582097499
T19H12.2	-1.004563416	4.739786656	0.582850629
dpy-13	5.667539858	-1.093599249	0.583008866
lin-1	-2.140729748	3.184625025	0.583008866
vab-15	-2.699412385	-0.407008101	0.583008866
C15C8.5	-4.154921079	-1.190768119	0.583008866
nhr-255	-2.498611664	1.210504286	0.583008866
B0399.t7	1.610605389	-0.069235463	0.583008866
C06G1.1	1.636130025	2.092612663	0.583008866
rpb-4	-0.930462415	2.303776837	0.583008866
T12E12.1	-0.457399078	6.514415369	0.583008866
Y54E10BR.5	-1.072856193	3.663333614	0.583008866
hsp-60	-0.764755144	6.261494482	0.583153027
lag-1	1.045108019	5.091669923	0.583153027
C07H6.11	-2.699227019	-0.316141124	0.583153027
K07F5.20	-2.538208174	-0.105271807	0.583153027
pas-3	1.188807623	5.075440172	0.58319099
zyg-11	-0.649914199	6.763302128	0.58319099
C30H6.7	-0.901480149	4.966053168	0.58319099
T16G12.3	-1.980739401	1.797786903	0.58319099
ZC518.4	-1.621525919	3.869608033	0.583611859
lad-2	1.221524144	3.936100534	0.583932782
pha-1	1.227923146	1.516137597	0.583932782
vglu-2	-1.993505162	2.778102373	0.583932782
R01H10.5	3.163318421	-0.966234331	0.583932782
pptr-1	-0.562840769	8.860191697	0.583932782
fcd-2	-1.352924679	4.472777986	0.583932782
npr-29	-1.280176441	4.247266211	0.583932782
txl-1	-0.603855899	5.967504521	0.583932782
C06H5.8	3.68621543	-0.286895835	0.583932782
C32A3.6	-3.43720761	-1.008827737	0.583932782
faah-1	2.069033566	3.407033253	0.584336611
ZC518.6	-1.32112403	2.133398005	0.584336611
F02E9.3	4.424198215	0.433608174	0.5850644
F53F8.5	-0.955403699	3.155585375	0.5850644
R03D7.5	5.634876841	-1.022091962	0.5850644
cyp-25A6	-3.295484012	-0.492235118	0.5850644
cey-3	-1.025369099	5.117143952	0.585782914
F54D5.11	0.816197116	3.640925919	0.585782914
anr-4	1.907517145	0.178914354	0.585782914
C18B12.6	1.941378028	2.364873188	0.586429745
egl-5	2.391586038	1.037986411	0.586564703
cey-2	-0.630444771	6.372204904	0.586806106
C50B6.3	-1.213664669	4.740369164	0.586806106
F57A8.1	0.433068665	8.13233452	0.586806106
Y24F12A.1	0.954367778	4.574936328	0.586806106
sbds-1	0.957752017	4.679565105	0.586806106
Y39A3CL.4	-0.994112646	3.705990921	0.586806106
K10C3.11	-2.556071232	1.656414999	0.586806106
ZK637.20	-3.399802948	-0.074774496	0.586806106
hot-7	-1.337457243	1.039309616	0.587026092
ZK121.2	-1.02073231	7.507691053	0.587886076
M05D6.2	0.590826502	5.359641853	0.588027789
C04E7.4	-0.900047843	5.654409495	0.588027789
C24G6.8	0.7925387	5.509395649	0.588169028
F18A1.7	-1.027988561	4.811196271	0.588169028
skpo-3	1.760530507	3.491978284	0.588169028
ess-2	1.054823477	3.927837463	0.588169028
Y61A9LA.3	0.629597998	6.183694464	0.588169028
sod-4	-1.302910316	3.937503581	0.588355475
F20D1.9	1.911532016	3.954802294	0.588355475
F46C5.4	2.270011879	1.005929453	0.588355475
F47B10.8	1.121149154	5.625825331	0.588355475
F42G8.10	0.98970629	4.524551219	0.588355475
Y32H12A.8	0.45442811	7.858547802	0.588748425
cle-1	-0.99738879	7.075255112	0.588782281
fbxa-79	-2.202955338	1.565125235	0.589631304
imb-3	-0.510391775	7.35681198	0.589751977
B0432.1	-1.728520639	2.75565436	0.589751977
mec-1	-0.966477427	12.44898059	0.590004942
aspm-1	-1.315201319	4.142855181	0.590004942
gpdh-2	-0.971759696	5.135064547	0.590004942
E04F6.10	1.329232541	6.413295051	0.590004942
tat-6	0.933922226	4.607434637	0.590004942
gpi-1	0.684069211	8.939768637	0.590494589
nhr-76	3.785185181	-0.857154671	0.590494589
ZC513.5	-1.460649866	3.192636983	0.590494589
asc-1	-1.104536821	4.695019475	0.591046181
R01H10.7	-1.020790873	4.021073465	0.59205281
F56D2.2	-2.423402683	1.346332369	0.592155968
C09G1.5	-1.674186396	2.514469575	0.594721815
plp-2	3.480164362	-0.415131521	0.594721815
nhr-187	-1.824185981	2.786782639	0.594721815
mans-3	2.131900819	3.921981758	0.594721815
his-63	-1.059014087	0.843346559	0.595075868
fln-1	-0.54256027	8.802337426	0.595075868
gpa-7	0.773454449	6.324526207	0.595113168
F28D9.4	2.05274385	2.293792563	0.595113168
kcnl-2	-0.920212278	7.352173666	0.595164821
gbb-1	0.631909771	6.79790379	0.595257836
ath-1	-0.669537068	5.060034018	0.595634986
thoc-2	-0.485668131	7.321814215	0.595847864
F44E7.2	2.404045612	0.968377284	0.59594489
F45G2.8	-3.567539824	-1.117357103	0.596754501
rps-17	-0.546234094	5.050242009	0.596761677
T05A10.6	-3.147627303	-0.531896669	0.596761677
rnp-8	-1.402051477	4.503162923	0.596917342
R12E2.13	-1.898556547	3.364448693	0.597848219
F16A11.13	2.434933653	-0.590486595	0.597848219
klf-1	1.863807491	1.045540068	0.597968245
srr-4	1.582481846	2.66410118	0.598910978
K08H2.9	2.331119266	0.96120497	0.598910978
T25C12.11	0.870476782	2.961617901	0.598910978
nep-11	-0.620304364	8.594491566	0.599604958
ndx-1	0.730059819	5.4523016	0.599704971
T23G11.7	-0.518847789	5.914911415	0.600417806
Y106G6D.7	-0.553030552	6.731721151	0.600717053
islo-1	0.769603523	3.622233591	0.600717053
tba-5	-1.437349375	3.972571975	0.601350696
crn-2	-1.799997853	2.409791733	0.601603245
frm-1	-0.605708853	10.84707659	0.601603245
acdh-13	-1.831079168	1.930887426	0.601603245
pod-2	-0.582668922	8.133819826	0.601603245
sue-1	-0.530834752	8.030885854	0.601603245
T21B10.3	0.485353105	6.632378669	0.601603245
pssy-2	-1.9735152	1.555443933	0.601603245
fip-4	3.883425387	-1.056481875	0.601603245
F29B9.12	1.352883115	1.889220738	0.601603245
sma-2	3.546278668	0.343173335	0.601729167
uev-1	0.789861795	2.694276664	0.601729167
srw-78	3.044456234	-0.528911113	0.602018414
his-59	1.023202498	2.565415966	0.602111073
K11E4.1	3.538205626	0.683733028	0.602167609
Y87G2A.1	0.685261021	4.238596415	0.602167609
ZK742.6	1.211576701	2.377009416	0.603387523
coh-1	-1.034374358	6.31975469	0.603540708
pqn-32	1.983783249	1.763007914	0.603540708
C23H5.8	3.136184489	0.930009731	0.603540708
C29E4.12	-2.945737454	-0.239793357	0.603540708
W07E6.2	-1.83106827	2.741258463	0.603540708
ceh-37	-1.537664631	3.646159266	0.603750619
let-765	-0.518772015	8.810295256	0.603750619
mes-6	1.255716688	3.647109062	0.603750619
wrt-10	2.865851949	0.131572054	0.603750619
zig-5	-1.415637413	4.435291493	0.603750619
F53H4.4	2.192202001	2.213712671	0.603750619
R04A9.3	-1.554031727	0.927249875	0.603750619
coh-4	2.316118662	2.708697339	0.603750619
ZK675.6	2.216430237	-0.466498859	0.603750619
C13A10.2	1.662320298	1.059617002	0.604005259
rps-15	-0.586497559	6.980361577	0.604436003
prde-1	-2.844700161	1.551974141	0.604860267
Y92H12BL.4	-2.051016844	2.970485507	0.604860267
nekl-2	2.242324552	1.803857454	0.605077218
npp-7	-0.462669541	7.982300078	0.605476574
skr-16	2.00398681	1.359985154	0.605476574
C04G2.10	-2.403593817	0.568818306	0.60549158
Y40B1A.1	1.322192561	1.467156584	0.60549158
viln-1	-1.10093689	7.759001973	0.60549158
pag-3	0.824684081	6.487110642	0.606011051
K07B1.7	-0.805979445	5.123897543	0.607224265
K12H4.4	0.703638781	4.798507614	0.607224265
tsp-4	-0.645057885	5.763084224	0.607963244
ptb-1	0.763275221	8.81925783	0.608563956
rps-14	-0.4040141	6.343057428	0.608563956
R10E12.12	-1.647411799	2.473369395	0.608563956
ift-20	-1.794135242	0.942837417	0.608661422
his-3	1.492905404	-0.096293775	0.608712237
nduf-2.2	-2.276931261	2.141208661	0.611785051
F54F12.1	1.578854917	3.928587576	0.611785051
ZK1073.1	-0.561321786	8.692492971	0.612523483
F48C1.6	-1.839850521	1.862141212	0.612523483
avr-14	0.92716348	4.985933735	0.612897994
twk-30	-1.651095226	3.293613314	0.612897994
mesp-1	-1.685986072	3.017064901	0.613805157
K07A12.4	1.259836802	3.145430019	0.614174675
C10G11.7	-0.53084407	9.435716937	0.614287794
knl-2	-1.279821613	4.102794299	0.614287794
twk-8	2.29943197	1.028477028	0.615034254
evl-18	-1.49457309	3.137601338	0.615034254
F40F8.1	1.08379958	4.578561952	0.615034254
gss-1	-1.133884593	5.002587905	0.615034254
C32F10.8	0.843566836	6.401568639	0.615034254
CD4.1	-1.784368629	1.782055071	0.615034254
Y37F4.6	1.48075459	3.431023806	0.615034254
linc-90	-1.667726575	1.709868376	0.615034254
F58D5.13	-0.875599901	2.442278921	0.615034254
gei-8	0.596201907	8.731106959	0.615557195
F58D12.3	1.963148866	0.573334627	0.615557195
pdha-1	0.415132356	6.777197668	0.615557195
fbxa-207	-4.299352281	1.215169801	0.615557195
exoc-8	0.867507857	5.046942972	0.615557195
T24C4.4	-2.932928139	-1.014764388	0.615557195
alh-4	-0.442901963	5.693080144	0.615768673
atx-2	-0.545821224	7.785080586	0.615768673
C38C3.10	2.973570284	-0.772747806	0.615768673
[truncated: 9,223 more rows]
