# Supplementary material for: High neural activity accelerates the decline of cognitive plasticity with age in Caenorhabditis elegans
Source: eLife. 2020 Nov 24;9:e59711. doi: 10.7554/eLife.59711 (PMC7685709; doi:10.7554/eLife.59711)
Supplement: Supplementary file 2. [file elife-59711-supp2.zip › Supplementary file 8. DrEdGe/dredge-7.4.0-DESeq2/pairwise_files/D7-7-WW_vs_D1-7-WW.tsv]

	logFC	logCPM	PValue
ZK970.7	7.603602296	6.556893426	2.38E-88
clec-223	-4.087856772	5.674936195	1.42E-74
nas-11	4.394931748	7.703984443	5.78E-63
ttr-33	4.1284227	4.824261711	1.54E-58
D1086.1	5.468072152	4.311097895	5.21E-58
F55G11.4	6.455309307	5.026142227	4.40E-53
E04F6.9	4.118572083	4.469132873	3.45E-51
col-178	-4.900588521	6.425519916	2.29E-45
Y53H1B.2	3.379572942	5.481186339	2.28E-44
acdh-1	-4.657189729	6.49596363	1.65E-42
ttr-45	3.280823773	4.944970979	1.97E-42
ccg-1	2.344383242	6.481523509	1.35E-40
catp-3	3.85106052	6.011457205	1.76E-37
fat-5	4.79234884	3.62307524	8.01E-35
clec-146	5.067879798	4.673744197	1.39E-34
F13D12.3	3.837625531	5.225498015	3.68E-33
brp-1	2.795723259	8.910046675	9.63E-33
F41E7.1	3.878037774	5.304733707	1.51E-29
tnt-2	-2.561977677	9.097620603	1.52E-29
tyr-4	3.197172584	6.810557648	1.01E-26
Y55B1BL.1	3.298956628	4.812399906	1.08E-26
lys-7	6.519734667	8.36103688	2.26E-26
ttr-51	2.53126615	4.900744859	4.65E-26
D1086.6	-2.970276802	5.219008679	1.88E-25
F08B12.4	3.073401257	5.812583053	1.17E-24
col-135	-6.100099631	3.671346582	1.39E-24
T27D12.1	1.848237645	6.213658894	1.75E-24
col-124	-6.637097294	7.26142069	2.73E-24
lips-15	3.001615136	5.883048573	3.15E-23
ZK596.1	4.104057668	3.05631549	3.15E-23
col-20	-9.20128787	6.182648217	5.38E-23
F14H12.3	3.966023128	3.051809958	1.25E-22
fat-2	2.074005471	8.414033214	5.61E-21
R11F4.1	2.446151258	5.709671967	7.95E-21
R03H10.6	3.846216217	2.996501906	1.19E-20
C34F11.8	4.053443199	3.534394597	9.27E-20
tbb-6	3.577981544	4.641185524	1.22E-19
retr-1	-1.311678859	7.881457944	5.64E-19
F32A5.4	2.391311539	4.916754578	8.87E-19
K08D12.6	-5.750922671	6.190689526	8.87E-19
F14F9.4	3.459269429	3.326164676	1.07E-18
csq-1	-1.888510495	6.205683957	1.19E-18
clec-5	3.869087866	3.993516765	1.19E-18
pho-14	2.126477052	6.087092748	6.13E-18
R03G8.6	-2.870805963	3.875750848	7.22E-18
cnc-6	11.36833601	4.50440021	8.97E-18
nas-37	-4.558170265	2.954423432	1.92E-17
lbp-2	1.885287435	6.131398173	6.31E-17
mlc-1	-2.782946479	5.795171968	6.65E-17
tep-1	2.607757527	8.401156192	1.40E-16
F47E1.2	4.03075598	3.985008993	1.65E-16
far-2	1.49558775	9.935087765	2.15E-16
col-119	-4.644209714	6.831829313	2.66E-16
col-80	-6.827699678	6.656280045	3.09E-16
cpi-1	2.588481248	4.369157448	3.48E-16
ZK105.1	3.153111453	3.114251627	5.40E-16
epi-1	-1.225427668	8.514875131	7.99E-16
W09D12.1	2.5160867	5.295915601	2.16E-15
Y47H10A.5	3.881846586	3.791318638	2.19E-15
srr-4	3.34534344	3.61359831	2.58E-15
C30E1.9	1.281719393	8.573941804	2.62E-15
perm-4	1.100750981	9.29366378	2.77E-15
R11F4.3	3.592329296	3.483043073	3.96E-15
far-8	1.610230094	4.814796774	4.40E-15
nlp-31	3.459690261	3.429420862	7.41E-15
far-6	2.069823329	5.98977028	1.26E-14
T27F6.8	2.686229033	4.147998056	1.53E-14
T19B10.2	2.855528812	5.034470705	1.55E-14
col-140	-5.380349908	6.031527067	1.61E-14
W02D9.10	1.820573987	5.368708428	2.27E-14
eef-1A.2	1.377992847	8.679919971	2.54E-14
ddo-3	-1.54402634	6.544935991	3.22E-14
sri-40	-7.423695638	3.143031885	3.33E-14
T19D12.4	1.857775399	5.802169203	6.78E-14
scl-5	3.563562867	3.26492394	9.34E-14
F15B9.6	6.165814569	2.045462864	1.43E-13
nlp-29	3.871550343	2.508186098	2.21E-13
F55H12.4	1.868665317	5.902682219	2.21E-13
F49F1.1	4.789965747	2.438521096	2.36E-13
mup-2	-2.053595062	7.535353474	2.66E-13
T25F10.6	-1.925473834	8.236189456	2.75E-13
B0024.4	5.866561048	1.924691716	2.87E-13
fat-1	0.993984487	7.879894287	5.31E-13
Y38E10A.14	2.632908583	3.825378751	6.92E-13
Y41G9A.10	4.51990336	3.05630111	6.92E-13
F35E12.6	2.024367363	6.316709574	8.11E-13
dhs-26	6.37299373	2.313432842	1.08E-12
C54E4.2	-2.076470548	4.529002321	1.08E-12
pqn-92	2.188683778	3.51207021	1.08E-12
K06G5.1	2.106327751	7.446915798	1.31E-12
F46H5.3	-1.56111752	8.802707049	1.74E-12
Y58A7A.3	2.789826605	3.493484064	1.90E-12
K10C9.3	2.113653469	3.857141761	1.91E-12
cyp-32A1	3.482662925	3.393900372	2.55E-12
F15D4.5	3.061044364	2.577584791	3.22E-12
F20D1.3	1.610417743	6.247076674	3.23E-12
ZK1055.7	2.458781574	4.777268639	4.70E-12
act-1	-1.666768007	6.522573735	1.00E-11
F37C4.5	1.489910944	7.984666334	1.04E-11
mccc-1	-1.25423359	6.368759676	1.27E-11
ttr-26	4.73052517	2.295069099	1.27E-11
C04F12.1	1.328803186	5.601894983	1.28E-11
C53B7.3	1.670149735	4.350970823	1.81E-11
C39E9.8	2.15239419	4.507997598	2.23E-11
T02G5.7	-1.283451732	5.755575319	2.23E-11
cebp-1	1.856406571	4.451885473	3.26E-11
swt-6	3.981490959	3.387452419	3.36E-11
ptr-23	2.023513533	5.719261179	3.57E-11
acdh-9	-2.644346348	4.790863385	3.60E-11
Y82E9BR.2	-1.673125651	4.453166371	3.81E-11
M60.4	2.284748709	3.278157742	4.01E-11
T06D8.10	4.845883696	2.627517058	4.14E-11
pqn-24	2.034210168	4.763787936	5.85E-11
F17C11.11	1.789417609	5.035648932	5.92E-11
fib-1	-1.345550575	8.932775051	6.52E-11
B0238.12	4.509893989	1.732850321	6.52E-11
Y38F1A.6	-2.655806055	5.139001473	6.59E-11
C45E5.4	7.638412441	2.202249724	9.00E-11
clp-4	1.608577598	4.893349325	9.22E-11
K11D12.13	-3.882310109	3.38327965	9.91E-11
clec-91	1.176685639	7.209749739	9.99E-11
cpt-3	3.774703271	3.520091908	1.10E-10
cdr-4	1.957612067	3.921078781	1.18E-10
osm-11	1.366617282	8.589984692	1.37E-10
ora-1	7.886450053	3.662150502	1.55E-10
C25E10.8	2.759761326	2.998651883	1.78E-10
pdi-3	0.806001394	8.548285964	1.83E-10
T15B7.1	-1.462913467	5.149099929	2.01E-10
Y37H2A.14	6.15660652	1.673927466	2.01E-10
C14F11.4	-2.465871817	4.67286208	2.03E-10
C08H9.15	2.609315394	2.585194086	2.44E-10
unc-54	-1.848057539	10.40828699	2.52E-10
asp-14	-1.784993799	6.413257028	2.52E-10
M28.10	3.554682159	2.68536415	2.61E-10
F02A9.4	-1.18750826	6.145849665	2.65E-10
F40F8.5	1.809709211	4.914643507	2.77E-10
Y105C5A.8	1.844143288	4.096462896	2.79E-10
srp-1	2.326552497	4.302204203	6.91E-10
vhp-1	1.458952529	6.257276716	7.92E-10
mlc-3	-1.342707784	7.759554383	8.51E-10
C28C12.4	4.218624425	2.187091237	8.69E-10
ugt-41	2.26785907	3.810574	9.05E-10
F21F3.6	0.96502674	7.658563865	9.07E-10
unc-27	-1.593878908	8.922349583	9.76E-10
K09F6.10	1.872099686	4.13365161	1.09E-09
pab-2	1.332917863	8.266717493	1.28E-09
col-160	-6.638302461	5.848462708	1.36E-09
R102.5	1.023699377	7.053832985	1.64E-09
T08B2.5	-0.956244946	6.193021493	1.66E-09
col-139	-8.668877293	4.845809785	1.74E-09
far-1	1.46954848	7.031670117	1.86E-09
W06A11.1	3.496466304	2.343507634	2.67E-09
F46A8.7	2.935995661	3.060966762	2.72E-09
clec-145	3.720917866	2.811544085	2.87E-09
R12C12.1	-2.013176522	4.298736782	2.87E-09
dim-1	-1.703817211	7.496447646	2.88E-09
lips-11	7.537456864	2.009997232	2.88E-09
ttr-20	4.254637041	1.524101674	3.26E-09
D1054.11	-0.919821536	8.013931347	3.26E-09
F48E3.8	2.168997699	4.739525107	3.49E-09
clec-1	1.525089198	5.370324041	3.84E-09
ttr-18	2.581053892	4.841494116	3.94E-09
T23E7.2	-1.694698936	7.43666431	4.39E-09
ctb-1	-1.572075515	11.93908514	4.43E-09
K09F6.9	1.705681655	3.881346422	4.92E-09
pud-3	-4.819451973	4.503311879	5.03E-09
C05C10.2	-1.029261335	6.856852102	5.63E-09
cyp-36A1	1.647161368	4.661359901	7.09E-09
nduo-2	-1.846234578	9.067398779	9.13E-09
M03A1.8	3.935663834	1.797123732	9.13E-09
ptr-8	2.491954794	4.810940249	1.01E-08
gta-1	-1.606585837	5.310398614	1.07E-08
Y66H1A.4	-1.345461506	6.654335493	1.07E-08
T28C12.4	1.725610647	5.256416898	1.20E-08
mev-1	-1.35700064	4.711331877	1.22E-08
rict-1	0.948181683	6.705214619	1.31E-08
gst-24	4.251773345	1.710086787	1.31E-08
F37H8.5	1.319365551	5.022021461	1.40E-08
unc-52	-1.801528722	7.176058435	1.56E-08
K09E2.3	-1.427256785	4.422551118	1.59E-08
cnc-4	3.971059942	1.721701048	1.59E-08
mlc-2	-1.286652239	6.934536841	2.07E-08
got-2.2	-1.184699963	6.112382154	2.30E-08
anmt-2	-2.355282658	3.958550907	2.31E-08
igdb-2	1.56459979	4.41402534	2.39E-08
col-179	-6.505653628	4.357532226	2.83E-08
lon-1	2.165491477	4.747367706	2.91E-08
tmbi-4	1.482081477	5.110782385	3.13E-08
W01F3.2	2.478300936	4.364492164	3.43E-08
pgp-8	4.542125961	2.286746703	3.48E-08
mltn-9	3.202780238	3.484042648	3.48E-08
col-93	-9.438300775	3.857551476	3.53E-08
C50D2.1	4.589572201	1.506470845	3.53E-08
T09B4.8	-2.02079519	3.84990917	3.53E-08
nekl-2	1.637560065	4.081593233	3.53E-08
clh-1	1.428668945	6.604586908	3.70E-08
avr-15	1.586632655	3.643376684	3.72E-08
nhr-3	1.698058574	4.916927904	4.03E-08
mrp-2	1.878492046	4.76108741	4.11E-08
nipi-3	1.257303482	6.15388231	4.23E-08
ttr-25	2.276681541	2.377649945	4.40E-08
col-19	-4.149132218	5.912590851	4.60E-08
F44A2.3	3.135007498	3.002144514	4.62E-08
C39E9.7	3.080468469	2.199058182	4.99E-08
col-8	-3.717767496	5.800565467	6.24E-08
fmo-1	-2.911221955	2.185714947	6.53E-08
lev-11	-1.228586889	9.401164268	7.35E-08
comt-4	4.367640506	1.695854324	7.58E-08
amt-4	-1.967178496	3.68773639	7.62E-08
prg-2	-1.247634534	6.222543682	9.50E-08
Y105C5B.15	2.199220833	3.274000536	9.50E-08
T04F8.8	1.736934425	4.966690175	1.05E-07
W06A7.4	4.431593384	2.53256064	1.08E-07
C30F12.3	3.269399273	2.443586697	1.14E-07
rps-5	-0.975658929	8.304639102	1.14E-07
ssq-2	-7.586780034	2.013440997	1.18E-07
F44B9.2	-2.019013084	3.941027429	1.19E-07
C06A8.3	1.116634032	8.139902751	1.26E-07
C25H3.9	-1.2469755	5.799032975	1.26E-07
R09B5.11	2.38533323	2.995482619	1.30E-07
spp-15	2.693249925	2.637511796	1.42E-07
ttr-59	2.180033761	3.237146762	1.48E-07
asp-17	3.107404582	2.587245592	1.48E-07
Y69A2AR.18	-1.068648867	8.210417718	1.48E-07
csr-1	-1.009349147	7.877534485	1.49E-07
rad-8	-1.435331691	3.839701951	1.65E-07
rps-6	-1.001923052	8.18638678	1.79E-07
mca-1	1.745480984	7.604963738	1.85E-07
wago-2	-1.552848351	5.224360862	1.85E-07
C34C6.3	2.96837114	2.086427389	1.97E-07
asp-4	1.322974824	6.614662382	2.13E-07
lmd-4	4.960374621	1.48626215	2.20E-07
ucr-2.3	-1.228344308	5.872408149	2.34E-07
T25F10.3	1.969125734	2.652236316	2.34E-07
W10G11.2	2.780619124	1.905671647	2.39E-07
ZK563.7	2.2416698	2.659995444	2.45E-07
F35E12.5	2.229146048	3.69249923	2.47E-07
F47B8.2	2.464948419	3.195374333	2.50E-07
let-716	-0.88550367	8.203411201	2.58E-07
C49G7.12	4.089182713	1.260757196	2.67E-07
D2092.4	-1.711265594	4.218705956	2.77E-07
cyp-14A5	2.472841293	3.464233463	2.94E-07
col-129	-7.945668743	5.511470707	2.95E-07
lat-2	2.518313398	2.908524412	2.95E-07
irg-2	2.923765865	1.727545684	2.95E-07
T05A7.1	1.389608645	4.283220654	3.32E-07
thn-1	6.099687002	1.083608193	3.39E-07
pcp-5	1.568721286	5.649123926	3.41E-07
R166.6	1.114027509	5.979226139	3.84E-07
C11G10.1	2.919997168	2.441525147	4.24E-07
pdha-1	-0.766170289	6.926371773	4.50E-07
Y116A8C.27	-1.518328235	4.271048709	4.63E-07
pqn-31	2.402656486	2.374189651	4.71E-07
ZC410.5	1.404242892	4.561415567	4.96E-07
F19B10.13	3.000536565	1.914542689	5.03E-07
ttr-6	1.540445739	4.021439146	5.56E-07
hpo-29	-1.047675314	5.766133845	5.71E-07
emb-9	-1.090836417	7.643328802	5.87E-07
Y11D7A.3	1.534209836	4.042463358	6.04E-07
C52A10.1	1.727271093	3.965027472	6.09E-07
C18D11.6	6.900154975	0.767622798	6.30E-07
cts-1	-1.198486352	7.34270058	7.06E-07
perm-2	0.820827269	7.926497856	7.06E-07
VF13D12L.3	-1.615745596	5.051753108	7.07E-07
atp-5	-0.95408584	7.159362615	7.30E-07
clec-264	2.491119037	2.859455066	8.39E-07
rpl-11.1	-1.182310586	6.869362852	8.47E-07
ucr-2.1	-1.098021958	5.975460475	8.47E-07
pat-10	-1.115725381	7.418942757	8.50E-07
F35E8.10	7.220354912	0.35380075	8.50E-07
E04F6.4	2.818034184	2.11502086	8.76E-07
fipr-22	4.535702184	0.946908181	8.95E-07
let-767	-1.068609818	5.775532976	9.00E-07
W10C8.5	-2.452683296	2.685458672	1.04E-06
cyp-35B1	2.127963752	4.581023587	1.12E-06
T20D4.11	3.971165264	1.289998246	1.12E-06
F13D2.1	1.013850077	5.420037448	1.13E-06
kat-1	-1.161266221	5.673261892	1.14E-06
col-159	-8.867617822	3.287594866	1.15E-06
Y53G8AL.2	-1.300380059	5.161053408	1.16E-06
F38B2.4	-1.65500602	3.703227851	1.21E-06
Y37D8A.2	1.283284718	8.66651974	1.21E-06
ZK822.2	2.066851575	2.913245521	1.21E-06
H28O16.1	-0.95989477	10.13237201	1.21E-06
pamn-1	1.593997685	4.882109754	1.27E-06
Y54E10A.17	1.99669387	3.036906787	1.30E-06
ilys-5	1.252263886	7.052694415	1.31E-06
clu-1	-0.966538393	8.427344674	1.32E-06
ech-6	-1.410810057	6.37615026	1.37E-06
F52H3.5	2.829503396	2.148372901	1.40E-06
cyp-29A2	1.891503095	2.841095316	1.41E-06
ZK1320.9	-1.341953007	5.436487304	1.50E-06
tdo-2	1.533148345	5.374383053	1.50E-06
F52G3.6	1.584605138	4.306045455	1.53E-06
pcp-4	-3.251056133	2.403404464	1.63E-06
C44H9.5	1.618120886	3.186669692	1.71E-06
unc-15	-1.196001775	10.09441252	1.84E-06
col-122	-1.652824553	6.672637897	1.87E-06
heh-1	1.488426184	3.313250777	1.87E-06
mrps-9	-1.181215081	4.389317699	1.99E-06
rrf-2	1.879771753	3.979754292	2.19E-06
mdh-2	-1.089446527	7.241498079	2.24E-06
atp-2	-0.914726989	9.281058973	2.26E-06
pme-4	6.348813203	0.822751174	2.26E-06
Y61A9LA.1	1.218100246	4.859038781	2.28E-06
rps-7	-0.98836759	7.61880856	2.44E-06
C38D9.2	3.496542719	2.07360904	2.44E-06
dmd-6	1.107685506	5.574690518	2.47E-06
nuo-1	-1.003571972	6.535801475	2.48E-06
cyp-33C8	1.545369522	3.771031206	2.48E-06
lact-2	2.172809398	4.712805505	2.51E-06
K07C5.4	-1.158667421	7.331515342	2.57E-06
inf-1	-1.038813279	9.035807353	2.81E-06
zip-10	2.788086501	1.866120456	2.88E-06
ifc-1	-4.998820176	1.690957965	2.96E-06
vars-2	-0.945387841	6.984616782	2.98E-06
nduf-2.2	-1.109903161	5.425121061	2.98E-06
pvf-1	2.37111802	3.648076127	2.99E-06
C23H4.6	2.330176876	3.243675008	3.06E-06
F27C1.1	-7.423820866	1.128834671	3.18E-06
nlp-24	-3.952437123	1.701084251	3.19E-06
F09F7.4	-1.154690574	6.08046207	3.19E-06
sqst-1	1.34919342	6.640404651	3.34E-06
klo-2	-3.470801858	1.444007547	3.56E-06
acl-12	1.831221229	3.897108515	3.77E-06
ugt-25	3.007850349	2.40552966	3.79E-06
nduo-4	-1.423747558	10.28635471	3.79E-06
cnp-2	-3.352505396	1.74902405	3.81E-06
unc-53	1.196854319	6.19637707	3.90E-06
D1086.10	-2.076309755	4.141321477	4.01E-06
rps-9	-0.928197272	7.67184767	4.09E-06
zip-2	0.927840571	7.135327254	4.13E-06
H06I04.3	-0.870127558	7.453039818	4.18E-06
clec-41	2.840042375	6.970452317	4.28E-06
asb-1	-1.116337674	6.53445381	4.29E-06
alp-1	-1.257009484	5.476547027	4.29E-06
atad-3	-1.31584026	5.995897092	4.31E-06
F44E7.2	1.558816832	3.256604641	4.89E-06
col-103	-4.916024641	5.850610425	4.91E-06
svh-2	0.945000071	5.945535596	5.06E-06
ZK1055.6	1.911761222	4.06669812	5.06E-06
dos-1	4.146573269	1.784254206	5.15E-06
rpl-35	-0.938802744	5.749083038	5.16E-06
rpc-2	-0.753641617	7.294234352	5.25E-06
Y50D4B.4	-3.004136175	2.457415459	5.25E-06
asb-2	-1.291959026	5.669106067	5.27E-06
far-4	6.871326729	0.011607273	5.63E-06
rpl-1	-0.96364883	6.557131306	5.74E-06
myo-3	-1.066567846	6.990403907	5.96E-06
mrps-18B	-1.629845149	3.823334059	6.03E-06
F42G8.10	-1.188356845	4.1414251	6.08E-06
F52C12.2	-1.41378331	3.884781318	6.15E-06
abf-6	2.051258678	2.530270653	6.16E-06
deb-1	-0.940553405	6.775337613	6.20E-06
F10G2.1	1.61999444	3.270326344	6.50E-06
hsp-17	2.651497775	1.97519511	6.61E-06
Y43F8B.2	1.274392846	4.763314431	6.61E-06
ZK1290.10	3.669673981	1.031890041	6.71E-06
scl-24	7.695209377	2.34046318	6.82E-06
ZK1321.4	-1.774641756	4.663953875	7.45E-06
osm-7	2.162388394	3.788442268	7.62E-06
clec-222	-1.827271609	3.398538359	7.62E-06
snf-9	-1.973826984	3.762714708	7.66E-06
dhs-5	2.07197256	3.370438539	7.75E-06
strl-1	0.933152123	4.777888917	7.77E-06
rpl-2	-0.859635797	7.807011733	7.86E-06
nol-1	-0.982848919	6.230019532	7.87E-06
oig-6	0.988064257	5.439930318	8.44E-06
F25G6.1	-1.965627854	2.350885676	8.50E-06
nex-2	1.440239395	4.626875047	8.63E-06
T26F2.3	4.327111226	1.425276273	9.02E-06
F52E4.5	2.28889718	3.76030568	9.03E-06
T25B2.2	-2.04871037	2.28298541	9.03E-06
col-142	-6.824339219	2.556989284	9.33E-06
ZK1320.3	1.531042583	4.70019989	9.49E-06
Y113G7C.1	-6.61161833	1.048835429	9.56E-06
R03D7.2	-2.67763839	2.813443484	9.65E-06
T16H12.9	5.539244062	1.016925857	1.00E-05
grd-3	-2.667962278	3.068738857	1.02E-05
abcf-3	-0.741629924	6.27369831	1.03E-05
ech-7	-3.008789733	2.294479782	1.07E-05
D1054.10	-1.06053066	5.621211032	1.09E-05
elo-6	-1.538095872	4.467978031	1.10E-05
F36H5.10	2.472416231	2.213065629	1.12E-05
Y41G9A.5	2.656943601	3.178387976	1.13E-05
col-98	-4.959897044	4.585290621	1.19E-05
act-4	-0.911961645	10.61681613	1.20E-05
atn-1	-1.499570872	6.057136987	1.27E-05
ifet-1	-0.776123905	9.272992306	1.28E-05
W09C5.8	-0.869914552	6.733269377	1.33E-05
F08G5.6	2.177700474	3.937443424	1.46E-05
F31F7.1	1.175223639	4.896250843	1.49E-05
F56C11.6	1.786978204	2.829801702	1.49E-05
nduo-6	-1.864207756	3.914840475	1.50E-05
T28A11.2	2.330111389	2.337268247	1.53E-05
syx-2	1.935989804	4.487297909	1.54E-05
cpz-2	1.418401008	5.272190405	1.54E-05
ZK1067.2	-0.920450694	7.289873468	1.59E-05
kin-6	6.85546812	-0.005649306	1.61E-05
ttr-46	1.403829024	4.312574816	1.61E-05
F54D5.3	1.700595805	4.213665193	1.73E-05
F07B7.8	6.456012475	0.333310748	1.73E-05
H39E23.3	7.383445131	0.530662768	1.73E-05
crm-1	1.316378391	5.307041019	1.73E-05
grd-5	-2.493708156	3.340512375	1.74E-05
C25E10.10	1.859056449	3.111949077	1.75E-05
K07H8.10	-0.927609306	9.471533829	1.75E-05
T16G12.1	-3.059125353	2.847217334	1.77E-05
cyp-34A7	5.192026942	0.882578476	1.79E-05
pqn-75	2.295700941	2.190546301	1.80E-05
vit-5	1.217339381	13.09062175	1.84E-05
F56D3.1	2.518506754	2.055998175	1.93E-05
col-95	1.504032068	3.746289743	1.94E-05
W08A12.2	2.928188618	1.462868054	1.97E-05
nid-1	-1.550690828	5.890913771	2.03E-05
F01D4.8	4.609658167	0.789030869	2.03E-05
hmit-1.2	2.196821096	4.200438318	2.06E-05
K08D12.3	-0.867323543	6.037886159	2.06E-05
T20B12.1	-1.008198357	5.035874294	2.08E-05
cdo-1	2.084453353	2.94342206	2.08E-05
rpl-28	-1.121691705	4.774833703	2.11E-05
F41C3.2	1.822808046	4.851818519	2.16E-05
col-81	-7.349104723	6.099993459	2.18E-05
pdk-1	1.25835458	4.293448949	2.22E-05
F35E8.13	6.65758755	-0.208865152	2.26E-05
plc-3	-1.205303577	4.760521164	2.28E-05
mppa-1	-1.471950868	3.917334187	2.28E-05
W09D6.5	1.420053963	3.700264857	2.32E-05
Y22D7AL.10	-1.512965411	4.794193771	2.40E-05
cnc-2	5.932463208	0.403521423	2.51E-05
ttr-5	1.929210321	2.483056675	2.54E-05
sip-1	0.969880086	7.89437812	2.59E-05
cyp-43A1	2.096669328	3.056964423	2.65E-05
tyr-6	1.658897323	3.408518582	2.67E-05
unc-95	-1.908644101	2.494610416	2.68E-05
F21H7.5	-6.437987742	0.873678432	2.69E-05
asm-2	2.142020036	2.148427934	2.75E-05
gsp-3	-6.717640099	0.422286205	2.75E-05
lact-6	6.301226003	0.165137665	2.77E-05
T12D8.9	-1.097484206	5.752259792	2.78E-05
tag-345	-0.941804208	4.850987286	2.96E-05
glb-33	1.931236056	2.218704023	3.04E-05
dpf-6	2.392950024	2.967027001	3.06E-05
C14B1.3	1.519490575	3.811493159	3.06E-05
cutl-8	3.352574821	1.155273795	3.11E-05
vig-1	-1.005929972	9.220408598	3.16E-05
sars-2	-1.078246884	4.548939377	3.32E-05
F55B11.3	-1.391969419	4.268314518	3.32E-05
efn-3	-5.627666898	1.256678775	3.33E-05
fbxa-163	5.442997839	0.48696327	3.35E-05
E01G4.3	1.415178445	4.204159431	3.36E-05
cnp-3	1.013242317	4.415249213	3.38E-05
R06C7.2	-1.671087629	3.233031641	3.38E-05
F14F9.3	5.194867967	0.528683134	3.63E-05
K11G9.5	2.859937785	1.926846554	3.72E-05
tufm-1	-0.904988425	6.505341833	3.74E-05
clc-1	2.106077952	2.103438603	3.78E-05
K03B8.6	-3.300898265	1.650076394	3.87E-05
Y69H2.14	-3.612260607	5.731288244	3.99E-05
cco-2	-0.815131687	6.351814336	4.02E-05
H40L08.2	1.032950404	4.398978883	4.05E-05
Y7A9A.1	2.489916445	2.610230889	4.21E-05
rpl-23	-0.864470857	7.339436968	4.23E-05
T04F3.1	-1.247889265	5.774719824	4.26E-05
K06A5.2	-4.906679622	1.39428861	4.27E-05
sli-1	0.907253248	5.448892557	4.29E-05
F40H3.2	-4.259515895	1.040430737	4.33E-05
C23G10.6	6.84913899	-0.017878288	4.36E-05
mig-6	-1.007904298	8.585449977	4.40E-05
F14E5.2	0.605573964	7.33610626	4.41E-05
F19H6.3	3.441757863	1.273651538	4.48E-05
F11E6.3	-3.312586456	4.589318099	4.50E-05
cpg-3	0.918229255	7.005419625	4.55E-05
lipl-7	1.319172646	4.570846999	4.67E-05
Y37E3.17	-0.873872412	6.553021234	4.68E-05
tre-3	1.658200087	3.963081088	4.73E-05
pqn-22	-1.289891215	6.355298327	5.04E-05
Y57A10A.1	-1.346379558	4.3430054	5.08E-05
T02B11.3	1.331984033	3.710210962	5.08E-05
klo-1	1.726843693	3.011555979	5.14E-05
Y47A7.1	-0.998273294	5.324658049	5.14E-05
sucg-1	-0.889880647	5.917842427	5.18E-05
F41E7.2	1.92358248	2.479462518	5.23E-05
cdh-9	1.838353888	2.859826379	5.27E-05
rpl-5	-0.813287223	7.666032365	5.27E-05
F52C9.3	-1.055583635	5.077765532	5.27E-05
Y71G12B.25	1.928934085	2.976428911	5.31E-05
W03D8.9	-6.773361404	0.475689177	5.32E-05
ptr-20	1.573869404	3.456541273	5.41E-05
C37H5.3	1.504875422	3.518409549	5.47E-05
C01B10.11	1.486087617	3.816730497	5.60E-05
tomm-40	-0.81820248	6.935346535	5.70E-05
rps-4	-0.783895435	8.35178747	5.91E-05
clec-67	-2.114731466	2.732459935	6.00E-05
ZK896.1	3.067282158	1.298245514	6.21E-05
erfa-1	-1.211521254	6.347241824	6.25E-05
F28H7.3	-1.926915937	3.037449915	6.27E-05
pdhb-1	-0.978117573	6.841009502	6.37E-05
tsp-10	-3.404349491	1.571697651	6.38E-05
gcp-2.1	1.05159148	5.106922593	6.97E-05
cyp-29A4	5.833991824	0.357406913	7.08E-05
pmt-2	-1.371952253	6.33595166	7.10E-05
R07E5.1	-0.740655026	6.576546062	7.19E-05
chd-1	-0.675713001	6.696901159	7.78E-05
Y54G2A.57	6.702214294	-0.162975288	7.78E-05
cct-1	-0.747333089	6.907260262	7.90E-05
gst-13	-2.058538093	3.683454548	8.02E-05
mdh-1	-0.627849858	7.392810587	8.24E-05
C17H12.12	-6.81039838	0.515713236	8.34E-05
lam-2	-0.832297535	6.933661119	8.39E-05
hsp-70	2.056982316	4.254153744	8.43E-05
glh-1	-1.144110679	8.047134754	8.47E-05
vha-6	-1.512313958	5.615925372	8.49E-05
pgp-12	2.326866048	2.423715638	8.54E-05
fars-3	-0.801328923	5.420742432	8.67E-05
T07D10.8	-2.478889425	1.807676264	8.87E-05
lec-1	-0.952364056	8.050021932	8.94E-05
F13E6.1	1.117027058	4.87002847	8.97E-05
tars-1	-0.805470446	7.176459284	9.14E-05
F40E10.6	0.875748551	5.798465425	9.50E-05
pqn-44	0.797363593	6.734502003	9.90E-05
tag-30	-1.017109465	4.78617683	9.90E-05
Y75B8A.6	-1.539987681	3.801208656	9.90E-05
F44E2.3	-1.272798073	3.982620723	9.90E-05
ZK370.8	-0.859033531	5.774667326	0.000100424
W01A11.1	0.809357131	6.02346299	0.000101017
cex-1	1.648514199	2.730168258	0.000101017
F35B12.3	3.145345665	1.102835746	0.000101029
col-92	-6.613072406	0.316267093	0.00010215
zyx-1	-1.034348632	6.350233167	0.000102372
mrps-15	-1.176962342	4.609790653	0.000107741
C04E6.11	-0.804358366	5.589802922	0.000110775
lin-33	1.76495501	4.027250252	0.000111954
T22B11.4	1.283576594	4.422587002	0.000112742
T02G5.4	-1.626450816	3.106573383	0.000112841
yap-1	0.983225177	5.507063243	0.000115064
hsp-60	-0.976454737	7.524535978	0.000115351
gpi-1	-0.759585936	7.05523044	0.00011553
acdh-8	-6.914275347	0.613319084	0.000117494
odc-1	1.360049969	4.427767328	0.000118892
unc-22	-1.179533681	9.430617312	0.000118892
T28B11.1	0.764886615	7.162331163	0.000118892
D2023.1	2.482270819	1.491858611	0.000118892
pho-13	-6.037544617	0.488983625	0.000120529
dpy-31	1.525038421	4.248931897	0.000123122
catp-1	1.71967842	4.510244642	0.000123226
C44C1.5	-2.653828766	2.718825069	0.000125147
hsp-110	-0.873894776	8.190941987	0.000126607
F28C10.3	1.225818989	3.857372067	0.000128955
clec-81	2.474332888	2.394238251	0.000128955
snpc-3.3	-2.874157648	1.817148332	0.000129421
lec-8	1.479924433	3.684136916	0.000132829
Y41C4A.11	3.476903352	1.303303103	0.000136912
K07E1.1	1.64610735	3.078942891	0.00014093
T05B11.4	-3.144648863	2.402014154	0.000141932
cct-2	-0.701429789	6.63475608	0.000142205
F54E2.1	1.540467368	3.361729531	0.00014495
eif-3.D	-0.589999432	7.46188197	0.000146276
rpl-24.1	-0.851520837	6.775231318	0.000146276
lrp-1	1.241935746	8.174728075	0.000146672
nuo-2	-0.887274131	4.528968438	0.000146672
ces-2	-2.209493917	3.818995148	0.000151413
pqn-52	-0.741378136	6.256201217	0.000151723
phb-1	-0.953010734	6.716436705	0.000152442
ugt-47	-2.409277934	2.118363892	0.00015394
hum-2	0.60939069	7.650593092	0.0001545
got-1.2	-1.23339545	4.388915272	0.000155223
rla-0	-0.787724309	8.768804447	0.000155227
T17H7.7	2.031416167	3.102513123	0.000157814
eff-1	2.319740004	2.117275457	0.000159134
nhr-46	0.821954922	5.636166599	0.000162938
wah-1	-0.842868065	5.477861127	0.000164085
chat-1	0.733235122	6.604890312	0.000164851
C53A5.13	2.389590677	2.313968232	0.000165557
pcp-2	-4.07361896	3.517282602	0.000166603
mct-6	-0.979575924	5.933035152	0.000167855
rpn-6.2	-1.719708348	2.405236967	0.000172487
T22B7.7	4.775596335	5.907891813	0.000174898
K01G5.5	-0.889167379	6.265781592	0.000176832
F34H10.3	1.141307196	5.295169444	0.000180089
Y75B8A.7	-0.97283995	4.536700401	0.00018069
let-23	-1.148897255	4.72618686	0.00018544
col-158	3.452501718	1.048959064	0.000185809
Y69E1A.2	-5.450527246	1.179164689	0.000185809
Y67D2.3	-0.872143608	5.349681842	0.000186026
rpl-27	-1.039021905	5.164825673	0.000191079
nol-5	-0.887627672	8.357816034	0.000194072
F35B12.4	2.589722156	1.591386284	0.000197031
ttr-24	1.445700821	4.018523428	0.000197675
Y110A7A.19	-0.890474812	5.485357749	0.000198263
T07F10.1	-2.165557904	3.958971091	0.000198983
cgh-1	-0.735587571	10.43921245	0.000202157
F11G11.5	0.881315584	5.496581515	0.000203407
Y58A7A.5	2.049581109	1.990576098	0.000203407
C32F10.8	-0.699994419	6.585894496	0.000210406
oac-46	1.785785398	4.561344833	0.000210432
ftn-1	2.939295236	0.828705724	0.000210764
act-3	-1.036818399	6.365541025	0.000213727
fars-1	-0.750502592	5.95855793	0.000216407
rpl-3	-0.760052939	10.6975999	0.000219402
srw-85	6.477245307	-0.399389006	0.000219402
nas-31	2.429274886	2.283054107	0.000225086
clec-49	-2.04939344	1.760445321	0.000225086
F42G10.1	-2.326223013	3.336716653	0.000227536
nas-33	3.151148208	0.847019655	0.00023166
nlp-16	1.56426969	3.571908871	0.000233703
ahcy-1	-0.863366119	8.892813913	0.00023528
mct-5	-1.013990371	5.912310879	0.000241715
gsy-1	-0.808511267	6.895523349	0.00024401
LLC1.2	1.180781069	3.898409521	0.000253818
cin-4	-1.056628655	4.576047965	0.000255204
F44A2.5	0.9779626	4.346194139	0.000259416
aqp-7	-1.407805328	6.359387158	0.000260881
spp-14	1.645789759	3.182629777	0.000262142
K09A9.6	-1.139530515	3.937186328	0.000263449
C37A2.7	-1.19022564	3.716730854	0.000263475
gcst-1	-1.106136459	4.223006732	0.000274473
T25G12.6	2.596144941	2.17367075	0.000274743
pat-2	-0.821539881	5.815241692	0.000276064
ttr-16	1.144830911	5.15053487	0.000277024
ZK265.3	-6.426254586	0.128284479	0.000278076
F54D5.9	0.792761116	6.016126605	0.000278076
ncam-1	1.219704788	4.553250813	0.000281489
F40A3.6	-1.52767652	3.446897086	0.000281848
Y38C1AA.7	-5.666899202	0.845588895	0.000282687
ugt-58	1.230993239	4.31689386	0.000283069
F59A3.2	-0.741526209	6.034234454	0.000286539
E03H4.8	2.733672667	2.056590408	0.000293481
dct-8	5.594939482	0.045966903	0.000300981
dnj-10	-0.924239155	5.1380438	0.000301748
F21H7.12	6.135856876	0.007433845	0.000302139
B0507.8	4.967062397	0.864045962	0.000302916
C25H3.8	-0.555705843	7.275698604	0.000302916
cri-2	2.110085392	2.039333919	0.000302916
R09E10.6	-5.100916742	1.334399896	0.000303594
F38A6.5	2.487812787	1.228542446	0.000314374
F18C5.10	1.137070426	6.908093621	0.000314641
Y49E10.29	-2.954731787	1.432116958	0.000316026
C04G2.9	-7.67243054	1.370852237	0.00031736
Y67H2A.5	-0.943811959	4.725235768	0.00031736
cpt-4	1.846542059	4.568291833	0.000323247
egl-45	-0.715739459	7.79600697	0.000328859
Y57G11C.51	-2.331951771	1.667368572	0.000328859
F11C1.4	3.043235776	0.715714873	0.000330796
F58E6.5	-6.157604363	-0.13246538	0.000336636
puf-12	-0.629693952	7.107194323	0.000344054
clec-150	1.27988914	5.135305609	0.000345999
ncx-9	4.154927871	1.116933237	0.000346284
tufm-2	-1.093856632	4.305442728	0.0003466
gdh-1	-0.75226113	9.696476644	0.0003466
Y92H12BR.3	0.82848359	5.247812202	0.0003466
pept-3	1.867037705	4.018573956	0.00034737
oat-1	4.388227918	0.769596474	0.000349414
clec-190	1.441196708	4.019578122	0.000349518
vglu-3	1.71260721	2.773755907	0.000351788
F13H10.6	2.208076463	1.702735366	0.00035357
F11F1.1	1.779480013	2.820946964	0.000356086
nex-1	0.714550174	7.413957037	0.000357357
asm-3	1.199092058	3.970956366	0.000358526
T03F7.7	1.679746775	2.63916275	0.000360716
rlbp-1	0.707325695	5.504970087	0.000361088
R07E3.4	1.852392077	2.842141267	0.000361271
crn-4	1.116684467	3.829741793	0.00036168
hsp-25	-0.976482509	5.653327534	0.00036168
car-1	-0.779603381	8.56379656	0.00036168
T10E9.4	-6.000094108	1.130240939	0.00036168
abcf-1	-0.773631266	6.797142902	0.000364328
T23B3.2	1.683166549	2.487554078	0.000366065
Y87G2A.7	0.766191452	5.491201096	0.000366454
F02H6.2	0.879815941	5.355256098	0.000372618
sucl-2	-0.797273162	5.631525293	0.000372618
isp-1	-0.944271419	5.957489438	0.000375281
F26B1.2	-0.627330789	7.577117913	0.000375783
nuo-6	-1.124323262	4.107128899	0.000376385
ctc-2	-1.168524704	11.93859207	0.000381647
cey-4	0.648416282	8.816870889	0.000381748
hum-1	0.637750771	6.39525651	0.000387515
del-6	1.119504868	5.8376307	0.000391412
cutl-26	-1.871712011	2.14052365	0.000391412
F55F10.1	-0.601993113	8.905761615	0.000395419
sur-5	-0.954463796	4.994797768	0.000406807
unc-68	-0.674026324	7.904954988	0.000411181
lin-12	-1.206710882	3.550106038	0.000415798
mex-3	-3.105167778	5.409839588	0.000419099
C33F10.1	-6.309127972	0.013456705	0.000419132
F33H12.7	4.957758676	0.253264134	0.000419132
snpc-3.4	-1.229676045	3.620853041	0.000425662
rpl-13	-0.716298193	8.302689498	0.000430172
nhr-17	1.314406838	4.184493088	0.000433689
ptr-24	0.969573596	4.720954725	0.000434579
K11H3.3	-0.791931301	4.907645672	0.000439619
ghi-1	2.24354392	2.780679293	0.000439619
C29G2.6	1.686074005	2.976218437	0.000439619
B0491.7	-1.443814291	2.925532297	0.000443602
C25H3.11	-0.70717207	5.544797655	0.000445471
thn-2	4.627773113	4.574431197	0.000454657
T04B2.5	1.23599877	3.609226166	0.000457976
F10D7.3	2.253610748	2.999282656	0.000464175
F45B8.5	-2.842782936	1.081965848	0.000467427
ttr-48	1.225236447	3.470278847	0.000469089
ucr-2.2	-1.550331001	4.012520173	0.000472059
cpi-2	0.974231115	4.515874903	0.000472503
B0361.9	1.754152596	3.844090277	0.000474932
rla-2	-1.260075109	3.322556742	0.00047913
rps-2	-0.718484412	8.873430885	0.000480837
R09E10.5	-5.604127229	0.793810513	0.000480963
T12F5.2	-1.461313471	2.929297753	0.000481927
Y105C5B.3	5.364600071	0.01529061	0.000487633
cng-1	2.144098452	1.846806212	0.000489367
abtm-1	-0.764030323	4.786316876	0.000489367
pas-4	-0.71941426	5.862010766	0.000495531
lips-10	1.391956858	3.508316085	0.000498729
col-181	-1.996926892	7.74826818	0.000499247
dhs-25	-2.24017171	2.169439097	0.000507279
K11B4.1	-0.92068035	5.109419274	0.000507279
tat-2	1.471632796	3.017700901	0.000509537
F55F8.2	-0.681381922	6.562533653	0.000519292
gba-3	1.390713631	3.89639379	0.000526123
nhl-1	1.369493306	4.354985406	0.000527676
Y34B4A.5	2.766431991	1.683210557	0.000527676
F08A8.3	-5.333205422	0.520472898	0.000537508
try-10	-2.109025049	1.993809279	0.000537508
dod-19	2.614551526	6.354305446	0.000537508
Y57G11A.2	-4.35541791	0.782514743	0.000537926
unc-116	0.588113364	7.280279133	0.000539652
dpt-1	-0.71410104	6.04402816	0.000539652
cht-1	1.10331784	5.811251022	0.000544869
rab-14	0.92193253	5.305841486	0.000549139
K03E5.2	1.410443581	3.643869209	0.000549139
R11D1.1	0.819423729	5.422455575	0.00055523
C34H4.2	2.560912133	2.532842997	0.00055523
rpt-4	-0.630449393	6.753877197	0.000564411
C06A6.4	-0.724394681	5.83646695	0.000574046
vap-1	-2.605850682	1.825229348	0.000581678
Jun-01	1.07111954	5.091289304	0.000586709
eif-3.C	-0.735333792	7.678468289	0.000600106
fip-5	6.062841946	-0.80501603	0.000605112
nep-1	1.031798211	3.899837702	0.000617095
eef-1A.1	-0.640771446	11.79412377	0.00061732
C36C5.5	1.827857489	1.950985976	0.000617421
T15B12.1	-1.382007893	3.234667125	0.000618284
cct-5	-0.634522849	7.771175746	0.000619391
clh-3	0.918816379	4.699288973	0.000628148
bpl-1	-0.905545907	4.539021008	0.000631641
F14B8.5	-2.039310588	2.398224526	0.000642355
cpg-1	0.512675705	10.18062576	0.0006447
cor-1	-1.487451348	2.623153373	0.0006447
osta-2	1.069910025	3.900647484	0.000646445
tyr-5	2.974608577	0.73118271	0.000646445
aars-1	-0.949759374	4.386194136	0.000653345
ceeh-1	1.428289352	3.09749833	0.000653345
rpl-6	-0.732160357	8.569441333	0.000661942
zig-3	3.877773533	0.993006705	0.000669004
K12H4.3	-0.816396675	5.342071217	0.000673171
Y51H4A.7	-0.932578999	4.907441548	0.000675364
vit-1	-2.387457731	10.36100665	0.000681636
nkcc-1	-0.707417926	6.910587409	0.000681636
kars-1	-0.552396926	9.042469989	0.000683838
spg-7	-0.769998975	5.382284598	0.000685622
F31C3.13	0.896667959	9.282899476	0.000693224
ceh-91	0.907764498	4.372103384	0.00069845
F43G6.3	-1.26171314	3.283545531	0.000705463
dlat-1	-0.610457286	6.922778005	0.000713649
oxa-1	-1.947680813	2.912799786	0.000724773
dod-6	1.042853439	5.469799892	0.000724773
sams-3	-0.938044021	5.897444842	0.000733983
pqn-37	2.410243078	1.320196652	0.000748459
twk-34	2.27527475	2.059043814	0.00075006
rpl-17	-0.705520424	7.432620723	0.00075527
Y39A3A.4	3.512797694	0.349847315	0.000755981
Y71H10B.1	-0.963430098	5.437919443	0.000757915
F35A5.1	-1.030896545	5.167113269	0.000775041
pgp-14	1.330408324	4.942913252	0.000776714
tni-3	-1.231062845	4.623859181	0.000776714
pph-5	-0.767123054	5.639448845	0.000782231
rpl-26	-1.052077218	3.990752031	0.000783898
C46G7.2	-1.212407649	3.65315018	0.000783898
R11G1.6	-1.064569123	3.991793005	0.000783898
Y61A9LA.10	-0.739753589	6.279190631	0.000783898
ubq-1	0.461012877	8.119841916	0.000784313
alg-4	-6.252234427	-0.043440899	0.000785817
nep-14	-5.770827937	-0.513694067	0.000795938
nhr-76	1.746333881	2.248207827	0.000797053
F16A11.2	-0.7882128	5.355664637	0.000797084
rsp-1	-0.639275314	6.560373822	0.000800157
pmp-5	-3.504572427	1.241961962	0.00080086
efhd-1	1.288385889	5.172817186	0.000802981
daf-21	-0.603030246	11.49562221	0.000805444
F23D12.4	5.759443777	-0.36443257	0.000814925
K04G7.1	-0.649249651	6.403166337	0.000820191
ZK154.6	1.593628073	2.548488777	0.000823067
F56D6.8	6.153015652	-0.708263749	0.000824281
F26G1.2	2.973306965	1.587101122	0.000828118
rps-20	-0.805689262	6.603278302	0.000850855
folt-2	-3.779450887	5.176791522	0.000860082
rmd-3	-6.159087878	-0.136557464	0.000872275
K04C2.2	-0.78138446	7.670240242	0.000872275
his-40	0.991863199	4.892932382	0.000874506
Y54H5A.1	-0.753785422	6.135323719	0.000878743
F11C1.5	-0.818658241	5.962089444	0.00088336
sss-1	-5.977237305	-0.315242209	0.000884874
F32D8.12	-1.223291733	3.823395152	0.000893645
asp-2	-1.000362333	6.927575435	0.000899195
R12C12.8	-1.419861168	3.603715058	0.000899195
F57B9.3	5.139590897	0.151939689	0.00090808
C07E3.3	1.317212568	3.606414992	0.000909694
lys-8	1.509417557	4.505914666	0.0009166
lact-4	1.40162731	2.568564671	0.000935372
pgp-4	1.767979373	2.688878424	0.00094867
ZK930.7	-3.92253629	0.571339678	0.000950811
K02F6.3	-2.757610221	1.330756716	0.000955272
C10G8.8	0.974295506	4.650065718	0.00095619
Y54G2A.18	0.723327798	5.122647288	0.00095619
Y47G6A.29	-0.480347396	7.581985347	0.000958397
hmgs-1	-1.121291586	3.95933497	0.000969958
rps-26	-0.912972955	5.850475988	0.000969978
C44B9.2	-5.759670231	-0.523554254	0.000969978
B0222.5	1.288456342	4.298987607	0.000969978
elo-2	-1.247077843	4.134406122	0.000972073
Y37A1A.4	1.021301303	3.716646183	0.000972073
R119.2	-1.265083197	3.206196171	0.000982405
F21C10.7	-0.999616473	6.473728121	0.000984489
F47D12.9	0.570133389	6.799691489	0.000988222
rpl-19	-0.647987282	7.033612965	0.001003708
C16E9.1	-3.094974348	1.061893105	0.001003708
Y94H6A.10	0.985635467	3.969630333	0.001008703
pars-1	-0.591725817	6.103369425	0.001016384
Y73B3A.10	-1.908124257	2.186548053	0.001033333
ugt-63	2.79436332	2.320533103	0.00104417
cchl-1	-0.645108301	5.673107755	0.001046204
max-1	1.509775928	2.237257379	0.001051336
rps-0	-0.687958396	7.747826381	0.001061621
cct-3	-0.87964887	5.470015609	0.001070346
let-2	-0.830387583	8.629246402	0.001077157
ant-1.1	-0.622748506	9.878259874	0.001098729
C54E4.5	1.488636982	2.133329758	0.001101493
rack-1	-0.658260058	10.33054233	0.001112928
cpd-2	-1.848412969	2.106684316	0.001112928
F40G12.5	5.809292114	-0.318644497	0.001115878
fkb-6	-0.691391825	6.852568179	0.001126069
R151.7	-0.714640061	5.233963612	0.001137967
ttr-14	-2.403701563	2.329329627	0.001147442
oac-13	4.069811015	0.353881404	0.001150592
nuo-5	-0.814988985	5.224270877	0.001151666
C45E5.1	-2.710503188	1.018428921	0.001179311
cct-7	-0.760233266	7.511923247	0.001182418
K07E3.1	0.727758075	5.358594719	0.001188386
F35E12.10	1.182400809	4.741848441	0.001191604
Y75B8A.3	1.67662932	3.349355878	0.001191604
mfb-1	1.401614244	4.731491699	0.001202262
B0416.5	0.617239563	6.654087871	0.001202262
ard-1	-1.153194554	3.895665685	0.001226981
F09B12.3	1.655560902	2.828029627	0.001226981
col-184	-1.87358222	6.853934255	0.001247566
pqn-83	1.056068767	5.132952234	0.00125191
pfk-1.1	-0.814423661	6.532235125	0.001268209
puf-5	0.470354806	9.396755102	0.001272716
C25F9.11	2.511475111	1.23716354	0.001294419
ttr-32	3.47703516	0.335791809	0.001307947
mrp-8	1.895771072	2.112314435	0.001308172
nas-9	2.016134411	3.568514538	0.001340308
T04H1.5	1.031549719	4.48223947	0.001340308
T21C9.13	0.804822795	5.576860341	0.001341971
lec-11	1.605173424	2.931159214	0.001345212
flp-1	0.891865537	4.513010661	0.001361893
srp-6	1.425971068	2.701551463	0.001363161
W02F12.2	1.864432794	2.584304232	0.00138195
T23G11.1	-4.070584741	0.445027611	0.001386625
C29H12.2	0.530025786	7.061872619	0.001386625
mppb-1	-0.85668637	4.472284574	0.001387467
coq-8	-0.783343675	5.14438044	0.001388673
R07H5.8	-0.600525988	6.919831642	0.001392049
T22D1.3	-0.984522935	5.873240981	0.001392499
clh-5	-0.603751458	5.927057363	0.001400345
M01G12.9	2.760784957	1.518477074	0.001417154
F01G4.6	-0.655711888	9.199349829	0.001418832
K01D12.6	-0.717412342	5.288980168	0.00143272
C50F7.5	4.598505483	2.701804992	0.001435473
Y54G2A.13	-5.881838366	-0.404555714	0.001435588
rbd-1	-0.612927864	6.658316784	0.001445036
ttr-2	0.996231604	4.401496674	0.001445673
F29B9.8	0.881296742	4.853736873	0.001453283
vab-3	1.570034204	2.648239785	0.001456017
rps-8	-0.68695793	9.10464771	0.001469479
mrpl-37	-1.128784847	3.73267356	0.001484643
paf-2	1.296216964	3.468036362	0.001489669
C04E7.3	1.344011251	3.647850961	0.001496167
dct-18	-1.381957417	3.985169848	0.001515375
myo-6	1.712139146	2.066662373	0.001531311
R02D3.1	-0.825979649	5.780181708	0.001550878
B0391.10	-1.434873791	3.122350932	0.001552925
ZK909.3	1.311958624	2.832878402	0.001555739
tgt-2	-1.066912795	4.476785752	0.001558126
cyp-35D1	5.335221056	0.006986035	0.001558126
abf-5	2.705489044	1.133530405	0.001565459
ZC434.9	-2.264873004	2.654794875	0.001565459
pitr-4	5.69347778	0.365304366	0.001571823
F54B11.5	1.488833753	3.265584515	0.001572299
meg-2	1.106904852	4.580619902	0.00159038
pud-4	-2.377096631	1.689480473	0.001618516
M70.3	-6.102755728	-0.195310247	0.001642535
sel-1	0.667946458	6.356641963	0.001647556
acs-3	1.812958305	2.873883124	0.001648684
C18C4.5	0.790853165	5.084783171	0.001690497
spd-3	-1.849296752	1.839899712	0.001702564
nhx-6	5.565475173	-0.562002186	0.001707707
grd-14	-3.974437946	0.706157805	0.001722952
hrp-2	-0.63554011	6.624973223	0.001746378
C15C7.5	1.096138825	3.284600229	0.001752341
F19C7.2	2.704387164	1.650752147	0.001787865
got-2.1	-0.797757808	5.041002875	0.001788277
nhr-14	1.177138664	4.726718107	0.001798503
asp-1	-1.004386171	8.853041674	0.001800873
nhr-219	4.826017864	-0.149446341	0.001800873
Y51F10.2	0.628105204	7.424066294	0.001800873
F53F4.10	-0.77773022	5.458547191	0.001806983
cra-1	-0.895083763	6.366321791	0.001821551
C05C9.3	-2.257247678	1.981105243	0.001832184
ucr-1	-0.658568526	6.95495511	0.001835198
F35B12.9	1.213743848	3.374411904	0.001850465
catp-4	-3.774996373	0.947311168	0.001852279
F23D12.2	0.86833535	3.968731844	0.001885969
clec-48	-1.295949637	3.161964377	0.001886949
cyn-1	-1.182986302	3.195945571	0.001890998
ZK686.2	-0.66758916	6.110505772	0.001900982
F32B4.4	-0.971588276	4.711910852	0.001907808
twk-29	2.744225293	1.120477817	0.001913491
rpl-10	-0.700467416	6.148833617	0.001920209
B0001.5	-0.773731972	4.450185437	0.001921269
F53B1.8	1.01615571	4.927736968	0.001928438
C36E6.1	0.788225994	4.709546358	0.001940262
C18B2.4	0.932159604	4.654862445	0.001945922
ztf-14	2.226908916	2.596823473	0.001950838
vdac-1	-0.593157775	8.50616869	0.001954859
tps-1	0.919555357	5.216356299	0.001978523
stdh-1	1.444912305	3.844258179	0.002015998
F18H3.4	0.965908064	4.728323264	0.002030045
iffb-1	-0.773231086	6.440257683	0.002039895
Y46D2A.2	1.44254788	2.748249143	0.002052842
bli-6	-5.838508119	0.278781639	0.002060022
F19C7.8	1.348431963	2.867562493	0.002062695
dct-6	0.757919087	4.823669656	0.002062695
elo-1	-0.704276644	6.325192397	0.002074209
gst-28	-2.607896413	1.364882029	0.002074209
scav-5	-3.254993125	0.723710459	0.002078693
ears-1	-0.586072118	7.46531378	0.002096292
srgp-1	0.510396281	7.611275575	0.002102022
acs-12	1.792047447	2.476128996	0.002120259
let-268	-1.473474228	3.758819093	0.002122425
ost-1	-0.695035526	7.320746705	0.002161907
F57A8.7	4.682046629	0.232096689	0.002188582
mrpl-16	-1.098284638	4.148735953	0.002202627
T20G5.14	-0.986863725	3.422422948	0.002206495
iars-2	-0.92034634	4.614605484	0.002210573
F22E12.1	0.830705585	5.95356722	0.002211719
R10E9.2	-4.754245473	0.490264016	0.002211719
C04E12.2	2.08002394	1.600185879	0.002211719
F54C1.1	-5.638311904	-0.651308918	0.002211719
F48D6.4	1.38182033	3.27313673	0.002217757
H05L14.2	-0.573397991	6.146493924	0.002218926
Y18D10A.11	-0.697537504	5.435857833	0.002218926
F32B6.4	-6.153430671	-0.143960256	0.002232828
cyc-2.1	-0.941455189	3.95419306	0.002232828
grl-14	4.36692365	-0.19097421	0.002258849
T05A7.6	-6.15981368	-0.13533924	0.002271724
rps-25	-0.893603177	4.7546997	0.002273188
ttr-30	3.754860197	-0.095813753	0.002273188
let-711	-0.451529196	9.313067662	0.002290358
cyp-34A5	2.656774134	1.75459495	0.002319697
laf-1	-0.624182044	7.177903079	0.002325137
alh-6	-0.910261359	4.188874665	0.002326348
ZK550.3	-0.602465371	6.045110092	0.002326348
D2030.4	-1.045131423	3.388660943	0.002326951
ZC21.10	4.143605776	0.119404093	0.002345891
F52E1.14	2.426047903	0.895313549	0.002345891
mrps-18C	-0.693928141	5.348262875	0.002357267
shn-1	1.023500638	4.35342308	0.002361052
F25G6.9	-0.685838361	6.477358859	0.002386023
C39F7.5	1.35732481	3.091992766	0.002416326
ubc-1	0.634921195	6.447130259	0.002439154
gale-1	-1.076252555	5.35232728	0.002439962
fkh-6	-2.062292026	1.426831606	0.002441668
glb-17	-2.97944458	1.021657908	0.002441668
B0280.9	-0.749703563	4.903070309	0.00246553
F49F1.7	3.165272304	0.62700264	0.00246553
pqn-18	0.898671305	4.340124985	0.002465815
W08E12.7	-0.691451509	8.146044977	0.002465815
har-1	-1.07295825	4.489818558	0.002471678
JC8.2	-0.763272147	4.832050698	0.002502917
T06E6.10	1.449306558	3.675582055	0.002502917
C08E8.4	2.794439279	1.306342882	0.002541028
Y6G8.2	-2.678728781	0.900428097	0.002550754
skr-12	2.637164093	1.566045477	0.002575752
magi-1	0.621084374	5.501459817	0.002575752
W05H9.3	0.980691148	4.108806101	0.002575752
F45D3.4	3.057228812	7.607781357	0.002635075
B0513.5	-1.002563259	4.527011136	0.002637171
gst-36	1.246239222	4.296342182	0.002657633
hke-4.2	0.68510212	5.190031104	0.002670771
ubq-2	-0.816281579	5.900527905	0.002675551
R53.4	-0.823214655	4.781775205	0.002675551
C40A11.8	-5.514240016	-0.771015941	0.002675551
rpl-33	-0.957542618	4.106011451	0.002680256
tir-1	1.040406741	6.223231397	0.00269873
T20H4.5	-0.943248308	3.904094197	0.00269873
C42D4.3	6.449237773	-0.399899624	0.00270957
C08E8.10	3.750491757	-0.185663439	0.00270957
R10D12.1	1.42103534	3.162942115	0.002723485
ssq-3	-6.13038765	-0.163680591	0.002728449
dnj-13	-0.519525122	7.665339217	0.002737953
sod-4	1.604896666	2.171949813	0.002759974
F47A4.5	1.28159704	5.246972126	0.002761564
map-2	-0.916021229	5.139871069	0.002804153
ptr-14	1.578798893	2.914494462	0.002804153
Y6B3B.1	-3.763455269	0.015498322	0.002804153
ncx-8	1.785449699	2.227038908	0.002808734
egl-18	0.906967412	4.098533632	0.002826838
cpr-6	0.859952454	7.800079726	0.002831094
phat-4	-4.34448294	0.67297551	0.002838663
F41D9.2	1.495562948	3.646356622	0.002854147
tts-2	3.066471238	1.009595589	0.002889419
T09B4.9	-1.012734962	3.846286519	0.002899739
C28G1.5	1.330202753	2.782144496	0.002910723
F19B2.5	1.654837775	2.957254711	0.0029358
agl-1	-0.749680877	5.496632753	0.002941339
clec-87	0.593387856	9.192651086	0.002974524
hsp-1	-0.644777148	10.8515422	0.002987885
ifb-2	-1.394309189	4.725656122	0.002987885
cyp-34A8	1.433551082	3.863763738	0.002987885
hpo-6	1.331548094	4.543746827	0.002987885
cyc-1	-0.665394669	5.343603117	0.003016525
T21H3.1	0.861971676	5.780828523	0.003016525
atp-6	-1.185561724	6.763306869	0.003045528
C05D12.3	-1.740887876	3.494039323	0.003045528
elpc-1	-0.58226302	6.084294019	0.003045528
cct-4	-0.569795517	6.792689309	0.003061847
mrpl-38	-0.805731587	4.513644707	0.00306866
larp-1	-0.531596735	8.949807827	0.003078275
F41C6.4	-5.582481799	-0.70713077	0.003094673
E02H1.1	-0.924279874	3.393159922	0.003108438
C53A3.2	2.075129021	1.745907109	0.003115282
dlk-1	0.679076675	4.916870109	0.003117838
K02D10.4	1.418145278	2.48655578	0.003126916
pqn-36	1.473701432	2.949049092	0.003134078
akt-2	0.980824945	3.990227691	0.003159713
C56E6.9	-0.725877934	6.014648843	0.003168756
F38H4.15	-5.412626666	-0.86877721	0.00317444
aqp-8	1.240633825	4.268514947	0.003174919
F13D11.4	1.215161169	2.978322086	0.003206553
nhr-60	-5.429960499	-0.853579673	0.003211146
trr-1	-0.446498407	8.336310868	0.003296666
F13B9.1	0.579655396	6.634967962	0.003312235
gadr-6	0.966313675	3.925114698	0.003331484
gly-9	0.886237717	3.831419352	0.003345862
nmt-1	-0.570971488	6.638646303	0.003345913
C49G7.10	2.279799497	1.667826368	0.003348998
did-2	1.10529372	3.792068197	0.003408929
R12C12.5	0.778781342	4.596731373	0.00342583
cct-8	-0.75241897	5.855462525	0.00342583
rgs-5	0.734179929	4.270966701	0.003440955
nlp-14	0.743428797	5.535186288	0.003459803
rha-2	-0.613564936	6.801890464	0.003479014
rrbs-1	-0.63559559	5.838372161	0.003493981
npr-17	2.583821254	0.78747727	0.003498801
T24A6.20	-2.003814406	1.834950172	0.003498801
rps-24	-0.894901986	4.747531216	0.003502823
eef-1B.2	-0.813451567	6.215985231	0.003502889
W05H9.1	2.273355319	5.869310672	0.003521389
msp-36	-5.888088319	-0.405492211	0.003524198
aqp-1	-1.643297306	3.778937254	0.003537363
fbxa-60	1.624082364	3.222372887	0.003548164
let-607	0.476222297	7.321941841	0.003569966
C10G11.7	0.643813805	6.948849948	0.003588727
ptr-13	1.499958213	3.318850834	0.003590998
T11F9.12	1.240494876	3.609833628	0.003605137
hst-6	1.066512724	3.922790245	0.003609712
Y42G9A.3	1.47381101	2.996311961	0.003611879
F22B7.9	1.255841546	3.705719715	0.00365309
Y69E1A.1	-5.349887684	0.561621836	0.003663699
tag-147	0.919037093	5.601781888	0.003664628
C18H2.1	-2.915118017	0.409378921	0.003664628
F58D5.5	1.128542769	3.634531582	0.003668413
tni-1	-1.119538435	3.312536638	0.003689461
F27C1.2	0.644521275	5.412671476	0.003712398
clec-60	4.058347857	0.154156699	0.003716802
Y43F8A.3	2.429985061	2.412338816	0.003720888
Y82E9BR.3	-0.779968219	5.925145742	0.003720888
T05E12.3	3.23477886	3.325300855	0.003724884
T19B10.3	1.418193494	3.148833312	0.003742153
Y55F3AM.13	-0.901328071	3.954176623	0.003785911
dmd-7	0.620907443	5.897220559	0.003796653
K02G10.15	5.046568728	-0.286877377	0.003807593
nlp-15	0.955642359	3.384986375	0.003813651
C08F11.7	-3.85751675	0.045005127	0.003813651
Y106G6G.1	-5.570029612	-0.717671234	0.003828382
prde-1	-1.283119404	4.166915608	0.003843551
kin-29	0.690243116	5.680426601	0.003869139
crh-1	0.614805692	5.921030483	0.003927951
C01B10.8	-0.658096378	6.16992402	0.00393495
fkh-7	0.954795404	5.39740519	0.00393829
tpp-2	-0.516935059	6.912494098	0.00393957
ptr-22	3.808670988	4.412977064	0.003960326
T07F12.2	1.120464505	3.380029697	0.003979873
F41B4.3	3.067328262	0.130073761	0.004025404
R09F10.8	0.826899774	4.347765924	0.004027425
F55A11.7	0.574078399	5.814945542	0.004081214
C05G5.2	1.217917228	3.828319186	0.004103293
R02F2.2	-1.935382493	3.228197606	0.004112007
sdhd-1	-0.82696137	3.926103593	0.004117476
rps-18	-0.81653423	7.081709126	0.004121286
gld-1	-0.559484771	9.622643852	0.004152927
gars-1	-0.628737552	6.762860646	0.004204445
K01A2.10	1.53650295	2.335032828	0.004238824
idha-1	-0.67668232	7.303880718	0.004239373
lfi-1	-0.988237767	8.331541798	0.004258818
mrpl-50	-0.661172881	4.862442956	0.004268559
cln-3.3	-3.884120913	0.279916615	0.004277127
coq-5	-0.920538389	4.423837681	0.004281584
mecr-1	-0.860551336	4.476147573	0.004284138
comt-5	3.843870975	0.263668368	0.004288061
T22C1.8	-5.663874744	0.10180766	0.004290038
T20D3.2	0.909688611	5.280663995	0.004299855
clpf-1	-0.748290993	4.594379295	0.004312945
sbt-1	0.801288551	4.772696881	0.004320708
skn-1	0.493350265	7.744613906	0.004369972
F44E7.4	-0.56975208	7.761555414	0.004406893
T20D4.15	5.333529583	0.033041282	0.00441037
B0281.3	1.998801663	1.660377117	0.004445641
pat-4	-0.903271014	4.001226257	0.004487379
tes-1	1.183079888	3.798109182	0.004526545
F19B6.1	-0.570187996	7.07673705	0.004533392
Y34B4A.6	1.147574913	4.38958041	0.004566148
C31E10.5	0.878269163	4.332469566	0.004647094
C16A11.5	-1.267283245	3.383149662	0.004728321
nhr-115	5.252367975	-0.879960787	0.004734655
lgc-26	-1.477564174	2.667723066	0.004765466
W03G11.3	1.232315574	2.965990288	0.004777982
try-5	4.296378905	0.086883007	0.004778486
F57C2.5	-0.975329133	4.628450635	0.004800512
K03H6.2	-1.486649709	3.546733096	0.004817108
rme-1	0.526444259	8.270864175	0.00485408
F32H2.7	-5.297959227	0.446191359	0.004861655
F08A8.8	4.854282402	-0.589609374	0.004873423
Y39D8A.1	-2.697801948	1.261623194	0.004879605
ephx-1	0.992114874	4.412298601	0.004902891
pcn-1	0.455929878	8.650780964	0.004911526
rps-30	-0.70662095	5.998262104	0.004914738
M88.3	-3.327360591	0.077801191	0.004929198
Y57G7A.6	-5.064845911	0.159645609	0.004938399
C14C6.5	1.612526534	2.043420065	0.004952955
abts-4	-0.792221891	4.595695785	0.004974077
dis-3	-0.760700757	5.604854529	0.004975718
lrg-1	-1.591582643	2.715709544	0.004986153
F10F2.2	-1.276329581	4.459243156	0.005031723
mig-14	-0.910797428	3.847637343	0.005071638
tsfm-1	-0.864574566	4.402874116	0.005194445
inx-8	-0.787870406	5.052429586	0.005196015
Y39G10AR.7	-0.893434098	4.472944162	0.005211357
F36D3.16	-5.000263635	-0.530979528	0.005267605
tfg-1	-0.635887327	5.771987635	0.005267756
Y37F4.1	2.775822274	0.773551294	0.005267756
Y105E8B.9	-1.400723044	2.798544539	0.005299929
C14B1.7	-0.871286834	4.870218351	0.005330741
W03F11.4	-3.731950815	0.375148117	0.005387557
C34B2.8	-0.572020466	5.293775073	0.005388066
phb-2	-0.857882344	5.683888386	0.005389987
Y4C6B.2	1.981679598	3.070366466	0.005402378
axl-1	3.325771843	-0.151762931	0.005408362
ZK945.7	-5.891046381	-0.406431886	0.005479498
F39E9.1	3.169101731	0.261411565	0.005492285
rpl-18	-0.636908129	9.326538805	0.005509647
C17H1.7	5.775188568	-1.069759787	0.005510259
tag-243	1.421336517	2.240780419	0.005539813
nduo-1	-0.866658267	9.610803983	0.005546725
T20D4.7	5.44153374	-0.669633921	0.005570091
R04D3.2	0.85415724	4.217885244	0.005576373
Y45G5AM.3	1.771714775	2.338761354	0.005589293
gpd-2	-0.860831691	6.539493001	0.00560253
cyy-1	0.517926606	6.415546503	0.00560253
pgl-3	-0.745460541	6.097888999	0.005611796
mboa-1	6.057550871	-0.796380466	0.005611796
nhr-114	-1.883909181	2.478202755	0.005625688
gcy-37	1.389857881	2.710881154	0.005673777
his-72	0.680829783	5.026530161	0.005673777
C34E7.4	1.137923317	3.882259494	0.005673777
F54C8.4	0.548880199	6.644636488	0.005682859
Y55F3AM.11	1.620423268	1.611773273	0.005721898
C14H10.2	0.895255058	4.344260031	0.005734377
C48B6.4	-4.594511363	-0.168552846	0.005734377
T28D6.5	-1.102139701	3.499854194	0.005740437
F10A3.4	-2.483179657	1.745025756	0.005760458
hgo-1	0.570793955	5.682748039	0.005830308
dhp-1	1.057529955	4.227503897	0.005852904
gcy-28	0.551418627	6.432507963	0.005879303
ndx-7	-1.361540657	2.755906041	0.005901319
scpl-4	-0.705033016	5.762170389	0.005904298
sulp-2	1.789514008	3.040988526	0.005921858
C14C10.1	-4.922809572	0.181102649	0.005943721
tag-18	-0.846422768	6.025573183	0.005995107
mek-1	0.691473516	6.57231813	0.006022009
mlt-9	-3.284208659	0.910675195	0.0060237
dao-5	-0.56470857	7.389497777	0.006033812
prdx-3	-0.801316949	4.411292695	0.006069707
F28C6.4	-1.236693741	2.699254746	0.006110496
catp-2	5.640471696	-0.467780585	0.006152894
B0250.5	-0.925694201	4.062423629	0.006158036
kcc-1	0.810211413	6.268397552	0.006212191
txl-1	-0.604166594	6.352093236	0.006251264
twk-8	1.246224867	2.744051726	0.006255699
H06A10.1	-3.921585673	0.477273497	0.006255699
sars-1	-0.46070943	7.43452861	0.006278612
rpl-16	-0.653235006	8.731582265	0.006289077
rcq-5	0.598281272	5.498426799	0.006313477
Y95B8A.6	1.571015788	3.631831039	0.006313477
rps-23	-0.91585203	5.055251497	0.006415574
flh-2	0.854742047	5.036219591	0.006444604
C25E10.5	1.77104837	2.805864838	0.006451023
Y17G7B.20	0.560909998	7.491544029	0.006455051
rnh-1.1	-5.886751486	-0.414514977	0.006468984
T24C4.2	1.201524094	3.517624555	0.006526925
F45D3.12	3.126728111	0.877366583	0.006566867
idhg-1	-0.683151494	4.815198547	0.00658341
msp-76	-5.112919353	-0.411822259	0.006601258
faah-2	1.343564336	3.254563089	0.006648001
K09E9.3	1.036845835	3.717895719	0.006658677
dct-7	4.355297787	-0.580929368	0.006658677
let-60	-0.501260142	6.233964633	0.006741286
F53B7.3	-0.928282754	4.22835659	0.006775242
Y105C5B.19	1.343352642	2.859693841	0.006804784
gcy-11	0.994423116	3.74842095	0.00680977
F23F12.12	1.963494168	1.50861778	0.006810429
rpl-21	-0.720525427	6.096100006	0.006831696
C05C8.2	-0.636309728	5.667952408	0.00683871
bec-1	0.713739294	4.735681236	0.006857009
F47G3.1	1.758818216	2.019836618	0.006889466
apy-1	0.859233656	4.776586791	0.006909876
cyp-37B1	-4.271671821	0.823710477	0.006918487
Y69A2AR.19	-2.324261756	1.279310819	0.006918487
ZK154.5	0.722349156	4.999157722	0.006976756
rpoa-1	-0.595527992	6.689876899	0.006985799
rhgf-1	-1.266171231	3.078190911	0.006991628
C06B3.7	3.006485901	-0.098136069	0.006992628
amt-2	5.900058375	-0.980561215	0.007040147
F25B3.4	2.615786988	1.049295811	0.007043387
pas-1	-0.657817766	5.916602152	0.00704456
F38E9.1	-1.039221558	4.29111677	0.007104523
aco-1	-0.547394366	7.287693527	0.007133196
nhx-5	0.835146013	4.532668462	0.00713566
F15E6.4	4.801577103	-0.741711794	0.00713566
F52G3.5	5.340342756	-0.244307141	0.007189061
cas-2	-0.613402853	5.154183319	0.007213762
cpg-8	0.797156549	4.427877041	0.007259782
zeel-1	-3.493289954	0.620519729	0.007268243
erm-1	-0.512963133	8.309086	0.007311194
Y106G6H.5	-0.471703439	6.399382591	0.0073639
K07C5.6	-0.471120347	6.648832947	0.007384351
Y37E3.8	-0.722852661	6.101467313	0.007391705
ptrn-1	0.59197236	5.018951805	0.007410567
F45D3.11	3.685568207	-0.092928298	0.00741528
K08E4.3	1.142807062	3.295928796	0.007668361
ZK792.5	-0.569078184	6.26806854	0.007679499
mrpl-47	-1.182799782	3.112397233	0.007734896
ipgm-1	-0.600945231	7.8405805	0.007734896
trap-2	-1.221149884	2.980566878	0.007768914
ZK1127.4	-0.907719149	4.614099301	0.007789191
F21C10.9	-1.862024263	2.77205296	0.007798219
col-106	-2.058672862	6.971656966	0.007819418
lam-1	-0.636095201	7.786005783	0.00784015
C32H11.1	2.333862108	1.264152815	0.007868126
bath-22	-4.747233051	-0.753903447	0.007950972
pept-1	-1.385044	3.304406274	0.008008309
rpl-25.2	-0.785293246	5.166711761	0.008008309
T02E1.6	-5.51386175	-0.783582967	0.008008309
C05D9.3	-1.741430219	2.186478456	0.008008309
F23F1.2	5.903708463	-0.951961116	0.008008309
F32D1.7	0.56258342	6.833384399	0.008008309
ruvb-2	-0.598442301	6.596403089	0.008008309
dlc-1	-0.811791083	4.091891575	0.008026841
W09C5.7	-0.512360268	5.880257107	0.008026841
prmt-1	-0.585233911	8.379131209	0.008026841
pgp-6	2.307549089	0.519462826	0.008087008
F21A10.2	0.778152326	6.242377116	0.008101477
C15F1.5	-2.873484567	0.246219583	0.008117921
dnj-12	-0.501074042	7.32814899	0.008123804
aco-2	-0.589788706	8.743553	0.008161524
klp-10	-0.73507224	4.732632984	0.008189948
smz-1	-3.847073414	0.339312772	0.008189948
C47B2.2	-0.851792596	4.199542524	0.008193962
acr-25	3.884663522	-0.435198318	0.008250056
F44F4.3	2.927835099	0.889759352	0.00826059
col-183	5.629566747	-1.238307982	0.008262459
pfd-3	-0.756145572	5.149673809	0.008408672
cpn-3	-0.746244737	5.819755152	0.008412823
C49G7.7	3.311907427	0.321559877	0.008477321
nlp-34	5.221549209	-0.910671914	0.008502144
C35E7.5	-0.882173538	6.386933372	0.008502161
mdt-9	-1.580065858	3.045348276	0.008569617
Y61A9LA.3	-0.842611515	4.870087926	0.008597879
rbm-28	-0.664768808	5.204646289	0.008615268
F58A4.2	-1.358022693	2.061167806	0.008625743
H05L14.1	-5.330514331	-0.207053791	0.008625743
rps-13	-0.665498837	6.118746338	0.008666524
T23G11.7	0.497339322	6.050323556	0.008691627
fbxb-7	2.731056601	0.351025304	0.00871313
rop-1	0.545023963	6.276691544	0.008725378
Y50D4B.3	-2.425460806	1.929034478	0.008754768
B0507.2	1.205063214	4.067363905	0.008766369
Y37E3.10	-0.723102264	4.865369192	0.008776955
fbxa-192	-1.165481639	3.139295082	0.008839706
ZK899.2	1.129765426	3.552565844	0.008841268
tag-184	-0.579034936	6.710227848	0.008863684
T24B8.5	2.671746777	0.636469855	0.008979586
ent-2	-0.538563805	6.278355722	0.008988802
T23E7.6	3.16225828	0.270453992	0.008988802
pme-1	0.543176361	6.465713901	0.009004617
T02H6.1	-0.814938696	4.577843088	0.009013348
fbxa-90	3.404084066	0.039478693	0.009038467
F20C5.3	1.299493583	2.954096266	0.009060886
M28.9	-4.829765074	0.4130324	0.009113274
flh-3	0.858865539	3.677102892	0.009173385
aspm-1	-0.707851444	6.005213276	0.009189996
R11A8.7	-0.427508874	8.553866729	0.009244962
otpl-1	2.460338343	1.072586966	0.00925747
nrde-3	0.746215863	5.830309157	0.00925747
msd-4	-5.439860307	-0.854610293	0.009271474
F53B3.6	-3.876593247	0.543832315	0.009278449
dod-3	2.303340842	1.557664733	0.00934524
F56D2.5	1.829422586	1.477025605	0.009356236
Y106G6D.3	-3.43976266	0.757801955	0.009358645
gfi-1	-1.794104918	6.129686127	0.00937645
lars-2	-0.850994477	4.561851257	0.00937645
dmd-10	2.242089044	1.022499791	0.00937645
clec-73	-4.930466856	0.084976948	0.009421437
ima-3	-0.458999233	8.08435365	0.009445762
C09B9.2	-5.701056547	-0.593115174	0.009502703
lpd-3	-0.453027903	7.119851025	0.009547593
Y39C12A.1	1.580376834	2.160940579	0.009548854
C30G12.2	4.164953278	-0.320677153	0.009561594
fig-1	0.701539545	5.080074303	0.009571
F42H10.15	-5.22102502	-1.065241622	0.009605099
Y54E10A.10	-1.11811421	3.685444677	0.009695344
C26D10.6	1.273418204	2.747231387	0.009723819
lpd-9	-1.516861363	2.07912799	0.009732681
pgrn-1	-1.554862641	2.475929079	0.009736495
tbc-1	0.790581934	3.826885393	0.009784682
fat-6	1.109117223	6.134975411	0.00980491
vet-1	3.083302257	0.380180811	0.009811204
M02B1.2	1.188159707	2.357660092	0.009821449
C54C8.12	5.574316213	-1.306666928	0.009840008
D1086.11	-1.382575316	2.692679397	0.00989718
ZK809.8	-1.166152713	3.655530428	0.010052586
fkb-5	-0.924476003	3.621105477	0.010056282
C46E10.8	-2.919457007	0.329973437	0.010056282
cima-1	2.190120207	1.390582214	0.010085985
C25F6.7	-4.494177079	-0.31279765	0.010112718
B0462.5	5.14488053	-0.990650979	0.010144985
R08E3.1	0.868873115	6.889412046	0.010268399
gpa-12	1.658682805	1.569746296	0.010356967
mtch-1	-0.511076988	6.403914985	0.010412409
zyg-11	0.420951036	7.928164042	0.010441227
mdt-28	0.533630185	8.697131112	0.010441227
rpl-12	-0.651654762	7.802519497	0.010441726
ifa-4	-1.031229274	5.161967506	0.010458962
Y73F8A.24	-0.724836095	4.471572584	0.010480511
fgt-1	-0.661868925	4.994669139	0.010519431
his-59	0.753312951	4.533281214	0.010561476
iars-1	-0.52679507	7.028900738	0.010562689
chp-1	-0.781976165	4.807213062	0.010593492
hmit-1.1	3.218721906	1.099822174	0.010709418
C08F8.6	-3.912069254	0.535282618	0.010755982
C01C4.3	0.7993363	3.705713375	0.010822465
ncx-1	-1.473615351	3.565261187	0.010848705
mrps-22	-0.904074565	3.999112208	0.010848705
F26B1.8	-5.465851253	-0.827707768	0.010848705
F25E2.2	-0.823836575	4.965062522	0.010907173
F55A3.2	-1.354285598	2.983361183	0.010996863
Y106G6H.13	-3.454419194	0.314128884	0.011026657
cth-2	0.600785397	7.401503466	0.011026657
cutl-12	-4.882836028	-0.62137403	0.011036403
rars-1	-0.613842021	5.728395926	0.011098474
spp-22	2.554344581	0.991734781	0.011098474
T20G5.8	2.594078982	0.317509502	0.01115168
ppk-2	0.747596591	4.195391593	0.011156739
gln-6	0.427200045	8.616221114	0.011172196
F16H11.1	1.267380873	2.103327846	0.011242298
F35G2.1	0.607535081	7.201366889	0.011259258
C06A5.6	-0.612978396	6.461692516	0.011318824
mesp-1	0.511220701	5.705385589	0.011331785
mec-3	-3.422911906	-0.050005567	0.011332246
F58F12.1	-0.622597744	6.063137555	0.011345604
tig-2	1.601616249	1.937675395	0.011360291
sams-1	-2.034882101	5.862180543	0.011415152
Y37D8A.4	0.844180269	3.951443921	0.011430048
Y57G11B.5	-0.620534506	5.247303124	0.011430048
egl-30	-0.460332346	7.494224379	0.011444757
mrpl-2	-1.204759415	3.05612462	0.011444757
oac-32	5.358118343	-0.750444224	0.011446979
nduo-5	-0.964396922	11.70068014	0.011449393
nhx-8	1.308531123	2.958968029	0.01145765
zbp-1	-0.465062677	7.644336659	0.01145765
F45D3.15	3.006530073	0.445036013	0.011458565
acd-2	1.682231893	1.771843417	0.01155012
Y53G8AR.8	-1.02496899	3.399952421	0.01155012
F52D10.2	0.9842892	4.756010135	0.011551361
ufd-2	-0.448832265	7.526227868	0.011598752
B0507.10	4.151050242	-0.273196065	0.011620126
erfa-3	-0.516931284	7.470022769	0.011641513
C43E11.9	-1.372159368	2.339611718	0.011667966
F08D12.2	-2.404268712	1.721778033	0.01167493
apc-17	-0.656864472	4.454342822	0.011686554
Y43C5A.3	2.491045711	0.301332278	0.011705499
B0261.6	-5.438388667	-0.854863757	0.011726841
F56B3.6	-4.502295672	-0.365696548	0.011730939
mrpl-19	-0.968198652	3.735657624	0.011809123
col-166	-2.445320806	0.949953149	0.011811031
cbs-1	0.747254146	4.736382289	0.011827018
lpd-6	-0.54516673	5.496482397	0.011895097
eif-1.A	-0.732931333	5.713653896	0.011895097
R13H4.2	-0.886317663	3.720233475	0.011902012
F02E8.4	-0.69418705	5.736298171	0.012015041
C46A5.6	-0.839152435	4.42890614	0.012028198
acdh-13	-0.897438048	4.040319011	0.01210167
ZK896.5	-2.153334788	1.419743976	0.012129743
dif-1	-0.577284756	4.784173687	0.012161204
gsto-3	1.039876194	3.763712018	0.012161204
bed-3	2.350821308	0.845479507	0.012217268
Y54G2A.50	-1.72805488	1.952323839	0.012260811
pbs-4	-0.709458946	5.481247954	0.012311121
T03G11.6	0.787290799	4.148807414	0.012311121
R05D3.3	-1.194458302	2.41334008	0.012326623
sem-5	0.534433675	5.559981711	0.012345544
cut-5	5.413250849	-0.69759328	0.012345544
T24C4.4	1.952200958	1.443108659	0.012345544
fbxa-165	5.157578684	-0.948520618	0.012353633
gsa-1	-0.633170326	5.067507492	0.012386264
nac-2	1.613280871	2.250321298	0.012386264
K09C6.7	-5.592406352	-0.70413362	0.012449316
Y77E11A.2	1.344892835	3.615225997	0.012449316
rpl-7	-0.495960589	7.492070715	0.012461132
C04G2.8	-4.917493811	0.14467683	0.012461132
C35C5.3	0.541280313	5.45679329	0.012461132
sas-4	-0.604736919	5.448890903	0.012467779
sdc-1	0.845093831	4.514892981	0.012500131
K08D8.4	1.622293146	2.230068959	0.0125459
unc-14	0.533200636	6.275628014	0.012619813
dpf-4	-0.669664527	4.219044312	0.012653355
F27D4.4	-0.665829545	5.70291852	0.012653355
such-1	-0.73245193	4.21514824	0.01266031
mnat-1	-0.920131563	5.236318789	0.01266031
C27D6.11	-5.117312695	-0.42616437	0.01266031
pitr-1	0.440845807	7.909741427	0.012663966
C28H8.3	-0.424439573	8.269111545	0.01269544
C06B3.6	1.047744782	4.247985027	0.012723601
dnj-9	-0.702847576	5.354674134	0.012802054
mtl-1	3.377031946	0.333755472	0.012802054
ZC84.1	-4.629283351	0.530342082	0.012802054
dlst-1	-0.667403249	6.737212786	0.012802054
pro-2	-0.435518068	6.746970923	0.012809502
K08C7.1	-1.607560276	1.932176236	0.012868946
spsb-2	0.623464373	4.596413626	0.01294124
daao-1	-4.5384418	-0.330405242	0.012961631
C50D2.7	0.65253742	5.096570212	0.01296336
cal-2	1.020510339	2.802962568	0.013181522
dao-3	0.872009071	4.839431743	0.013181522
rpn-6.1	-0.491907688	7.000342787	0.013215861
clec-173	1.663519809	2.092277772	0.013215861
ivd-1	-0.568141226	5.996757805	0.013274225
acs-7	-1.852525584	1.308023294	0.013278331
mrpl-10	-0.743577927	4.732639718	0.013299284
F41C3.5	0.487632687	7.973198856	0.013299284
Y47H9C.1	2.699477833	0.054743549	0.013310128
C47E12.7	-0.70323042	4.703227121	0.013400664
aldo-1	-0.795130158	6.230391026	0.013445195
F19C7.1	0.810892415	6.081535481	0.01347628
abf-2	2.848139099	-0.071696197	0.013495422
ssq-4	-5.626859993	1.790931834	0.013495422
T27A3.4	-4.553789105	0.325141087	0.013528247
snr-3	-0.832795361	4.755844215	0.013557695
sri-36	5.26175244	-0.861014561	0.013605572
ZK938.1	-4.008550046	0.378181565	0.013694878
M60.2	-1.352718419	4.406244956	0.013836751
T13C2.6	0.438351399	7.554533191	0.01393362
F53C3.13	0.510770851	5.66517899	0.013935872
W03A5.6	0.5998171	5.194560129	0.013935872
pyk-1	-0.631862047	8.695106416	0.014036765
F28C1.1	-0.543602896	6.471621785	0.014036765
dop-6	2.837278849	0.015913457	0.014036765
T02B5.3	-3.475258937	0.257592351	0.014141837
zfp-3	0.909950426	3.930371267	0.014241826
ctps-1	-0.53920449	5.903121441	0.014260646
R09F10.3	1.17663504	3.563293284	0.014270593
H35B03.1	0.837737292	3.704449685	0.014337353
try-8	5.2863228	-0.84211974	0.014390882
Y51F10.7	-1.227176564	3.722532566	0.014401224
sams-5	-3.050870455	1.003554191	0.014466424
nlp-11	1.25136392	2.529343926	0.014544222
M02D8.1	-1.305493612	4.248485881	0.014796658
calu-1	-0.542567672	6.58493837	0.014796658
pgl-1	-0.561431357	7.694528555	0.014864977
K07C11.3	2.075632912	1.076894497	0.014905002
fbxa-24	1.776831371	2.631809757	0.014997185
fum-1	-0.676020366	6.070068539	0.015075221
thoc-1	-0.72288846	4.62389643	0.015075221
ZK813.1	-0.84161017	3.483025831	0.015075221
gss-1	-0.714280024	4.689484077	0.01507873
cyp-13A5	2.674884732	0.643908086	0.01507873
sel-9	-0.748729015	4.046128683	0.015093984
F59B1.10	3.359709939	-0.238585132	0.015109318
twk-1	1.511515873	1.976260582	0.01512557
F59F5.7	3.968951127	-0.353413582	0.015145091
ugt-39	2.845772482	0.054479223	0.015209414
stim-1	-0.543844628	5.568654391	0.015209414
F15G9.1	-0.994573713	3.46008572	0.015283422
her-1	3.952968691	-0.478010035	0.015295745
abt-1	-4.893957628	-0.649215899	0.015302751
ugt-6	-4.113767087	-0.097938584	0.015302751
ZK1290.5	2.195319368	0.57761916	0.015302751
nhr-178	3.086365216	-0.257943537	0.015322808
klf-3	1.890841024	1.505582996	0.015331833
prpf-4	-0.49062793	6.58677006	0.015447873
ZK632.10	0.767604462	3.836627262	0.015479443
let-99	0.614712739	6.180269503	0.015580627
usp-48	-0.408273129	7.204946307	0.015580627
misc-1	-0.981022083	4.375174618	0.015624438
gba-2	3.479034133	-0.15868967	0.015624438
Y113G7B.14	1.137641081	2.399202082	0.015633062
rps-17	-0.72100262	5.567704418	0.015636273
abu-10	5.965984671	-0.917068829	0.015662799
Y39B6A.1	-1.098508614	4.89514721	0.015671354
Y39B6A.27	3.371743786	-0.16568249	0.01575493
ced-7	0.560153875	6.734831868	0.015784352
dot-1.2	4.463965986	-0.219616535	0.015784352
emc-1	0.429757221	6.727011848	0.015784352
mdl-1	0.796562964	5.413713004	0.015849316
twk-18	-1.174568646	3.888192529	0.015851788
T13F3.6	-2.105231111	1.540482993	0.015883834
alh-7	0.931775189	3.462120436	0.015921317
casy-1	0.528404037	6.631126868	0.015989014
dhod-1	-0.701986462	5.058412342	0.016119878
T05H4.4	-5.059557363	-1.229030042	0.016120828
rde-11	0.748429774	4.808718107	0.016137414
C08F1.11	-2.873986725	0.654407932	0.016455102
F26F4.8	-1.159678958	2.791613575	0.016525472
gei-15	-0.723162709	4.561444359	0.016648487
sulp-8	1.508619593	2.187864108	0.016664184
timm-23	-1.012689143	3.636898343	0.01672503
R08F11.1	1.245159694	4.743222177	0.01672503
cct-6	-0.492440018	6.998247288	0.016759583
T16A9.5	-4.368584287	-0.022296263	0.016859906
bath-2	-1.056867127	3.238280603	0.016878922
sax-3	0.615991913	5.709401879	0.016912885
ntl-3	-0.556081117	6.434359496	0.017140958
T01B6.4	3.67676659	-0.351955654	0.017211649
frm-2	0.833333512	4.35540433	0.017236667
larp-5	0.445984279	7.972706092	0.017236667
ZC455.1	1.425016947	1.949451767	0.017236667
F59E11.7	4.095766573	-0.840153125	0.017236667
K09D9.1	2.048417762	1.078192652	0.017236667
F32E10.9	-2.477331347	1.06860026	0.017236667
F35D11.3	1.02282668	3.542336663	0.01724731
csb-1	0.684610221	4.331299288	0.017301633
K01G12.3	1.158191897	3.066701813	0.017327383
T19D12.1	-1.595833358	2.926117516	0.01734333
srh-17	5.76522012	-1.101572875	0.017411533
Y67H2A.7	-0.741199328	3.917167574	0.017411533
mex-6	0.361606026	7.6505347	0.017437689
hsp-3	0.393300876	8.166579668	0.017471645
C17B7.5	-3.452345084	-0.309865546	0.017545525
T01E8.8	-1.310565605	2.886469564	0.017632388
F35F10.13	3.712580733	0.021312286	0.017990327
vha-14	-0.542571911	6.04608793	0.018011488
C55A6.10	-0.870587376	4.124177378	0.018150285
tag-299	1.606687747	1.229478942	0.018174905
msp-57	-5.258066866	-1.038904467	0.018257111
rps-29	-1.269629649	2.376648947	0.01828371
Y48B6A.13	-1.339759507	2.415564089	0.01850615
apb-3	0.429299605	6.064876942	0.018664683
F45F2.11	0.536279612	5.97316166	0.018664683
F40H7.12	5.739976862	-1.112384951	0.018664683
C41H7.3	1.028771399	3.110920541	0.018698892
gcy-36	1.720854537	1.05133453	0.01877689
F22D6.9	-1.044694015	3.334156575	0.018950724
pas-6	-0.480225966	6.530910121	0.0189786
C34C6.4	-0.684417644	4.587946224	0.019070287
cyp-14A3	2.268966824	0.690542571	0.019129357
W04B5.5	-1.007270988	3.049800385	0.019129357
ztf-25	1.386700875	2.425147742	0.019135137
F52C12.6	-1.340182866	2.911381522	0.019175937
F48C1.11	5.617379725	-1.264560216	0.019175937
oac-7	2.509585981	1.216413318	0.019251603
T22B11.3	1.812657495	1.573699441	0.019306329
F26G5.1	0.730884308	4.097719123	0.019310383
gem-4	0.988077997	3.868561973	0.019544342
ZK637.6	-0.731660286	4.507772508	0.019544342
dld-1	-0.503628874	6.873509365	0.019667088
dnj-17	-0.608894756	5.271526437	0.019787394
aat-4	-2.306024103	1.311152061	0.019876673
eif-1	-0.948694561	3.098340434	0.019876673
K08D10.14	1.4888695	2.688625379	0.019876673
F09G8.5	-4.986922493	-1.293545199	0.019926653
4R79.2	2.78660476	0.385426567	0.020165882
F15E6.3	1.736239845	2.328672495	0.02027305
B0035.12	-0.458965689	6.254296142	0.020363138
emb-4	-0.424180423	7.32880298	0.020519221
skr-7	1.147337461	2.876303227	0.020519221
B0491.5	-0.529761799	6.611332819	0.020519221
F32D8.5	-1.200332947	2.558184866	0.020519221
fbxa-193	-2.201828663	0.927583167	0.020519221
T03E6.8	-3.229389193	0.753554466	0.020519221
cdc-42	0.389858934	7.213211956	0.020525858
F55F8.3	-0.66636323	5.218977381	0.020525858
Y47D3A.34	5.341761463	-0.779351826	0.020547462
sdha-2	-0.666719393	6.566934407	0.020588418
Y102A5C.6	-0.735201798	6.023281264	0.020600726
C35E7.8	-1.172404525	3.717465351	0.020600726
dgk-4	0.390833962	7.730424904	0.020615291
C27B7.9	3.246165299	-0.393421042	0.020631954
pqn-25	1.291902316	2.966728211	0.020647944
W09G12.7	3.154131539	2.86665707	0.020683858
T19A5.8	-3.112404738	-0.015976915	0.020683858
Y16B4A.2	-1.854249551	6.205077145	0.020686177
Y71H2AM.2	0.430091598	6.029733553	0.020686177
Y17G7B.13	0.80614621	4.118922673	0.0207024
C18H7.11	1.551829326	1.849679134	0.0207024
F26E4.5	-3.95742967	0.1841668	0.020919104
T03D8.6	1.459292784	3.07451157	0.020919104
immt-2	-0.621941704	5.262573791	0.021043415
dhs-19	0.838141213	3.313270934	0.021111432
Y32B12B.1	5.580032427	-1.2848793	0.021111432
D2096.16	-1.838410583	1.516375897	0.021111432
egal-1	0.970957555	4.736194627	0.021197243
acdh-2	-3.234502302	0.262860528	0.021197243
Y50D7A.1	-0.516935172	5.134490161	0.021211876
C27B7.7	0.981225642	3.439311886	0.021270108
C48B6.9	1.305667658	2.751915652	0.021288525
C46C11.2	-1.738064636	1.853189722	0.021382486
F31C3.15	0.810085453	11.01120245	0.021382486
F35B3.4	5.136025769	-0.310899897	0.021403919
C24B9.3	-1.40840594	3.355424426	0.021467137
ztf-13	0.76866613	4.051756556	0.021471222
plc-1	-0.703320713	5.337262784	0.021593259
C28A5.1	0.723996789	4.281539137	0.021595696
pbs-5	-0.557211454	5.359741881	0.021695808
yop-1	-0.458431557	6.22077195	0.021695808
C01B10.6	2.581835446	5.622056627	0.021752525
R05A10.3	2.026966401	0.795170871	0.021817528
atg-2	0.720264217	7.254521992	0.021960724
C34C6.7	3.028637814	3.116663987	0.021980027
C36C9.1	0.775900816	4.110442206	0.021980027
nhr-84	1.018707399	2.813697209	0.022013891
rps-12	-0.648888869	6.622863635	0.022013891
T28H11.7	-5.093662078	-1.192746579	0.022045893
amt-3	1.728157318	1.663675131	0.022052649
usp-14	-0.453143434	6.544546209	0.022053125
F57F5.1	-0.94203715	5.490578142	0.022097444
cpsf-1	-0.559425884	5.409121094	0.022111716
T01C3.9	0.646859075	4.376519675	0.022141316
gtbp-1	-0.514605333	7.620672342	0.022141703
eri-12	0.509685346	6.347555321	0.022150339
nos-2	0.531814708	6.688722479	0.022212384
Y37H9A.1	-1.39938522	2.407160384	0.022212384
rod-1	-0.373793143	7.619323047	0.022212384
fpn-1.1	1.296410813	3.574424059	0.022212384
Y39E4A.3	-0.786364969	5.122206712	0.022370824
K05C4.2	-0.668060166	4.667601923	0.022379121
T19C9.8	2.599325138	0.52993155	0.022432111
pzf-1	0.940606342	3.139535668	0.022498749
rpl-20	-0.571842779	8.322171913	0.022513743
ZC504.3	0.732528674	4.363366702	0.022513743
F58G1.7	2.182999528	0.583027251	0.022589133
hil-1	1.540695813	3.512948321	0.022651271
C48B4.10	-1.640944932	1.760545844	0.022651271
C01H6.2	1.307173504	1.827095055	0.022659276
M28.8	1.082644893	3.171934193	0.022659276
chil-10	0.773825306	3.863857326	0.022681993
Y51H7C.13	-5.0649919	-1.221757522	0.022694064
Y54G2A.32	1.862135053	1.139368501	0.022699985
F44E2.8	-0.649178725	4.886415169	0.022712922
klp-12	-0.379817386	7.42338364	0.022774988
best-24	0.997931924	4.634137233	0.022774988
H43I07.1	-0.828662871	3.287014863	0.022785099
T10G3.4	5.303760405	-1.574849449	0.02279999
fars-2	-0.756974413	4.726387447	0.022817399
rhr-1	-0.594523853	5.311714141	0.022855819
imp-1	0.467122959	6.967949111	0.022873607
C44E4.1	-0.359654262	8.30570069	0.022895175
ZK6.8	1.252297855	3.476053398	0.022899319
msp-64	-5.160066035	-1.132698917	0.022991762
perm-1	-0.474363019	6.238323062	0.023009472
pges-2	-0.740110469	4.682490266	0.023057255
R03A10.5	0.995267152	3.735776592	0.023166119
F58H10.1	2.897354216	-0.107573787	0.023293702
W06H8.2	2.7945953	0.539756177	0.023312796
eel-1	-0.412158013	9.608808727	0.023402724
tbc-20	0.694641358	4.321236363	0.023430879
ubh-4	-0.57272555	6.050856741	0.023462377
R01E6.7	3.418186348	-0.507938354	0.023462377
F31C3.3	-0.368444319	8.137090955	0.023510919
clec-266	1.048578322	3.389521357	0.023510919
F13D12.9	1.064159371	2.511167911	0.023581895
K10D3.10	1.891217359	1.207021917	0.023657476
col-101	-2.265429953	5.998479105	0.02382719
nas-3	3.037787581	-0.238577312	0.02382719
amx-2	0.956035683	3.15733898	0.023852682
Y37E11AL.1	3.756570549	-0.407835079	0.023852682
F38B6.4	-1.506398188	3.027969843	0.023914193
F08F8.10	-0.709676644	4.725462652	0.023925892
spds-1	-1.242334855	2.277889522	0.023956258
rpt-1	-0.481801317	7.217558172	0.023962162
Y73B3B.5	-1.135926195	2.243610483	0.023962162
pgam-5	-0.746032064	5.405042831	0.023997907
ril-1	-0.597029386	4.813293761	0.024002585
C24G6.2	1.174583336	3.539905258	0.024002585
cth-1	-1.114806788	3.981123709	0.024068567
R08E3.2	0.926106409	3.916090733	0.02412943
Y71F9AL.9	-0.464722841	7.631304913	0.02412943
miz-1	0.482919857	5.943744831	0.024148368
Y44E3A.6	0.436463939	6.707692972	0.02418659
toe-1	-0.420296651	7.126875702	0.02418659
mec-7	-1.215566287	3.58980392	0.024467326
F02H6.3	1.042408397	3.562729403	0.024467326
F53F1.4	-2.801991767	1.505097224	0.024467326
Y73B6BL.44	3.598047041	-0.176325454	0.024467326
pho-1	-3.678305903	2.349533217	0.0245441
F11E6.11	4.77439859	-1.359223664	0.024587579
tag-120	2.332520867	0.539141263	0.02462637
R09F10.1	1.093896943	3.129793126	0.02462637
clec-66	-2.486497547	1.229602035	0.024674925
F58E2.3	1.692309485	1.156717432	0.024778258
C06H2.7	0.76112723	4.128143165	0.02504458
R13A5.7	0.957339494	2.839324097	0.02504458
W02D7.6	-1.111246577	2.883282645	0.02504458
gfi-2	0.525732178	6.555511017	0.025049383
eat-3	-0.438421622	6.952605265	0.025053051
puf-6	0.451350047	6.508429417	0.025096779
nhx-2	-1.799650775	1.976416338	0.025107585
mrps-35	-0.689868844	4.737124296	0.025155246
egrh-1	0.71064358	4.131954785	0.025346755
Y106G6A.4	-4.729996005	-0.034781735	0.025346755
col-38	-4.683280897	-0.066031293	0.025493059
C14C10.4	-0.472815013	6.750122685	0.025495284
F46F2.3	-3.337521666	0.415649417	0.025566252
F27D9.7	1.918599305	2.003205236	0.025600683
sax-7	0.381907703	8.255876271	0.025686738
nape-2	1.190624547	3.227341939	0.025690321
C04F12.8	1.00531954	3.002595511	0.025768148
snx-1	0.78789134	4.754366695	0.025899322
rps-1	-0.554361626	9.37934958	0.025907046
ZK512.2	-0.559505627	5.597450205	0.025907046
akap-1	-0.404283898	7.410805694	0.025907046
lin-24	0.466155509	6.191786623	0.025921699
mtcu-2	-0.599306799	4.972508452	0.025921699
C17G10.6	3.852995656	-0.363030732	0.025921699
pho-6	2.387059815	0.57212284	0.025921699
ugt-11	1.212826946	1.896420074	0.025921699
acs-9	4.378130695	-0.900943121	0.026147951
C45G3.3	-1.214423887	2.339970375	0.026209121
rpl-32	-0.771344597	4.99171727	0.02631805
C01G6.3	0.518816416	6.624499044	0.02631805
gei-8	0.422174816	6.2721825	0.026332091
lec-10	-0.815882471	4.846358511	0.026409266
Y54F10AM.5	-0.719767978	4.08730715	0.026471967
ZK616.61	-5.46735952	-0.824615815	0.026480489
R05D7.4	-1.529777733	2.294471195	0.02673221
F32A5.3	-2.221370028	2.249048053	0.026779589
F55A3.7	-1.839352552	1.594805431	0.026779589
ZK177.1	0.72672843	4.027273965	0.026901339
idh-1	-0.394104098	6.802062663	0.026912036
unc-23	1.189456332	3.51491934	0.02692569
mrpl-12	-1.404488901	2.03511409	0.02692569
sgt-1	-0.504251063	6.520737579	0.02692569
Y54G2A.73	-0.815346886	3.37332868	0.02692569
F25A2.1	5.508442932	-1.36383976	0.026937176
F53B1.6	2.615507672	0.242450285	0.026985937
smg-3	-0.367837919	6.887461826	0.027034966
R11A5.3	1.888483263	1.474058012	0.027100861
acc-3	-4.465086893	-1.047257626	0.027258331
vem-1	0.957565294	3.872562524	0.027361975
nhr-256	1.279906414	2.103176474	0.027394552
C41G7.3	-0.595560991	5.20976419	0.027631373
cutl-10	-4.829723498	-0.680708152	0.027631373
dnj-11	-0.495750206	7.616539101	0.027678796
nhr-143	-1.898854971	1.243289808	0.027787746
nuo-4	-0.488329035	5.740518615	0.027866096
Y38F1A.8	1.155816019	2.265104462	0.027930297
Y71H2AR.2	5.251708788	-1.629242998	0.028012641
tag-124	-0.914221215	3.187425531	0.028070223
Y105E8A.21	-0.541100721	5.224715538	0.028070223
Y34F4.2	5.277426925	-1.59626828	0.028070223
dars-1	-0.523016098	6.605563979	0.028083395
Y45G5AM.2	-0.574707474	4.731023198	0.028083395
mrps-30	-0.757297564	4.840398165	0.028098435
msp-59	-5.322199795	-0.976630206	0.028101215
xpo-3	-0.514907881	6.730829852	0.028110336
T10B10.3	0.815961013	5.211311757	0.028128988
T08D2.1	-4.535333977	-0.986276039	0.02815473
F42A9.6	-1.43230387	2.632395349	0.028197424
ZK370.6	-4.921279604	-1.366373528	0.028197424
T07A5.1	-2.097736862	1.291709888	0.028305141
ztf-22	0.750444874	4.762343658	0.02832776
nhr-154	1.679084824	1.258337322	0.028422713
M163.1	1.161181077	3.850933988	0.028510818
ceh-57	3.821494646	-0.507715031	0.028557267
E01G6.3	-2.543793315	0.761022927	0.028657334
M05B5.4	1.150982999	3.331721437	0.028657334
scrm-1	0.973612007	2.838368936	0.028657334
hacd-1	-1.365641276	2.564944167	0.028657334
W05H9.4	0.787078982	4.54059577	0.028657334
cdd-2	-0.89962959	3.162413843	0.028684587
Y52B11A.10	-0.623739418	4.403209241	0.028977021
F21C10.3	1.082552448	2.560143259	0.028977021
Y42H9AR.1	-0.602989655	4.891872482	0.029169559
Y73B3A.9	-0.936095601	2.970818931	0.029169559
E04F6.8	3.276768744	-0.407521612	0.029189584
Y69A2AR.31	-0.858084135	3.307036291	0.029230387
Y37H2A.12	-1.771090134	1.052706491	0.029230387
smf-1	1.31049361	2.39082395	0.029333586
K05F1.9	-5.25554315	-1.039391222	0.029360352
nhr-34	0.90142639	3.705114975	0.029549407
lron-7	0.695756908	6.471840254	0.029590461
D1086.9	7.700679382	0.833819814	0.029599408
fln-1	-0.446303809	9.367572466	0.029615242
T01B11.2	-0.961587173	3.853945206	0.029627669
unc-87	-0.656840831	8.599420502	0.02963026
R05H5.3	0.677974972	4.539113419	0.02963026
T28D6.7	-1.7516268	1.912631395	0.02963026
pho-5	0.573578711	4.625105136	0.029644901
ZC239.6	1.116102554	2.955657234	0.029792807
Y59H11AR.4	2.312392592	1.927266083	0.029797334
cpn-4	1.216987848	3.129064689	0.029828721
ubc-25	0.441002361	7.42319578	0.029851798
mbr-1	-3.576930821	-0.342662873	0.029901883
C44E12.1	-1.559097229	1.935944299	0.029927505
B0395.3	-0.655964139	4.148712544	0.030038988
sac-1	0.406871993	5.959363973	0.030198133
W03D8.2	3.770175148	-0.278697429	0.030198133
polq-1	0.491506577	6.41753051	0.030409643
snt-3	1.467541191	2.032831969	0.030452084
suca-1	-0.625911241	6.179966438	0.030507218
dsc-4	-0.923423127	3.873372585	0.030551684
pdi-6	0.541580711	6.393211266	0.030680249
rpl-7A	-0.467954152	7.818753483	0.030841168
gly-6	0.860408371	5.167004445	0.030977946
Y52B11A.11	-3.125795413	0.007766525	0.030977946
mrpl-49	-1.187902252	2.371703597	0.031090084
pitr-3	-1.837472885	1.727142946	0.031090084
rps-14	-0.507066267	6.239762942	0.031236158
R11A8.1	-1.209144201	2.881637572	0.031373066
sdha-1	-0.800264536	5.06694008	0.031523528
C06E8.5	2.874930427	-0.190697191	0.031551003
T08G11.4	-0.576622471	4.937424085	0.031584697
W03G1.8	5.756374323	-1.123680659	0.031584697
R05H5.7	-4.871991188	-1.417342022	0.031713714
Y110A2AR.1	0.606129241	5.314818853	0.031713714
T28D9.3	1.151274987	2.667179236	0.031828307
cgef-1	0.723232823	5.079859524	0.031845704
K09E3.7	1.002693841	3.014092795	0.031882889
nmy-2	-0.362458823	9.275111074	0.032016507
pbs-7	-0.588691383	5.235033265	0.032016507
F10D11.5	-3.007292071	0.323129889	0.032016507
R10E12.2	-1.390566733	2.116369342	0.032093003
F54F7.6	1.51528099	2.521771695	0.0321052
F57F4.1	-5.298893854	-1.003032452	0.032163592
F37D6.2	0.503900432	5.84466282	0.032235542
rpl-4	-0.504930932	9.539908283	0.032332487
Y43F8C.5	-5.162647989	-1.12033632	0.032332487
fmo-3	2.694598072	3.240906236	0.032397436
C34F6.5	1.189188913	2.918445005	0.032423463
ksr-1	0.740732496	3.816886714	0.032466178
F32A11.5	-4.342713895	-1.158747388	0.032503882
M03A1.3	2.96653778	0.579194675	0.032589181
K04B12.2	-0.726576607	4.371499767	0.032594575
icd-2	-0.574885906	6.652311283	0.032614146
nra-3	0.585796209	4.887889153	0.032620764
C09F5.1	0.955472082	3.471971363	0.032726874
F36A2.7	-0.510756113	5.573755879	0.032824484
gar-2	-1.460473378	2.530082313	0.033150946
pars-2	-1.051436822	3.089841423	0.033178462
snr-2	-0.477030701	5.994556466	0.033239585
lst-3	-0.418852112	7.841825627	0.033260475
ptr-11	1.477863027	2.77371141	0.033260475
lgc-25	-2.423872215	0.767784788	0.033397057
pme-2	0.524711357	5.046071101	0.03346874
gcn-1	-0.499117911	7.390805504	0.033478591
mps-2	-1.779273502	2.620244367	0.033592305
deg-1	1.285159932	2.277565911	0.033625503
T05H10.1	-0.379636701	7.972899697	0.033625503
Y43F8A.2	-5.31468674	-0.980249486	0.033625503
sto-4	0.717465648	4.027466858	0.033691499
C05D10.4	1.0076422	2.989485755	0.033691499
daf-38	2.058927654	0.651109147	0.033772717
set-2	-0.400485851	6.849745835	0.033777625
K09B11.4	-4.070213262	-0.678233768	0.033777625
mom-5	0.405593387	6.979977364	0.033845727
ZK1248.5	-5.243832499	-1.055566081	0.033905818
K02F2.5	0.711129281	3.930436446	0.033909783
exos-4.1	-0.842660043	3.889305917	0.033944205
spe-46	-2.491033427	0.498152801	0.033982117
chhy-1	-1.924169128	1.785014583	0.034077733
Mar-05	1.071061436	2.460445395	0.034300164
Y105E8A.19	-0.620366255	5.43818748	0.034306967
B0336.12	-3.657118431	-0.603755157	0.034306967
C15H9.9	-1.002090096	3.335202667	0.034320752
F13C5.2	-0.811819181	4.368387725	0.034397658
ZK813.7	-1.108170156	2.797757823	0.034477569
apc-2	-0.433841962	5.838275519	0.034584623
ttr-7	2.796241309	0.152622798	0.034594435
lec-6	0.888726725	4.057372208	0.034605383
C35A5.6	3.81341759	-0.978669072	0.034648659
rsa-2	0.472075494	5.97743132	0.034648659
M60.7	3.740889481	4.700291626	0.03468642
ZK822.4	0.696841448	5.107439224	0.034774604
R08E3.3	0.730774281	4.025263461	0.034774604
ZC101.1	-1.147924876	2.937468324	0.03481222
spp-5	1.192370332	2.600511599	0.034860606
C08F8.2	-0.575723479	4.555395443	0.034977359
fbxa-216	-3.124054311	-0.192798226	0.034985556
bca-2	-0.827001483	3.519369033	0.034985556
Y48G1C.8	-0.434610301	7.035916035	0.034985556
F20G2.5	3.493350321	-0.277637315	0.034990431
cle-1	-0.515615932	5.986039382	0.035006725
F02C12.1	0.781131077	3.561410121	0.035006725
T22B2.5	5.376377645	-0.739536546	0.035006725
unc-13	0.561344904	5.749354407	0.035007628
fbxb-45	-4.419250082	-1.079185445	0.035007628
Y11D7A.7	0.722250481	4.073307529	0.035163672
C23H3.2	0.72397739	5.52473841	0.035163672
nhr-202	1.513102506	1.529468974	0.035252863
T19C3.5	1.038790856	3.051503417	0.035252863
spdl-1	-0.441411281	5.656775188	0.035259564
nas-5	3.620428835	-0.506040339	0.035262541
C09G1.4	-1.538729989	1.573791455	0.035262541
K11G9.1	2.131264966	0.866433322	0.035262541
Y37E11B.10	-5.13474815	-1.15457013	0.03531578
C18A11.3	-2.599136997	0.493113029	0.035699808
shw-3	3.070828242	-0.10781785	0.035703342
cutl-23	3.361997341	-0.379830681	0.035703342
nmur-4	1.984643326	0.658951056	0.035730782
C47D12.4	-4.7384234	-1.539871559	0.035852518
K08F11.6	-2.597887253	0.034718306	0.035852518
uev-2	3.068988067	-0.629134704	0.03586805
ubl-1	-0.627353054	4.909091223	0.035943375
T26G10.1	-0.591723701	5.715490563	0.035943375
cacn-1	0.52627895	5.476638806	0.035943375
clec-123	-4.97729271	-1.31956024	0.035943375
sup-1	0.936482586	3.049213512	0.03596481
srd-27	2.753354412	-0.027386178	0.035974208
let-754	-0.632608755	6.13800405	0.03613082
sel-12	0.923729339	3.068605975	0.036151265
ugt-32	4.884640864	-1.215863958	0.036151265
arf-3	-0.526746841	6.95858167	0.03656406
T07F8.1	-2.12463105	0.888616458	0.036593254
ttll-12	-0.518063807	5.830300054	0.036606801
Y23H5A.3	-0.565653194	4.829093095	0.036702465
C56A3.5	-0.728761529	4.297106843	0.036965761
hmg-11	-1.428586725	1.817434737	0.037057056
mrpl-20	-1.38623457	1.684523578	0.037076524
Y46E12BL.2	-0.509785843	5.716765344	0.037076524
lys-1	0.812143205	5.640030811	0.037100003
tth-1	1.664813064	5.384794731	0.037125784
B0001.3	-0.522179823	5.532924388	0.037132924
C30H6.7	-0.525627912	4.845966682	0.037132924
mnk-1	0.542307098	8.738174039	0.037132924
W01B6.2	-4.031375091	-0.649585726	0.037132924
F20A1.1	1.351710946	1.58725224	0.037132924
F53A10.2	0.810684683	4.104745938	0.037132924
ttr-47	1.561456564	1.277639979	0.037132924
C44H9.4	1.903229189	0.5419203	0.037179734
coq-2	-0.727145639	4.064653507	0.037306871
dos-3	2.310859509	0.540951221	0.037306871
hars-1	-0.56568157	5.209799965	0.037441392
rab-11.1	0.446220503	8.742884985	0.037441392
rps-19	-0.56813111	6.066143048	0.037441392
chch-3	-0.698259346	4.344568048	0.037441392
ZK1037.6	-1.74586688	0.874044772	0.037441392
F13B6.3	-1.531826117	3.213375326	0.037441392
bath-12	-0.865683412	3.071538473	0.037441392
nep-17	-0.844077591	7.087272724	0.037474459
T10B11.6	-0.900940016	2.878896881	0.03750316
Y39G8B.1	0.852812514	4.2674787	0.037509534
snf-7	3.329609685	-0.174307121	0.037558243
Y25C1A.6	3.286235948	-0.459325383	0.037591022
fat-4	0.824916721	5.834596346	0.037608117
T11G6.3	1.382870777	2.056702152	0.037608117
ZK669.4	-0.474750964	6.518395097	0.037672157
Y111B2A.10	-0.472174099	5.49558316	0.037681024
Y104H12D.4	-2.98304652	-0.04708874	0.037695402
Y67D8A.2	-0.401704861	6.15871922	0.037741351
F25B3.2	5.007405846	-1.859687132	0.037850921
Y17G7B.21	0.531306801	5.215428321	0.037850921
egl-15	1.039848896	4.655092323	0.037853115
sucl-1	-0.868364566	4.14300173	0.037853115
ZK809.3	-0.637826088	5.023972546	0.037853115
Y47G6A.15	-2.813037604	1.263603997	0.037853115
syx-4	-1.095613072	2.451740237	0.037968714
hpr-9	-0.712381255	4.146794806	0.038019979
nlp-8	1.051360965	3.483795996	0.038019979
ztf-28	1.2797952	2.111929898	0.038019979
Y66D12A.14	1.53594518	1.650868386	0.038082873
[truncated: 11,472 more rows]
