# Supplementary material for: High neural activity accelerates the decline of cognitive plasticity with age in Caenorhabditis elegans
Source: eLife. 2020 Nov 24;9:e59711. doi: 10.7554/eLife.59711 (PMC7685709; doi:10.7554/eLife.59711)
Supplement: Supplementary file 2. [file elife-59711-supp2.zip › Supplementary file 8. DrEdGe/dredge-7.4.0-DESeq2/pairwise_files/D7-21-WW_vs_D7-7-WW.tsv]

	logFC	logCPM	PValue
asp-1	-1.235321091	7.744797301	2.10E-13
vit-3	-1.495147802	9.161143613	1.49E-08
ilys-5	-1.33861362	7.014974884	4.12E-08
vit-4	-1.435235331	8.633473244	3.20E-06
vit-1	-1.295031091	8.197884752	2.69E-05
F08G5.6	-2.712373262	3.845378266	2.69E-05
F13D12.6	-1.610878381	5.442640268	5.47E-05
Y39B6A.1	-2.256317326	3.502243043	0.000246965
F57F4.4	-1.389915103	4.460165828	0.000246965
clec-190	-1.850367529	3.907459713	0.000912779
Y38E10A.14	-1.552317805	4.020877653	0.000912779
ZK6.8	-2.13180614	3.255653821	0.000924479
asp-5	-0.90595142	6.500849403	0.001200926
asp-3	-1.162681416	5.994408613	0.00170057
T01D3.6	-1.40749846	5.475749054	0.00170057
cyp-35B2	-1.68300447	3.628169126	0.00170057
C27H5.6	6.6426158	1.043344883	0.002696061
asp-14	-1.549994446	4.66079414	0.00345797
K12H4.7	-1.625773855	3.958522724	0.008857253
lys-1	-1.099331061	5.529195919	0.009052613
nas-11	-1.181669634	8.15719996	0.009714193
asp-6	-0.597386888	8.522209487	0.014360631
pat-10	-0.979766251	6.323633689	0.014360631
ugt-22	-1.74714499	3.748407131	0.014360631
Y7A5A.1	-1.589686773	3.212065962	0.014360631
Y106G6G.1	6.234895924	-0.103230487	0.015720846
col-184	-1.176139051	5.142383301	0.024077846
Y38F1A.8	-1.97663545	2.045567548	0.028098158
col-181	-1.106480702	5.959248687	0.028871333
col-122	-0.872734181	5.228402698	0.02923419
vit-5	-0.722110605	13.24004788	0.030461644
tag-18	-1.242970715	5.028091511	0.031266805
T25F10.6	-0.935601968	6.555747452	0.031266805
comt-4	-2.324741685	1.890394493	0.031266805
sra-14	5.48728072	-0.078870074	0.034946509
scl-2	-1.154693843	4.481867408	0.034946509
T21H3.1	-0.832163583	5.774064451	0.034946509
nhr-216	-5.514845235	-0.019647178	0.038086762
ora-1	-1.594991323	4.066575304	0.039924241
prkl-1	-1.836893839	2.441957463	0.04533259
ZK899.2	-1.287395153	3.491752408	0.050749273
sodh-1	1.212912492	6.098402934	0.066520357
D1054.11	-0.629279558	7.168971375	0.077686097
F52E4.5	-1.321366648	3.968168227	0.077686097
W02D7.6	1.465047859	3.100836677	0.077686097
F55G11.8	-2.832603597	1.555228875	0.082770107
T22B7.7	-0.888618762	6.474838564	0.083455534
set-30	-1.004674784	4.016396271	0.096703384
asp-13	-1.245388142	2.938828974	0.097893269
dhs-26	-1.579281045	2.708055956	0.099369086
T24D1.3	0.577823513	5.826289119	0.101781297
B0507.8	-4.022385549	0.903983439	0.101781297
mlc-3	-0.710603948	6.600073861	0.138486547
tln-1	-0.519910954	6.780544982	0.1445621
xbx-5	-2.679221682	1.002802999	0.1445621
T19B10.5	-1.11471149	4.206591525	0.145321718
ssq-2	5.328761824	-0.260884061	0.14963746
F57F5.1	-0.978234306	4.50916708	0.14963746
T07D10.8	2.276838375	1.592706949	0.14963746
C01G10.9	-1.815105774	1.557508776	0.153966567
col-19	-1.988639106	1.996087834	0.1564899
str-179	3.499503869	0.859645377	0.1564899
cpt-5	-2.151071019	2.085976619	0.1564899
Y11D7A.3	-0.989039692	4.18862578	0.1564899
ZK1058.9	-1.10160957	3.753977398	0.1564899
Y40B10A.9	-1.875363675	1.782771659	0.1564899
nlp-29	-1.412833061	2.873320488	0.16114183
Y73B6A.6	-2.729984977	0.708287885	0.16114183
Y34D9A.3	0.718459855	4.590176901	0.17275672
lys-2	-1.208274626	3.443254762	0.173381908
mcm-2	0.512983519	7.138500928	0.173381908
ZK1010.5	5.881107693	-0.447593155	0.173381908
act-4	-0.614317239	9.78918815	0.188528386
asp-2	-0.737971711	5.995173803	0.188528386
F07A11.4	-1.163780826	3.438201362	0.188528386
F35E12.6	-0.626633942	6.709894721	0.188528386
T20G5.8	-3.560258397	0.208871318	0.188528386
Y62H9A.5	-0.667004585	5.782690577	0.188528386
asm-3	-0.960519192	4.034676365	0.189890058
H10D12.2	-4.562987021	-0.167325509	0.195449115
cpr-4	-0.760458176	6.19392027	0.195987154
grl-4	-2.616138737	0.769916036	0.195987154
pqn-22	-0.927667714	5.158259175	0.195987154
tag-147	-0.630519114	5.693407507	0.195987154
H12D21.10	-2.526855798	1.131901539	0.195987154
glt-1	-0.767682257	5.628690269	0.196372668
F13D12.3	-0.882812064	5.744455836	0.196372668
C12D12.1	-0.880041206	5.360666952	0.196372668
col-38	4.691381797	-0.097403432	0.197501753
D1086.3	-1.481141752	3.557256531	0.199031459
dpyd-1	-0.865105964	4.976058042	0.199031459
gba-4	-4.934138788	-0.569293719	0.199031459
Y46D2A.2	-1.388844404	2.750225506	0.204391502
B0035.13	-0.915820255	5.39086279	0.205587906
cyp-35C1	-2.015925964	1.31662104	0.205587906
Y67D8A.2	0.524777511	6.200547978	0.205587906
dhs-5	-1.386332573	3.518151645	0.21403881
F54D5.4	-1.52593533	2.360949585	0.21403881
dod-22	-2.503610162	1.0409319	0.21403881
C42D4.1	-0.64967132	7.20100594	0.21403881
F21C10.9	-2.742965584	0.751809202	0.215839962
best-14	-1.167993337	3.038420272	0.220576795
W09D12.1	-0.822036871	5.698821494	0.220576795
lips-14	-3.335784229	0.44429896	0.221107784
B0393.5	-1.24773415	2.773153944	0.222825366
R90.1	-0.759138165	4.713631454	0.22372218
cpr-1	-0.629823513	5.09217005	0.225140734
lon-1	-0.729738984	5.126650267	0.234381116
T04F8.8	-0.921678338	5.186792429	0.240561844
clec-17	-5.342528994	-0.947142758	0.246723672
Y57A10A.4	2.879472789	0.543880315	0.252211881
F09B12.3	-1.167183691	2.945665817	0.252767343
efn-2	-2.010014808	1.470415115	0.259600153
clec-67	-2.584039854	0.504794369	0.262257652
T27A3.4	4.124219159	-0.124654127	0.262280185
sqt-1	5.557785232	-0.771674413	0.265395225
clec-63	-0.466368563	6.413012074	0.272566214
ZK180.5	4.76527192	-0.781018169	0.272566214
far-3	-0.788067923	6.041007144	0.281799909
oac-32	-5.496063365	-0.786338597	0.286521016
Y34B4A.9	-0.875879885	5.572152797	0.296788797
M4.1	0.60797031	5.894265392	0.305099179
unc-97	-0.74086052	4.635838171	0.309889895
glh-1	0.437988776	7.575080282	0.312310341
let-756	-1.449345864	2.389774904	0.312310341
lin-14	-0.846286299	3.717039999	0.315592129
sym-2	-1.457098172	3.459447082	0.315592129
C06A8.3	-0.73208028	8.256979328	0.321779163
acs-19	0.400427834	8.357844666	0.323478823
Y40H7A.10	-1.32318908	2.555446761	0.325586754
Y34B4A.6	-0.87448391	4.46716651	0.336813357
F26D2.10	4.967299606	-0.588735125	0.340532993
sas-6	0.635824136	4.556681425	0.342252418
gst-42	-1.290138663	2.638766866	0.347150116
Y47G6A.19	-2.693377792	1.068869542	0.354847183
crn-1	0.661148186	5.192385158	0.362879209
unc-15	-0.635522098	9.068011129	0.365194625
T03G6.3	-2.15082933	1.8949807	0.365194625
cor-1	1.333115438	2.471995544	0.378279479
C52G5.2	-2.661415309	0.594450441	0.378279479
F56C4.1	-4.766227063	-0.749376885	0.379179847
R07E5.4	-4.563468374	-0.221577986	0.379179847
snpc-3.4	0.920818783	3.378174975	0.379179847
C07A12.2	-4.622480901	-0.884462806	0.379179847
K02F6.7	0.930459241	3.415645061	0.379179847
cyp-35B1	-0.966898219	4.868075773	0.379179847
acp-6	-0.73301532	6.716344222	0.379179847
mlc-2	-0.548903856	5.878606867	0.391178927
ndg-4	-0.836065195	4.72570833	0.391178927
F59A3.8	-3.371932628	0.556697969	0.391478291
mec-5	-2.131821089	1.472434151	0.395930795
rol-3	-1.210749789	2.666364584	0.402640608
M01G12.9	-1.466056671	1.753703078	0.406077071
C04E12.2	-1.666039414	1.681988676	0.406077071
ugt-41	-0.838175121	4.168247005	0.412681801
hpd-1	-0.822822707	6.823363387	0.413953036
T13H5.6	-1.205598219	2.52710744	0.413953036
T28A8.6	0.701475879	4.864558986	0.413953036
C35E7.8	1.10341812	3.638929597	0.413953036
Y41G9A.10	-1.225283247	3.506531629	0.413953036
xpc-1	0.426859072	6.705217992	0.435602877
C17H12.8	-1.128019265	2.92442626	0.438850925
psmd-9	1.783756505	1.381710946	0.438850925
flp-8	1.950465584	1.013403449	0.453691915
C50F2.4	-1.313098847	2.220197665	0.454299382
madf-3	0.948426566	3.16941137	0.454299382
W03D8.2	-4.416003983	-0.309876409	0.454299382
Y56A3A.7	-0.762294775	3.750408816	0.45491826
fbxa-193	2.141021264	0.835395009	0.458702573
ztf-16	-1.567854993	1.856197452	0.458702573
nhr-202	-1.712979967	1.467527418	0.467781079
smd-1	-1.111734344	4.335480688	0.477932151
lin-31	-4.707315363	-0.809748081	0.486747413
Y45G5AM.2	0.560800072	4.693341863	0.486747413
dyf-7	2.887234389	0.920679097	0.487087226
let-2	-0.629322741	7.848405282	0.487087226
lys-8	-0.744213594	4.731528717	0.487087226
nhr-61	1.087018608	4.387315514	0.487087226
pgp-15	-5.156243966	-1.121965777	0.487087226
pqn-37	-1.845187424	1.412196425	0.487087226
rsp-6	0.419112077	6.636392414	0.487087226
unc-54	-0.593761717	8.914764142	0.487087226
mboa-1	-4.744369862	-0.745593382	0.487087226
C15A7.2	-4.031726159	-0.703506501	0.487087226
yap-1	-0.670542335	5.602677864	0.487087226
F25B3.4	-2.349457561	1.084481912	0.487087226
F47G4.4	0.860966387	3.544424343	0.487087226
T01D3.3	2.067761663	1.742166841	0.487087226
T07C4.3	0.444129471	7.636414449	0.487087226
Y62H9A.3	-0.740845357	4.327359358	0.487087226
bath-2	1.087863684	3.228817714	0.487087226
clec-150	-0.639425644	5.339379639	0.487087226
Y34B4A.5	-1.818864138	1.841754384	0.487087226
Y47G6A.3	-4.317514714	-0.495136012	0.487087226
Y51F10.7	-1.23686053	2.453535442	0.487087226
Y51F10.11	0.718355031	4.379061261	0.487087226
K08F8.11	-5.124160488	-1.159707135	0.487087226
F22G12.1	-4.500199283	-0.203021266	0.49161767
sra-37	2.374044284	0.388455833	0.493079212
tag-38	-1.648932307	2.11560985	0.493079212
lipl-4	-5.216931386	-1.045370435	0.493079212
ugt-48	-1.797473219	1.899013054	0.493843963
F32H2.7	4.21622998	-0.635642458	0.495238558
C26F1.3	1.054359249	2.572518068	0.49777738
F09G8.5	5.266717913	-1.070471523	0.504089314
T25G12.6	-1.312581964	2.430908481	0.505532793
cht-1	-0.639278354	5.95664072	0.519004306
hpo-15	-0.771572794	4.647430545	0.519004306
pmp-3	0.495405024	5.632936687	0.521165682
cut-3	4.257283684	-0.676932935	0.521165682
act-5	-0.782994665	5.470173229	0.521532112
osm-3	-2.04419566	1.168516999	0.521532112
prx-13	-1.068347697	3.767753771	0.528315877
mlt-9	3.047530378	0.672984824	0.528315877
Y39A3CR.5	-5.110686688	-1.184274591	0.528315877
stdh-1	-0.964632658	3.974477027	0.537019386
F30F8.5	-2.158369842	0.515256537	0.537019386
W05B5.1	-0.97378578	3.313894897	0.54256765
dim-1	-0.821652396	6.02952567	0.545947351
hmit-1.2	-0.973030933	4.500234322	0.545947351
cil-1	-0.894901716	2.997322609	0.54769483
unc-105	-1.544755108	2.149649951	0.549352697
pho-11	-0.756902668	7.310506428	0.549352697
cpz-2	-0.677294014	5.498509707	0.549577205
T24C4.4	-1.664299158	1.499904074	0.549577205
Y97E10AR.2	-3.182635391	-0.216975527	0.549577205
pqn-75	-1.239863161	2.420632398	0.550984559
apc-17	0.594173482	4.385726528	0.550984559
clec-146	-0.854868023	5.260311554	0.550984559
Y54E10A.17	-1.074375657	3.263199531	0.550984559
cpr-6	-0.636916639	7.863866863	0.561060697
lpd-5	-1.356618762	1.963360423	0.561060697
mua-3	-0.739621051	6.001349674	0.561060697
snt-3	-1.414655182	2.028154289	0.561060697
tba-4	-1.402434127	2.604329	0.561060697
C34F6.5	-1.124092164	2.926299668	0.561060697
xpf-1	0.406321962	6.030500972	0.561060697
R07E3.4	-1.055849155	3.041598355	0.561060697
faah-6	1.831438554	1.518574043	0.561060697
Y37E11B.2	-1.835211753	1.17701347	0.561060697
K10B3.5	0.856310027	3.327868291	0.567437052
ZC239.22	-1.446493572	1.589645756	0.576435057
gei-15	-0.873012782	3.756736941	0.579770207
pph-4.2	0.43643156	5.923748956	0.579770207
R05H5.5	0.748075079	3.691603754	0.579770207
col-101	-0.845817741	4.082702255	0.592387514
F53H4.2	-1.185121276	2.205246717	0.594499592
Y55F3BR.2	-1.588970244	1.931853814	0.594499592
fkb-7	-1.69516932	1.298971425	0.595064689
mei-1	0.462194512	6.72246518	0.595064689
ges-1	-1.152937253	2.719379512	0.60071403
msp-76	4.537419205	-0.99877057	0.60071403
F23D12.4	-3.15416767	-0.240081324	0.60071403
hpo-34	-0.479560214	6.653599938	0.60071403
Y105C5B.19	-1.04028894	2.935908747	0.60071403
C15F1.5	2.616931076	-0.014131113	0.60071403
C42D4.3	-4.35923974	-0.329933743	0.60071403
drn-1	-2.765622405	0.392856721	0.60071403
F53F10.8	1.300559894	1.783802353	0.60071403
C05D10.4	-0.920134133	3.002229339	0.607192162
Y66D12A.14	-1.891047298	1.561036188	0.609578778
lev-11	-0.514150608	8.400262232	0.61015241
pqn-92	-0.945493105	3.815979253	0.61015241
K08F4.1	0.568065293	6.317631147	0.61015241
del-6	-0.771172309	5.942193814	0.61015241
set-21	0.860242627	3.635922068	0.61015241
Y59H11AR.4	-1.597625201	2.059528085	0.61015241
C06A6.4	0.539475931	5.694245341	0.615963086
ugt-53	-3.238239929	-0.503886476	0.615963086
col-183	-4.313859416	-1.169744533	0.620564131
gst-22	-1.682175142	1.16014953	0.620564131
odr-1	4.076413624	-0.703796752	0.620564131
sip-1	0.376535907	8.477804344	0.620564131
taf-2	0.632058281	5.144371231	0.620564131
C32H11.4	-1.986296704	1.352434489	0.620564131
F26F4.5	0.636381096	4.756814009	0.620564131
Y41G9A.5	-1.089280644	3.512069075	0.620564131
nuc-1	-0.512826396	5.031136381	0.622160142
tnt-2	-0.727907115	6.962667632	0.622160142
C29A12.6	2.12747592	0.658102952	0.622160142
F19B2.5	-1.070579259	3.110473228	0.622160142
LLC1.2	-0.700349983	4.04804989	0.622160142
C05C8.7	-0.731696903	4.80430335	0.622160142
C16E9.2	0.782825383	3.200917681	0.622160142
Y48G1C.8	0.389394419	6.983167524	0.622160142
gbb-2	-0.999119346	2.784883467	0.622160142
ent-2	-0.469230692	5.741756097	0.623279391
Y39G10AR.7	0.636768537	4.282520969	0.631253394
spe-5	1.358484829	2.16741474	0.632361876
unc-27	-0.615143237	7.615549304	0.632361876
rpb-6	0.76796888	3.735209872	0.632361876
Y44A6D.3	-1.895284448	0.6878807	0.632361876
F31F7.1	-0.729576128	5.032816598	0.632361876
agr-1	1.990812412	1.651423097	0.632361876
unc-52	-0.575135087	5.727774282	0.635919919
R03G8.3	-1.725943779	1.654908478	0.635919919
xpb-1	0.504007899	5.26593432	0.635919919
Y52E8A.2	1.168367449	2.406342249	0.635919919
inx-5	-1.074435701	2.95861369	0.638994301
mboa-7	-1.035728488	2.290555159	0.638994301
Y57A10A.1	0.838175038	3.958181361	0.638994301
got-2.2	0.483876781	5.629738923	0.638994301
skpo-2	-3.913564031	-0.349813663	0.638994301
W03G1.8	-5.16105567	-1.123680659	0.638994301
col-143	-0.969326301	3.17517269	0.643685616
tkr-2	-5.150951536	-1.132646808	0.64386455
ent-5	0.763067964	3.78466306	0.64386455
T19D12.5	-3.259484673	-0.281421648	0.643902468
gfi-1	-0.82866641	4.592278147	0.645532784
oac-6	-1.65885628	1.26770396	0.651527031
E02H4.6	0.772484972	3.801681941	0.651527031
dod-23	-0.793407714	3.288745345	0.651527031
srt-65	4.465952698	-1.092570828	0.651527031
cdh-12	1.244428481	2.082947261	0.651527031
orc-2	0.469269817	6.010839783	0.656263567
T04B2.5	-0.675318886	3.786381978	0.65657351
Y45F10D.10	-4.680759471	-1.600294007	0.65657351
Y17D7C.9	4.262655143	-1.2915063	0.660777087
ptp-2	0.393851001	6.39815546	0.665449721
F37H8.3	-1.27448712	3.123263133	0.665449721
clec-50	-0.561379106	6.41625768	0.665449721
T23E7.2	-0.588896916	6.063500479	0.665449721
him-6	0.534705025	5.145888356	0.669602473
T20B6.1	4.999619245	-1.324809134	0.669602473
Y62E10A.19	-1.996764276	0.690756785	0.672664219
C04B4.4	5.344953455	-0.986621462	0.67343354
K11H12.4	-2.022504434	1.215076241	0.673688624
C01G12.12	3.198699889	-0.604585947	0.673688624
nhr-128	1.871564567	0.796330957	0.675179336
ost-1	-0.631522657	6.625170456	0.675179336
T16A9.5	3.63833231	-0.766500977	0.675179336
best-25	-4.733353305	-1.536418645	0.675179336
best-3	-1.503815794	2.716797778	0.675179336
nhr-263	-3.311192625	0.248046485	0.675179336
pde-6	-0.807039692	3.052299078	0.675179336
orai-1	-1.283361009	2.762068011	0.675961784
clec-218	-1.728941858	1.078575932	0.675961784
acr-10	-3.528586745	-0.642053904	0.677971062
C17C3.15	-2.10468041	0.506608001	0.677971062
C31B8.8	-1.264671043	2.592780208	0.677971062
ttr-46	-0.732089807	4.514974372	0.679355605
abt-4	-0.826867978	5.112604244	0.68154517
col-119	-1.043876866	2.680873038	0.68154517
cpn-3	-0.491957955	5.149421986	0.68154517
gpa-8	-4.565567765	-1.714104946	0.68154517
kin-18	0.307517191	7.725168409	0.68154517
rbg-2	0.473650706	6.13625702	0.68154517
taf-5	0.615500672	4.884402463	0.68154517
vha-4	-0.341081176	6.368986882	0.68154517
ttr-18	-0.698864738	5.301161283	0.68154517
inft-2	0.405392139	6.779287103	0.68154517
mltn-9	-0.935035835	3.935614608	0.68154517
F52A8.3	-3.522252528	-0.572866201	0.68154517
T09E11.11	-4.183835476	-1.314294114	0.68154517
T16G12.6	0.456256387	5.595195506	0.68154517
cutl-2	-1.983958847	1.653310781	0.68154517
ZK970.7	-1.064626324	7.108233788	0.68154517
C49C8.5	-0.870843471	3.200967445	0.68154517
cyp-43A1	-1.194209416	3.265967705	0.68154517
F38E1.3	-4.403968007	-1.071283383	0.68154517
K03H6.4	4.690559461	-1.649136299	0.68154517
T15B7.1	-0.674224327	3.915002236	0.68154517
T21D12.7	-2.37445584	0.657984833	0.68154517
Y25C1A.13	1.266220022	2.389418803	0.68154517
Y51H7C.13	5.290944303	-1.039791518	0.68154517
Y71H2AR.2	-4.66127751	-1.629242998	0.68154517
col-95	-0.746889473	3.969569508	0.681756372
F15G9.5	-1.932254916	0.570065143	0.681756372
gadr-6	-0.692790374	4.007141137	0.681756372
F59A3.2	0.512368499	5.86733614	0.681933255
dhs-2	-1.164698038	2.226824585	0.682258752
nas-30	-4.660068581	-1.618193079	0.682258752
lron-1	4.945795019	-1.374179013	0.682258752
C35E7.6	1.253520341	2.094954322	0.682258752
F19C7.1	-0.632701513	6.13256764	0.682258752
ggr-1	-4.970423899	-1.293388386	0.683929001
mrpl-37	0.760964342	3.454018741	0.683929001
yop-1	0.436776977	6.180476629	0.683929001
F55G1.6	0.590852826	5.184876135	0.684403931
tfbm-1	0.827240983	3.020510955	0.684403931
cpb-3	0.378074504	7.044429136	0.688711863
hch-1	-0.872541286	4.072988144	0.688711863
tag-146	0.509246006	5.229850006	0.688711863
C05C10.3	0.561468103	4.616440654	0.688711863
D1046.4	-2.16982274	0.153410258	0.688711863
F33C8.4	-2.444801371	-0.107338844	0.688711863
F58A4.2	1.172877263	1.890535586	0.688711863
sol-2	-1.68055499	0.823755871	0.688711863
clec-145	-1.325232742	3.188159865	0.688711863
fbxa-90	-2.436440658	0.15349132	0.688711863
C09B9.2	5.128172798	-1.19940844	0.688711863
aexr-3	-3.956240455	-0.705644941	0.688711863
msra-1	-4.192517116	-1.275673681	0.688711863
F55F8.2	0.450913625	6.395141957	0.688711863
skr-18	-1.074292466	2.471196738	0.688711863
vha-15	-0.581862188	6.034658449	0.688711863
W08A12.4	-2.507151202	-0.220248629	0.688711863
C25E10.14	4.670203987	-0.884346686	0.688711863
vab-7	-2.486555815	0.613373171	0.688922565
vha-8	-0.342015971	6.879648663	0.688922565
F58H1.5	1.156018105	1.862842593	0.688922565
R04D3.4	1.362051761	1.740767053	0.688922565
R144.5	0.651695021	4.337422886	0.688922565
Y108G3AL.3	-2.539555021	0.066106724	0.688922565
acp-1	-1.600071865	1.540620878	0.688922565
Y113G7C.1	4.719549473	-0.859483157	0.690676635
col-48	-4.831075004	-1.447312096	0.693153595
nlp-41	4.553558211	-1.001074929	0.693153595
asah-1	-0.897898621	3.383777558	0.693153595
M04B2.7	-2.652498776	-0.386977497	0.693153595
T07D10.3	-2.171888933	0.178473809	0.693153595
pph-5	0.45357829	5.419381198	0.693153595
Y43F8B.1	-0.668432124	4.947139866	0.693153595
set-24	0.497432188	5.013931438	0.693153595
cyp-34A8	-0.93033632	4.002180172	0.693153595
B0563.1	-4.38479044	-1.119097885	0.693153595
hint-3	0.839952307	3.509475939	0.693153595
oac-31	-2.963691491	-0.211224051	0.693153595
F58B6.1	-3.383597147	-0.300311127	0.693153595
lips-11	1.664390027	4.05302099	0.693153595
lgc-54	4.20235356	-0.575213339	0.693153595
ZC262.2	0.531356246	4.558491854	0.693153595
Y53F4B.45	0.739000837	4.483362066	0.693153595
M03B6.4	-2.053891753	0.389594959	0.693334424
Y67A10A.9	-0.96970239	2.772367528	0.693974995
fat-3	-0.438330568	6.316461233	0.693980867
his-24	-0.67529941	3.848166353	0.693980867
C26G2.2	-0.999060249	3.991767591	0.693980867
clec-198	2.319229375	0.259396489	0.693980867
pot-2	0.807571702	3.21222946	0.693980867
arrd-22	-1.513434258	1.805106323	0.693980867
R07C12.1	-4.307184475	-1.191178442	0.695531298
ZK899.1	-1.622088274	1.099236231	0.697849348
R11F4.3	-0.926151264	3.970396814	0.699536141
cts-1	0.361551286	6.785758492	0.699543559
R155.3	3.499694874	-0.526650843	0.701407925
ceh-9	-5.050366279	-1.244606918	0.707195418
pak-1	-0.479490514	5.789478463	0.707195418
C16C10.2	0.738919456	3.696185336	0.707195418
T24C2.2	1.766192776	0.820665296	0.707195418
C53B7.3	-0.57438803	4.683865987	0.707195418
F07B7.8	-2.329377146	0.576389138	0.707195418
bra-2	0.630114878	4.508093619	0.707195418
htz-1	0.366342286	6.699008924	0.707195418
fbxb-84	5.177771325	-1.14537324	0.707195418
W05H9.1	-0.686795026	6.280655059	0.707195418
Y51H7C.9	-3.721393716	-1.015822975	0.707195418
nhr-180	-1.505297445	1.011232224	0.710879968
dlk-1	-0.555581576	4.945455062	0.71213602
mcm-3	0.331546619	7.628836808	0.71213602
fbxa-120	2.21390273	0.360087953	0.71213602
ptr-10	-3.493219291	-0.755611681	0.714450999
mlcd-1	0.932469658	3.512701358	0.714450999
T27E4.5	4.576281332	-0.976602276	0.714450999
mab-31	-0.767689424	4.531812068	0.720122646
ung-1	0.660982553	4.403019669	0.722838457
tag-257	-0.87340646	3.072360458	0.722838457
T10E9.4	3.607940208	-1.218501718	0.722838457
Y71H2B.2	0.460503228	5.097801935	0.722838457
B0403.6	-1.691049413	0.748098533	0.722838457
C44H9.5	-0.823348545	3.411814888	0.727645838
ZC373.5	1.183368732	2.105055873	0.727645838
csn-5	0.54275253	5.011506178	0.729405836
ins-34	-3.51481502	-0.628530426	0.729405836
F35E12.5	-0.939969508	4.00567181	0.729405836
F55B11.3	-0.883744666	2.995601496	0.729405836
C06E2.1	-3.34976802	-0.628291586	0.729405836
C30G12.1	-3.777656086	-1.004522815	0.729405836
oac-59	-2.389181018	-0.140010817	0.729405836
Y18D10A.9	1.135355777	2.402841217	0.734492636
ZK1307.7	2.455170581	0.735222423	0.735591108
aap-1	0.384335305	5.960326285	0.736360748
col-34	-1.539539728	1.159880084	0.736360748
glh-2	0.327470726	6.971514789	0.736360748
gst-7	0.434941419	5.668840833	0.736360748
xpo-2	0.377784386	6.73961445	0.736360748
srd-33	5.003189717	-1.33935424	0.736360748
vha-5	-0.673354706	5.192646454	0.736360748
eri-12	-0.394802157	6.373276892	0.736360748
clec-42	3.111123233	-0.625706137	0.736360748
F37H8.5	-0.69518363	5.21403587	0.736360748
F47A4.5	-0.532089837	5.490647437	0.736360748
R07E5.1	0.344516699	6.312498962	0.736360748
ztf-17	0.571134271	4.847250681	0.736360748
Jun-01	-0.577598876	5.24988134	0.736360748
Y48B6A.13	1.16418002	2.257990562	0.736360748
ZK662.5	-3.387547962	-0.587046771	0.736360748
C39D10.6	-2.491199896	-0.136537386	0.736360748
clec-3	-3.316104652	0.113201315	0.736360748
daam-1	-1.207930988	2.764739658	0.736360748
R07E4.5	0.635177725	4.310775293	0.736360748
Y23H5A.3	0.570407064	4.802141359	0.736360748
fbxa-26	-4.342170502	-1.13321599	0.736360748
spp-22	-1.788169885	1.130347913	0.736360748
R05C11.4	1.513616529	1.442349513	0.736360748
fbxa-76	-1.775148124	0.866143315	0.736360748
pqn-73	4.171651762	-1.348000427	0.736413102
srp-6	-0.923964553	2.84553594	0.736413102
nlg-1	-0.816552654	2.975076332	0.736413102
F19H6.3	-1.359912316	1.614687607	0.736413102
F55C12.4	-2.602146603	0.360032498	0.736413102
nhr-53	2.201247026	0.229580333	0.737428243
clec-1	-0.569074854	5.669873829	0.737428243
snpc-1.3	1.430411204	1.361037149	0.741757922
Y48G8AL.15	2.123822266	0.314805769	0.741757922
ZK1240.2	-2.057321664	0.312412023	0.741757922
cah-4	-1.055841321	6.206435156	0.741785249
ckb-4	-1.598142486	1.42645159	0.741785249
gcy-7	3.160740086	-0.906170338	0.741785249
ifd-1	-3.248950948	-0.835396944	0.741785249
ifp-1	-2.119635764	1.24375565	0.741785249
inx-7	0.502871605	4.8108851	0.741785249
mod-1	1.4450612	1.072199884	0.741785249
nhr-62	1.706172684	1.126712668	0.741785249
ptr-14	-1.029965382	3.062619988	0.741785249
qua-1	-2.080786494	1.179556329	0.741785249
rars-2	0.596550099	4.501116258	0.741785249
shw-3	-2.321985933	-0.008126775	0.741785249
spd-5	0.323902159	7.784514895	0.741785249
asd-2	-0.520954872	5.537647762	0.741785249
C17D12.7	0.453558506	5.071546877	0.741785249
F01G4.4	0.519902086	5.166749033	0.741785249
mfap-1	0.382280627	5.896707696	0.741785249
irld-34	-4.688909479	-1.598644502	0.741785249
Y39B6A.30	-4.426319922	-1.081205756	0.741785249
Y87G2A.13	-1.128222739	2.425497451	0.741785249
mboa-5	4.527568084	-1.043744388	0.741785249
B0238.9	0.384945833	6.103391779	0.741785249
B0432.8	0.684832776	3.635474863	0.741785249
C14F11.4	-0.920990536	2.553589712	0.741785249
cas-2	0.527020127	5.072267958	0.741785249
C18H9.6	-0.903165566	2.700217498	0.741785249
sdz-3	-4.467519495	-1.016700005	0.741785249
tyr-4	-1.006269751	7.235280806	0.741785249
F10D2.10	-2.713613146	0.122662607	0.741785249
F58E2.4	-1.864832384	1.015893323	0.741785249
igcm-2	-1.915409832	0.748679204	0.741785249
T20F5.7	0.405486401	5.522536059	0.741785249
Y37E11AL.1	-2.587918419	-0.306699491	0.741785249
Y66H1A.4	0.478819958	6.060983313	0.741785249
Y71G10AL.1	0.44200824	5.690135728	0.741785249
clec-210	-2.90118896	-0.433565228	0.741785249
ZK354.2	2.777781959	-0.709923702	0.741785249
W02F12.1	2.888386551	-0.937955908	0.741785249
T19E7.29	-4.175137016	-1.316137553	0.741785249
Apr-01	0.2845252	7.284600597	0.747293555
asp-4	-0.525938969	6.874217301	0.747293555
cof-2	-3.33006101	-0.651843555	0.747293555
deb-1	-0.484072555	5.974737107	0.747293555
egl-44	-0.631420899	4.294567452	0.747293555
pqn-18	-0.73156758	4.382361577	0.747293555
rab-3	-0.937929056	2.627294178	0.747293555
srp-8	-4.66526693	-1.596615029	0.747293555
vit-2	-0.459871623	13.28444509	0.747293555
calf-1	-3.633308242	-1.104402515	0.747293555
C14H10.1	-0.794895528	3.462749469	0.747293555
C53A5.11	-3.865260929	-0.944092241	0.747293555
C56G7.2	4.433583033	-1.133056419	0.747293555
acox-1	-0.941638999	3.644240133	0.747293555
F21H7.12	-2.419125356	0.228992394	0.747293555
F54E4.3	-1.182150451	1.888415628	0.747293555
F55H12.4	-0.658007575	6.24712838	0.747293555
R74.7	0.518158939	4.88512769	0.747293555
acbp-5	0.521633555	4.763049198	0.747293555
T25B9.1	-1.581235153	1.33550336	0.747293555
W05E10.1	-3.3482786	-0.46816577	0.747293555
W09G3.6	0.437341677	5.902505395	0.747293555
Y75B8A.3	-0.781863653	3.607057511	0.747293555
Y105C5B.15	-0.772935564	3.642876092	0.747293555
C05D11.5	-3.674229128	-0.975611379	0.747293555
dmsr-7	-2.093873624	0.668753632	0.747293555
F02E8.4	0.461145761	5.567713475	0.747293555
F13H6.4	3.170360819	-0.085776283	0.747293555
F13H8.3	-1.293998679	1.530889441	0.747293555
F19C7.8	-0.851758047	3.01390043	0.747293555
F21C10.7	-0.46626875	5.636517946	0.747293555
F35B3.1	4.930512974	-1.409546882	0.747293555
F36H5.10	-1.180556558	2.493968004	0.747293555
F54C1.1	4.933408943	-1.409789851	0.747293555
T05A7.7	3.193528236	-0.583707405	0.747293555
fbxa-59	-3.300964438	-0.764108786	0.747293555
T22F3.11	3.641050809	3.09209248	0.747293555
T23H2.3	0.406907845	5.848688286	0.747293555
Y37E11B.1	-3.157391175	-0.649917214	0.747293555
Y38C1AA.7	3.668920958	-1.104312131	0.747293555
ZK867.4	-4.392718751	-1.892169931	0.747293555
ZK470.14	4.772501652	-1.547457325	0.747293555
lin-7	0.904039455	2.567420087	0.747465391
clp-3	4.922772324	-1.398387146	0.747529071
acs-2	1.397638814	6.198729434	0.747529071
npr-19	3.749009842	-0.902229509	0.747529071
W10G11.17	-1.790308875	1.447109614	0.747529071
inx-15	-1.305124652	1.5097622	0.748015407
ham-1	1.285353563	1.386591345	0.74971215
F42G10.1	-2.028913783	1.050371923	0.74971215
B0350.75	-4.186698143	-1.312100533	0.751793008
F58H10.1	-2.06143042	0.022780828	0.757039958
gna-1	1.755407671	0.460679664	0.758056051
T08G11.2	-4.707087912	-1.588586639	0.759437838
dyb-1	0.830416524	2.564969638	0.760953333
fog-1	0.505234239	5.210088696	0.760953333
gly-8	-0.998049097	2.721105936	0.760953333
tbb-6	-0.707812761	5.204177269	0.760953333
C54G10.4	-1.284857011	2.161970433	0.760953333
noah-2	-0.817082312	5.085738462	0.760953333
K08C7.1	-2.078094911	0.203424799	0.760953333
mesp-1	0.407063456	6.133201807	0.760953333
madf-6	0.929976639	2.52361992	0.760953333
F41D9.2	-0.707726298	3.882785185	0.760953333
egas-4	-3.576308603	-1.182971501	0.760953333
fbxb-10	4.882427407	-1.455544919	0.760953333
szy-2	0.454390296	4.679885186	0.760953333
mcm-6	0.339059262	7.258510666	0.761554783
pqn-31	-0.890212385	2.73270223	0.761554783
wrt-1	2.555502891	-0.149181123	0.761554783
immp-1	2.792543995	-0.704543508	0.761554783
mans-2	-0.925433995	3.195641221	0.761554783
F35G12.12	0.46503825	5.201771812	0.761554783
cfp-1	0.377601963	5.891758425	0.761554783
F53F1.3	1.120556209	2.524931194	0.761554783
F53F8.3	0.765940815	3.198372907	0.761554783
F56H11.6	2.426506926	0.296566959	0.761554783
K11H3.3	0.540446959	4.721892013	0.761554783
T28F3.8	-0.633597786	4.609835705	0.761554783
tat-1	0.341978028	7.248360648	0.761554783
Y69H2.14	-1.216185867	2.506729065	0.761554783
Y73F8A.5	1.48196578	1.703102304	0.761554783
tag-278	-0.483852445	5.41458469	0.761554783
C26B9.1	-1.027809746	3.32557723	0.761554783
C32D5.12	3.92452276	-1.60607181	0.761554783
C34D4.10	0.941275471	2.596170447	0.761554783
sulp-1	-1.991661128	0.360620678	0.761554783
W06A11.1	-1.010824754	2.793647875	0.761554783
Y71H2AM.6	-1.260200881	1.70606669	0.761554783
T14E8.4	2.565870491	-0.312490004	0.761554783
F46C3.6	-3.863630876	-1.614307969	0.761860765
emb-9	-0.509724529	6.735568011	0.762420671
B0284.1	-1.233312705	1.580600547	0.762420671
catp-1	-0.659921305	4.818234222	0.762420671
cyp-35A1	-3.338469451	-0.294616008	0.762420671
C23H3.2	-0.750222065	5.498189895	0.762420671
C27A12.6	0.400590576	5.1461494	0.762420671
srt-72	-4.558034478	-1.706377512	0.762420671
btb-17	4.874089899	-1.454081899	0.762420671
fbxa-71	-4.165228514	-1.32945661	0.762420671
F13E9.5	4.833876191	-1.497418747	0.763727602
F59B8.1	3.082734972	-0.597325863	0.763727602
F53C3.7	-4.925334425	-1.371848044	0.769715651
cyn-17	3.782669099	-0.967883792	0.771635405
col-8	-1.107711627	2.507535363	0.771952607
let-805	-0.456958008	6.804640344	0.771952607
nas-15	3.950257379	-0.969716843	0.771952607
nhr-3	-0.611675936	5.239619214	0.771952607
pll-1	0.880096112	2.659083906	0.771952607
C49C3.15	-1.930576625	0.599210919	0.771952607
F10B5.3	4.316398981	-2.008903697	0.771952607
F13B12.2	-2.004798733	-0.114080693	0.771952607
cyp-37B1	2.554616683	-0.824614223	0.771952607
mrps-28	0.903847702	2.578929622	0.771952607
phf-14	0.549073149	4.172912885	0.771952607
fbxa-106	-1.697102907	0.779530985	0.771952607
rev-1	0.78496746	3.567039519	0.771952607
C05D9.3	1.187957621	1.740816565	0.771952607
C34D4.2	4.838539703	-1.48619152	0.771952607
C37H5.3	-0.677807141	3.769218945	0.771952607
DC2.5	2.126796373	0.266529942	0.771952607
F26G1.1	0.360086972	6.225794512	0.771952607
irld-37	-5.141673287	-1.14327079	0.771952607
shl-1	1.300482793	1.762527519	0.771952607
pdp-1	0.408184921	5.860331232	0.771952607
R06F6.12	0.480134275	4.995464709	0.771952607
T10H9.8	3.248467399	-1.070343927	0.771952607
F19B10.13	-0.964850156	2.341312543	0.771952607
hyls-1	1.206361725	2.181532616	0.772608986
C50D2.9	0.618917135	3.653358621	0.77288329
fipr-21	-0.840827445	2.714066947	0.774510967
nas-37	1.944516469	0.607537867	0.774774711
B0238.12	-0.915047505	2.272794742	0.774774711
chin-1	0.496288598	4.820436842	0.774774711
C01F1.1	0.36361066	5.775873511	0.774774711
ugt-13	-1.037356484	2.780289569	0.774774711
T27A3.1	-0.446492573	5.957004793	0.774774711
atic-1	-1.0766046	2.544221749	0.775593493
cnt-2	0.387892517	5.542355019	0.78363199
dyf-19	-4.479253075	-1.80548938	0.784544548
nhx-3	0.929682015	2.172293309	0.788059294
ras-1	-0.932127172	3.121835702	0.788059294
alh-10	-0.879287626	3.31192209	0.792980605
ifc-2	-0.486635819	5.255500748	0.792980605
osm-1	0.861922025	3.303672386	0.792980605
C04F12.7	4.267837818	-2.063202257	0.792980605
C47E8.4	0.708261711	3.256115532	0.792980605
F18A11.3	-2.013787515	0.037786668	0.792980605
F55G11.4	0.623468309	6.34397081	0.792980605
T11G6.4	1.411201347	1.189664318	0.792980605
W01F3.2	-0.757382109	4.784952048	0.792980605
clec-143	-4.324809819	-1.161642241	0.792980605
C07D8.6	0.356111242	5.769954295	0.792980605
sdz-2	-3.994490116	-1.475702408	0.792980605
C18H7.1	-2.895115704	0.203193757	0.792980605
T19C3.2	5.117675727	-1.206755936	0.792980605
F28F9.8	4.821734659	-1.500937246	0.792980605
pdha-1	0.342774804	6.644526631	0.795439704
ncx-9	-1.892888812	1.377276228	0.796584494
tbx-33	0.836585253	3.010448945	0.796584494
F34H10.3	-0.4568969	5.526649074	0.796584494
mam-3	-4.271439229	-2.009852318	0.796584494
C15B12.8	-1.264631753	1.891462632	0.796584494
T24E12.5	-1.512952138	1.336088888	0.796584494
irld-27	6.886610754	0.562068079	0.796584494
aat-1	-0.977324777	2.174086688	0.796731465
inx-16	-1.30738696	1.367016401	0.796731465
kgb-1	-0.75455569	3.064292235	0.796731465
ceh-83	0.759171413	3.202846446	0.796731465
Y37E3.30	-4.493025064	-1.781841262	0.796731465
nrde-4	0.419767884	5.536285073	0.796812247
B0361.2	0.473175338	5.098567217	0.796812247
mks-3	2.764296141	0.028021645	0.796812247
set-23	1.481132804	1.296272211	0.796812247
T09B4.5	-0.459159975	5.459160859	0.797140664
pat-12	-0.369063757	5.306726073	0.797250779
C33G3.4	-1.143666559	1.843865372	0.797250779
cutl-10	4.278306433	-1.239096159	0.797250779
C06E1.9	0.588598887	4.988671606	0.797250779
K11D12.12	1.716603062	0.40094357	0.797250779
chil-14	-4.508782946	-1.78012129	0.797250779
C40H1.2	-3.064949864	-1.076398398	0.797271667
tag-232	0.38546212	6.361845848	0.797271667
pas-7	0.51298797	4.351030966	0.798147609
F40G12.5	-2.350611267	-0.079059433	0.798147609
cyp-31A3	0.471180344	5.262229592	0.799333078
nhl-1	-0.708849093	4.555115889	0.80036285
pas-6	0.331487415	6.418234413	0.80036285
ptr-19	4.808002732	-1.514097376	0.80036285
acd-3	-2.933273628	-0.800570985	0.80036285
E01G4.5	1.441834586	1.304115834	0.80036285
F27D4.6	-1.314438069	1.661951335	0.80036285
R02D5.3	-1.556183257	0.73964272	0.80036285
B0416.3	1.75169527	1.116802816	0.80036285
vet-2	0.798492043	3.40423624	0.80036285
R05D3.9	-0.555905391	4.084506941	0.80036285
Y47G6A.29	0.260534638	7.428696421	0.80036285
F52C6.14	-4.835250382	-1.428239026	0.801228014
T19D12.1	-1.340014286	1.367656388	0.801228014
cnc-2	-1.806969126	0.748048415	0.802120994
Y106G6D.4	2.191516664	0.147538135	0.802120994
B0507.10	-2.005344773	-0.025017078	0.802120994
C10A4.1	-4.225407783	-1.272307182	0.802120994
ceh-86	-1.149816519	1.442556214	0.802120994
bath-8	-3.597859481	-1.138885759	0.802120994
F09F9.4	2.079478194	-0.048489263	0.804632193
bmk-1	0.454298751	6.224535149	0.806125344
col-76	-1.041428203	2.291476376	0.806125344
prx-2	-2.161989792	0.016917943	0.806125344
Y57G7A.8	3.120119067	-0.526427078	0.806125344
bas-1	-1.225414143	2.364466623	0.806732486
ceh-44	0.386270479	5.757074434	0.806732486
clh-5	0.341453752	5.745727893	0.806732486
feh-1	1.042489142	2.412174382	0.806732486
glh-3	0.563248586	4.084280567	0.806732486
hlh-4	3.214937162	-0.737317963	0.806732486
hlh-11	-0.539355175	4.899649855	0.806732486
lec-10	-0.645513349	4.068821823	0.806732486
ltd-1	-0.951373864	2.47418897	0.806732486
mec-1	-0.930294872	3.473442837	0.806732486
mup-4	-0.503204434	6.420450961	0.806732486
nas-3	-1.944442443	-0.086980292	0.806732486
pme-3	0.458357991	5.638139519	0.806732486
ppt-1	-1.116388374	2.123246025	0.806732486
skr-8	-1.535896323	0.949557417	0.806732486
smg-7	0.812889051	2.294162442	0.806732486
spp-5	-0.803184723	2.716946791	0.806732486
sup-9	-3.109773596	-0.835224347	0.806732486
tni-3	-0.855099821	3.495322476	0.806732486
toh-1	-0.866079677	3.47335745	0.806732486
tph-1	2.432166967	0.299434215	0.806732486
tra-3	-0.429919231	4.501841021	0.806732486
unc-7	-1.074886412	2.377322899	0.806732486
unc-43	-0.471371692	6.905707961	0.806732486
unc-93	-2.018126934	-0.113936639	0.806732486
wts-1	-0.608159124	4.676212513	0.806732486
dmd-6	-0.46217036	5.794543083	0.806732486
C13B4.1	0.375709019	5.982811713	0.806732486
ugt-23	-0.83580905	3.004817709	0.806732486
C26D10.6	-0.733280052	2.910399023	0.806732486
C32H11.1	-1.364978743	1.461352375	0.806732486
C50B8.1	0.634923976	3.637495541	0.806732486
F34H10.4	-3.723634797	-1.741411214	0.806732486
nucb-1	-0.482625483	4.357502449	0.806732486
F55D12.1	-3.956299505	-1.526946921	0.806732486
H05L14.1	3.909138965	-1.590496765	0.806732486
M05B5.3	-2.612666451	-0.57854579	0.806732486
ugt-62	-1.062313777	2.052072304	0.806732486
M117.1	-0.687894573	3.96140554	0.806732486
T04A8.8	0.331141838	6.230328213	0.806732486
T19C9.8	-1.883435064	0.647923612	0.806732486
Y57G11A.2	2.755416508	-0.762035481	0.806732486
Y75B8A.24	0.334639365	6.729575805	0.806732486
vps-33.1	0.660385272	3.922764277	0.806732486
C01F1.3	-0.815246013	3.453160151	0.806732486
bbs-9	4.480370326	-1.860655933	0.806732486
nmur-1	-2.280993655	0.011857318	0.806732486
C48E7.2	0.56513293	4.575277349	0.806732486
D2063.1	-1.479794403	1.21455507	0.806732486
F09E5.3	-0.49874178	3.985865426	0.806732486
F09E5.12	2.34594687	-0.322151125	0.806732486
acd-4	-2.836761462	-0.709269172	0.806732486
F29B9.8	-0.647414124	4.921721413	0.806732486
F29G9.7	1.948382663	0.729156869	0.806732486
F37C4.5	-0.473797657	8.312813267	0.806732486
F41C3.5	-0.297853422	8.035217721	0.806732486
nprl-2	0.501050143	4.228411198	0.806732486
F56A11.7	-4.763750124	-1.496786022	0.806732486
bath-1	1.570594502	0.557983849	0.806732486
K02F2.5	-0.500426674	3.994201643	0.806732486
T02C5.1	-0.551413368	5.642773004	0.806732486
immt-1	-0.593053955	4.310997294	0.806732486
pamn-1	-0.555768574	5.202292469	0.806732486
T22F7.4	-1.843239209	0.564775995	0.806732486
Y71F9B.13	-1.440858789	0.796437873	0.806732486
ZK1240.3	-1.397460668	1.049150076	0.806732486
T01D1.7	-4.183739461	-1.293145857	0.806732486
C53A5.16	1.082808478	2.115609904	0.806732486
linc-106	4.782759362	-1.561900944	0.806732486
linc-11	1.763702053	0.260962415	0.806732486
nep-20	4.477354048	-1.864592569	0.809430515
arf-1.1	1.737638232	0.634530747	0.811799436
dom-3	0.933933449	2.043932641	0.811799436
rpn-1	0.314351539	7.785560558	0.811799436
zyx-1	-0.373382758	5.543792009	0.811799436
frpr-5	-1.78434138	1.06019633	0.811799436
fil-1	-4.449014734	-1.837542021	0.811799436
folt-2	-1.341933632	1.768874246	0.811799436
Y37E3.10	0.455740375	4.674593572	0.811799436
sma-6	-0.869748757	2.978717363	0.811924382
F52H3.4	0.873228865	2.660489089	0.811924382
sec-12	0.45836607	4.526388989	0.811924382
T08D2.4	-4.284334475	-1.185987534	0.811924382
cyp-29A2	-0.816738567	3.135897199	0.811924382
lgc-9	-3.556778179	-1.163181492	0.811924382
C31H2.3	2.249101473	-0.079342993	0.811924382
trpp-12	-0.676264964	3.124834469	0.811924382
C45G9.2	0.523206987	4.149030155	0.811924382
cyp-35B3	1.579342163	1.082852029	0.811924382
syd-9	-0.62637293	3.908254421	0.811924382
pph-1	-0.557628755	4.234542313	0.812870684
F53B2.5	-2.863962745	-0.614280471	0.812870684
F54F7.6	-1.163014642	2.611513325	0.814306259
ace-1	-0.827916733	2.856738877	0.814618185
acn-1	-0.872251075	4.283888509	0.814618185
avr-14	-2.462335184	-0.819618247	0.814618185
cku-80	-0.424209285	4.937980123	0.814618185
clh-6	0.488455236	4.88702698	0.814618185
col-106	-0.693486168	5.27895333	0.814618185
crb-1	0.56152556	4.03141877	0.814618185
daf-1	0.464480337	4.636738552	0.814618185
dpy-19	-1.604539222	0.494182999	0.814618185
ego-1	0.328094279	6.876225489	0.814618185
elo-1	0.349566211	6.087789947	0.814618185
far-2	-0.364457748	10.31150976	0.814618185
gcy-3	-3.437640403	-1.284656901	0.814618185
gei-1	-0.562013123	4.508238884	0.814618185
glr-2	-1.760311273	0.592220249	0.814618185
grl-8	-2.904239939	-1.181117734	0.814618185
hcp-2	0.28451204	7.559131168	0.814618185
ima-1	0.395005865	5.390955901	0.814618185
klp-17	3.501978359	-1.221306064	0.814618185
kup-1	0.325923194	6.410290417	0.814618185
lpr-1	4.235514757	-1.339677211	0.814618185
mua-6	-0.740398795	4.778424121	0.814618185
nid-1	-0.497268557	4.642628875	0.814618185
par-3	0.301477516	7.689246507	0.814618185
pgl-1	0.27365657	7.504478182	0.814618185
ketn-1	-0.438866857	8.237143142	0.814618185
rom-2	4.420154776	-1.919657301	0.814618185
snf-3	-0.732874407	4.145591387	0.814618185
srj-14	-1.727906458	1.296321627	0.814618185
sym-1	-0.424180051	5.230565294	0.814618185
top-3	0.61063856	3.926203958	0.814618185
unc-112	-0.366402301	6.233379816	0.814618185
pbrm-1	0.238003845	8.728196252	0.814618185
ugt-1	-1.914581046	0.889786228	0.814618185
gcy-29	-2.016002485	0.237460853	0.814618185
C10C5.4	-1.16004308	2.044871379	0.814618185
rrbs-1	0.359098518	5.648009189	0.814618185
C16C10.1	0.533274883	4.737551928	0.814618185
C25A1.4	0.365751837	6.020892394	0.814618185
C29A12.1	0.459025957	4.712245341	0.814618185
dod-24	-1.211809109	1.796777448	0.814618185
fipr-22	-1.220849804	1.394745536	0.814618185
gem-1	-0.63814583	3.795908231	0.814618185
D1053.4	-1.728899811	0.843769589	0.814618185
gfat-1	0.283914665	7.978714413	0.814618185
F10F2.2	0.669038916	4.030780846	0.814618185
F11E6.7	0.271681023	7.471765711	0.814618185
F14H3.6	0.284328748	6.44341853	0.814618185
F16C3.2	-0.677445331	3.387596976	0.814618185
F21D5.3	1.255304386	1.034914209	0.814618185
thn-2	-0.380918545	5.330365031	0.814618185
F32D8.5	1.059852269	2.426149585	0.814618185
clec-65	-0.743001964	3.432286247	0.814618185
F35E12.9	-0.939623417	1.674886231	0.814618185
F37A8.2	-4.368831226	-1.915507285	0.814618185
F40E10.6	-0.395185402	5.967890308	0.814618185
F52H3.5	-1.247946069	2.457594732	0.814618185
F54D5.2	0.522301852	4.589769812	0.814618185
dot-1.4	-1.976728863	-0.155263587	0.814618185
skat-1	0.329163407	5.818239609	0.814618185
H05L14.2	0.376903797	6.003688245	0.814618185
gana-1	-1.186162156	1.22499735	0.814618185
pde-12	-0.421809038	4.794312028	0.814618185
T05F1.2	0.386788656	6.566819275	0.814618185
T06D8.10	-1.06166953	3.138698718	0.814618185
vglu-3	-0.928324786	2.982050702	0.814618185
cyp-34A2	-0.59992979	4.403660008	0.814618185
T11G6.2	-0.935175869	2.252997702	0.814618185
ttr-54	-2.553846935	-0.701536714	0.814618185
T21B6.3	-0.548372298	4.352761238	0.814618185
zip-10	-1.00197132	2.248373148	0.814618185
W02A11.1	0.817529748	2.904340621	0.814618185
Y37H2C.1	3.191107664	-0.966481661	0.814618185
Y43F8C.5	4.934278849	-1.410032862	0.814618185
tbc-9	0.394689532	6.099091297	0.814618185
Y47D3A.1	-2.924133172	-0.856519369	0.814618185
Y48B6A.1	-0.330065539	5.721041775	0.814618185
jmjd-2	0.392757935	5.824581075	0.814618185
Y51B9A.6	2.688872955	-0.289916853	0.814618185
Y57A10A.3	1.389878411	0.818100088	0.814618185
Y57G11C.22	-1.252363039	1.084505877	0.814618185
Y64G10A.6	-0.781442829	2.755216831	0.814618185
Y66D12A.13	-0.967039267	2.808833265	0.814618185
Y69H2.9	-2.895246565	-0.33035306	0.814618185
dos-1	-1.009784846	2.289993046	0.814618185
ZK792.1	-1.43299945	0.776760701	0.814618185
B0218.5	3.700880186	-1.203355747	0.814618185
mrpl-47	0.722763179	2.777220034	0.814618185
B0554.5	1.819779049	0.54343089	0.814618185
tyr-1	-0.805081999	3.519352508	0.814618185
C03A7.13	-3.722217727	-1.752827334	0.814618185
tbc-6	1.174827994	2.393686576	0.814618185
nhr-76	-0.9890195	2.447005396	0.814618185
swsn-2.2	-0.359509046	6.048270315	0.814618185
sptl-1	0.420985801	5.201976242	0.814618185
fbxa-38	-4.6173922	-1.676291496	0.814618185
C48E7.1	-0.72690863	3.564339486	0.814618185
C50E3.6	1.518169531	0.813405109	0.814618185
C50F7.5	0.735451962	4.050268011	0.814618185
F01F1.2	0.566860569	3.570946366	0.814618185
F07B7.12	3.2626271	-1.50746083	0.814618185
pole-2	0.406014443	6.063346382	0.814618185
F20A1.4	2.78706131	-0.337304919	0.814618185
F22D3.4	3.957872667	-1.569871068	0.814618185
F22F7.1	0.406780301	5.962165624	0.814618185
F28B4.3	-0.866284391	6.679333805	0.814618185
F35F10.4	-3.863629615	-1.595895347	0.814618185
F44E2.4	-1.022493947	3.528855416	0.814618185
F46F11.1	0.309996137	6.079881165	0.814618185
F47B7.4	3.100877662	-0.43513641	0.814618185
skpt-1	0.339339163	5.547132284	0.814618185
bath-4	1.124434727	1.778125892	0.814618185
F55A3.3	0.254269357	8.582914804	0.814618185
H23L24.2	-4.178932238	-1.319611231	0.814618185
swt-1	-0.756656775	3.712355517	0.814618185
K02E10.4	-2.067669183	-0.198706357	0.814618185
K08A2.4	0.794436057	3.365790861	0.814618185
miro-1	0.489843889	4.407443553	0.814618185
rga-3	0.315957972	6.708543092	0.814618185
ani-2	0.337219881	7.469546374	0.814618185
egg-5	0.316310105	6.039153698	0.814618185
T06A1.5	1.102591997	1.730491401	0.814618185
T08B2.5	0.362244919	5.798263868	0.814618185
T22E5.6	-4.137490146	-2.141260614	0.814618185
Y22D7AL.7	1.007892616	1.727766919	0.814618185
Y37E11B.10	4.496697844	-1.831069073	0.814618185
mksr-2	-3.303193506	-0.93995777	0.814618185
ppgn-1	0.47860098	4.099598924	0.814618185
Y40A1A.2	4.158075537	-1.39587425	0.814618185
Y42H9AR.5	-3.835115062	-1.617253166	0.814618185
hpo-29	0.377629725	5.320620548	0.814618185
Y57G7A.6	3.68986784	-1.226483904	0.814618185
pfkb-1.1	0.354031141	5.813329018	0.814618185
Y110A7A.19	0.4298213	5.172062198	0.814618185
Y119D3B.14	0.710248827	3.406345315	0.814618185
ZC123.4	-1.129288721	1.50404736	0.814618185
ZC190.5	-3.61525663	-1.845242806	0.814618185
ZK112.5	2.618089335	-0.540513999	0.814618185
ZK402.3	3.452968872	-1.368375699	0.814618185
ZK1127.12	1.619489881	0.496830221	0.814618185
mrpl-21	1.424818499	0.852198526	0.814618185
tbcc-1	0.824313759	2.500124997	0.814618185
C08A9.10	-0.760805636	2.734509612	0.814618185
mir-1829.2	-4.38678689	-1.906129245	0.814618185
C10F3.15	2.432146664	-0.80739759	0.814618185
anr-35	-3.636416457	-1.827575817	0.814618185
C26C6.14	-4.44085203	-1.83816622	0.814618185
him-10	0.345063034	5.923954379	0.815737287
hmg-11	1.056096129	1.515412691	0.815737287
pgp-8	-1.058845613	2.78058283	0.815737287
srh-296	-4.594565368	-1.701641229	0.815737287
mpst-3	-0.784086537	2.790582386	0.815737287
nphp-4	1.068919177	1.682466539	0.815737287
har-2	0.432479455	5.082318638	0.815737287
Y65A5A.1	3.591124798	-1.311308424	0.815737287
R119.5	-0.798890684	2.831933866	0.815737287
T22B2.5	-3.37946336	-0.637967784	0.815737287
T24E12.11	-2.183407194	-0.263596232	0.815737287
acs-13	0.277599426	8.638308489	0.815737287
clec-4	3.705890821	-1.149372841	0.816858902
Y70C5C.1	-1.439421455	0.68568993	0.816858902
ceeh-1	-0.80287818	3.28508626	0.816858902
wee-1.2	1.58245883	0.621841536	0.817941746
C27A7.1	-1.054164937	1.824924875	0.817941746
sinh-1	0.451780408	4.329355822	0.817941746
Y38E10A.28	4.114682084	-2.222267082	0.817941746
F49B2.7	-4.583456504	-1.699147027	0.817941746
wah-1	0.389224257	5.173436213	0.820433662
zhp-3	0.52253679	3.989735022	0.820433662
Y61A9LA.3	0.490206964	4.621449481	0.821257395
Y6E2A.5	-3.189634182	-0.758100772	0.821590783
lact-4	-0.779923593	2.756968986	0.822324128
cdka-1	-0.738711797	3.435383769	0.822324128
Y39B6A.31	-4.56624555	-1.720051299	0.822324128
F35G12.5	0.584289065	3.252388652	0.822946471
C14A11.2	-2.425551206	-0.400880329	0.822946471
pes-1	-3.304849988	-0.911272249	0.826337703
chs-1	0.254780855	8.577317022	0.82692763
gei-13	-0.856971054	2.10747615	0.82692763
hsp-25	-0.473370527	4.84014955	0.82692763
pcp-4	-2.441889778	-0.770642146	0.82692763
pho-4	-1.082199537	3.17635007	0.82692763
rab-14	-0.376885244	5.498486629	0.82692763
arp-6	0.578259777	4.604642415	0.82692763
F22B5.10	0.424008059	4.364997068	0.82692763
F57G9.3	-3.71045975	-1.75315484	0.82692763
K10D6.4	-0.866620173	2.709649476	0.82692763
Y39E4B.5	0.326860811	6.482889545	0.82692763
ZK1320.3	-0.402865687	5.067252522	0.82692763
F35A5.1	-0.612913947	4.26162962	0.82692763
F53C3.4	-2.792400643	-0.871865471	0.82692763
F55G1.7	-1.414945406	1.064935528	0.82692763
cogc-8	0.315755582	5.741790582	0.82692763
Y32H12A.7	-0.497757504	4.366141089	0.82692763
Y54E10A.11	0.349598998	6.204424918	0.82692763
Y73E7A.2	0.537870007	3.417978956	0.82692763
Y48G1C.12	0.800735112	2.827312914	0.82692763
C40H5.15	-4.61917428	-1.676094568	0.82692763
D2092.13	4.554903951	-1.786708034	0.82692763
F42A8.1	-0.853987378	2.717452997	0.82760865
pcm-1	0.780463651	2.389091213	0.827648267
C16E9.1	2.148150036	0.150070903	0.827648267
hcp-4	0.370300316	6.352953737	0.828657623
nhr-115	-2.280639236	-0.624474506	0.828657623
tba-7	-1.235787045	1.394782545	0.828657623
timm-23	0.660709025	3.377971224	0.828657623
cyp-13A2	-2.656788381	-0.95547354	0.828657623
C18A11.4	-4.532668251	-1.738294599	0.828657623
K02D10.1	-0.395164333	5.355312751	0.828657623
rde-10	0.502310882	4.718601409	0.828657623
T26C11.9	4.566220914	-1.755201797	0.828657623
F17C11.22	4.341179948	-1.985071875	0.828657623
avr-15	-0.643159235	3.92923802	0.829211723
chil-8	-3.519400271	-1.114459823	0.829211723
rpn-6.2	0.96573783	1.821554343	0.829211723
R10E4.11	0.760177212	3.067635638	0.829211723
snf-1	-0.424221963	5.412955646	0.830680132
abcf-3	0.299282421	5.984059733	0.830680132
F54E2.5	3.645275796	-1.259006621	0.830680132
josd-1	-1.880852346	0.016207746	0.832809659
Y73C8C.10	-4.592969526	-1.668137039	0.832809659
gly-14	1.504258184	0.871248812	0.833900263
gpb-2	-0.895193559	2.779897823	0.833900263
ptr-4	-1.001305267	2.514074222	0.833900263
ptr-21	-0.590371284	4.732532108	0.833900263
C11G10.1	-0.968741145	2.85354012	0.833900263
R10E11.6	-0.82883108	2.639594694	0.833900263
C17H12.6	-2.147680097	-0.050330758	0.833900263
nhr-204	-1.52080688	0.819604797	0.833900263
W04B5.5	0.737550213	2.845674286	0.833900263
ZK1055.6	-0.822982538	4.360134904	0.834168077
dsh-1	-0.543271712	4.492964713	0.834499446
fat-1	-0.257288382	8.151625715	0.834499446
ect-2	0.329155195	7.311901312	0.834499446
C10G8.8	-0.42038302	4.843497148	0.834499446
K11G9.2	-1.521885605	1.087886065	0.835878143
dhs-20	-0.724799694	3.311024425	0.836253558
dpf-6	0.772234581	4.137608356	0.836253558
fbl-1	-0.869991024	3.072450384	0.836253558
gcy-23	3.324453347	-1.330667972	0.836253558
gcy-31	-3.325448106	-0.924794121	0.836253558
gst-24	-0.966121666	2.221805779	0.836253558
gst-35	-2.843134939	-1.24736691	0.836253558
ifd-2	-0.884756976	2.498596967	0.836253558
ins-36	4.541585958	-1.781736666	0.836253558
inx-12	-0.590427537	4.165092187	0.836253558
klp-15	0.31313666	6.279148869	0.836253558
mig-22	0.300647616	6.945054444	0.836253558
nhr-65	-0.76113274	2.358971962	0.836253558
ptp-1	-0.657134718	4.274267428	0.836253558
rbg-1	0.482794422	4.832958864	0.836253558
sax-7	0.240793763	8.535374927	0.836253558
sra-35	-4.030023375	-1.454833379	0.836253558
ant-1.1	0.21141849	9.617729931	0.836253558
tnt-4	0.877277403	2.591501859	0.836253558
vab-19	-0.753012715	2.955770483	0.836253558
C50B6.3	0.283995614	6.452018004	0.836253558
lex-1	0.247904335	7.819409836	0.836253558
F15D4.4	-1.436635295	1.076618108	0.836253558
F35C5.11	-4.233101543	-2.028321696	0.836253558
F41E7.9	-4.538950307	-1.742619399	0.836253558
F54C8.1	-1.924295761	0.13312055	0.836253558
ssp-35	-1.477252841	0.561424048	0.836253558
dut-1	0.339134894	7.514517374	0.836253558
ttr-15	-0.428130024	5.163825566	0.836253558
T24H10.5	3.986762102	-1.512379861	0.836253558
W06A7.4	-1.168614233	2.989352779	0.836253558
best-21	-0.958497757	2.262287191	0.836253558
Y111B2A.9	0.537819058	4.335036878	0.836253558
cutl-8	-0.989597518	1.607934025	0.836253558
ZK550.2	-0.884067356	2.534553405	0.836253558
ZK1067.2	0.359022879	6.920173038	0.836253558
C05D12.3	-0.996802441	1.948566538	0.836253558
fbxa-117	-3.808831736	-1.664374922	0.836253558
cyp-34A9	-0.815139259	4.081138142	0.836253558
C23H5.8	-0.731617734	2.912976633	0.836253558
tdo-2	-0.513887487	5.696545615	0.836253558
C49A9.6	-1.18115114	1.302483152	0.836253558
toe-2	0.359133462	5.500852531	0.836253558
F07E5.8	-4.23912142	-2.049016154	0.836253558
F12E12.3	2.619704189	-0.607148651	0.836253558
F16B4.4	-1.134268937	1.321535311	0.836253558
F20A1.6	1.261305249	0.838169594	0.836253558
F20B6.4	-4.517061764	-1.779098663	0.836253558
F23F12.3	2.321154973	-0.462378185	0.836253558
F31A3.5	0.647808388	3.665825184	0.836253558
F59H6.2	-4.229405675	-2.061555358	0.836253558
trpl-2	1.915271945	0.037150619	0.836253558
Y17G7B.23	4.814180901	-1.530327095	0.836253558
arid-1	0.318435271	7.284437601	0.836286555
pgp-6	-1.378153331	0.713278135	0.836983159
pak-2	-0.306723606	5.550826463	0.836983159
K08H2.7	-4.554643485	-1.731569086	0.836983159
F22E5.1	1.523970943	0.771298668	0.836983159
F40A3.6	-1.180149754	1.991540796	0.836983159
Y61A9LA.10	0.327051185	6.006695353	0.836983159
cbl-1	-1.38748393	0.668980435	0.837828744
irk-2	-3.109309524	-1.568862125	0.838265364
fkh-8	1.651730453	0.07067025	0.83918012
nhr-85	-1.221935466	1.675850012	0.83918012
wrn-1	0.337217469	5.484305417	0.83918012
fipr-23	1.937216911	-0.228611964	0.83918012
lips-16	1.685137519	0.367729521	0.83918012
C52A10.1	-0.522797193	4.331027913	0.83918012
srsx-20	-2.449007673	-0.163572106	0.83918012
igdb-3	-3.736859773	-1.707831686	0.83918012
his-1	0.702379728	2.684499227	0.839692613
nhr-133	-1.780119158	0.51723349	0.839692613
patr-1	0.247611797	8.419020785	0.839692613
wago-1	0.284154738	8.101586787	0.839692613
Y39C12A.1	-1.049842645	2.304463885	0.839692613
lron-12	-1.168798107	1.14115044	0.839692613
fbxb-17	-2.823494467	-1.201180863	0.839692613
F58F12.1	0.35220739	5.877329247	0.839692613
egg-4	0.348978119	5.898637613	0.839692613
W03F11.4	2.966304151	-0.288903919	0.839692613
fbxb-99	-3.784502699	-1.697529276	0.839692613
C39H7.2	-1.549030266	0.407693483	0.839692613
C17G1.5	-1.430038576	1.130816826	0.841687747
C30G12.2	-1.960788181	-0.069500627	0.841687747
W06H8.16	-2.570598542	-1.114005142	0.841687747
Y46E12BL.2	0.410837827	5.630596731	0.84217608
E03A3.5	-4.043397031	-2.23367378	0.84265021
apc-10	0.75357178	2.934927702	0.84389511
glc-4	-2.688956294	-0.858723594	0.84389511
let-767	0.335410262	5.29033916	0.84389511
lev-8	-1.245777052	1.083978461	0.84389511
mes-4	0.300686711	6.875533363	0.84389511
nhr-18	-1.406982108	0.583205613	0.84389511
ppk-2	-0.664827123	4.208380255	0.84389511
sqv-5	0.305125116	7.786948248	0.84389511
tbx-11	1.876405023	0.451185916	0.84389511
ugt-17	-1.428318564	0.840585904	0.84389511
cth-1	-0.997174159	2.887051112	0.84389511
fasn-1	-0.321388046	8.902152536	0.84389511
F34D10.6	0.708726889	3.132280906	0.84389511
madd-4	-0.971836031	2.515793674	0.84389511
F55G11.2	-1.912463095	0.4112474	0.84389511
R03D7.4	-0.461815322	4.96347211	0.84389511
T04F8.7	-1.714248157	0.328781097	0.84389511
fbxa-84	-4.214927222	-2.05206002	0.84389511
Y26E6A.3	-0.926354183	2.103484762	0.84389511
ZK896.1	-1.128752329	1.6711236	0.84389511
B0280.13	-1.273756071	1.273023685	0.84389511
C32D5.3	0.379559882	5.789982012	0.84389511
F10G2.1	-0.608850717	3.576527265	0.84389511
F42A10.7	-1.232313751	1.166667103	0.84389511
best-16	-3.595925008	-1.833477284	0.84389511
prp-19	0.276140253	6.742029511	0.84389511
T26A5.2	0.437186357	5.661911027	0.84389511
W05G11.2	2.365855474	-0.8593752	0.84389511
Y37E11B.5	0.930556601	2.676478778	0.84389511
mltn-7	3.701916561	-1.038650442	0.84389511
cth-2	-0.46193936	7.438732794	0.84389511
Y102A5C.36	4.008359069	-2.327332388	0.84389511
C01B10.11	-0.599254629	4.095127264	0.84389511
K03A11.6	4.46701068	-1.859198294	0.84389511
cpl-1	-0.423701234	7.950595972	0.845135191
eef-1A.2	-0.329218965	9.036374685	0.845135191
fkb-5	-0.863205059	2.687972053	0.845135191
C44B9.2	4.750154188	-1.594457433	0.845135191
E02H4.2	-1.864299114	1.082115825	0.845135191
F22G12.5	0.233622664	7.624413978	0.845135191
strl-1	-0.341543613	4.991196345	0.845135191
F52H3.6	1.678738495	0.887180469	0.845135191
asic-1	1.912548876	0.761762276	0.845135191
C45G9.14	-4.223268932	-2.054676451	0.845135191
byn-1	0.402045657	6.181650988	0.846253124
ptrn-1	-0.424306177	5.066680428	0.846253124
nepr-1	-0.524446271	3.787189427	0.846253124
T22C1.8	4.242582314	-1.308307547	0.846253124
B0304.2	0.578612947	3.579752826	0.846253124
gars-1	0.335176148	6.563762963	0.846408055
C17H11.6	-0.602379346	4.156422029	0.846408055
B0507.6	-2.609081803	-0.496497713	0.846854018
gar-3	-1.228677646	1.689065227	0.849593648
lpd-9	0.965960103	1.663525691	0.849593648
T10G3.4	-3.20123179	-1.421437388	0.849593648
T22D1.5	0.304944269	6.724668906	0.849593648
cyk-3	0.326987417	5.793632244	0.850163784
R53.5	0.751317465	2.862028897	0.850707116
Y116A8C.48	4.508055292	-1.813923295	0.854191234
fbxb-59	-3.025331127	-0.901525605	0.855428559
cutl-15	-1.510281504	1.230551941	0.856439895
hex-4	0.507099667	5.20784895	0.856439895
lam-1	-0.287705006	7.262853014	0.857412063
asns-1	-1.718863747	0.081823063	0.857412063
sec-23	0.337127207	6.349151309	0.857412063
srg-6	4.503914604	-1.816952226	0.857412063
C01B10.6	-0.364776027	6.214573916	0.857412063
faah-3	-0.812883341	3.274660492	0.857412063
ksr-1	-0.512568127	3.887317802	0.861391574
dhc-1	0.227174709	9.460986147	0.86173098
ric-4	-0.726914906	3.868474824	0.86173098
ceh-79	1.105484602	1.532238332	0.86173098
ifb-1	-0.373130842	6.40139424	0.863420112
T11F8.4	-2.917770214	-1.07566428	0.863420112
marb-1	0.638303971	3.478856341	0.863948578
memb-1	-1.850177543	0.10976814	0.864358223
ugt-63	-1.197108645	2.635144697	0.864358223
C46E10.8	2.357304203	-0.13934223	0.864358223
irg-2	-0.924205266	2.1493638	0.864358223
F45F2.9	0.731547214	2.58121836	0.864358223
K09F6.7	-1.501361191	0.5333495	0.864358223
R04A9.7	1.695752768	1.384882784	0.864358223
dif-1	0.420395271	4.663579622	0.865232652
F38A6.4	-3.191545351	-1.422395345	0.865232652
nspc-15	-2.175685472	-0.498158459	0.865232652
K07A1.5	-3.558243099	-1.202304729	0.865232652
adr-1	0.42737335	5.55003644	0.865895398
asc-1	0.364023202	4.82166628	0.865895398
kin-31	2.090191817	-0.154883326	0.865895398
nhr-42	-2.990696459	-1.126098756	0.865895398
prp-21	0.390705362	5.406178013	0.865895398
srx-2	-3.653761549	-1.808781115	0.865895398
tag-140	2.227644896	-0.75535215	0.865895398
ulp-3	1.110889712	1.577117384	0.865895398
usp-14	0.270963377	6.415259255	0.865895398
vha-12	-0.29909502	7.156649021	0.865895398
F54D5.12	0.338771184	5.388400868	0.865895398
T05D4.2	1.022702625	1.863932751	0.865895398
cnp-2	1.884460661	0.482375222	0.865895398
Y51H1A.3	0.727124172	3.347570949	0.865895398
Y57G11C.40	-3.150296401	-1.579306049	0.865895398
C06A5.8	0.599584849	3.840671392	0.865895398
C27F2.10	0.4378607	4.874859297	0.865895398
nmur-4	-1.482655791	0.762112121	0.865895398
perm-2	-0.293939177	8.121184942	0.865895398
F10D7.2	0.695771414	3.132560383	0.865895398
lin-42	0.848337516	2.527940625	0.865895398
pup-3	-0.669630119	2.869959926	0.865895398
W01A11.1	-0.263186987	6.226289357	0.865895398
Y41D4B.6	1.528987038	0.315008028	0.865895398
Y71H2AM.1	0.818920413	2.902731039	0.865895398
fbxa-21	-3.203034496	-1.405088543	0.865895398
acr-25	-2.401001065	-0.282645122	0.865895398
F26F12.8	2.782413658	-0.847977992	0.865895398
ZK688.12	-4.462571071	-1.832451818	0.865895398
C56G2.21	-3.543880659	-1.928463018	0.865895398
egl-46	-1.319820564	1.648342693	0.866366625
elc-2	4.171698975	-2.152297809	0.866366625
F56A8.4	0.865222821	2.360123788	0.866366625
chil-13	-1.392032815	0.537467849	0.866366625
R06C7.2	0.7468265	2.55784666	0.866366625
T05A1.5	2.791023543	-0.444064177	0.866366625
T23F6.3	3.943679968	-1.619594772	0.866366625
T23F11.6	-2.141370303	-0.833040026	0.866366625
T23G5.2	0.272311854	6.871007929	0.866366625
ZK1320.9	0.405852441	4.796795071	0.866366625
F14D12.1	-0.987259068	1.950685317	0.866366625
csr-1	0.26125085	7.394974846	0.866366625
H01M10.1	-1.318009465	1.204007087	0.866366625
calu-1	-0.304656662	6.11636143	0.866366625
sgt-1	0.307081038	6.382549195	0.866366625
T13G4.1	-5.143409331	-0.394296431	0.866366625
Y71G12A.4	3.109239704	-1.557933319	0.866366625
ttr-48	-0.56454278	3.685960073	0.866366625
C08H9.16	0.383676298	4.86818826	0.866366625
F55C12.8	4.683147072	-1.661571629	0.866366625
R09A8.9	-2.507958321	-0.973330161	0.868367635
amt-2	-2.634652923	-0.771465567	0.868521211
ctl-2	-0.573968294	4.453796824	0.868521211
ptr-18	1.480064358	1.269154107	0.868521211
srj-57	4.420303411	-1.924432451	0.868521211
sars-1	0.261864047	7.293517144	0.868521211
srw-102	-3.876639807	-1.604876716	0.868521211
C33D9.5	-1.637380788	-0.02789107	0.868521211
F22D6.9	0.667507346	3.0620201	0.868521211
F52A8.1	-0.440153508	4.072585954	0.868521211
F54F11.1	-4.188739733	-2.091996961	0.868521211
R11.3	-1.633860079	0.558804093	0.868521211
T13F2.9	4.383081093	-1.943379119	0.868521211
cpd-2	1.07875311	1.50077124	0.868521211
B0432.13	0.506631963	3.619084639	0.868521211
F26A1.3	-3.537271467	-1.078595296	0.868521211
F44A2.3	-0.664357359	3.545437284	0.868521211
Y73B3A.2	-2.753861238	-0.881212518	0.868521211
21ur-1257	-3.76246456	-1.680991264	0.868521211
bath-19	0.937698255	2.667909686	0.868651899
hsp-110	0.268867306	7.802669847	0.870989824
ftn-2	-0.362642988	5.178982392	0.872666061
Y43F8A.5	-2.406530316	-0.810473554	0.872666061
ztf-1	0.488001217	4.860726594	0.872666061
zig-10	-2.68706987	-1.215224513	0.872666061
cct-8	0.369464058	5.599495041	0.872666061
ZK563.7	-0.766766908	3.041721868	0.872666061
cog-1	-1.628986994	-0.019245043	0.873241926
F49F1.7	-1.258412762	0.983013322	0.873241926
H06H21.8	-1.324076095	1.257433342	0.873241926
age-1	0.297598707	6.807059575	0.873273143
F46C5.1	1.32401164	0.728692346	0.873381433
Y55F3BR.1	-0.486032596	4.250543659	0.873381433
grl-21	-4.144878659	-2.117580562	0.873547526
cpsf-2	0.380146728	5.780846123	0.873547526
K11C4.1	-4.144878659	-2.117580562	0.873547526
dpy-17	-0.557584138	4.733029706	0.873655969
fli-1	0.293805635	6.578230829	0.873655969
hsr-9	0.224159997	8.517760543	0.873655969
ikb-1	-0.617354713	3.616977627	0.873655969
nhr-1	-0.386655963	5.089431516	0.873655969
ptr-22	-0.65342359	5.012752829	0.873655969
sel-9	0.469103605	3.847141399	0.873655969
smc-4	0.240465915	7.894658823	0.873655969
sod-3	2.803916685	-0.99295039	0.873655969
tag-63	0.284366319	5.897156568	0.873655969
unc-115	-0.431992014	5.608010951	0.873655969
B0024.10	0.290117806	6.008630262	0.873655969
B0462.4	-3.658313414	-1.777385829	0.873655969
igdb-2	-0.465251331	4.766396067	0.873655969
trpa-1	-0.820415328	2.550297427	0.873655969
C49C3.6	0.481294786	4.614228105	0.873655969
glna-2	-1.465112554	0.637620672	0.873655969
F17C11.2	-1.084344475	1.321614133	0.873655969
F44F1.4	-1.533946963	0.550981064	0.873655969
fbxa-108	0.827303854	2.534880356	0.873655969
dod-6	-0.471552471	5.665567948	0.873655969
sipa-1	-0.481826316	4.046661357	0.873655969
Y38H6C.14	1.696249091	0.418697019	0.873655969
Y44A6C.2	-2.238831302	-0.701790078	0.873655969
Y105C5A.1	0.498987811	3.575766119	0.873655969
Y105E8A.29	0.6205884	3.030892447	0.873655969
Y106G6A.4	3.066317134	-1.614865091	0.873655969
ZC434.4	0.321347543	6.148566533	0.873655969
C17H12.5	5.780935406	-0.555972599	0.873655969
C18F10.2	-2.568481136	-1.054938397	0.873655969
F08B6.1	3.833991135	-1.702174234	0.873655969
cct-3	0.360400147	5.12776388	0.873655969
K02D7.1	-0.563344832	4.732677829	0.873655969
hrg-1	0.563715705	3.449160755	0.873655969
T05A7.1	-0.392246307	4.618167628	0.873655969
T12B3.2	-1.517248183	0.400586923	0.873655969
Y41D4B.26	-2.905788466	-0.800472282	0.873655969
Y67D2.7	0.576164304	3.471555451	0.873655969
tbc-12	-0.337895964	5.354663222	0.873655969
tag-244	-1.036318393	1.787174519	0.873655969
Y48G1A.7	4.145349196	-2.186763958	0.873655969
C46E1.3	-1.852653771	-0.159132168	0.873940977
msh-4	-2.495408722	-0.986422587	0.874682064
R03G8.6	-1.106626498	1.319267444	0.874682064
gcn-1	0.259178387	7.228897494	0.874727022
rde-4	0.294590745	5.501374046	0.876592004
C18A3.2	-0.612260294	3.347567721	0.876592004
21ur-11955	2.796809306	-0.815213701	0.876592004
C08H9.15	-0.678911156	3.054699425	0.878605142
ZK795.2	-3.251482235	-1.353518906	0.878605142
ZC266.1	1.245288383	1.279513207	0.878605142
fmo-1	-2.178562126	-0.630920104	0.879079343
pgl-3	0.355300708	5.838518637	0.879079343
pxn-1	-0.707453733	2.888779611	0.879079343
D1053.3	-1.921486809	0.080724129	0.879079343
F56G4.6	-0.522183225	4.178154631	0.879079343
F57B7.2	1.279091451	1.330105058	0.879079343
sptf-3	-0.415641847	4.990076213	0.879079343
C17H12.10	-2.071708609	-0.50646413	0.879079343
C34F11.8	-0.72716587	4.123162949	0.879079343
uri-1	0.371898221	5.785539279	0.879079343
T09B4.9	0.541918619	3.51812471	0.879079343
alh-12	-0.768872719	3.74092056	0.88331783
ccf-1	0.292208407	7.294379652	0.88331783
ccg-1	-0.368548489	7.036933585	0.88331783
cnc-4	-0.90630385	2.24379099	0.88331783
dnj-17	0.397641414	5.118874253	0.88331783
eff-1	-0.791020343	2.501718868	0.88331783
fbp-1	-0.387210916	5.670410072	0.88331783
gld-2	0.244117672	7.201897914	0.88331783
grl-6	-4.337901473	-1.925805051	0.88331783
his-6	0.449625173	5.160218426	0.88331783
isw-1	0.276124964	6.787602815	0.88331783
kel-1	1.539142352	1.459474222	0.88331783
lec-6	-0.512216725	4.182651453	0.88331783
mec-8	-0.428541574	4.73960417	0.88331783
mre-11	0.239316084	6.528485441	0.88331783
klf-3	-1.033351025	1.7228737	0.88331783
ndx-7	0.894259668	2.410453857	0.88331783
nlp-16	-0.503714518	3.904672511	0.88331783
pgp-10	-0.903720896	2.099680926	0.88331783
plp-1	0.222992615	7.913271139	0.88331783
rab-35	0.444401846	4.860840828	0.88331783
rps-9	0.283969989	7.255802787	0.88331783
tig-2	-0.87419232	2.141773322	0.88331783
unc-47	2.809988957	-1.328064498	0.88331783
unc-89	-0.368302483	8.914505794	0.88331783
vha-11	-0.309080289	6.774577593	0.88331783
B0035.6	0.316574121	5.483557336	0.88331783
C47D12.2	0.28879012	6.449976416	0.88331783
C48B4.8	2.171571448	-0.444864425	0.88331783
D2013.3	-3.621234284	-1.860224205	0.88331783
dpt-1	0.306288456	5.776079103	0.88331783
F18H3.1	1.309824959	1.042783102	0.88331783
F23H12.3	-1.601364153	0.251265903	0.88331783
F26A3.4	0.445908538	4.957168619	0.88331783
prom-1	-0.374053703	5.686133321	0.88331783
F45D3.3	-0.609878779	4.95183479	0.88331783
F53B2.8	-0.656123327	4.079910462	0.88331783
F55H12.2	-3.024458237	-0.979804091	0.88331783
F59F5.5	-1.723872398	0.412926112	0.88331783
mspn-1	0.376251033	5.181941801	0.88331783
tyr-2	-0.88560929	2.907958899	0.88331783
T08D2.1	3.872926815	-1.666273313	0.88331783
T18D3.1	0.548525987	4.480076958	0.88331783
T24B8.5	-1.136965591	0.953261134	0.88331783
T25C12.3	-0.833875809	7.854822558	0.88331783
T26F2.2	3.288466922	-1.290584251	0.88331783
W07G4.5	-0.545763953	4.421370433	0.88331783
sorb-1	-0.595484185	3.02002539	0.88331783
ani-1	0.254182806	7.79333209	0.88331783
Y51H1A.2	0.32192383	5.496284082	0.88331783
gcn-2	0.249089747	6.546994997	0.88331783
B0454.8	4.306340895	-2.030160558	0.88331783
C02D5.2	-3.559716335	-1.913456455	0.88331783
C02F5.5	2.967308159	-0.864447188	0.88331783
C02F12.9	-4.313454404	-1.952304215	0.88331783
C09E7.6	0.846672523	1.852843517	0.88331783
C13F10.1	-2.752977598	-0.853987825	0.88331783
mmab-1	-0.721566249	2.359963644	0.88331783
C30F12.2	0.809763629	3.404924702	0.88331783
C36E6.2	-0.879975172	1.734649526	0.88331783
C37C3.9	0.288259538	6.293549367	0.88331783
ets-5	-3.00061917	-0.787748798	0.88331783
C50C3.2	1.190835191	1.209322117	0.88331783
C50F2.2	0.342458912	6.115206355	0.88331783
C52D10.1	-1.991571513	0.380808925	0.88331783
C54D2.2	1.959592158	-0.59846606	0.88331783
lron-15	-1.271539462	0.651395351	0.88331783
F10E9.3	0.313076278	5.394698727	0.88331783
F10G7.5	0.540246548	4.460547094	0.88331783
F15E6.4	-1.921108442	-0.447388168	0.88331783
F25G6.1	0.909976742	1.539760249	0.88331783
slc-28.1	-1.439860758	1.501706706	0.88331783
fbxb-107	-4.076440704	-1.41816523	0.88331783
moc-3	0.639901495	2.985025001	0.88331783
F49F1.8	2.669227948	-1.228046809	0.88331783
jbts-14	-3.104788074	-1.510474355	0.88331783
rog-1	0.409895655	5.477358072	0.88331783
gpx-8	-2.93684906	-1.254723741	0.88331783
lgc-30	-1.512833433	0.7401903	0.88331783
H02F09.3	-1.556155985	0.361962079	0.88331783
mcu-1	0.386610435	4.784820776	0.88331783
cri-2	-0.841749001	2.372891338	0.88331783
K08D12.3	0.340373849	5.691003764	0.88331783
R10F2.5	3.242495926	-0.979226608	0.88331783
T04C4.1	0.296143093	5.885551318	0.88331783
oig-8	-1.947436893	-0.245039359	0.88331783
T25F10.3	-0.686219975	3.008242563	0.88331783
Y48G1C.6	-1.258156272	1.130799172	0.88331783
Y50D4B.3	-2.392116553	-0.534877578	0.88331783
Y75B7AL.2	1.965900922	0.604434958	0.88331783
pdhk-2	0.329587902	5.975734322	0.88331783
C17E4.11	1.684589968	-0.087313806	0.88331783
F23F12.13	3.279900895	-1.308821337	0.88331783
C10A4.10	-1.095969885	1.202789739	0.88331783
F41E6.17	3.387055162	-2.067933785	0.88331783
C52G5.10	4.61286964	-1.731960956	0.88331783
linc-103	2.526500864	-0.578159895	0.88331783
K08F11.8	4.61286964	-1.731960956	0.88331783
F48C1.15	-4.10143552	-2.189074042	0.88331783
F52B10.3	-1.428763435	0.505940988	0.884056811
ads-1	-0.573003888	3.992934125	0.88463901
cku-70	0.288873338	5.669498717	0.88463901
col-62	-3.5144296	-1.928823867	0.88463901
dsl-1	-2.58546757	-0.953118634	0.88463901
dyf-2	-0.949175811	1.74990196	0.88463901
elo-5	0.459699335	3.546361229	0.88463901
gly-20	-0.344443679	5.224874766	0.88463901
mec-2	-0.788766624	3.027799994	0.88463901
nas-33	-0.991875577	1.271388268	0.88463901
ncx-8	-0.803873558	2.498640299	0.88463901
srx-21	-3.485793109	-1.292868613	0.88463901
taf-3	0.37253886	5.341817775	0.88463901
tsp-1	1.237403326	0.85832514	0.88463901
unc-6	-1.188812453	1.921272551	0.88463901
wars-1	-0.485514262	3.824843523	0.88463901
zig-8	2.164620454	-0.725399442	0.88463901
clec-222	-0.962272032	1.766049154	0.88463901
stip-1	0.29427323	6.197388117	0.88463901
wdr-20	0.263049566	6.958231007	0.88463901
F20G2.2	-0.70471051	2.608918499	0.88463901
thoc-3	0.41862788	4.638192616	0.88463901
F35C11.5	0.297181945	6.77470832	0.88463901
F53B7.3	0.570394729	3.973189974	0.88463901
lipl-1	-0.575133795	2.77988561	0.88463901
K05C4.5	0.360485621	4.61634592	0.88463901
K08D8.4	-0.734060168	2.489000412	0.88463901
T20F10.5	1.44329357	0.631644819	0.88463901
W03C9.1	2.231262707	-0.390084654	0.88463901
spe-46	-3.994649504	-2.294238286	0.88463901
Y7A9C.1	-2.24804953	-0.599035602	0.88463901
fbxa-107	0.463852052	4.276354787	0.88463901
Y43F8C.17	-3.1737524	-1.4256853	0.88463901
Y63D3A.7	-1.894892142	-0.566262307	0.88463901
clec-91	0.297348949	7.820637691	0.88463901
C06G8.3	-1.003493367	1.464617312	0.88463901
otpl-1	-1.111400394	1.36929822	0.88463901
sor-3	-0.510988067	3.749925418	0.88463901
catp-3	-0.931796184	6.514901841	0.88463901
C39H7.4	-1.292904791	1.260037929	0.88463901
clec-7	-1.717833828	0.561953168	0.88463901
F25E5.2	3.19275174	-0.9949859	0.88463901
smk-1	0.252427026	7.753574461	0.88463901
F46F5.7	4.324038037	-2.020853079	0.88463901
F47B7.3	3.088855326	-1.109784145	0.88463901
F47F2.1	0.998644336	2.394252421	0.88463901
npax-2	-3.545539228	-1.912541873	0.88463901
acl-14	0.373317814	5.717651781	0.88463901
K07E1.1	-0.618325698	3.385792838	0.88463901
M57.2	0.389539429	6.049566079	0.88463901
R02F11.3	-0.832781948	3.021572899	0.88463901
npp-21	0.214718913	8.769960881	0.88463901
chat-1	-0.303268742	6.761531406	0.88463901
R144.6	0.604585527	3.156705182	0.88463901
fbxa-54	-2.355238431	-1.264115985	0.88463901
T19D12.2	-0.945574693	2.203119556	0.88463901
T23B12.4	0.344753948	6.247481593	0.88463901
W02C12.2	-1.685694832	-0.054465178	0.88463901
W03F11.1	0.569324502	4.241282288	0.88463901
W10G11.19	-2.246364279	-0.622772158	0.88463901
Y48G1C.10	0.45304542	4.797795193	0.88463901
Y50D4B.6	-4.038224169	-2.221589845	0.88463901
Y69A2AR.19	1.595446353	0.640615098	0.88463901
K10F12.1	-4.024422577	-2.247432778	0.88463901
H37A05.6	2.389795421	-1.058748671	0.88463901
W03G11.19	-4.284930139	-2.003312831	0.88463901
tbb-4	-2.418276286	-0.939941169	0.88464518
kqt-2	-1.021031967	1.726378777	0.884956527
dpy-3	2.184782042	-0.508355956	0.886601222
tag-115	0.780996946	2.498583606	0.886601222
C45B2.6	-0.674498278	2.918151672	0.886601222
F43C11.1	4.319775848	-2.003511719	0.886601222
fgt-1	-0.435125959	4.394083805	0.886601222
T04C9.1	0.244003824	7.421127301	0.886601222
F13H6.9	3.230408203	-0.942623847	0.886601222
lin-33	-0.622387852	4.360503391	0.886645576
npa-1	-0.474019735	6.655001261	0.886645576
T13C5.6	-1.508543316	0.442162111	0.886645576
gsp-3	4.265971766	-2.056680392	0.886645576
ftr-1	0.552700686	3.47611777	0.887273651
rpa-1	0.21011015	7.776628248	0.887273651
mtrr-1	0.341485405	4.899128213	0.88851629
T23G11.1	2.396783164	-0.983726182	0.88851629
fbxb-105	2.793476594	-0.993051417	0.88851629
rpb-8	0.568298686	3.071927364	0.88851629
K01D12.6	0.369500945	5.052076711	0.888573278
C09E8.1	-0.589487205	3.425717743	0.888714189
aars-1	0.480354718	4.059848686	0.888963255
tag-163	-0.432910474	4.713191027	0.888963255
R01H10.4	-1.055032559	1.791154033	0.888963255
F22F4.1	4.531433986	-1.791718437	0.888963255
F26A10.2	-0.512098602	3.761813989	0.888963255
F56F11.2	-1.675436952	0.182639758	0.888963255
T05H4.4	4.531433986	-1.791718437	0.888963255
R03A10.9	-4.227826343	-2.043531418	0.888963255
ufd-1	0.422634176	4.344951273	0.889370232
E02H4.4	-3.419979494	-1.188068592	0.889370232
png-1	-0.490105022	3.488405239	0.889370232
B0361.6	0.512656844	4.691773312	0.889370232
aman-1	-1.007587442	4.880960689	0.889370232
fbxa-137	-3.756640517	-1.725381191	0.889488753
urm-1	2.287694101	-0.901933272	0.889488753
F13H10.5	-2.264795682	-0.726149919	0.889900048
ncbp-2	0.716838898	2.150408966	0.889900048
vps-15	0.288285088	6.166710551	0.889900048
Y7A5A.11	3.991714415	-1.507457509	0.889900048
sek-3	-0.426155001	3.865011946	0.891300161
abu-10	-2.663235738	-0.707448437	0.891458563
nas-36	-1.393514825	0.369507507	0.891458563
pqn-44	-0.341092696	6.897859628	0.891458563
C45B11.2	-2.082101742	-0.790638811	0.891458563
F09B9.5	3.487791058	-1.981866194	0.891458563
F38B2.2	1.183736249	1.185284492	0.891458563
F46B6.4	-0.486633735	4.242305896	0.891458563
K04G2.7	2.8555061	-1.169346524	0.891458563
R13H4.2	-0.640910748	2.898064234	0.891458563
sago-1	-0.398379621	4.491129032	0.891458563
Y46B2A.3	4.29635469	-2.024636063	0.891458563
tag-120	-1.178831253	0.796813856	0.892545746
tni-1	-0.916186222	2.226308599	0.892545746
F20D6.10	-0.861996528	1.72202721	0.892545746
C54D1.9	-3.132804208	-1.549615173	0.892545746
cdc-25.1	0.259627526	7.57495966	0.89324345
B0250.4	-1.152537416	1.202470393	0.89324345
F26H9.2	0.30362924	6.058996555	0.89324345
K10D11.6	1.142503001	1.136386269	0.89324345
dhhc-8	0.354712055	5.469510196	0.89324345
Y111B2A.21	-2.405339313	-0.877622818	0.89324345
ZK643.2	0.913487856	2.436123217	0.89324345
C02B8.6	-0.592399317	3.534035652	0.89324345
C03A7.12	-3.469251024	-2.003562723	0.89324345
F35H10.10	-0.41223611	4.863312923	0.89324345
T03G11.3	-2.409309165	-0.769208694	0.89324345
Y67D2.5	0.887754896	1.431502552	0.89324345
C55A6.12	-0.869081916	1.871288391	0.89324345
aat-5	-1.009400457	2.265370586	0.893566496
asm-2	-0.706738367	2.530385455	0.893566496
eif-3.D	0.248947181	7.23875688	0.893566496
fkh-3	0.918541128	1.371063236	0.893566496
hgo-1	-0.45309459	5.708611501	0.893566496
mdl-1	-0.5155397	5.50452487	0.893566496
mog-1	0.269698718	6.876022846	0.893566496
nas-5	-1.895016372	-0.278929868	0.893566496
pag-3	-2.280523125	-1.003881515	0.893566496
pat-2	-0.390848044	5.132798852	0.893566496
mct-4	-0.47366429	4.197770431	0.893566496
pxf-1	0.229530913	7.087699323	0.893566496
rig-5	-1.61245626	-0.026097411	0.893566496
rpl-27	0.387929157	4.730404847	0.893566496
tag-65	0.413550604	5.740263458	0.893566496
tgt-2	0.538796803	4.112808203	0.893566496
rfp-1	0.246773659	6.921409477	0.893566496
trr-1	0.242387099	8.19314676	0.893566496
C05G5.3	-1.333473176	1.052524975	0.893566496
C08F11.11	1.125232694	1.006718506	0.893566496
fbxa-136	-3.425791805	-1.165814879	0.893566496
nasp-2	0.259019213	8.386228784	0.893566496
nhr-170	-1.26731669	1.115227735	0.893566496
F11E6.6	-3.074106081	-1.530548975	0.893566496
F14B4.1	-0.997692469	1.445259696	0.893566496
lmd-1	0.628491142	2.909292221	0.893566496
K07A1.9	0.372441755	4.551261616	0.893566496
K10D11.5	0.977377352	2.03360718	0.893566496
M05D6.2	0.297417705	5.842457305	0.893566496
T02E1.2	0.354902296	5.37399382	0.893566496
T03D8.6	-0.727131852	3.290661857	0.893566496
zim-1	0.454591759	4.03780353	0.893566496
T28F3.9	-3.117853578	-1.554323201	0.893566496
Y6G8.2	1.736981057	0.112211666	0.893566496
arrd-7	-1.865783272	-0.177144146	0.893566496
Y57G11C.20	2.405573107	-0.689376363	0.893566496
Y62H9A.6	-0.359213385	5.125339783	0.893566496
Y67A6A.1	4.242668117	-2.080638085	0.893566496
Y105E8A.14	0.748815719	2.187592537	0.893566496
spin-4	0.4906343	4.267784331	0.893566496
Y105C5A.2	-3.486853525	-1.942278882	0.893566496
cyp-34A6	-2.679454109	-1.097599988	0.893566496
gmeb-1	-0.454177916	3.738293417	0.893566496
C06E4.3	-2.487121488	-1.174623224	0.893566496
C08G9.2	-1.05168139	1.047982079	0.893566496
C34B2.11	-1.409562566	1.06488187	0.893566496
F10E7.5	0.386284826	5.99168353	0.893566496
irld-5	3.770622427	-1.736143022	0.893566496
try-8	-2.365857594	-0.605290596	0.893566496
F49H12.5	-0.647417118	3.827553364	0.893566496
ccpp-1	0.319857523	5.572057227	0.893566496
fbxc-8	-4.210422416	-2.067081414	0.893566496
nhr-143	1.25168042	0.720808444	0.893566496
T01B6.4	-1.702484784	-0.074302641	0.893566496
T04B8.5	-0.606143513	3.910241635	0.893566496
ttr-7	-1.47246849	0.386560152	0.893566496
T24E12.1	-0.899421118	1.881322874	0.893566496
lgc-34	-1.497102852	0.4902956	0.893566496
T28A11.3	4.278147133	-2.052750294	0.893566496
Y38F2AR.3	-0.609720068	3.010669724	0.893566496
cpsf-1	0.312678422	5.237596841	0.893566496
ZC204.12	-0.737862265	2.412286534	0.893566496
ZC395.10	0.245319862	7.310678017	0.893566496
nspc-12	-1.999940219	-0.597805396	0.893566496
T16G12.10	-3.283547661	-1.464539345	0.893566496
adpr-1	-0.627663917	3.956481092	0.893566496
Y62E10A.20	1.022725873	1.313306526	0.893566496
W03D8.11	-4.249150541	-2.048359207	0.893566496
ZC308.5	3.526091965	-2.005410028	0.893566496
linc-110	-1.825194699	-0.690565257	0.893566496
Y53F4B.13	0.25440787	7.067517792	0.894467796
adt-2	-0.643900741	3.547559008	0.894554123
alh-7	-0.512458686	3.601179404	0.894554123
bli-3	-0.534637019	4.06865165	0.894554123
che-3	-0.594724245	3.449391502	0.894554123
col-64	2.610995756	-0.870664693	0.894554123
dcr-1	0.259075576	7.037830738	0.894554123
dpy-2	-1.10397672	1.745261351	0.894554123
fkb-4	-2.38614264	-0.493345859	0.894554123
hum-4	-0.470069205	4.520256579	0.894554123
kin-4	0.208911777	7.835619897	0.894554123
lim-4	-2.526323921	-1.113868805	0.894554123
nhr-125	-3.047150016	-1.540798378	0.894554123
pmk-3	-0.488368544	3.722856567	0.894554123
ptr-8	-0.552887985	5.311893043	0.894554123
rhr-1	-0.529216471	4.717745371	0.894554123
rpl-1	0.285112938	6.1171596	0.894554123
sdc-3	0.305040084	5.148858798	0.894554123
spd-2	0.20963897	7.228674313	0.894554123
srg-9	3.455681316	-2.071340094	0.894554123
unc-82	-0.379471229	6.168090839	0.894554123
F09B12.5	2.055023261	-0.388330469	0.894554123
scrm-4	-1.083123293	2.051845195	0.894554123
F21C3.6	4.204790149	-2.122986745	0.894554123
F21F12.1	-0.374276502	5.397872507	0.894554123
acs-20	0.755608704	2.138258587	0.894554123
F32D8.12	0.729135152	3.462984665	0.894554123
clec-28	-3.638793634	-1.789706274	0.894554123
F53F8.4	0.730416247	2.834181014	0.894554123
bcs-1	0.355110255	5.184938085	0.894554123
F55H12.3	-0.840713191	2.977975743	0.894554123
K03H4.2	0.501679343	3.649544942	0.894554123
R07H5.11	1.915566262	-0.90066739	0.894554123
T24D5.5	-2.490567099	-0.875650191	0.894554123
Y6B3B.5	-0.72984739	2.300590526	0.894554123
rabx-5	0.344069635	6.190975424	0.894554123
Y43F8B.7	-3.983134522	-2.308807364	0.894554123
tbc-17	0.369592841	5.129268437	0.894554123
Y47D3B.4	-2.064537109	-0.689497312	0.894554123
ZC15.5	-3.627191319	-1.818538581	0.894554123
ccdc-47	0.257865456	6.5056319	0.894554123
ugt-51	-1.798268898	-0.021784086	0.894554123
C53A3.2	-0.878107388	2.054197633	0.894554123
F10E9.1	-2.464375415	-0.955080565	0.894554123
bath-29	0.576151998	2.93334228	0.894554123
F15E6.6	-0.680090704	2.757304895	0.894554123
F33D4.6	2.549877437	-0.893663691	0.894554123
F40A3.7	-1.653850753	0.129648468	0.894554123
F46H5.3	-0.329344408	7.638273108	0.894554123
F53B1.8	-0.409423851	5.140441387	0.894554123
rod-1	0.251086133	7.524808072	0.894554123
dgn-2	2.848732619	-1.365675288	0.894554123
F56C9.11	0.708492617	2.702660603	0.894554123
lgl-1	-0.700865337	3.422156615	0.894554123
egg-2	0.229386314	7.502460792	0.894554123
T17H7.7	-0.617399248	3.497744904	0.894554123
eif-1	0.580419905	2.834461003	0.894554123
Y46H3A.5	1.313659185	0.79168533	0.894554123
Y71F9AR.2	1.345792126	0.773202171	0.894554123
chaf-2	0.256787882	6.476893034	0.894554123
ZK354.9	3.17809707	-0.982895847	0.894554123
gip-2	0.441032951	3.723716102	0.894554123
hat-1	0.308903686	5.098825194	0.894554123
ZC21.10	-1.507456452	0.465200854	0.894554123
Y73F8A.37	-2.995291262	-1.742911996	0.894554123
gadr-5	-2.153492044	-0.309267767	0.894554123
C04F6.7	-3.124954891	-1.455317136	0.894554123
F27C1.18	2.815229394	-1.291560632	0.894554123
F54G2.4	-2.392131423	-0.580963596	0.894554123
eor-1	0.389616251	5.065753233	0.895055298
mtm-9	0.409527878	4.512756347	0.895055298
nas-39	-0.611002594	2.90165295	0.895130721
rnp-7	0.473964199	4.886514129	0.895130721
F13B12.1	0.277466292	7.37404498	0.895130721
F18H3.4	-0.392836533	4.929342819	0.895130721
F14F9.3	-1.113019536	1.040993952	0.896298503
ZK1320.14	2.669528995	-1.090171113	0.896298503
arl-8	-0.293948478	6.378753811	0.896587893
bre-1	0.932919673	1.930678158	0.896587893
dnj-9	0.327059715	5.10323218	0.896587893
glt-5	1.089713729	2.171823355	0.896587893
pqn-88	-1.893789905	-0.057065413	0.896587893
ptr-6	0.837221147	2.310780333	0.896587893
spp-17	-1.722898486	-0.430901936	0.896587893
srh-70	-3.015455841	-1.64720951	0.896587893
nrfl-1	-0.479965605	5.509041171	0.896587893
F13E6.5	-0.764390463	2.977873909	0.896587893
F58B4.3	0.957583046	1.550833959	0.896587893
K09E4.4	-1.483730859	0.300660012	0.896587893
T05E12.3	-0.492675662	3.945001924	0.896587893
T20B3.1	0.892696871	2.91727984	0.896587893
T20D3.2	-0.362504364	5.479239611	0.896587893
Y37H2A.7	-3.396921604	-2.02546376	0.896587893
usp-3	0.610189258	3.461537607	0.896587893
C02B8.1	2.816070236	-1.788448736	0.896587893
ddo-3	0.318406542	5.710388403	0.896587893
F32E10.8	-3.984191002	-2.287739649	0.896587893
nlf-1	-1.061004899	1.706751801	0.896587893
K07C11.3	-0.952144963	1.352381331	0.896587893
ssup-72	0.666611017	3.199365267	0.896587893
acs-9	-2.39977761	-0.734233464	0.896587893
snpc-3.3	1.404505526	0.620214244	0.896587893
Y73B3A.17	-2.305343276	-1.308112542	0.896587893
F14F9.8	3.486244753	-2.05365952	0.896587893
F57A8.10	2.589946811	-1.168609124	0.896587893
mrp-8	-0.635438571	2.47786576	0.89671849
K11E4.1	-1.120539572	1.801150757	0.89671849
Y92H12BR.3	0.299195899	5.740603196	0.89671849
acr-8	-1.74552644	-0.420846333	0.89680012
dpy-4	3.396055262	-2.054194417	0.89680012
F33A8.6	1.618545339	0.086228383	0.89680012
F55G7.3	-4.190220683	-2.10423416	0.89680012
ZK596.3	-2.511622254	-1.150859247	0.89680012
F53B2.7	4.424293724	-1.898633641	0.89680012
C01C10.2	-0.896379277	2.049968803	0.89680012
C13F10.2	-1.384020007	0.232267249	0.89680012
F56A11.5	0.524929313	4.135300988	0.89680012
K02E10.7	-1.665960798	0.168523991	0.89680012
T12B3.1	-2.795207881	-1.090735227	0.89680012
Y18H1A.11	-2.008449991	-0.725377674	0.89680012
adm-4	-0.75304127	2.956882645	0.89707149
gad-1	0.300097523	6.106830818	0.89707149
lipl-7	-0.444857234	4.862889306	0.89707149
F56D3.1	-0.920336802	2.42663509	0.89707149
Y12A6A.2	1.470050942	0.053653239	0.897265422
T04A8.7	0.288043686	6.310894304	0.897397603
mon-2	0.216301361	6.824474961	0.897489025
rsf-1	-0.574534154	3.680775701	0.897555077
lec-11	-0.60683768	3.237328984	0.897783535
ssl-1	0.191721315	8.303970531	0.897783535
hda-5	-1.350535393	1.199158341	0.897783535
Y75B8A.18	1.181101125	1.011921888	0.897783535
sdz-38	-2.756016324	-0.848402036	0.897783535
C25H3.3	0.873254788	1.354236891	0.897783535
F41G3.6	0.416259559	4.392368662	0.897783535
ztf-13	-0.468586047	4.152314659	0.897783535
Y71F9AL.1	0.517298604	3.363475359	0.897783535
ZK105.1	-0.522845131	3.708580943	0.897783535
C25F6.18	-3.18355801	-1.415034228	0.897783535
sma-2	-1.159032599	1.248204884	0.898234697
cye-1	0.283996478	7.262914308	0.89851788
T01H3.3	0.324488528	5.502560467	0.89851788
B0302.5	-0.782559113	2.033362814	0.89851788
nex-2	-0.442809601	4.953214368	0.89915614
Y23H5B.8	-2.916866047	-1.63988013	0.89915614
clec-25	-3.385652338	-2.062876436	0.89915614
mtm-3	0.189122546	7.80931948	0.899160007
mdt-4	0.400099999	4.737191476	0.899160007
arrd-25	-0.532038773	3.963550759	0.899160007
C44E4.1	0.192261071	8.184946324	0.899160007
ZK682.7	-3.259039629	-2.175922999	0.899160007
adm-2	0.337097613	5.54490342	0.899514037
alh-9	-0.408776284	5.073039302	0.899514037
aps-1	0.571034386	3.20522354	0.899514037
asb-1	0.392431381	6.052126956	0.899514037
ceh-10	1.882765588	0.277808627	0.899514037
ceh-17	3.455641379	-1.363568894	0.899514037
cle-1	-0.366522349	5.507973364	0.899514037
glp-1	0.212993784	7.860453529	0.899514037
lin-61	0.501895671	3.899241536	0.899514037
max-2	0.206311007	7.547168042	0.899514037
mex-1	0.28894463	7.840775095	0.899514037
mtm-6	0.288840373	5.8537027	0.899514037
nas-14	-2.4361934	-0.650375604	0.899514037
nob-1	-1.104349003	1.163257839	0.899514037
pen-2	1.544201376	0.230549178	0.899514037
puf-3	0.246563074	8.450220789	0.899514037
sqv-6	0.291668692	6.213507038	0.899514037
bath-47	-2.125962937	-0.364762429	0.899514037
tmbi-4	-0.45942081	5.441110572	0.899514037
cgef-1	-0.385835812	5.195868635	0.899514037
unc-87	-0.313310193	8.063298993	0.899514037
cal-5	-0.499139211	3.718768906	0.899514037
clec-41	-0.361080069	7.603322202	0.899514037
B0462.1	-2.386772369	-0.749162287	0.899514037
Mar-03	0.296131595	6.149587253	0.899514037
nspc-20	-1.829022558	-0.396473421	0.899514037
D2030.7	0.28121285	6.203838457	0.899514037
scav-6	-1.445515781	0.316483702	0.899514037
F57A8.7	-1.997464526	0.511676773	0.899514037
K01C8.1	-0.555476717	4.967615541	0.899514037
K03H1.5	-0.751487604	2.052973172	0.899514037
M04B2.2	0.648134693	3.356805255	0.899514037
pfs-2	0.288575962	6.119759158	0.899514037
dop-5	0.904355771	2.202477706	0.899514037
T08G3.4	4.147522831	-2.174377345	0.899514037
T08G11.4	0.349920691	4.777142224	0.899514037
T23G7.2	-0.842592207	1.936826213	0.899514037
W08G11.3	-0.435520786	4.036238936	0.899514037
Y43F8B.2	-0.454641992	5.037272067	0.899514037
Y57G11C.31	-0.857356988	2.954991845	0.899514037
B0212.3	0.830170073	2.221272858	0.899514037
C07D8.2	-4.10454979	-2.172187907	0.899514037
fbxa-158	-1.980935936	-0.552210206	0.899514037
C27F2.4	0.40379051	4.285115587	0.899514037
clec-5	-0.468800645	4.676009389	0.899514037
nhr-260	2.55201321	-0.939484137	0.899514037
met-1	0.264793223	7.395034193	0.899514037
C46A5.6	0.41175519	4.140562538	0.899514037
C46H11.2	0.798878377	2.138076874	0.899514037
C46H11.3	4.378768052	-1.96642621	0.899514037
C49A9.5	-1.164943682	1.44946152	0.899514037
ets-6	0.322642669	5.192927052	0.899514037
F33D11.10	0.298819435	5.430926706	0.899514037
lron-6	-2.614912417	-1.335842096	0.899514037
F41E6.7	3.624093485	-1.91308088	0.899514037
F47D12.6	-1.63749187	-0.206264726	0.899514037
F52H2.6	-1.140662974	1.243442288	0.899514037
bcmo-2	-0.893739764	1.871541989	0.899514037
slx-1	0.485660321	4.513602063	0.899514037
nhr-144	3.089733354	-1.590177515	0.899514037
cyp-35A5	-2.153558194	-0.253874863	0.899514037
fbxc-33	1.445280951	0.69326234	0.899514037
ergo-1	0.23611697	7.656307633	0.899514037
R12C12.6	0.430122018	4.591247309	0.899514037
T03F1.6	-1.453753037	0.399339135	0.899514037
T10B5.7	-0.701340159	2.184186452	0.899514037
zeel-1	2.150450923	-0.581646766	0.899514037
clec-205	-2.000725535	-0.54944302	0.899514037
snpc-3.2	-1.209324533	1.071550812	0.899514037
Y50D7A.1	0.351947347	5.008589868	0.899514037
Y77E11A.8	-3.199322488	-2.232257633	0.899514037
ZC395.11	4.407600807	-1.923391392	0.899514037
snu-23	0.571047332	2.579872726	0.899514037
F13E9.14	2.419313734	-0.652532736	0.899514037
F17C11.16	4.378768052	-1.96642621	0.899514037
K09A9.9	-4.149938732	-2.147597788	0.899514037
B0507.14	-3.402324623	-2.039457885	0.899514037
zyg-9	0.221297382	7.527919219	0.899968061
R10E8.7	-1.099773064	0.81493567	0.900069575
C39F7.5	-0.515871452	3.36829353	0.900069575
Y55F3AM.13	0.455427967	3.646023724	0.900069575
lin-12	0.513958546	3.06698359	0.900355065
polq-1	0.280526704	6.766810859	0.901317321
daf-12	-0.450222147	4.436378237	0.903807304
glc-3	-2.020155781	0.195727883	0.903807304
gop-1	0.401756292	4.469221989	0.903807304
hmg-3	0.234585606	7.069927809	0.903807304
jnk-1	1.253580268	1.124186395	0.903807304
plk-1	0.220720176	7.093275376	0.903807304
srd-32	-2.000935728	-0.41149191	0.903807304
srh-99	2.559514282	-1.210912891	0.903807304
C09H10.9	-2.636643705	-1.317083132	0.903807304
gsr-1	0.229213574	7.213343442	0.903807304
F13E6.1	-0.334074751	5.146915859	0.903807304
F13E9.11	-0.736958798	2.907635244	0.903807304
F20D1.3	-0.325603168	6.668334162	0.903807304
F29C6.1	-1.528819642	-0.443157678	0.903807304
F40G12.11	0.385316491	4.368301621	0.903807304
F44G3.2	-1.58900911	3.41366771	0.903807304
K07C5.6	0.228760169	6.485570268	0.903807304
T27D12.1	-0.362975436	6.675023422	0.903807304
tofu-5	0.381390074	4.970497247	0.903807304
eef-1B.2	0.369480501	5.924042183	0.903807304
Y56A3A.2	0.292413487	6.189092768	0.903807304
Y111B2A.13	0.824264787	1.895611844	0.903807304
pssy-1	0.759093659	3.412857232	0.903807304
sdz-36	2.637982876	-1.233019006	0.903807304
B0303.11	-0.47589818	4.821033921	0.903807304
B0495.7	-0.215042411	6.771524619	0.903807304
C01F1.6	0.364648073	5.474966812	0.903807304
C23H3.9	1.118315749	1.121409908	0.903807304
C41G11.1	0.875890598	2.354775949	0.903807304
C46H3.3	1.843894122	-0.768719513	0.903807304
C50D2.5	0.745837999	2.001798509	0.903807304
F22B7.9	-1.166049883	3.715687897	0.903807304
F40F4.6	-0.779397647	9.346005356	0.903807304
lmd-3	0.189209658	7.864691887	0.903807304
T13B5.9	-1.874993724	-0.288505403	0.903807304
T25G12.3	-0.977152579	1.043484613	0.903807304
Y22D7AR.2	-0.920769396	1.145804897	0.903807304
ubxn-2	-0.271176232	5.723664489	0.903807304
ZC53.1	-0.73311905	2.504563007	0.903807304
ZK355.2	0.43238164	4.578067367	0.903807304
K03B8.6	1.595522179	0.198269516	0.904239514
Y73B6BL.47	-3.542005087	-1.901450684	0.904239514
col-97	4.089017208	-2.245666423	0.904300492
Y97E10AR.4	0.322859562	5.107634922	0.904300492
enu-3.2	-0.510668381	2.948368757	0.904359251
akt-1	0.239094279	7.183590787	0.904500136
app-1	0.260356622	6.655536198	0.904500136
apb-3	0.290781301	6.392827889	0.904500136
cpg-1	0.230586278	10.51341576	0.904500136
cnt-1	0.32856035	4.936933572	0.904500136
dao-3	-0.450522258	4.982332935	0.904500136
dhs-17	0.569604025	3.055399383	0.904500136
eat-4	1.568895605	-0.20222185	0.904500136
egl-20	-0.641434729	2.843335714	0.904500136
gcy-19	0.990868835	1.39985066	0.904500136
glr-1	1.237480032	0.628771377	0.904500136
[truncated: 11,457 more rows]
