# Supplementary material for: High neural activity accelerates the decline of cognitive plasticity with age in Caenorhabditis elegans
Source: eLife. 2020 Nov 24;9:e59711. doi: 10.7554/eLife.59711 (PMC7685709; doi:10.7554/eLife.59711)
Supplement: Supplementary file 2. [file elife-59711-supp2.zip › Supplementary file 8. DrEdGe/dredge-7.4.0-DESeq2/pairwise_files/D1-21-GFP_vs_D1-21-WW.tsv]

	logFC	logCPM	PValue
gcy-37	8.792586167	9.618516878	4.47E-149
gcy-32	9.593836751	9.252684685	7.73E-148
T01D3.1	6.95080237	9.890692766	1.55E-144
pgal-1	6.174835875	11.21220594	1.15E-125
egl-3	6.234945088	13.28077122	1.43E-119
cab-1	5.815988937	11.80561247	5.61E-108
ZC443.4	5.927492222	7.063920756	4.52E-105
F34D10.6	7.799318684	10.98657079	3.22E-102
egl-21	5.614543372	11.39448706	2.53E-101
cng-1	7.628981426	7.285506613	3.64E-101
plc-1	4.92748786	9.828722215	1.21E-97
DH11.5	5.235371209	8.695984892	1.68E-96
F58H1.7	7.974803354	10.02715882	3.93E-96
gcy-12	4.047750116	9.116567407	8.41E-95
cccp-1	4.989549584	7.243833395	7.00E-90
nhr-40	5.168509585	7.796116045	3.05E-89
flp-20	8.658948389	8.205095815	1.21E-87
exp-2	6.455439551	8.369456142	4.72E-86
flp-8	9.373061891	10.2687076	9.67E-86
egl-10	4.420383235	7.011309117	5.46E-85
unc-13	5.498233776	10.57285236	6.52E-85
grk-2	4.357510103	7.396559371	9.31E-82
unc-64	4.979044955	7.736638662	2.24E-81
C53C7.5	5.381561048	9.456858425	3.71E-81
cysl-1	4.477181009	7.739113966	2.53E-80
unc-43	3.756680499	9.99910436	6.70E-79
mec-10	9.429266908	8.591058827	6.77E-79
frm-9	5.836710266	8.959717609	7.52E-77
dop-5	5.068405012	6.308433079	1.92E-76
ift-81	7.656315737	5.863425744	2.00E-76
sbt-1	6.303377489	10.1753081	2.92E-76
gcy-35	9.431828937	8.776211416	2.38E-75
chhy-1	5.501850603	6.981645388	2.41E-75
F19C7.8	6.328210346	7.90759895	6.77E-74
ccb-1	5.418425328	8.332131823	7.42E-74
T05A8.3	7.867045615	9.954392881	1.48E-70
Y73F8A.5	5.472724469	5.964799312	1.04E-69
ida-1	5.83591098	10.88133223	3.27E-69
kvs-3	7.643663241	6.551919977	3.59E-69
flp-14	7.574669448	9.845254621	3.62E-68
C43H6.6	9.896674546	6.618271391	3.84E-68
pghm-1	5.881061663	8.859204718	3.84E-68
dyf-7	8.340490689	7.002273945	1.43E-66
R02E12.5	5.783443124	5.132076748	1.53E-66
gcy-36	8.929214464	8.971738652	7.54E-66
Y97E10C.1	4.872992387	7.611402123	2.31E-65
dyf-2	5.548492145	6.707435974	4.06E-64
F16C3.3	7.783177766	7.225744377	4.73E-64
F15G9.5	5.591423601	7.068973547	3.97E-63
K10G9.2	5.749278172	6.330257426	3.97E-63
nlp-11	6.954260025	8.285941089	6.69E-62
unc-108	3.282175356	9.058644568	7.04E-62
egl-13	6.777504181	9.036703719	7.24E-62
unc-2	5.595976573	9.313822106	1.37E-61
ncx-5	9.902976856	8.517977655	1.47E-61
flp-19	7.150737886	8.443146733	4.91E-61
T27C4.1	5.151518108	10.50916092	1.49E-60
rbf-1	6.002911169	8.687160455	2.38E-60
sipa-1	5.336469756	8.419668213	4.66E-60
klp-4	3.643517512	8.943138641	2.38E-59
ampd-1	4.492740503	9.481613652	2.48E-59
tag-80	6.14999369	11.36484562	2.91E-59
C34F6.9	4.503606332	7.159693626	4.04E-59
F54G2.1	5.623238455	9.944464658	6.51E-59
gnrr-2	7.95656117	6.537458794	8.39E-59
T12B3.1	8.105804221	5.545373021	2.58E-58
mec-1	7.927337139	10.96282014	6.13E-58
tax-6	4.028622705	9.725713166	2.46E-57
casy-1	5.188334776	10.8752223	4.70E-57
C33A11.1	5.36506837	9.834629519	1.06E-56
gem-1	3.414443868	7.152149143	1.10E-56
tom-1	4.613144693	8.452018181	1.15E-56
pdfr-1	5.072868135	7.733271541	1.15E-56
dgk-1	5.579470342	8.141768032	1.97E-56
egl-2	6.52214521	8.287493241	4.44E-56
pde-2	4.117050796	11.21596377	4.49E-56
unc-104	5.262356094	10.11791419	1.09E-55
elp-1	5.952291413	7.267045354	1.63E-55
flp-3	4.195414433	6.687494517	1.63E-55
jip-1	5.478025316	7.598717645	1.76E-55
daf-38	6.741799289	5.585303347	4.91E-55
gcy-33	9.823575893	7.998935698	5.18E-55
Y71G10AR.4	3.571162448	8.182010957	5.25E-55
lin-14	4.073659896	6.882476604	1.12E-54
cdkl-1	8.8355746	8.246756468	1.52E-54
mec-7	7.176441126	10.36191573	1.72E-54
snt-4	5.758567626	10.40954961	2.83E-54
pkc-1	3.395633049	9.149482282	3.84E-54
flp-9	4.956850035	7.603950038	5.43E-53
mec-4	7.024309129	7.697749941	6.93E-53
hif-1	3.742440973	10.87931435	8.04E-53
rab-3	4.848264313	7.908245713	9.50E-53
mec-17	7.514929803	10.42846311	1.71E-52
nekl-4	8.432210894	6.479904938	2.50E-52
kvs-4	7.273723586	7.113209678	4.18E-52
ptr-5	5.364512284	8.848742311	4.57E-52
skr-1	2.552687817	7.896696464	1.01E-51
pqn-65	3.354623414	9.359743823	1.30E-51
npr-18	7.744102583	6.802344546	3.11E-51
unc-79	4.708783316	8.305579887	6.47E-51
flp-2	6.573023592	5.428956661	1.48E-50
ptp-3	3.476761876	9.256948271	4.25E-50
mec-18	7.505876173	9.047469779	8.43E-50
unc-14	3.466778523	8.71720872	1.45E-49
nekl-3	4.152530028	5.430388296	1.72E-49
Y44A6D.2	5.612036087	7.658355103	1.97E-49
snb-1	3.600626198	8.276146733	3.18E-49
C34D10.2	3.156442636	8.246303504	3.23E-49
daf-5	4.774775556	9.612746669	4.37E-49
unc-80	4.920099193	9.734748021	4.77E-49
sue-1	5.258755915	6.838500175	5.52E-49
W02D9.10	5.436900671	9.080551873	8.89E-49
lin-59	2.848424248	8.316528551	1.17E-48
unc-7	6.313569419	7.584280098	1.19E-48
E02A10.4	6.950564291	5.093076989	2.21E-48
F20D6.8	5.553023453	6.058332703	3.21E-48
unc-10	5.590132191	8.304063762	3.28E-48
unc-86	7.847713015	7.23992367	4.12E-48
mec-9	8.08153922	9.579664474	8.12E-48
F42H10.5	5.736510707	8.857139054	8.76E-48
dgk-5	4.752914726	6.983998951	1.41E-47
glb-10	6.854671716	7.062111413	1.50E-47
R06C1.6	5.984791303	7.943747684	1.61E-47
T04C9.1	3.556918449	9.869857679	3.86E-47
alr-1	5.222776404	7.389810178	7.59E-47
pde-6	4.711314152	7.720567228	8.17E-47
twk-17	6.493848876	7.381662083	9.87E-47
kcnl-3	5.579076025	5.371104336	1.01E-46
ahr-1	8.975220163	7.892306186	1.18E-46
cho-1	4.931468781	6.360268605	1.81E-46
npr-6	6.606712947	7.125512889	2.50E-46
che-3	6.817081363	8.893310361	3.44E-46
mrp-2	4.275469138	7.836433573	1.06E-45
ncs-2	3.750885887	9.47599771	5.78E-45
Y106G6G.2	5.776430443	6.161919083	7.11E-45
cnb-1	4.291272235	8.05751475	8.43E-45
C05G5.3	5.340030981	6.032791996	8.93E-45
glb-25	5.582702042	6.426346803	1.39E-44
D1054.11	-3.283866764	7.608191231	2.03E-44
rga-6	5.714436981	7.077740811	2.11E-44
ckk-1	4.874708078	7.136723688	5.63E-44
VM106R.1	4.171453877	7.984356517	7.01E-44
C45G9.13	7.040853028	6.825792313	7.01E-44
gcy-25	9.322508084	7.144522695	1.52E-43
nlf-1	4.589901482	6.299033652	1.55E-43
ZK337.2	5.502465834	8.125904312	1.60E-43
flp-5	7.994559531	7.237748034	1.62E-43
F10E7.9	5.945751984	8.516793841	2.66E-43
tub-1	7.978287366	6.76551	5.02E-43
frm-8	5.712889915	8.118661526	6.44E-43
C10C5.7	10.03161629	5.915119232	6.72E-43
ric-4	6.139086566	9.970790686	1.06E-42
ptb-1	4.589831216	8.245857828	1.27E-42
pqn-18	4.888633388	7.928046495	1.30E-42
glb-28	7.973958117	5.247701829	1.40E-42
snt-1	5.109668323	7.54440598	1.60E-42
kcnl-1	5.095147004	7.140963373	1.69E-42
rpm-1	4.559639096	8.589836351	1.78E-42
apl-1	3.461478781	11.06794538	1.93E-42
ins-5	8.684720233	7.490152321	4.49E-42
sta-1	4.668852691	7.521612475	4.49E-42
cmd-1	3.533417944	11.15989671	6.37E-42
nlp-1	6.473939227	5.937940693	7.96E-42
cah-6	5.905972361	6.66603841	1.01E-41
F21A10.2	3.614395377	8.891811368	1.90E-41
K03B4.4	9.149997054	5.933941101	2.01E-41
glb-9	7.567929202	6.620270693	2.06E-41
arrd-17	4.638083735	7.330644925	2.07E-41
ftt-2	3.202323226	11.75429975	2.57E-41
sro-1	8.515252462	7.415316234	2.89E-41
daf-28	8.048914526	8.709689445	5.97E-41
tpra-1	4.399321496	4.915085284	6.85E-41
clec-87	-3.029745576	8.16964766	7.48E-41
R06F6.7	7.499568724	5.816869649	8.34E-41
daf-7	7.794770764	9.580619169	8.92E-41
C35E7.2	5.913927741	8.238857912	1.30E-40
F22E12.1	-5.589142023	4.926408837	1.58E-40
Y71H2AM.10	5.770992877	6.686987878	9.16E-40
F09A5.3	5.72191647	6.351067089	1.09E-39
wdfy-3	3.349785652	8.837630827	1.35E-39
K02F2.5	5.350518773	8.240195862	2.06E-39
ift-74	8.793221754	5.490735203	2.18E-39
C46F11.6	4.062142375	7.150267915	2.32E-39
glb-27	5.272161775	4.071025549	4.65E-39
cpx-1	4.592311805	6.911173658	5.16E-39
snt-3	5.271978561	6.450388592	5.50E-39
aex-5	2.738329252	5.832554143	6.77E-39
F28E10.1	5.351315331	8.752424258	7.13E-39
flp-22	4.55782936	5.305312915	7.80E-39
shk-1	5.303931644	8.141277249	1.27E-38
flp-25	4.499401545	3.607059632	1.97E-38
R13A5.9	4.539140596	7.657719822	2.51E-38
egl-19	3.257323871	8.430152965	3.82E-38
frpr-5	6.25193807	4.973514459	3.90E-38
ZC410.5	3.961312981	7.604009402	4.63E-38
T19D2.2	4.403025458	8.045775408	5.76E-38
C05E7.3	7.889650255	5.27660731	5.84E-38
T12A7.2	4.396137273	6.948042005	6.03E-38
flp-11	6.54191877	5.958132779	2.39E-37
F32D1.3	4.303466528	5.232763999	2.69E-37
goa-1	3.180414176	10.91636029	2.75E-37
nlp-47	6.613667569	7.21429644	3.21E-37
unc-1	4.064197291	6.559076466	3.58E-37
T10G3.8	8.014439179	7.481908783	3.79E-37
lntl-1	3.617660143	6.23731562	4.03E-37
nphp-2	8.072193595	7.644390771	4.21E-37
unc-115	2.628718314	8.163686422	4.30E-37
Y102A11A.9	6.733490139	6.03611006	4.93E-37
fkh-8	6.956517971	4.665138114	5.18E-37
arl-3	5.48229591	6.890355147	5.74E-37
mec-12	6.599775509	10.46595689	6.54E-37
F22E5.13	5.120538176	3.748023631	7.39E-37
gbb-1	4.683749613	6.191147461	8.59E-37
frpr-1	6.44362419	3.83972307	1.20E-36
gcy-34	7.575752549	5.448850339	1.43E-36
flp-21	6.940603795	5.696019812	1.74E-36
plk-3	-3.682851596	6.567459383	2.15E-36
T10B10.4	4.357575461	8.307519086	2.25E-36
dgk-3	6.725555936	6.492284067	3.59E-36
nipi-3	3.716164312	8.790802975	4.11E-36
kvs-1	6.048482301	5.863335495	4.48E-36
dkf-2	3.862748472	9.097536944	4.48E-36
osm-1	5.397347633	7.437148203	6.13E-36
Mar-05	5.866424213	7.192993095	8.41E-36
M153.4	6.539273866	5.471243163	8.79E-36
F54F12.2	5.714925368	5.827224904	1.10E-35
acy-1	3.706344424	7.519518119	1.14E-35
him-4	-2.885675429	8.116381903	1.14E-35
npr-17	7.107553264	6.446012475	1.18E-35
sprr-2	4.579968005	4.700253357	1.35E-35
unc-73	2.732266356	9.530159256	2.20E-35
C32C4.1	5.885804648	6.083279163	2.62E-35
unc-31	4.512208309	7.298540936	2.77E-35
fmi-1	5.367521044	8.12881653	3.55E-35
H10D18.1	5.689313219	4.15271894	3.77E-35
H01G02.3	6.413173162	6.684749061	3.95E-35
ubc-1	3.192355659	8.252829438	4.55E-35
T10B5.4	4.469354656	5.183377985	4.55E-35
fbxa-24	6.226234197	4.98796713	5.42E-35
tbc-8	4.899450992	7.290747361	5.77E-35
Y54F10AR.1	3.560187673	6.319645389	6.72E-35
K07C11.8	3.989461201	3.654287979	9.39E-35
hot-4	8.923640855	6.886205036	9.43E-35
Y72A10A.1	4.556754851	6.855308632	1.05E-34
F38B2.2	8.92605798	9.58836175	1.20E-34
C02B8.3	9.273324399	6.655963954	1.22E-34
unc-119	4.033647535	8.579295636	2.05E-34
F02D8.5	7.518413682	6.582747117	2.23E-34
C05D10.2	7.981622435	9.036782203	2.75E-34
nex-4	7.790672991	7.439182208	2.90E-34
ssr-2	6.788741208	5.98070463	4.34E-34
eat-4	5.331946527	5.296188851	4.54E-34
rabx-5	3.212014915	8.264696797	4.58E-34
unc-44	3.931652159	12.62873686	4.80E-34
atat-2	4.977276214	5.063379856	5.01E-34
crh-1	2.757831915	7.428694028	6.19E-34
sto-5	3.948743768	5.650589521	7.64E-34
max-1	4.828245615	6.111788594	8.71E-34
rund-1	3.482729318	4.963657503	9.45E-34
scd-2	5.499726874	8.039048966	1.04E-33
dyn-1	3.06101219	8.799331486	1.35E-33
clp-4	2.958207162	6.505581278	1.64E-33
C54G6.3	7.674625814	4.353272371	2.75E-33
rgs-6	5.262617215	6.842765183	2.97E-33
clec-160	-8.148042499	4.136213943	3.61E-33
pitp-1	4.301738026	7.58805556	4.25E-33
nac-3	4.361866112	8.54025964	5.31E-33
npr-14	6.021851956	4.505077813	6.78E-33
gpa-4	9.823443572	6.345370037	6.81E-33
rig-6	3.475083619	7.554146217	6.89E-33
rimb-1	4.322624702	6.776161471	8.07E-33
che-2	6.747368303	5.412865198	8.24E-33
cdka-1	5.796676265	8.258331137	9.26E-33
che-12	6.082779434	6.227046385	9.45E-33
W03G9.7	7.844249884	6.030274584	1.29E-32
flp-7	7.33040557	7.50141933	1.55E-32
Jun-01	2.697409898	6.514260172	1.61E-32
egl-9	4.468925955	9.064028019	1.69E-32
glt-4	3.598652999	5.478637409	1.81E-32
fkh-9	3.407205306	6.936157586	2.47E-32
C11E4.6	3.471834539	7.219819242	3.89E-32
lron-14	5.4615318	4.806806505	4.90E-32
F39B2.8	3.743369748	5.350551184	6.52E-32
C02F5.7	3.387859295	7.674746489	6.62E-32
flt-1	2.566033048	7.679188451	6.72E-32
aex-6	5.729085907	6.579097922	8.92E-32
mef-2	3.305862279	5.539504255	9.46E-32
nlp-21	4.761527158	6.281825884	9.76E-32
saeg-1	3.705843628	9.217683974	1.19E-31
dlk-1	3.583776159	7.713602985	1.46E-31
clip-1	3.994152799	7.963536494	1.66E-31
F14F11.2	6.306051125	5.44665642	1.77E-31
sax-3	2.687558538	7.572243929	2.07E-31
gei-12	-3.108875238	4.351975005	2.33E-31
nep-21	5.825842954	8.050050515	3.22E-31
F40E10.6	2.950671352	7.599393139	3.97E-31
T04A8.18	5.963759772	6.349790426	3.99E-31
F47B10.8	7.742985632	5.127027751	5.12E-31
daf-19	4.252645299	7.976785657	5.19E-31
che-13	6.996108341	5.915299095	5.50E-31
dmd-7	2.65605916	7.618737561	6.32E-31
myo-1	-3.747281857	6.971966475	6.47E-31
egl-8	3.517279183	8.984704186	8.56E-31
C24A3.2	4.395714729	5.689350845	1.00E-30
arrd-4	6.27384481	6.350346791	1.04E-30
R05D7.3	5.280996188	3.684493981	1.05E-30
crtc-1	5.090943055	6.217083722	1.14E-30
M02E1.1	3.092505016	7.352174742	1.18E-30
mpz-1	3.711796421	9.28279789	1.27E-30
tos-1	2.528796598	7.773476388	1.62E-30
kin-1	3.784047533	9.564944948	1.71E-30
ins-30	7.479212915	6.501294712	1.76E-30
hlh-11	2.402224504	6.797502844	1.94E-30
unc-33	3.225285922	7.876501855	2.17E-30
C16D9.6	4.157759	4.394940215	2.85E-30
gmeb-2	4.339534224	4.628406715	2.90E-30
unc-75	5.253918631	7.554987762	3.04E-30
ifta-1	5.665611912	6.997713575	3.27E-30
dapk-1	3.324956488	7.138738361	3.43E-30
C39D10.2	6.610569548	3.289321831	5.82E-30
mec-3	8.162466769	6.683369442	5.85E-30
T21B6.3	-5.089814245	4.694161819	6.51E-30
Y43E12A.2	3.799137086	7.487406152	6.83E-30
miz-1	3.992541978	8.987048258	8.14E-30
ins-6	8.461079556	6.784208151	8.41E-30
F58B4.3	5.932348121	5.527354001	8.90E-30
nlp-15	4.173965744	6.857745183	9.56E-30
twk-2	4.931852786	6.918361879	1.06E-29
npr-1	7.770894528	5.392592894	1.09E-29
akap-1	3.025692861	9.504201587	1.09E-29
stn-1	3.9466149	7.403957416	1.52E-29
npr-8	6.810275271	7.438630025	1.60E-29
F07H5.4	4.401740212	5.728665281	1.84E-29
ZC328.2	5.629829239	6.032210089	1.89E-29
dyf-6	5.981681528	5.458718267	2.23E-29
ins-18	6.204442071	4.399268004	2.43E-29
C33B4.4	7.725230749	6.131399085	2.43E-29
kin-29	3.160144315	7.916849844	2.46E-29
F13H8.6	9.103256567	6.311887933	2.46E-29
nep-11	4.969553	7.378654989	2.82E-29
Y12A6A.2	6.807691889	5.206397574	2.87E-29
pdf-1	4.475304902	7.680270368	3.65E-29
clc-3	4.525761806	4.476479742	4.06E-29
ptl-1	7.943141926	7.742359089	4.63E-29
rskn-2	3.26296259	7.29515273	5.62E-29
nkb-1	2.33644593	8.863350254	8.24E-29
guk-1	2.941725771	7.043177929	9.99E-29
flp-16	7.592658366	6.935497434	1.35E-28
F18A11.5	5.323292837	6.088075952	1.53E-28
C01C4.3	3.99557892	6.303782892	1.63E-28
C36C9.1	-4.477248733	3.18389518	1.67E-28
ten-1	3.396629223	9.80572716	1.75E-28
glb-1	4.323526543	7.492635046	1.75E-28
Y64G10A.6	5.412348029	7.657141527	1.89E-28
lim-9	2.548426897	7.739278383	2.09E-28
nrx-1	5.433356716	8.451256569	2.19E-28
W05B5.1	3.021536721	6.21299525	2.28E-28
E04F6.10	6.469464363	5.983151603	2.68E-28
rgef-1	5.411164517	7.236269463	3.14E-28
F14D7.8	8.174028948	7.110013369	3.37E-28
F56F10.2	4.651027131	6.481212786	3.75E-28
R02D3.1	-2.986349673	6.236607921	4.09E-28
F46A8.7	6.554031549	6.407991621	4.23E-28
sago-1	2.669751052	6.674686201	4.48E-28
osm-3	4.435866376	4.085168288	4.84E-28
Y43D4A.2	6.211652147	4.539489788	4.93E-28
nhr-1	3.174751445	7.605957229	7.07E-28
K03E6.7	4.33451501	6.282584886	7.85E-28
lin-44	5.745136942	5.245758631	8.10E-28
unc-18	3.807895441	9.133415613	8.99E-28
T14G11.1	3.233664119	5.739940556	9.36E-28
F21D12.3	4.588659495	7.944949554	1.10E-27
unc-27	-2.815907364	9.123666796	1.13E-27
ZK484.1	2.928208334	8.734886277	1.22E-27
slc-17.5	4.87641585	6.434057871	1.29E-27
ser-5	4.543895821	5.632710912	1.32E-27
mvk-1	2.02211808	8.522296742	1.51E-27
cca-1	3.973869195	8.301455155	1.52E-27
unc-41	4.453647617	7.841150473	1.55E-27
F21F3.7	3.808877284	6.177960547	1.69E-27
Y54G2A.26	3.386158263	8.440642059	1.70E-27
egl-30	3.124831782	10.46493268	2.07E-27
C30G7.2	5.065612992	7.84991522	2.28E-27
dmsr-1	4.467871433	4.967628689	2.43E-27
T01G1.2	4.707918624	5.120013636	2.58E-27
Y110A7A.2	8.960950459	4.925181519	2.98E-27
T28D6.5	3.93662754	7.234198592	3.47E-27
bbs-5	6.118803921	4.373679951	3.65E-27
H11E01.3	4.579810684	8.846435534	3.69E-27
mks-6	7.507633978	4.531275821	4.22E-27
nlp-14	4.31138478	8.855477626	4.23E-27
osm-10	6.776754415	7.134426458	4.60E-27
ZK616.1	7.480303528	6.35271661	6.20E-27
clec-90	3.971221182	5.037815593	6.50E-27
tsp-4	8.855543248	4.48975429	6.73E-27
gei-3	3.327015143	9.233514851	6.96E-27
R11F4.2	6.558580735	4.876371647	7.47E-27
flp-4	5.356144089	4.672324285	7.83E-27
sad-1	4.845065129	7.236739007	8.08E-27
dyf-1	5.933229259	5.658470466	8.11E-27
Y51H4A.24	4.253655658	5.811861354	8.11E-27
lfi-1	2.979602014	11.39727646	9.49E-27
ZK131.11	3.126031373	6.032183922	9.59E-27
kin-2	3.08109721	10.29600291	9.72E-27
K07D4.9	5.544828775	3.599335569	1.21E-26
eat-16	3.258084406	7.211978302	1.57E-26
ZK1073.1	3.158668738	7.599511309	1.69E-26
gsa-1	3.162635518	8.30038802	1.89E-26
ddr-2	4.15529876	5.884332017	2.05E-26
daf-4	2.973505435	7.242767536	2.07E-26
tbc-18	5.850170552	7.308097678	2.74E-26
F11E6.8	3.897147871	5.127449682	2.75E-26
msi-1	2.625023318	8.247539027	2.98E-26
C09G1.4	3.851517353	5.025514946	3.12E-26
hda-4	3.348571197	8.026967138	3.53E-26
rab-14	3.374780037	7.543892621	3.91E-26
aman-1	-4.817455846	5.735262911	4.39E-26
C15A7.2	8.224037089	3.851507188	4.42E-26
F32B4.5	4.936457626	3.683043456	4.72E-26
K02D3.1	7.430266303	6.327132807	4.87E-26
ceh-18	3.88163473	6.520751736	5.54E-26
mbl-1	3.718520744	7.399200129	5.86E-26
hpk-1	2.797104586	9.461630384	5.99E-26
cdh-12	5.153964747	6.789356909	6.21E-26
kpc-1	3.261674892	6.86870967	6.36E-26
lin-33	2.279491432	5.049490056	8.41E-26
pde-4	3.415885769	8.582568705	9.03E-26
ksr-1	3.492792894	6.597727204	9.20E-26
Y95B8A.12	6.304963865	6.705460343	9.25E-26
W05H12.1	4.404188719	8.691227092	9.47E-26
cpg-2	-3.134783281	9.136333394	1.05E-25
ubc-17	4.372200703	5.647720261	1.06E-25
mec-2	5.877254824	7.850245915	1.23E-25
che-11	6.475716141	6.223394791	1.24E-25
lin-39	4.463583822	7.135522598	1.42E-25
F39H12.3	3.57354017	6.914122187	1.52E-25
C44B11.4	8.985709109	5.921377417	1.88E-25
his-41	4.016382937	6.660481316	1.97E-25
F28C1.3	2.479027164	7.838286507	2.04E-25
Y67A10A.7	5.421854657	3.852405282	2.05E-25
kcnl-2	4.510207702	5.953428957	2.45E-25
ZC449.4	5.00201247	3.971081676	2.45E-25
snf-3	3.465101276	7.75264578	4.11E-25
Y51H4A.25	5.230484667	4.218500667	4.43E-25
F13H6.1	3.122654095	7.69076203	4.88E-25
nsf-1	3.67087184	8.975948268	5.50E-25
arrd-28	3.766810538	4.825801871	6.57E-25
T04C12.3	4.486108606	4.339850415	7.04E-25
par-1	2.265461116	9.456838199	7.95E-25
unc-51	3.197393777	8.412170997	7.96E-25
mtm-6	3.494626362	8.422753771	8.88E-25
acbp-7	7.783559997	5.13609214	8.89E-25
F35E2.9	6.026435805	4.501762334	9.67E-25
unc-24	6.711785416	4.685950005	1.09E-24
frpr-8	6.72119596	5.896464497	1.26E-24
gpb-1	3.313489609	11.13868449	1.34E-24
nkb-3	2.891579596	8.190577434	1.35E-24
W03G11.4	4.264295366	7.833124858	1.36E-24
aexr-2	9.770093196	4.575820494	1.36E-24
F57A8.1	2.990639166	7.554890737	1.66E-24
olrn-1	3.648144344	6.750961802	1.84E-24
dsc-4	-5.295734527	2.987607073	1.85E-24
mec-14	8.4014001	4.650339718	1.85E-24
4R79.2	6.182262409	4.676498588	2.08E-24
flcn-1	2.28288781	8.12392918	2.20E-24
dmd-6	3.045279299	7.760659106	2.21E-24
ace-3	5.483586402	5.912447995	2.31E-24
spc-1	2.58471824	10.56540419	2.42E-24
T06G6.3	7.861533298	6.03272471	2.73E-24
R13H7.2	6.339882813	6.961906494	2.73E-24
unc-70	2.607535381	10.61297326	3.20E-24
B0457.6	5.610415697	3.753825035	3.27E-24
C34F6.10	2.829830242	8.340373559	3.57E-24
lgc-38	7.388970897	5.753952919	3.57E-24
cri-1	5.792433279	5.53318677	3.97E-24
camt-1	3.93430755	8.637915722	4.41E-24
Y62H9A.5	-3.733908413	5.233350793	4.67E-24
pbo-4	-7.105216465	3.18583457	6.40E-24
sup-1	4.111954404	6.253254165	6.95E-24
igcm-4	4.627316474	5.780425655	6.95E-24
acp-2	6.621481684	6.95256824	6.96E-24
npr-26	6.605620885	6.061646775	7.78E-24
ZC239.5	6.407213768	3.076044614	8.41E-24
snt-6	5.523737933	6.782719984	9.21E-24
shl-1	4.565910656	5.707528129	1.11E-23
tbc-16	6.906319233	6.32008248	1.26E-23
R166.6	2.846394894	7.620787805	1.62E-23
folt-2	-4.817329084	5.459389722	1.67E-23
mtd-1	5.639165198	6.301942299	1.86E-23
ubh-1	4.698321129	6.100890464	1.87E-23
pkc-2	3.40508484	7.727456418	1.92E-23
nhr-88	3.128713421	7.137535595	2.39E-23
C30E1.9	2.684301254	10.11028581	2.43E-23
din-1	2.678689106	9.378672015	2.67E-23
dyf-5	6.93503837	5.26337213	3.33E-23
sprr-3	9.318266559	4.161073471	3.35E-23
grk-1	3.062506092	7.675230722	3.38E-23
che-10	3.240665747	8.465846067	3.39E-23
F26F12.8	5.993720854	4.52481552	4.21E-23
rpy-1	2.606420749	6.150218843	4.46E-23
rgs-3	7.001605021	7.282173998	4.65E-23
klc-2	2.667717774	7.523311492	4.76E-23
F20G2.6	6.29307491	4.179431773	4.95E-23
C47E8.3	7.30099827	3.917829068	4.96E-23
cmk-1	5.131464863	7.239758839	5.60E-23
ZK813.4	4.489274235	5.5536222	5.78E-23
srg-25	11.593238	5.176983674	6.74E-23
F34H10.2	7.319107933	5.727495452	7.81E-23
Y43F8C.17	11.13074682	3.991144017	8.51E-23
Y53F4B.45	4.109108103	6.583323892	8.64E-23
R04E5.8	3.320555926	7.732612293	8.64E-23
F44E5.5	4.185557098	3.442769088	9.13E-23
C50D2.2	6.343046959	6.141502405	9.13E-23
ins-26	8.72073543	5.834176478	1.04E-22
gpa-7	4.68911383	5.756170694	1.06E-22
C30F12.3	6.463393915	4.958892803	1.20E-22
sol-1	6.272497517	6.580453457	1.29E-22
K04C2.2	-2.136446852	6.732234159	1.48E-22
lin-10	3.176137936	7.841440265	1.49E-22
dop-6	7.477971047	4.867617395	1.49E-22
sma-9	2.813671624	9.23655828	1.58E-22
Y60C6A.1	8.746356323	4.659308395	1.67E-22
fbxa-215	-2.787170466	5.891233549	1.76E-22
T06D4.1	-5.154884303	3.422648829	1.82E-22
syd-1	5.036089976	5.783413644	2.01E-22
mdl-1	2.577172486	7.504057552	2.03E-22
flp-28	3.361460516	5.171887808	2.04E-22
snt-2	3.443124003	4.860505751	2.10E-22
his-71	3.882811611	5.856486748	2.36E-22
gna-2	-3.493718198	4.157451216	2.39E-22
F55C12.1	3.64876733	8.341427548	2.42E-22
C47D2.1	8.183919535	5.738993056	2.50E-22
aex-3	4.718045458	7.873093915	2.67E-22
sng-1	5.075297879	5.349697643	2.74E-22
pct-1	2.808143518	8.103865081	2.81E-22
rgs-2	4.937830215	7.015901505	2.81E-22
F56A11.4	7.831356269	6.20127297	2.81E-22
ptp-4	5.488543433	6.951594698	3.20E-22
F21C10.3	4.26121994	5.532800703	3.24E-22
W07G1.5	10.99925637	4.591407854	3.31E-22
ced-3	-2.783620661	6.059268084	3.38E-22
gbb-2	5.237564187	7.619163256	3.45E-22
F11C1.7	4.779229961	4.533900591	3.55E-22
C34D4.1	7.542090074	5.530268214	3.74E-22
daf-25	3.758244876	6.529392255	3.78E-22
xbp-1	2.467143468	8.645513202	4.71E-22
lgc-37	8.534020741	4.23995274	4.79E-22
Y106G6G.6	5.682222625	5.688871307	5.74E-22
ZC190.2	10.19011215	5.374912892	5.85E-22
gpa-18	6.66742708	2.900644202	6.17E-22
T07F12.4	3.857799428	6.578959511	6.40E-22
cam-1	2.123088098	7.72968035	6.60E-22
K01F9.2	4.40714131	3.498641855	7.17E-22
unc-9	4.475529782	7.653315148	8.56E-22
mec-8	3.138274672	7.725742128	8.79E-22
attf-4	2.780943048	6.425277553	9.16E-22
pdl-1	6.988098819	6.25536804	1.01E-21
T04B2.5	4.294257564	5.947765375	1.07E-21
mex-5	-3.325162514	7.85543271	1.10E-21
R02F2.1	2.511708835	10.64294651	1.19E-21
C35C5.10	2.778427611	5.332145447	1.26E-21
kcnl-4	6.73840504	5.945095837	1.36E-21
pag-3	7.010981441	5.887529864	1.84E-21
C02B10.3	4.45216458	6.164955083	1.90E-21
ZK795.3	-3.02557235	4.128825295	1.90E-21
mkk-4	3.816661289	5.877624722	2.10E-21
F32A7.5	2.272279834	7.114870365	2.13E-21
cey-2	-3.062732849	8.323760354	2.19E-21
inx-1	4.784501636	7.413908811	2.24E-21
T23F2.2	3.962654401	6.459174374	2.27E-21
best-22	4.312146629	7.890324169	2.43E-21
tiam-1	4.960822739	6.323385637	2.47E-21
his-35	3.893197126	6.135672933	2.72E-21
alg-1	2.13850836	7.940288568	2.76E-21
glna-3	6.221896981	6.256866803	2.78E-21
dpf-1	4.961419109	6.251981078	2.94E-21
H10D18.5	4.469892258	6.209445533	3.04E-21
frpr-19	3.730861825	5.885229395	3.25E-21
pde-1	5.795033102	7.821290522	3.36E-21
osm-5	8.023101659	7.168678709	3.53E-21
magu-3	4.734812554	4.484817519	3.75E-21
vit-6	-4.115471603	12.44100233	3.95E-21
H10E21.5	4.95370581	7.194754224	3.95E-21
M117.1	3.41060368	7.111955473	3.98E-21
F09G8.5	6.848216568	3.892311545	4.28E-21
chd-3	2.608852095	8.578756652	4.36E-21
srh-146	10.53756078	4.107269973	4.57E-21
vit-2	-3.725575845	12.12407878	4.57E-21
Y39A1A.24	2.964339564	4.397554917	5.11E-21
unc-57	2.143692352	8.004061849	6.23E-21
C16E9.2	3.555891243	5.939540997	7.08E-21
ZK686.2	-2.41491689	5.390013809	7.15E-21
tag-180	4.707694188	6.923132759	7.41E-21
dmsr-7	5.249182394	4.627383374	8.05E-21
dpf-2	3.332710661	7.645368339	8.70E-21
sesn-1	2.600020233	5.776824474	9.61E-21
lgc-40	4.841821569	5.306190916	1.01E-20
F49E12.8	8.735977504	3.563350949	1.10E-20
cpg-1	-2.598965178	8.952283553	1.14E-20
ceh-57	8.587049135	4.773462733	1.24E-20
lsy-12	2.130599865	7.675553245	1.24E-20
ins-4	8.914569981	7.232191468	1.25E-20
immt-2	-4.250145272	4.092982787	1.37E-20
elo-6	-4.036813669	4.595550958	1.53E-20
drn-1	5.471827357	4.894495896	1.60E-20
T07D1.3	8.80519551	4.062205395	1.61E-20
gla-3	-4.825262256	5.929364705	1.65E-20
slo-1	3.944629551	6.894026812	1.66E-20
C27A7.6	3.261507585	7.188821901	1.69E-20
R102.2	5.961806709	7.700686065	1.71E-20
npr-9	8.886232489	4.124960071	1.72E-20
ZK287.1	5.457675226	6.790820734	1.78E-20
F43C9.2	2.889120575	5.84314766	1.83E-20
F57C7.4	5.686915546	5.908157495	2.05E-20
sek-1	3.613332915	8.929319835	2.27E-20
twk-10	10.95673834	4.5251187	2.39E-20
F07H5.5	2.843940916	10.48170565	2.52E-20
C30F12.1	2.847527288	5.30602124	2.53E-20
jnk-1	5.489158663	5.834816009	2.69E-20
egg-1	-3.029239529	7.301755406	2.79E-20
T24E12.10	4.549945562	5.409391323	2.80E-20
pgp-6	6.819691736	2.941274902	3.03E-20
cah-3	3.5624247	7.137029956	3.08E-20
T05C12.8	6.015590648	6.057867968	3.21E-20
chd-7	2.77802099	10.22292967	3.22E-20
F58E10.7	5.321317978	5.599144185	3.63E-20
ifta-2	8.727927204	3.583663807	3.66E-20
zfh-2	2.70849113	6.983924615	3.72E-20
lmd-3	2.284304551	8.974647464	3.97E-20
glb-3	6.905831667	6.752879469	4.62E-20
fbxc-44	-5.086175001	2.400337475	4.99E-20
abts-1	2.396757898	8.516145826	5.09E-20
F33G12.6	3.243059817	6.777276706	5.22E-20
mca-3	2.297660597	10.51255434	5.72E-20
gar-1	3.909413085	3.96125543	6.00E-20
mgl-2	4.284193495	6.255398679	6.79E-20
mks-3	7.253388187	4.217665962	8.53E-20
C03H5.6	5.467240869	7.196019296	9.04E-20
R08B4.5	8.977994862	3.774610241	9.28E-20
Y54G11A.1	2.992957331	5.268643973	9.36E-20
clec-50	-3.271339614	4.919091293	9.77E-20
rhgf-2	3.080800495	7.235271248	9.98E-20
seb-3	3.901759716	4.763722171	9.98E-20
F32B5.7	4.493910691	7.095519025	1.09E-19
lit-1	2.903294361	8.88512718	1.25E-19
tbb-4	7.449131949	6.873963881	1.33E-19
bbs-2	6.709720366	4.554394641	1.34E-19
unc-103	3.066143093	6.517631374	1.46E-19
W07E11.1	1.906811746	8.669616756	1.53E-19
gmeb-1	3.243027159	6.217782628	1.60E-19
clec-91	-2.825389505	5.759782798	1.65E-19
W06H8.6	2.249639702	8.118363837	1.74E-19
C33D9.3	3.948239951	5.969678663	1.74E-19
ins-3	7.696511084	3.778147685	1.85E-19
calf-1	5.327219492	3.845304813	1.88E-19
ZK265.7	5.181097848	5.38204198	1.93E-19
del-4	5.355956268	3.335718529	1.94E-19
tag-97	3.410981876	5.365123193	2.02E-19
D1054.10	-3.820187632	5.323395989	2.13E-19
F49E10.4	5.646997658	5.057299566	2.24E-19
E02A10.3	5.841014709	4.068970691	2.54E-19
pde-3	4.150286558	6.755076174	2.58E-19
sulp-1	4.954234443	3.988865776	2.80E-19
retr-1	-3.018253814	7.27659596	3.14E-19
egl-18	2.274498848	5.659476247	3.41E-19
Y62H9A.14	6.690507164	5.582170122	3.49E-19
toe-4	2.377550878	6.163475104	3.65E-19
K02D10.4	4.521353387	5.546758723	3.99E-19
pde-5	6.393714797	5.163780623	4.01E-19
F22D6.2	2.632252329	10.12240055	4.27E-19
Y53F4B.12	4.986235647	5.38103804	4.38E-19
rme-2	-2.944054825	8.019019991	4.85E-19
ric-19	4.499446634	4.416574651	5.00E-19
ins-1	7.06233724	3.759738452	5.02E-19
nsy-1	2.848940328	8.540713858	5.24E-19
ncx-4	5.702375977	5.776814879	5.28E-19
dyc-1	2.496059432	5.760503789	5.33E-19
nlp-10	5.058164701	3.734165465	5.46E-19
C17H12.10	6.546752349	3.539277191	5.55E-19
F01E11.17	7.379135981	3.220067466	5.55E-19
bbs-4	7.555878602	3.399955848	5.76E-19
drh-2	2.567128648	5.69276101	5.77E-19
B0563.7	5.53789378	3.916378344	5.83E-19
gln-6	-3.25555784	7.335718041	6.33E-19
vhp-1	2.570574182	7.557110015	6.70E-19
unc-76	2.425720713	7.821122031	6.89E-19
F54G2.2	4.609793859	5.011271942	7.17E-19
rgs-4	3.970348233	6.034267818	7.62E-19
hpo-24	-2.619476705	5.195791475	8.58E-19
sea-2	3.172051107	8.685520434	9.61E-19
sqst-1	3.341866128	8.370656864	9.84E-19
rgs-1	5.827134549	4.844630956	1.02E-18
rbc-1	2.746225679	9.605700463	1.13E-18
dmsr-5	6.684804044	3.074132942	1.13E-18
R05C11.4	3.62945801	4.450680808	1.26E-18
glb-24	6.076772651	5.80415308	1.37E-18
Y37A1B.17	2.263040357	7.760820224	1.40E-18
C33A12.4	4.974670851	3.476298134	1.45E-18
T06G6.4	5.955084092	4.176539025	1.46E-18
clh-2	4.726643407	6.919868706	1.54E-18
ZK177.1	-10.28758221	3.008356804	1.64E-18
F54F12.1	5.073855222	3.595885349	1.65E-18
T21C9.11	10.79726487	4.369109017	1.72E-18
W06H8.5	2.724763457	8.234588321	1.72E-18
ZC581.9	4.682833123	6.182908513	1.78E-18
K02B12.9	8.79160957	3.67074593	1.81E-18
R12C12.1	-2.486667286	4.554736393	1.88E-18
nlp-3	5.604291193	5.473162969	2.07E-18
R05G6.1	8.168316087	3.455521117	2.15E-18
F57F4.4	-3.560873472	5.194539225	2.29E-18
F57B7.2	3.732777758	4.588622331	2.33E-18
aha-1	3.235207669	6.127566739	2.39E-18
nep-17	-4.493938631	6.231551378	2.88E-18
gsk-3	2.165210979	8.925677987	2.89E-18
bub-1	-2.747770982	6.115882833	2.90E-18
T25B9.10	5.049348917	5.954721018	2.99E-18
F36G3.3	7.315473906	2.932726858	3.10E-18
exo-3	-3.844400076	2.905083513	3.10E-18
rsbp-1	4.044609226	8.087930314	3.19E-18
pept-1	-7.201580086	2.951966179	3.47E-18
vit-4	-3.655571602	8.51105382	4.18E-18
ceh-44	2.569688051	7.724844813	4.31E-18
mcm-7	-3.192833587	7.505313092	4.53E-18
C01G8.1	-2.863697855	6.638388688	4.55E-18
Y26E6A.2	5.5577634	5.386490345	4.60E-18
ZK1320.13	6.336536761	2.865076686	4.79E-18
E01G6.2	3.96254964	5.835223061	5.08E-18
trk-1	6.550590938	7.050388925	5.58E-18
ZK1320.14	6.214144265	4.707264241	5.63E-18
abt-2	3.163695049	6.515958541	6.26E-18
T05A8.5	9.105019794	4.556841314	6.58E-18
his-37	3.163786962	5.915214305	6.68E-18
C03A3.3	8.961239611	4.24641449	6.98E-18
hot-3	6.824113599	4.510087611	7.00E-18
Y39E4B.6	3.147915116	5.00387101	7.04E-18
mans-4	-2.568328086	4.254097217	7.52E-18
Y62H9A.13	8.616982236	3.530619966	8.29E-18
T11A5.6	3.769327375	4.170298017	8.45E-18
unc-68	2.223445771	10.45414275	8.95E-18
gab-1	6.54885527	5.938919145	9.79E-18
R106.5	3.185004101	5.148495282	1.07E-17
C45E1.4	4.352713111	3.281243846	1.11E-17
W07B8.3	3.643472268	5.716013945	1.20E-17
F53C11.4	1.893701867	7.969334467	1.23E-17
ceh-92	-5.470223675	3.20578339	1.24E-17
Y16B4A.2	-4.468447333	5.963843757	1.32E-17
cey-1	2.219733129	11.60657152	1.37E-17
ins-24	6.88099836	5.551493321	1.62E-17
spe-15	3.963818076	5.516060824	1.64E-17
zer-1	2.182333318	8.513073342	1.67E-17
R02F11.2	6.413638596	6.060806184	1.72E-17
Y57G11C.22	5.200868383	5.103032573	1.94E-17
eat-6	2.025954561	11.41838493	2.03E-17
sto-2	4.88802782	4.39953469	2.29E-17
pmt-2	-2.141941824	6.945069861	2.40E-17
M04C7.4	7.828627547	3.713948909	2.45E-17
ckr-2	3.579250778	4.406671412	2.49E-17
slc-17.1	3.87462401	5.917457246	2.49E-17
nlp-7	3.638757731	3.47941615	2.85E-17
ZC443.3	3.618511691	6.219302323	2.93E-17
rcn-1	3.34811178	5.779867676	3.04E-17
R07A4.2	5.773723949	2.840258633	3.05E-17
C05C9.3	5.816181661	7.2005204	3.23E-17
Y47A7.2	3.263863152	4.976016315	3.23E-17
F52G3.1	2.536034754	8.335137743	3.48E-17
lrk-1	2.365502577	7.173911317	3.49E-17
glb-29	7.099658371	5.904755524	3.65E-17
rho-1	2.157885783	9.841584976	3.65E-17
B0361.4	5.240402872	4.761562087	3.74E-17
F29A7.4	6.401502442	5.322864773	3.94E-17
R11D1.12	9.769748722	4.096289244	4.16E-17
lbp-2	-3.340129306	4.688599559	4.43E-17
cebp-1	3.096328631	5.594391608	4.46E-17
tag-63	-3.45811454	4.938725513	4.70E-17
nmtn-1	5.592984484	6.199145787	5.21E-17
R07G3.8	4.230853061	3.409223781	5.52E-17
npr-16	4.919527445	5.287494178	5.89E-17
bath-41	-2.418761072	4.883758018	5.93E-17
unc-36	2.768563526	3.572233175	5.96E-17
trcs-1	-2.391004595	6.352005716	5.98E-17
C14F11.4	-2.968493892	4.593775304	6.00E-17
pqn-44	2.958350802	8.499666702	6.09E-17
clec-223	-4.639911395	5.406997271	6.56E-17
F21F3.6	2.057633148	8.381439084	6.60E-17
ugt-46	-5.135861497	2.82009863	7.05E-17
cah-1	5.319449885	3.787587591	7.57E-17
cyb-3	-2.928195845	8.178307785	7.65E-17
tnt-2	-2.532472089	9.323834205	8.50E-17
unc-22	-2.876674517	9.628232748	8.78E-17
msh-6	-3.009682858	6.315281267	8.80E-17
unc-63	3.695694337	4.634785663	8.83E-17
F54E12.2	-3.067161903	6.674913287	9.22E-17
col-61	9.689949048	3.263897547	1.01E-16
F09C3.2	3.483437414	5.787123959	1.02E-16
F42G10.1	-9.264176121	3.385699521	1.03E-16
frm-3	2.988187524	5.724179612	1.08E-16
ani-2	-3.255141644	6.525569555	1.09E-16
nhx-4	2.734217209	5.775533075	1.10E-16
nlp-13	3.737672263	6.159594066	1.40E-16
T25C12.12	3.710051315	3.243738344	1.43E-16
dyf-11	6.530393935	5.419581788	1.49E-16
ykt-6	1.909140213	6.709084066	1.50E-16
C14F11.2	3.707392285	6.718356569	1.59E-16
R08E3.1	-4.840045029	5.513117446	1.74E-16
T03F6.3	-2.878965037	5.195572989	1.80E-16
ets-4	4.417097894	6.596746942	1.80E-16
C05D12.3	-6.492824048	3.3942628	2.15E-16
C35D10.12	6.864192866	6.270430993	2.37E-16
rpi-2	5.704679159	5.079428955	2.50E-16
D1081.7	-3.683971826	7.32982815	2.53E-16
acdh-1	-3.358953981	6.797751867	2.58E-16
mgl-3	5.910689192	6.032189787	2.84E-16
unc-11	2.826555893	8.369784294	2.94E-16
vit-5	-3.337940528	11.25487171	3.01E-16
ccr-4	2.3366989	9.528093559	3.02E-16
Y48B6A.1	-3.077581507	4.579977569	3.37E-16
spdl-1	-2.914114169	4.812267801	3.38E-16
ZC239.6	3.996180023	5.679042849	3.42E-16
F55D10.4	4.630003616	4.664472083	3.50E-16
C50H2.15	9.766998616	2.641538894	3.59E-16
tim-1	-2.237986895	5.376958779	3.63E-16
gst-40	4.513655968	2.890287002	3.94E-16
pcp-2	-7.754731057	2.926534961	4.03E-16
del-8	7.57621321	4.930593712	4.06E-16
rod-1	-2.473856099	6.587840772	4.10E-16
mcp-1	3.179309718	5.423594455	4.61E-16
pan-1	2.509835062	6.874039559	4.68E-16
B0395.3	2.797284688	6.613240325	5.44E-16
F09A5.4	2.185455828	7.265960853	5.46E-16
nhr-6	5.516508332	7.498924872	5.72E-16
nhr-124	8.048288638	5.387520258	6.27E-16
Y8A9A.2	-6.406646238	3.54066686	6.27E-16
ZC247.1	2.187167611	8.168886415	6.37E-16
hosl-1	3.785643434	6.818846778	7.00E-16
osm-12	7.335401726	4.885653731	7.48E-16
B0198.3	3.905872111	6.048138296	7.69E-16
pme-5	4.939782242	9.949761884	8.02E-16
csp-1	5.89618826	3.435334711	8.43E-16
tag-294	3.178933889	7.328874484	8.93E-16
H03A11.2	2.772686864	4.869029863	9.01E-16
puf-5	-3.154231366	8.181991829	9.10E-16
rab-28	6.597335759	5.375625007	9.12E-16
Y44A6C.1	2.377676607	6.52286823	9.47E-16
set-31	-5.9478875	2.44219971	9.60E-16
Y39G10AR.11	2.67194145	8.214375279	9.72E-16
hex-2	2.848513459	5.627910777	1.02E-15
C10G11.7	2.383877085	8.468160675	1.06E-15
T27A10.2	6.250597609	5.678482014	1.08E-15
C44B11.1	9.211399272	3.451254203	1.13E-15
F38B7.3	3.944235918	7.444794398	1.16E-15
deps-1	-4.344095983	5.987306477	1.20E-15
ldh-1	3.031914411	8.459161755	1.22E-15
Y54G2A.38	9.480610617	4.415484981	1.23E-15
madf-9	5.267168885	3.505199715	1.36E-15
mct-4	2.585755603	6.844744159	1.39E-15
mnk-1	2.414424088	10.27906935	1.39E-15
T19D12.6	1.883000094	8.22606799	1.42E-15
Y48G8AR.2	3.802065591	3.237457936	1.43E-15
prom-1	-3.39159184	4.357948503	1.44E-15
tub-2	2.233595031	7.046591701	1.45E-15
gpb-2	3.93607049	6.650197837	1.53E-15
F53B1.8	2.517702657	6.252493286	1.53E-15
C07A12.7	2.775575774	5.960728874	1.60E-15
his-72	2.185097424	6.262056589	1.62E-15
mcm-5	-2.503729946	6.131845877	1.72E-15
cha-1	3.809850501	5.23127481	1.75E-15
C07A4.2	3.966227722	3.290418598	1.82E-15
anoh-2	3.937037067	5.585198915	2.10E-15
ppk-2	3.268900976	5.703838065	2.11E-15
tra-1	2.822246578	8.715310579	2.23E-15
K06G5.1	-4.611661283	4.802904697	2.38E-15
best-23	4.043942957	3.740174518	2.46E-15
scd-1	3.101375401	8.535266692	2.56E-15
F28B4.3	-4.256172192	5.199788516	2.61E-15
slo-2	2.719279413	5.626529175	2.65E-15
spd-2	-2.90416371	6.128682871	2.73E-15
Y105C5A.15	3.607486802	6.535794967	2.83E-15
C27F2.1	7.143020998	3.031675286	2.86E-15
bbs-1	7.448901054	4.499756795	2.98E-15
unc-53	2.834984681	7.793988627	3.09E-15
kcc-2	2.323769784	7.891379609	3.16E-15
ZK938.3	7.817974223	3.22570797	3.20E-15
ZK669.5	4.662389783	3.303035987	3.23E-15
daf-12	2.760450527	6.546771025	3.23E-15
C32E8.3	3.433494367	5.756644359	3.27E-15
nhr-45	2.609511558	5.374727575	3.41E-15
F54E4.3	2.967388859	5.580166664	3.51E-15
tre-2	2.485145241	7.2755627	3.62E-15
clec-88	-3.605306478	5.742530989	3.62E-15
Y73F4A.1	-9.30293024	2.023981178	3.80E-15
tir-1	2.528953785	7.607966915	3.81E-15
Y119C1B.6	9.337993361	2.198285286	4.04E-15
dpy-22	2.211436373	9.134472664	4.27E-15
mlk-1	2.932508426	7.049023512	4.32E-15
npr-32	6.887462169	3.566789701	4.83E-15
F26F12.3	2.154615332	8.790164986	4.87E-15
ZK470.2	2.839364669	6.284639207	5.07E-15
ZK546.14	-2.166909192	5.360479585	5.56E-15
hmg-11	2.910112386	5.461699051	5.86E-15
gpc-2	3.763768446	3.596747589	5.91E-15
skn-1	4.231784122	10.9006209	5.95E-15
T14B4.8	4.850821849	5.080367673	6.42E-15
pmk-2	4.727630034	7.061198061	6.45E-15
F58F9.10	9.165709842	2.011422907	6.51E-15
flp-15	5.907583577	2.645294208	6.63E-15
rrf-2	3.496349194	5.173709555	7.11E-15
C18B2.4	2.42736396	5.763249287	7.38E-15
Y37E11AL.6	5.795825532	6.315879398	7.43E-15
lron-15	4.483238771	5.441086385	7.48E-15
Y76B12C.8	6.549233272	2.099838069	8.13E-15
F46C5.2	8.737193065	3.043832735	8.59E-15
C44E12.5	9.196499268	3.486991015	8.61E-15
C03H5.7	8.758820538	3.634917158	8.77E-15
K01A2.10	3.588461548	4.034102292	8.81E-15
H01G02.6	9.875803135	2.715525126	9.14E-15
Y48G1A.2	-7.44508729	2.489802884	9.14E-15
Y57A10A.1	-4.326934045	3.464475513	9.56E-15
deg-1	5.134609073	6.266584774	9.95E-15
R11D1.2	10.20530684	3.036905305	9.95E-15
T28F3.5	4.145872857	5.338221365	1.02E-14
gei-8	2.555328716	8.280162203	1.04E-14
vit-3	-3.390772065	9.453735196	1.08E-14
T28H10.2	3.939045947	5.700439849	1.09E-14
zfp-1	1.911713724	9.12709181	1.14E-14
T07D1.2	2.385672432	6.279879066	1.16E-14
ptr-2	-2.678065364	6.413980324	1.19E-14
npp-22	-2.210843196	5.853837401	1.23E-14
T13C2.7	6.875959508	3.537615518	1.27E-14
sto-4	2.723237775	5.729778464	1.30E-14
atn-1	-2.791163343	6.405577726	1.31E-14
K04A8.3	9.708618488	2.55857303	1.34E-14
soap-1	2.511834082	9.029458446	1.39E-14
F28C6.9	7.912616837	2.850309221	1.46E-14
ttr-14	-5.171674987	2.608075981	1.54E-14
C30B5.7	3.706909736	3.665132435	1.64E-14
dmsr-6	6.118173273	5.469844412	1.67E-14
cgef-1	2.479417496	6.891949358	1.69E-14
erp-1	3.129848799	6.737510873	1.70E-14
ZC443.1	4.812249999	6.328573141	1.73E-14
C50H2.4	9.26424933	3.582546644	1.73E-14
ncr-1	2.769301449	6.626154093	1.73E-14
K05F1.6	4.200193873	6.242812078	1.75E-14
pamn-1	3.448764284	6.229903625	1.76E-14
tag-68	3.475074667	5.185070797	1.79E-14
F09E5.16	4.047687299	5.732147163	1.88E-14
mnm-2	5.668521411	6.271756568	2.00E-14
T23C6.4	3.743540325	5.114546821	2.03E-14
E02H9.3	-6.400583089	2.143255488	2.03E-14
dpy-21	2.218529995	8.453265809	2.08E-14
C03E10.3	8.72885647	4.540236836	2.11E-14
npr-3	4.4106033	4.064953878	2.20E-14
F48C5.2	3.327855146	4.737057344	2.20E-14
F40H6.6	4.281931739	4.345161623	2.21E-14
mex-1	-3.488896437	6.46251123	2.32E-14
pgp-13	-9.506094606	2.217445691	2.32E-14
C16H3.3	3.134424002	7.153629703	2.35E-14
kqt-1	3.914988501	5.054289843	2.39E-14
T06F4.1	2.830712045	5.28683633	2.41E-14
T19C3.3	3.87016302	3.009349428	2.47E-14
nlp-8	4.110742196	6.660130325	2.57E-14
vit-1	-3.7656977	10.0831918	2.60E-14
F07H5.3	2.899260054	5.214797925	2.60E-14
E02H9.6	5.150959509	2.646433479	2.64E-14
arl-13	5.667186178	3.549651109	2.65E-14
H09F14.1	4.64354573	3.737272567	2.71E-14
T22F7.4	4.76383896	4.197610088	2.90E-14
cyb-2.2	-4.361242851	6.254085602	2.98E-14
unc-116	1.912405977	8.309476203	3.10E-14
sem-4	2.554191136	6.736921	3.28E-14
cfz-2	4.94560024	6.021744899	3.31E-14
asd-1	1.753383783	6.671695729	3.37E-14
R02F11.3	2.265703142	4.791817048	3.42E-14
asp-1	-2.353579477	8.084634162	3.45E-14
ZK721.3	5.580051963	4.30352584	3.56E-14
cdl-1	-3.033550075	6.829082003	3.70E-14
mfb-1	3.730380493	6.859202513	3.72E-14
M151.7	-5.855607799	2.063387208	3.75E-14
ctn-1	2.598663278	6.536588579	3.77E-14
C31B8.2	8.954355577	3.262047566	3.79E-14
F21D5.1	-3.505581302	5.624252527	4.04E-14
vha-6	-3.344751501	4.947158718	4.09E-14
Y9C9A.16	8.085672605	6.368434208	4.23E-14
C05G5.5	7.536530724	2.948581015	4.23E-14
F53H2.3	2.151600936	7.383790103	4.26E-14
R13H4.5	4.760776818	5.799500855	4.49E-14
lst-6	1.886918968	8.072767484	4.64E-14
unc-32	2.306666615	8.285226225	4.68E-14
ZK154.6	2.816313256	4.905855051	4.80E-14
cpr-6	-3.445567234	6.220779548	4.90E-14
flp-13	3.909298648	4.165250469	4.96E-14
svh-2	1.571066663	6.471953228	5.02E-14
glb-5	7.046547082	3.3272275	5.13E-14
F19C6.3	4.12635732	4.787887915	5.18E-14
gcy-28	2.007900885	7.961676971	5.18E-14
cls-3	3.303280782	7.047439143	5.57E-14
zip-2	2.719101328	8.58527723	5.61E-14
C18E3.5	-5.544220999	2.623203256	5.73E-14
bris-1	2.279493481	7.04024114	5.73E-14
vps-32.1	1.74626509	6.61839024	5.75E-14
pqn-39	2.333739443	5.797308803	5.92E-14
C01G6.4	2.701709235	6.028564983	6.46E-14
cutl-26	3.567851003	6.231917386	6.60E-14
F52G3.6	3.220458785	6.164689277	6.90E-14
Y7A5A.7	10.59239967	4.14318124	6.94E-14
B0563.6	3.714635952	4.457027782	7.15E-14
C09D4.2	-5.487080261	3.131678683	7.39E-14
Y47G6A.17	4.711260753	5.507383486	7.52E-14
cpna-5	3.736851764	7.220878275	7.57E-14
T28B11.1	1.825025936	7.690414685	7.78E-14
rig-1	3.614259479	6.950267125	8.23E-14
F30A10.2	9.100246987	2.655377259	8.26E-14
syd-9	3.491059937	8.201734124	8.49E-14
F46F2.5	5.812059299	4.9235842	8.72E-14
D2007.2	3.322480482	2.640132844	8.91E-14
fkh-7	2.615575013	6.685519222	9.52E-14
cbd-1	-2.834760244	10.14893855	9.69E-14
mek-2	2.854873629	5.014243366	1.01E-13
nhr-198	9.443748909	2.265313735	1.02E-13
R10E12.2	3.98376324	5.402215896	1.02E-13
rab-19	3.139069228	5.561536514	1.03E-13
ins-9	7.808665901	3.54824568	1.07E-13
gdi-1	2.080500626	8.785497213	1.13E-13
F01D5.8	5.871228743	5.091089228	1.24E-13
F08G5.3	4.175319521	4.352269473	1.29E-13
C05C12.6	9.197649547	2.051413718	1.42E-13
C56G2.20	5.025459816	2.668576376	1.46E-13
his-63	-2.889699627	2.372007866	1.54E-13
C52D10.12	2.902389286	6.298705684	1.57E-13
klp-13	5.40157515	4.741138411	1.63E-13
rnf-1	-4.422234535	3.408445459	1.66E-13
F53F10.2	1.809412873	7.962705101	1.69E-13
C28C12.12	-4.016144154	3.175947978	1.76E-13
nhx-5	2.402132059	6.067065722	1.79E-13
nlp-9	3.275878178	4.744931204	1.86E-13
scrm-1	3.592620888	5.12407316	1.91E-13
klp-20	2.36991644	5.297285855	1.94E-13
Y41C4A.29	3.450671211	4.985794158	2.04E-13
flp-6	4.066143933	5.783216501	2.13E-13
gpc-1	6.221731647	2.965611169	2.22E-13
B0205.13	6.963315391	2.565081858	2.24E-13
ilys-5	-2.551350528	5.660903724	2.27E-13
cosa-1	-4.456661997	2.331867952	2.29E-13
F17C11.10	-2.879129748	6.852315127	2.45E-13
T28C6.7	1.501187056	8.313328694	2.53E-13
kqt-3	4.151517512	3.302913119	2.55E-13
amt-2	7.333161112	2.721644929	2.56E-13
F37A8.5	4.885074279	5.049785908	2.56E-13
F11A5.9	-3.66053283	4.844457106	2.77E-13
H17B01.5	4.477509408	3.212162452	2.80E-13
hex-1	3.117599157	7.930571407	2.85E-13
C17H11.6	2.110214741	6.157499647	2.85E-13
F58D5.5	2.931004512	5.26159005	3.02E-13
Y47G6A.25	-4.66419832	3.846395654	3.18E-13
cat-1	4.663735858	4.288960895	3.31E-13
E02H4.6	-6.624916558	1.919879268	3.31E-13
lgg-2	2.144123958	7.470887036	3.31E-13
F41G3.1	7.013533933	3.43865711	3.34E-13
C04E7.3	3.181649565	5.240855964	3.36E-13
T15B7.1	-5.764479864	4.595375822	3.37E-13
sax-7	2.271864667	9.686479736	3.61E-13
ZK1067.4	4.548914054	4.807005205	3.83E-13
igcm-2	3.013572927	5.392032113	3.97E-13
F57G12.1	2.554915352	8.869537505	3.98E-13
Y75B8A.19	3.067772445	3.358544289	4.00E-13
ben-1	3.226956885	7.204147762	4.56E-13
T13H5.1	2.792843706	6.651928942	4.61E-13
dod-19	-3.611341722	3.667847922	4.72E-13
F13D12.10	5.554341389	3.790354841	4.78E-13
frpr-7	3.865531633	5.208860784	4.78E-13
ugt-47	-8.120384222	2.250979614	4.84E-13
R04D3.3	-4.529583144	5.247836115	4.84E-13
C35E7.11	5.387883842	4.544267297	4.95E-13
C52A11.3	6.998024687	2.989613497	5.01E-13
glb-17	5.092238169	5.614670815	5.25E-13
ZK721.4	5.326672038	3.775864711	5.34E-13
F56C9.3	-2.91886059	5.31053407	5.65E-13
F26E4.4	-2.570176608	4.615200301	5.67E-13
F38E9.6	4.836040429	2.205750936	5.68E-13
F29G6.2	5.734710548	4.458314496	5.69E-13
C44H4.8	8.054863896	3.051727335	5.76E-13
ugt-22	-5.774685369	3.895351635	5.95E-13
gld-2	-2.580739358	6.512690197	6.12E-13
clec-157	9.090037265	1.958664505	6.27E-13
F25B4.2	3.445002636	7.314583959	6.28E-13
spsb-1	3.034638604	5.723692921	6.57E-13
D1025.10	2.859177504	3.605117504	6.83E-13
F07H5.7	7.419060901	2.285683894	6.86E-13
tdc-1	-3.002620252	6.381746596	6.93E-13
gln-5	-2.542052891	6.048022167	7.15E-13
akt-2	2.71428184	5.090047826	7.27E-13
tag-253	3.509393243	6.550610056	7.27E-13
dmsr-3	4.824960763	3.655432598	7.52E-13
ZK177.8	-2.147812819	4.843293734	7.68E-13
F18A1.7	-3.128979076	6.581944198	8.16E-13
E01G4.7	3.975962939	4.649496407	8.28E-13
nxf-1	2.630504396	7.904202607	8.37E-13
che-7	6.220210607	6.432086095	8.58E-13
ppk-1	2.155279717	7.458070449	8.93E-13
spv-1	3.299612845	7.670486435	9.03E-13
ags-3	2.145778066	6.36789583	9.19E-13
sax-2	2.148980773	8.711659002	9.26E-13
lgc-26	-5.445718188	2.1149611	9.40E-13
F42G9.10	9.53057895	2.370255429	9.73E-13
nep-2	2.80500196	7.15738733	9.79E-13
C06G4.1	-2.999284479	4.526041433	1.01E-12
npr-2	5.006751661	3.616446528	1.01E-12
Y37E11AL.1	6.42559381	4.257115174	1.04E-12
smc-6	-1.942068164	6.75980465	1.07E-12
svop-1	4.065557792	5.610283274	1.07E-12
C30H6.12	8.377747067	4.726713793	1.13E-12
klp-11	3.473688098	6.532795621	1.17E-12
gly-12	4.090022344	5.714324603	1.18E-12
rab-37	6.608046746	4.580637269	1.23E-12
Y47G6A.14	-5.868930245	2.283452342	1.24E-12
F35H12.1	3.555012158	4.532669453	1.42E-12
Y65B4BL.4	-2.509571605	3.61276432	1.42E-12
pck-1	2.310807306	9.510364526	1.44E-12
irld-15	9.354032068	2.17503356	1.53E-12
ZK899.7	8.815367524	1.68710085	1.53E-12
Y38F1A.6	-3.255280556	5.439131321	1.54E-12
puf-7	-3.448781095	4.463830321	1.55E-12
snap-1	2.146462308	7.187467005	1.58E-12
F52D10.4	8.22925051	4.594860043	1.79E-12
B0546.4	2.863728922	5.12031085	1.81E-12
snf-9	-6.421202858	3.581158458	1.82E-12
glp-1	-2.684857556	6.703040364	1.83E-12
feh-1	3.498404734	4.63227502	1.88E-12
npr-12	4.578981378	4.354505641	1.92E-12
F18E9.1	6.024124483	2.128502562	1.97E-12
pgp-3	-6.416630639	3.048947132	2.03E-12
F13E6.2	5.424392585	3.604500352	2.08E-12
C01G6.3	-4.113896159	6.04506033	2.17E-12
daam-1	3.628081496	4.99551381	2.18E-12
ndx-1	4.016949365	4.911165007	2.24E-12
sqv-4	-2.542245202	5.35592811	2.29E-12
C03H5.9	7.649141676	4.814430553	2.35E-12
str-231	9.119898894	1.995024329	2.40E-12
saeg-2	2.31041098	5.554166519	2.41E-12
hmg-3	-3.757603144	5.876182369	2.43E-12
F55B11.2	-3.519230394	2.7272578	2.43E-12
T28D9.1	2.195741439	7.022364407	2.43E-12
C24B5.1	5.80631998	5.709320141	2.49E-12
K02B2.37	7.909558023	2.222693679	2.62E-12
ubc-22	4.593780939	2.87945599	2.65E-12
syx-4	-8.7327589	1.44633407	2.82E-12
cup-4	-8.494134692	1.946284548	2.86E-12
sams-3	-2.521363201	5.17806992	2.86E-12
mdt-28	-2.595723845	7.417088398	2.89E-12
F38B6.6	5.074701515	4.875417053	3.01E-12
lgg-1	2.243479269	7.405233282	3.29E-12
F10E9.1	6.956938728	3.998674195	3.29E-12
toe-1	-2.088449317	6.472450212	3.48E-12
hmg-1.2	1.83404397	7.220167981	3.67E-12
sup-37	3.004175064	7.79302802	3.67E-12
nhr-41	3.884380316	6.68262372	3.85E-12
K11C4.2	4.383722906	3.885007007	3.88E-12
F42C5.9	2.130372198	6.75410062	3.91E-12
C23H4.12	4.789710093	3.409914814	3.92E-12
T27E4.7	2.732554635	3.240594934	3.95E-12
F07C3.2	4.966448247	4.896332373	3.97E-12
sys-1	-4.061206041	3.755649254	4.02E-12
H43E16.1	-8.451135816	1.878369089	4.13E-12
aak-2	2.639810818	7.680637132	4.34E-12
C46C11.3	4.324742976	4.39071917	4.41E-12
nphp-4	5.900863482	5.913774166	4.54E-12
F43G6.3	-7.564973423	2.255529485	4.87E-12
pqn-41	1.886855468	7.674439424	5.01E-12
C44E12.4	9.024931122	1.893687855	5.16E-12
mel-32	-2.195868709	6.67654346	5.22E-12
maco-1	1.896018609	7.762981138	5.36E-12
srg-62	8.540980031	2.858057567	5.42E-12
fbxc-50	-6.789990756	2.683332129	5.55E-12
ntl-4	1.627641611	8.628903438	5.76E-12
mut-2	-5.830216189	3.173433973	5.93E-12
nhr-49	1.717694282	7.747704987	6.39E-12
Y62H9A.6	-2.75514666	4.388494641	6.45E-12
spp-19	8.85002572	1.675469055	6.48E-12
str-78	9.121275605	2.655661187	6.71E-12
ZK856.14	8.976363037	2.557158666	6.77E-12
R09F10.8	-4.780244575	3.046665292	6.79E-12
spin-3	-7.917352979	2.053467522	7.05E-12
ZK863.1	7.078057764	3.4198068	7.13E-12
toca-1	2.398210139	6.336544425	7.14E-12
H04M03.12	5.285732161	4.231128593	7.31E-12
Y39D8A.1	-8.803957049	1.525238085	7.40E-12
hpo-9	-2.223137538	6.185753522	7.59E-12
Y43D4A.1	5.5492371	4.341725772	7.60E-12
R09B3.3	-2.172177693	3.748401377	7.77E-12
W02F12.2	3.582633287	4.570542918	7.83E-12
lgc-20	4.977880071	3.916768959	7.97E-12
C39B10.1	4.963257691	4.104322661	7.99E-12
apc-17	-2.604370754	3.705332518	8.23E-12
Y48C3A.5	4.645467198	4.579349076	8.55E-12
gbf-1	1.661364284	8.29176277	8.77E-12
F32D1.7	-3.152612374	5.606765967	8.94E-12
gst-39	4.339090617	2.699613565	9.01E-12
linc-147	3.435414533	2.943895214	9.01E-12
ZK287.3	4.834517932	4.926823396	9.08E-12
ZK470.1	4.116156098	1.884043412	9.13E-12
egg-2	-3.403266325	6.311277231	9.45E-12
K02E10.5	5.8248954	3.540838229	1.05E-11
F22F4.4	4.030011886	2.869248905	1.07E-11
npr-22	3.852024907	4.36253235	1.09E-11
lrp-2	1.721360447	9.347374239	1.14E-11
F42G8.19	6.415339027	2.531164504	1.22E-11
ZC13.2	6.333193057	3.634614918	1.24E-11
zig-4	4.203851749	5.914949958	1.26E-11
unc-16	2.111088373	8.441537557	1.28E-11
nlp-46	8.827726266	1.684825693	1.30E-11
C04E7.4	3.242478791	4.348718718	1.30E-11
ceh-48	4.30234602	4.440854374	1.30E-11
eri-12	2.046159928	7.858062311	1.37E-11
F56F10.1	-4.713995832	2.454687695	1.39E-11
pab-2	1.747353932	9.247653369	1.40E-11
F34D10.4	-2.539904502	5.213113168	1.40E-11
C29F3.7	-8.011562617	2.031180698	1.40E-11
nos-2	-3.786738942	5.604152586	1.41E-11
mps-1	6.460502478	3.771227221	1.42E-11
let-526	1.764893054	8.811066489	1.43E-11
T28H10.1	4.815117673	1.936497634	1.43E-11
W05F2.3	-3.0508477	6.450901397	1.43E-11
ist-1	3.755000822	6.434322721	1.48E-11
T26A8.2	8.474910474	1.331323674	1.49E-11
act-5	-2.22595403	5.994230344	1.50E-11
frpr-12	6.854355406	2.569313744	1.51E-11
JC8.7	-4.074702074	3.263582252	1.53E-11
lron-3	2.147659999	5.605913119	1.54E-11
soc-2	3.532784493	7.376846033	1.55E-11
mig-38	2.864214889	9.761659714	1.55E-11
C16D6.1	5.618223141	2.468094389	1.59E-11
C54E4.2	1.773447108	7.012302843	1.62E-11
mup-4	-2.238475649	7.29597428	1.67E-11
rab-39	2.359776476	5.200150269	1.67E-11
Y39B6A.16	-8.089654614	1.529875321	1.71E-11
lgc-46	5.337164274	4.615277835	1.71E-11
R01H2.7	4.612260039	3.758253744	1.75E-11
dut-1	-3.612503466	6.216782978	1.89E-11
R01E6.7	6.648869378	4.455288051	1.91E-11
C08G9.1	3.987522943	5.258763385	1.94E-11
F54C9.11	3.299375997	5.206611798	1.97E-11
F10G7.10	1.67752259	7.375453825	2.05E-11
mex-6	-3.231197019	6.47648363	2.07E-11
R04E5.7	5.101543955	4.12570679	2.09E-11
F34H10.3	2.262738082	6.739679857	2.10E-11
acp-1	-8.902589929	1.621152667	2.13E-11
lin-45	1.749500372	8.294311386	2.13E-11
alh-9	-2.161331402	5.735927645	2.16E-11
ugt-62	-5.996112448	1.728442284	2.26E-11
daf-8	4.098766725	6.346050296	2.28E-11
K06A5.2	-8.524226133	1.235047021	2.31E-11
C09D4.1	2.408888318	4.708983202	2.31E-11
ncl-1	1.389336831	8.511621501	2.31E-11
H35B03.1	2.656178441	5.54633482	2.34E-11
fos-1	3.007186535	6.079261978	2.42E-11
nep-1	-4.345411294	3.071097102	2.44E-11
bath-12	-7.228551496	1.981732309	2.47E-11
npp-11	-1.935013743	5.232476934	2.54E-11
arl-6	7.674077294	2.903737001	2.59E-11
acr-12	4.503085937	3.976358438	2.65E-11
daf-18	-2.082706377	7.284888129	2.74E-11
bbs-9	7.139834055	2.074148803	2.81E-11
T05C7.4	6.101454521	1.911362063	2.82E-11
F26G5.1	-3.373585553	3.032983944	2.84E-11
F55G1.5	-8.177852744	1.631043797	2.85E-11
B0303.11	-3.712682966	4.052623665	2.85E-11
apa-2	2.093463299	7.507185756	2.86E-11
F13H6.5	5.00958904	3.868167745	2.87E-11
nhl-3	3.377079188	5.630092301	2.96E-11
kcc-3	3.089935967	3.923456834	3.03E-11
tbx-33	-6.18083254	1.843935377	3.13E-11
Y45F3A.4	3.667705894	4.174451937	3.18E-11
F25E5.16	6.301588008	3.608576827	3.18E-11
dre-1	2.75279141	7.041355567	3.32E-11
Y43F8C.3	3.234351733	6.465104234	3.38E-11
arrd-22	4.011457501	5.922070921	3.42E-11
C49C8.5	-5.747265517	2.771493253	3.43E-11
R09A8.1	-7.034550587	1.700430355	3.43E-11
aat-4	-6.56987578	1.888300423	3.46E-11
C33G3.4	-6.470557557	3.014975877	3.47E-11
pqn-35	2.872081725	5.782482622	3.48E-11
csnk-1	2.285140941	8.33534655	3.55E-11
F13E6.1	1.92051876	6.225084086	3.69E-11
slc-17.4	2.879573284	5.198616209	3.92E-11
lin-48	6.349377635	3.660987229	3.98E-11
F31F6.1	-8.942517341	1.6431096	4.04E-11
ZC116.3	-5.800596902	4.974449508	4.09E-11
sre-4	5.106109877	2.880952537	4.10E-11
sul-2	2.513635162	4.193617447	4.19E-11
F16C3.2	3.486273691	3.742333322	4.26E-11
C29F5.3	6.089501111	3.410354451	4.27E-11
bbs-8	5.705373442	5.29148173	4.29E-11
nlp-18	3.316774713	4.747497758	4.29E-11
capg-2	-2.688516118	5.993812307	4.30E-11
R144.10	-3.754169298	2.261707406	4.31E-11
ZC487.1	4.262190083	5.20113492	4.32E-11
tax-2	6.160515723	4.960878674	4.39E-11
poml-1	8.782967568	1.620710257	4.39E-11
enu-3.5	2.583411697	3.234490998	4.43E-11
tba-9	4.397281425	5.007734558	4.44E-11
pos-1	-2.35520971	7.617515857	4.45E-11
tag-232	1.830957593	7.406949201	4.49E-11
gld-3	-2.177541684	6.874104078	4.66E-11
C36E6.1	1.768546217	5.951616342	4.72E-11
cdgs-1	2.05908297	6.915781185	4.90E-11
rilp-1	1.651624247	7.153379782	5.07E-11
T18D3.7	3.184288089	5.732479813	5.08E-11
Y32G9B.1	5.581323574	3.861199242	5.13E-11
F44E5.4	3.432604133	3.434326691	5.23E-11
T05B9.1	-3.375058187	5.751580562	5.28E-11
K04F10.2	4.587801781	2.159544927	5.30E-11
hlh-30	2.14344034	7.924913635	5.62E-11
F41G3.6	-3.229244469	3.304972371	5.65E-11
F55F8.2	-1.941526621	5.7984668	5.68E-11
srd-1	8.744515511	1.614038533	5.80E-11
knl-2	-2.716143689	5.348545185	5.80E-11
unc-34	1.85899577	6.60805295	5.85E-11
gsto-2	6.529775848	2.225451285	5.88E-11
F27B10.1	4.484130799	2.997758324	5.88E-11
Y53G8AL.1	4.665140419	3.402341534	5.88E-11
ZK994.6	9.101766537	1.95243144	5.88E-11
gst-28	2.311386431	4.322045714	5.93E-11
cyp-33C8	2.477788135	4.944552317	5.95E-11
F18H3.4	2.412149628	6.016279552	6.26E-11
tpi-1	2.18140578	8.021370314	6.27E-11
F40H3.2	3.171944806	5.192476405	6.27E-11
C29A12.1	-3.494998588	3.958190816	6.27E-11
tbc-17	2.19026488	6.786188339	6.27E-11
apd-3	1.551284144	6.544470803	6.32E-11
rga-3	-3.29016349	5.259785971	6.32E-11
H01M10.2	8.733263408	1.612503182	6.44E-11
Y57A10C.9	6.355475438	3.282189153	6.47E-11
dhs-17	3.515171308	5.671873096	6.48E-11
fat-2	-1.91061026	6.138519928	6.58E-11
pes-7	1.883822875	6.021614558	6.64E-11
C25H3.12	3.962535372	4.238890327	6.64E-11
F38E11.6	5.783687056	4.268297942	6.77E-11
F18E2.1	-8.685002307	1.396215804	6.86E-11
nhr-71	2.745293709	6.913152678	6.94E-11
fard-1	-3.809776919	4.46277713	7.04E-11
tat-4	-2.384748195	4.81970499	7.12E-11
tbb-6	2.61665568	4.075884481	7.13E-11
M01E11.2	-1.631844132	5.132328084	7.32E-11
Y71F9AL.10	2.621580298	5.226611726	7.40E-11
R10E8.6	-6.984887805	1.805181059	7.53E-11
gpd-4	-4.00489181	3.960906856	7.85E-11
C05E7.1	5.690733601	4.151965868	7.98E-11
daf-3	2.502412325	6.653017398	8.04E-11
ZK616.5	-3.663644756	5.321160098	8.07E-11
C01G10.7	-2.914314564	2.498084979	8.17E-11
smut-1	-3.288079502	3.730927402	8.17E-11
del-2	6.062268251	3.325143261	8.18E-11
inx-15	-8.436565401	1.158335779	8.20E-11
asp-2	-2.797822301	6.420758142	8.23E-11
F09E5.12	5.046346707	4.237644516	8.23E-11
C31H2.3	7.153819323	4.315510849	8.55E-11
F09C11.2	8.491875533	1.357422753	8.78E-11
aldo-1	2.820296016	9.252275966	8.90E-11
F53B1.3	6.015589982	3.151772332	8.91E-11
dpyd-1	-2.601261035	5.771767301	9.02E-11
ZK177.4	-2.837297	4.274745856	9.09E-11
K09E9.1	2.422231575	5.201416677	9.27E-11
his-61	-2.042209991	4.479351215	9.36E-11
ensa-1	1.915573052	6.963281828	9.56E-11
dyf-13	6.526603272	3.335243756	9.59E-11
F52H2.3	7.108772514	2.068423595	9.64E-11
npr-10	3.356808948	3.989825581	1.02E-10
F01G4.4	-2.987253935	4.068955776	1.02E-10
pqn-47	2.234967211	6.061540313	1.02E-10
F39B3.3	6.860556738	1.689052121	1.03E-10
F35C5.12	4.626306995	3.953176461	1.05E-10
rskn-1	1.840177292	9.458169977	1.05E-10
ifo-1	-3.267472959	3.941479204	1.05E-10
atgp-1	1.926113272	6.324780998	1.06E-10
tiar-3	4.50360498	5.013093326	1.08E-10
aagr-2	-3.863700762	5.914471725	1.08E-10
rbc-2	1.410712762	6.884885923	1.09E-10
ZC373.2	-2.924901758	3.070806551	1.09E-10
ZK1193.2	-4.614446839	2.741553763	1.09E-10
nhr-138	2.912118786	5.448622177	1.09E-10
apt-9	4.931479703	5.554367458	1.11E-10
C27C12.3	-5.175847327	3.061271556	1.12E-10
perm-4	-1.820318939	8.412822662	1.12E-10
F46G10.2	3.990255919	7.229309572	1.15E-10
sru-29	8.529873002	1.388033635	1.17E-10
pgl-1	-2.895897275	6.668916708	1.21E-10
lgc-39	3.418988252	5.270463366	1.22E-10
tyra-2	4.273998478	3.612446012	1.22E-10
B0286.1	3.402174201	3.967341954	1.23E-10
T05A7.7	3.3242823	2.985215374	1.28E-10
lec-12	2.206117976	4.937412357	1.29E-10
obr-3	2.350452849	5.716607027	1.31E-10
F20A1.2	7.498105255	2.52255864	1.31E-10
nlp-16	3.091147677	5.325554437	1.32E-10
T28C12.8	8.770005786	1.633405375	1.33E-10
C49F5.6	-3.230602635	4.91639027	1.36E-10
tag-10	-5.41544015	2.707303078	1.37E-10
ccm-3	-2.164930864	4.730991007	1.39E-10
ugt-29	-8.074351161	1.507882093	1.41E-10
K04G7.1	-1.757208019	5.923274621	1.45E-10
T02C1.2	5.446571794	3.150566566	1.46E-10
tat-6	5.746780342	4.073224047	1.47E-10
ubc-3	1.511062384	6.53414035	1.49E-10
eva-1	3.407157743	5.795707217	1.51E-10
acy-4	3.28580291	5.448384035	1.52E-10
rpc-1	-2.189401961	6.187781944	1.52E-10
H01G02.12	7.076813368	3.859150181	1.55E-10
F08G5.6	-8.251158502	0.969048956	1.59E-10
rig-3	2.980556284	6.117218495	1.60E-10
cki-2	-3.186274913	4.804694607	1.64E-10
B0303.3	-2.185605217	5.314169879	1.66E-10
T05A12.4	2.069768692	5.027503053	1.67E-10
Y48G10A.3	2.37632468	3.855532679	1.67E-10
C17F4.7	-2.676513709	5.723540315	1.72E-10
ubc-8	3.20754387	4.582276905	1.74E-10
K08C7.1	-4.532132638	2.375373084	1.75E-10
T07C12.15	4.043090257	3.325347266	1.76E-10
ceh-89	4.461082665	2.820850562	1.76E-10
Y97E10AR.4	-3.403205673	4.373030618	1.78E-10
ddx-19	-2.138753903	6.267253393	1.82E-10
pif-1	-3.562711525	3.37795239	1.86E-10
M03C11.1	4.494392648	5.094936389	1.89E-10
F55A11.8	-4.570540459	2.193158891	1.89E-10
B0222.1	4.999972263	3.349597344	1.92E-10
lgc-12	7.017387713	2.00179703	1.95E-10
npr-4	3.844444087	3.873026883	1.96E-10
rnr-1	-2.7978794	6.39714835	1.98E-10
npr-21	4.91826389	4.942277816	1.98E-10
cyk-4	-2.515496958	6.341147842	1.99E-10
W03C9.2	-2.830511038	4.398882044	2.01E-10
met-1	1.907942178	8.46291651	2.05E-10
Y53C10A.6	-2.527279799	4.778057228	2.11E-10
xbx-5	4.00066663	5.46508561	2.16E-10
cey-3	-2.789816213	6.565942587	2.17E-10
pptr-1	1.661465365	8.022407257	2.24E-10
F59D12.1	5.69865629	4.914591099	2.24E-10
srg-41	7.065276931	3.734471594	2.27E-10
ddo-3	-1.883844462	6.704621182	2.35E-10
gfat-2	-2.583993026	6.971409748	2.39E-10
F23A7.3	4.46518562	3.215034752	2.41E-10
nhr-51	9.940533364	2.822318522	2.42E-10
ugt-64	-2.817435797	3.737459169	2.43E-10
T23F11.4	2.486761346	4.296977641	2.43E-10
rbr-2	2.204933969	8.81741219	2.51E-10
F49H12.3	7.440460039	2.347812749	2.51E-10
nep-22	-7.027032667	1.681124176	2.55E-10
hid-1	2.946797648	6.525938559	2.56E-10
R04B5.5	-5.90219915	1.509858911	2.59E-10
Y54E5B.2	-2.57885115	3.113425416	2.67E-10
mig-13	4.000712534	4.59398995	2.67E-10
C02F12.9	5.648185426	2.75112776	2.69E-10
R09H10.5	-4.528805631	4.22921377	2.77E-10
T24D5.2	4.583324173	6.261141288	2.77E-10
cpb-1	-4.384090645	4.19838779	2.78E-10
tes-1	2.562226252	4.91564032	2.80E-10
pqn-53	1.70683308	7.615479681	2.85E-10
T22B2.5	7.166105258	1.975623687	2.87E-10
daz-1	-3.007885503	6.911545078	2.92E-10
dct-1	2.33319564	6.293957418	2.92E-10
Y9C2UA.1	3.627756987	4.366494144	2.95E-10
F27C1.2	1.788983271	6.347224654	2.95E-10
cah-4	1.637636885	7.145298821	3.04E-10
btbd-10	2.37840644	8.45236556	3.05E-10
sqv-5	-2.179371821	6.671344797	3.06E-10
mbk-2	1.646679114	9.405374888	3.08E-10
T28D6.4	2.36792077	4.40148842	3.17E-10
unc-17	4.764788818	5.982920329	3.28E-10
W09H1.1	6.187052884	3.594069775	3.28E-10
nap-1	-2.128503197	7.281920552	3.31E-10
F13H8.2	-2.263290347	5.860692208	3.31E-10
mei-1	-2.202993592	5.628761096	3.43E-10
pph-4.2	-3.040201471	5.027461567	3.48E-10
mdt-15	1.958445893	8.413948902	3.48E-10
K08C7.4	6.257283822	4.774125509	3.60E-10
ZK6.11	-2.822265759	3.772131556	3.62E-10
clec-187	-8.028243289	1.445831452	3.66E-10
R12B2.8	4.441918372	1.586009046	3.67E-10
R102.1	5.462250256	2.974063435	3.68E-10
cin-4	-4.495235297	3.869930209	3.78E-10
cal-2	2.831537344	4.700888083	3.82E-10
dmsr-8	3.976698967	3.661870914	3.84E-10
pac-1	1.764935503	8.234994272	3.86E-10
atf-7	2.108934833	8.281267112	3.87E-10
F30A10.3	1.860040108	6.62000795	3.90E-10
acdh-13	-3.347369441	3.263818311	3.91E-10
jkk-1	4.829692428	4.590547682	4.03E-10
ify-1	-1.978472345	4.929863147	4.07E-10
dop-1	2.835805206	4.61080587	4.10E-10
tsp-6	4.268964943	5.191848569	4.18E-10
T05F1.2	-3.669104611	5.326269243	4.21E-10
F19B10.13	3.79675673	2.432920629	4.38E-10
csq-1	-2.395199011	6.733223952	4.45E-10
nhr-19	2.119591747	5.827285488	4.48E-10
F46H5.2	2.183032804	6.510348225	4.48E-10
dao-5	-1.802029834	6.508734734	4.52E-10
alh-1	-2.287870153	6.46946984	4.79E-10
R119.5	2.479877213	5.094199304	4.92E-10
oma-2	-2.831966574	6.77812338	4.96E-10
Y32B12B.2	-1.608163962	4.819043342	5.17E-10
ZK328.7	6.829687706	6.100646122	5.17E-10
tag-296	-2.238697682	3.785595524	5.17E-10
daf-10	6.602512705	2.68151073	5.32E-10
klc-1	-2.296743299	4.899630294	5.32E-10
M01H9.4	3.408187135	3.812063055	5.34E-10
F57A8.4	4.746946606	2.857732028	5.56E-10
par-5	1.464590226	8.375343945	5.68E-10
Y47D3A.29	-3.359727819	5.864608558	5.75E-10
mes-4	-3.000148647	5.686183069	5.85E-10
F38E9.5	1.802066148	7.094717584	5.87E-10
F28D1.2	-2.921852609	3.872442077	5.94E-10
K02C4.5	3.983039702	4.477624104	6.29E-10
cbp-1	1.566859975	9.53098585	6.52E-10
far-2	-1.655608272	8.813496667	6.59E-10
K09E4.4	3.216032022	3.623295329	6.60E-10
mks-5	5.766487451	5.879032271	6.61E-10
F55H2.5	3.216886753	4.699354054	6.64E-10
Y54E2A.10	5.013554702	3.274011148	6.64E-10
wago-2	-2.519836728	4.692368417	6.66E-10
btb-6	-5.375069831	1.64438077	6.91E-10
nhr-47	2.6376123	6.213210637	6.94E-10
chs-1	-2.488401196	7.653726381	7.05E-10
nhr-48	2.06452475	5.736521357	7.06E-10
Y51H7C.7	-3.213852404	2.267762672	7.18E-10
ZK813.3	-2.750414407	3.944163609	7.22E-10
K06A5.1	-3.295571082	4.543964172	7.24E-10
F53C3.6	4.053889493	3.65301846	7.31E-10
pef-1	3.196518792	4.20133139	7.36E-10
Y57A10A.23	-5.138695893	2.798689017	7.41E-10
C35E7.6	2.9425248	4.320862998	7.46E-10
col-178	-2.060683426	7.442605344	7.52E-10
K01A12.3	5.162901782	4.187345315	7.61E-10
F12F3.8	6.558147715	1.985252666	7.69E-10
let-767	-1.795005692	5.829176976	7.88E-10
F47G4.4	1.910641583	4.633367124	7.96E-10
maea-1	2.197660499	4.860245789	7.96E-10
C05D11.9	-2.01692823	3.858257752	7.96E-10
mcm-6	-2.986829905	6.264447558	8.20E-10
sygl-1	-3.304341551	4.170930327	8.77E-10
F25E5.7	7.324965383	2.283978004	8.88E-10
C02F12.8	2.311598903	5.165740054	9.01E-10
M01A10.1	-2.254214201	4.162455196	9.07E-10
Y119C1B.12	8.659871159	1.465139857	9.16E-10
T20F10.5	5.991341754	6.101143754	9.33E-10
frpr-13	5.103278755	3.631451324	9.34E-10
T05B11.1	3.534264694	5.110863812	9.44E-10
dyf-19	5.225551069	3.734708968	9.52E-10
srd-70	6.020342673	3.853157623	1.01E-09
cyb-1	-2.439324724	6.358139687	1.04E-09
Y92H12A.2	2.288828889	5.736895866	1.04E-09
T19H5.4	1.52421975	5.651130632	1.06E-09
tag-96	-4.755911079	1.442765344	1.07E-09
F25B3.4	4.883685866	3.764833756	1.10E-09
pfk-1.1	1.564882471	8.408423091	1.10E-09
K02E10.7	3.909035647	3.904661554	1.11E-09
pph-1	2.946645123	6.137368242	1.11E-09
aex-2	4.661437841	3.911880255	1.11E-09
F55G1.6	-3.668914735	3.719796646	1.15E-09
Y43D4A.5	6.40711271	3.167712274	1.15E-09
Y57G11C.36	3.027367671	6.927218873	1.21E-09
hcp-4	-2.621192028	5.514153664	1.22E-09
F08D12.2	-5.767731779	2.021282365	1.24E-09
gpa-3	5.60065731	3.627335692	1.26E-09
ric-3	3.034468812	6.135945089	1.26E-09
C54D2.2	3.871440428	2.42497745	1.29E-09
M04G7.3	3.473314489	4.913892205	1.29E-09
pash-1	-3.10895491	4.732432464	1.30E-09
obr-2	4.405842607	6.570726603	1.33E-09
prx-14	-3.687223104	2.404986645	1.36E-09
C14A11.6	5.478943291	2.68090273	1.37E-09
nhr-57	3.669064619	6.033103603	1.40E-09
linc-128	4.305716169	3.278002469	1.42E-09
mop-25.3	-4.844021755	3.450573888	1.47E-09
dmd-9	2.414468913	4.368811126	1.49E-09
F11H8.7	7.891562896	1.483765821	1.51E-09
let-92	1.462418949	8.854955889	1.51E-09
Y75D11A.3	-5.149623486	1.400979936	1.52E-09
K07C5.4	-1.853369213	6.775611436	1.53E-09
sup-12	2.67020719	7.140324287	1.57E-09
ZK121.2	3.255781973	6.125034497	1.58E-09
H18N23.2	2.069241167	6.62342047	1.58E-09
R07E5.17	7.832385219	0.685142263	1.59E-09
dhs-21	-5.002654108	0.987853331	1.60E-09
glr-4	2.122077809	4.275341003	1.60E-09
T12B3.4	1.906763559	5.767458002	1.60E-09
his-40	-2.275174982	4.448238016	1.60E-09
F26F4.8	-5.714259021	1.541398993	1.60E-09
Y57G11C.45	3.818464619	2.556533627	1.61E-09
C13C4.4	3.432039619	5.085876834	1.62E-09
let-716	-1.923967682	7.54701279	1.67E-09
W01A11.1	-2.349708703	5.02254904	1.74E-09
prp-4	-3.492402209	3.603470827	1.75E-09
haf-3	-2.028233085	4.9040639	1.75E-09
F55C10.11	8.148777366	1.021324988	1.78E-09
Y17D7C.9	8.731732029	2.245466134	1.81E-09
slcf-2	3.97258151	4.550884113	1.87E-09
F47A4.5	2.418047769	6.479437869	1.88E-09
F54D10.7	-6.815535747	1.438336213	1.90E-09
K01G12.3	-5.386824048	1.433302298	1.92E-09
dpf-6	-5.471114733	1.550004446	1.95E-09
spn-4	-2.752418391	7.688944584	1.95E-09
R08F11.1	2.765591818	5.974344101	1.96E-09
odr-3	5.755153315	2.61558229	2.01E-09
vha-18	-3.005181845	3.635197549	2.03E-09
F23C8.9	-3.801250189	2.215754515	2.04E-09
C46H11.10	4.888106215	3.856237993	2.08E-09
C27A2.8	6.367995665	2.741157125	2.12E-09
B0454.9	3.457543338	2.25749686	2.13E-09
hcp-6	-2.500549812	6.380067898	2.17E-09
nhr-97	2.661794035	7.058289866	2.18E-09
C35D10.13	-4.259861979	3.226657422	2.21E-09
AH9.6	5.632950488	4.15961884	2.25E-09
T11B7.2	6.292908523	1.650079171	2.27E-09
F02E11.7	6.567531761	1.544187714	2.27E-09
M28.8	-6.526368224	2.28665802	2.28E-09
dip-2	1.860451394	8.506777017	2.28E-09
D1007.3	5.517239225	1.227403215	2.32E-09
hrde-1	-2.921361517	8.230314286	2.35E-09
sod-2	-1.686712219	4.614652104	2.36E-09
F14H3.6	-3.737540256	5.459824616	2.41E-09
syd-2	1.957483209	7.011750917	2.42E-09
asp-14	-2.218179171	5.425061016	2.43E-09
meg-1	-2.549127153	6.150115811	2.48E-09
avr-14	3.784004441	4.53044063	2.49E-09
K07A1.1	-3.898918618	2.938435977	2.49E-09
F44G3.2	-3.482786939	4.608786728	2.54E-09
ZK809.8	-2.696428293	3.898735364	2.55E-09
rfc-2	-2.600130878	3.713774161	2.58E-09
arrd-26	2.911282052	3.439720831	2.59E-09
lec-10	-3.256859319	4.256043766	2.63E-09
ifp-1	-6.375618422	1.755036612	2.65E-09
klp-18	-2.325717537	5.156438083	2.67E-09
asb-1	-1.801206603	5.900367378	2.72E-09
Y75B8A.24	1.606068436	8.0646676	2.74E-09
rnr-2	-2.081589038	7.81565842	2.77E-09
C37C3.2	1.595645775	7.302932493	2.78E-09
F46H5.4	1.833458582	7.087913077	2.85E-09
ttll-11	5.5658778	3.772590458	2.89E-09
Y57G11C.32	5.896504041	2.815747555	2.91E-09
daf-2	1.4329585	8.75419009	2.95E-09
ZC53.1	-5.22387597	1.82862749	3.04E-09
Y73B3B.5	3.360562327	4.311909502	3.09E-09
srg-65	8.296484596	1.137374041	3.10E-09
K08D8.5	-7.907220532	0.632746297	3.13E-09
C06E7.2	2.588099948	4.901507033	3.18E-09
lpd-6	-2.446794194	4.616705696	3.25E-09
ain-2	1.569030657	7.720820517	3.25E-09
C46A5.6	-3.949574854	3.277031734	3.29E-09
ceh-83	-5.12289153	1.773393742	3.34E-09
fbxa-95	-8.104047841	0.826860913	3.38E-09
C54E4.12	3.726699452	2.008654653	3.38E-09
klp-19	-2.455596528	6.440114013	3.46E-09
F43G6.8	2.786482139	4.656706631	3.49E-09
C54G6.2	8.034491089	0.91031574	3.53E-09
unc-3	4.901042617	5.499207632	3.55E-09
mod-1	3.701603889	3.820755056	3.57E-09
H10D18.6	7.846739235	0.71063516	3.66E-09
ZC449.5	2.034846883	5.217880742	3.66E-09
R05F9.6	-1.419496261	6.675235487	3.67E-09
F58B4.2	7.676938072	1.255254353	3.68E-09
R03G8.3	-5.599259974	0.989820307	3.69E-09
ZK1073.2	2.23347547	4.362740469	3.72E-09
mel-26	1.960778537	6.54687954	3.80E-09
atp-6	2.376955496	9.604760825	3.82E-09
hen-1	6.551707789	2.941603588	3.88E-09
oig-6	1.488608465	5.818273495	3.97E-09
mcm-4	-2.584933575	6.243478709	4.04E-09
abcf-1	-1.800633673	6.151978092	4.15E-09
R08B4.7	6.628666177	2.117667909	4.16E-09
try-10	-5.326665359	1.314250286	4.36E-09
eri-7	-2.464628374	3.167784284	4.46E-09
puf-3	-2.882565113	7.11947202	4.49E-09
K08F4.1	-1.584458944	5.554034935	4.49E-09
nol-9	-2.261498529	3.603500825	4.59E-09
frm-10	1.654131638	5.917526841	4.69E-09
ech-6	-1.689749285	6.643055328	4.75E-09
arr-1	2.164205603	5.494092679	4.80E-09
eng-1	-3.442641222	3.515648786	4.85E-09
C55B7.11	-5.356472881	3.259209932	4.88E-09
C26D10.6	3.400105595	4.635130269	4.91E-09
ani-1	-1.525699195	7.033321726	4.91E-09
aps-2	2.555650951	2.968158923	4.98E-09
aldo-2	-1.757684192	7.823452186	4.99E-09
T27A3.1	2.096407308	7.56370846	5.18E-09
F22F7.7	3.597665601	5.549247882	5.21E-09
cng-2	5.321401163	3.232490434	5.31E-09
R03D7.2	-5.185682655	2.47137553	5.31E-09
clec-67	-5.058596112	2.696260042	5.38E-09
T01C3.3	-2.823659396	5.769195786	5.38E-09
mai-1	2.702941428	4.923203436	5.39E-09
glb-4	4.226809287	4.016959681	5.39E-09
lgc-31	4.190896377	4.318991313	5.39E-09
C30A5.10	7.336120485	1.623322317	5.42E-09
rsp-2	1.577451597	7.454978018	5.43E-09
cyp-36A1	3.504789939	7.086226841	5.70E-09
R04E5.9	3.134365636	4.229673716	5.71E-09
clu-1	-1.695836946	7.897018332	5.74E-09
fars-1	-1.975144625	5.404102761	5.86E-09
gei-17	1.678058757	7.464452021	5.91E-09
irk-1	4.171720978	4.47553087	5.91E-09
elo-5	-3.857073706	3.704038715	5.91E-09
T06F4.6	7.298382354	0.875278317	5.92E-09
bra-1	3.32742246	4.326628237	5.95E-09
sur-6	1.321497458	8.27423595	6.17E-09
C05D2.11	4.560643043	2.987709885	6.23E-09
R151.7	-1.996022994	4.610368511	6.39E-09
T05B9.2	8.25302644	1.829945073	6.55E-09
tax-4	6.419301146	5.082636659	6.59E-09
C06H5.6	-7.372806362	1.358950696	6.59E-09
glb-13	5.018107084	4.753969078	6.76E-09
cpg-4	-2.77607061	4.930251863	6.82E-09
W08E3.2	1.868965751	6.249430669	6.93E-09
rab-6.1	-2.492769759	4.403125358	6.97E-09
xbx-3	4.777304607	3.6949174	7.08E-09
T28A8.5	-7.890025219	0.609687328	7.08E-09
C27D8.2	-6.820040032	1.466673898	7.12E-09
uev-2	7.626802955	3.64010722	7.22E-09
F49E12.7	7.77954711	1.380076179	7.32E-09
C08G5.7	3.643746396	3.619069311	7.35E-09
bed-1	2.67822248	4.372272974	7.46E-09
F46H5.5	6.265082799	4.129593945	7.51E-09
lin-41	-2.335603075	7.772395651	7.67E-09
K06H7.7	-4.644830117	1.804985319	7.89E-09
lin-66	1.602958986	7.496773509	8.27E-09
T19H12.2	-2.461134921	5.939707354	8.28E-09
D1086.6	-3.343284112	5.436239738	8.29E-09
gst-7	-2.057170692	4.957068347	8.31E-09
ZK822.5	-3.027957229	3.066116792	8.50E-09
F12F3.7	6.734347296	1.024849158	8.64E-09
epc-1	1.693138999	8.58268151	8.68E-09
dgk-4	2.878278742	9.39695579	8.73E-09
Y38H6C.8	5.154188228	2.620690156	8.86E-09
C08B11.8	-3.346217693	1.596725201	8.92E-09
egl-43	2.877167685	4.447908235	8.94E-09
ZK829.9	-3.943738816	4.835767238	8.99E-09
perm-5	-2.659075456	5.095923547	9.08E-09
Y57G11B.5	-3.323750631	4.517761157	9.11E-09
M153.1	-6.117495836	2.374299869	9.25E-09
F46G11.4	6.94620301	1.246680546	9.48E-09
F59G1.4	5.811665043	6.062173854	9.55E-09
pcn-1	-2.662698187	7.694644603	9.88E-09
F49E8.6	3.062896319	4.188958125	9.91E-09
F14H3.3	-6.274079323	1.526206437	9.94E-09
Y52B11A.4	3.184966279	4.520511721	1.01E-08
swsn-2.2	-1.909750514	5.151842176	1.01E-08
ZK1037.6	-8.37923822	1.101531235	1.01E-08
ceh-88	3.560185562	4.180336464	1.03E-08
cyp-14A2	-8.432109202	1.165103362	1.06E-08
F55B11.3	-2.62706138	4.27642337	1.09E-08
M28.5	-2.111202398	4.140908223	1.10E-08
myo-2	-3.519987635	6.953944672	1.10E-08
C18B2.5	-3.280817651	3.764436688	1.12E-08
Y49E10.18	-5.052217264	1.047878378	1.15E-08
Mar-03	-3.603331162	4.853152287	1.15E-08
nekl-1	5.756322093	3.929232468	1.16E-08
T24D1.3	-3.53731311	4.371373933	1.16E-08
perm-2	-2.321105115	7.035558765	1.18E-08
M04B2.6	3.825201072	1.642193129	1.18E-08
C54D10.3	-3.919469017	2.783181121	1.19E-08
frpr-10	7.813174718	1.361509834	1.20E-08
Y43F8B.2	1.887865038	5.746437853	1.20E-08
nlp-38	3.150287004	3.190947357	1.21E-08
spd-5	-1.582603509	6.975932873	1.22E-08
him-10	-2.974972847	4.917971899	1.25E-08
T25C12.11	4.222200245	2.447197439	1.25E-08
C31B8.8	-7.008971508	1.21040966	1.26E-08
K08F4.3	-3.616413483	2.389075613	1.27E-08
ZK1320.9	-1.840255094	5.261437606	1.29E-08
srd-53	8.826003043	1.722818087	1.30E-08
mdf-2	-3.578103654	4.364131184	1.33E-08
M04B2.7	5.971736151	2.864783162	1.34E-08
dlc-6	7.428252322	1.025356165	1.34E-08
nhx-8	2.668988417	4.395356143	1.35E-08
Y110A2AR.1	-3.629239975	4.110399861	1.37E-08
ugt-44	-5.325131926	1.769537148	1.40E-08
madf-6	-4.75350742	1.222621664	1.42E-08
ctbp-1	3.804843328	7.041842259	1.42E-08
ztf-14	3.570134207	3.854098929	1.43E-08
C07A9.9	3.516377385	4.056735719	1.45E-08
lip-1	1.309622316	7.279126383	1.45E-08
lsd-1	-2.645057465	3.529666727	1.46E-08
cyn-3	1.650095553	5.820158262	1.46E-08
pmk-1	1.692308447	5.266870344	1.47E-08
E04F6.2	5.843452237	2.300683371	1.47E-08
gpcp-1	2.352264719	4.993632805	1.47E-08
F08D12.3	-6.987002272	1.135420485	1.47E-08
nlp-20	3.561963995	5.163772164	1.51E-08
LLC1.2	-2.789073295	2.779348573	1.51E-08
F45E10.2	2.413909801	5.484844551	1.52E-08
pqn-22	-2.663272532	6.698768753	1.53E-08
C52B11.5	-6.55529336	1.212519481	1.55E-08
F41C3.5	-1.565462383	7.305354001	1.59E-08
cah-2	4.62650075	1.972370271	1.59E-08
F38A1.8	1.874850319	5.691015601	1.60E-08
F16B3.3	4.698207974	3.625793607	1.61E-08
lys-7	-4.568436287	3.029870269	1.63E-08
M04D8.7	6.678824061	2.496266965	1.63E-08
T07D4.2	-4.730120997	2.698808814	1.63E-08
R07C12.2	-7.469527135	0.931182427	1.64E-08
Y39G10AR.9	-3.483566906	3.766999262	1.67E-08
T08G11.1	1.415153324	10.09612817	1.69E-08
nhr-258	8.012142455	0.861695749	1.70E-08
K09E9.3	1.980345456	4.850367099	1.71E-08
mrp-1	1.267132516	6.916405176	1.74E-08
F16B4.4	-2.480224316	2.056370143	1.75E-08
Y57A10B.2	7.330538838	0.932408811	1.76E-08
Y71G12B.23	2.880362977	3.786861792	1.76E-08
lgc-28	-7.90353819	0.631036692	1.78E-08
snn-1	4.916536613	4.870992635	1.78E-08
xbx-1	5.150280222	3.516147945	1.81E-08
H01G02.9	5.654498802	1.440876967	1.83E-08
C15B12.1	-7.28743394	0.744796302	1.84E-08
jph-1	2.232650207	7.895191835	1.88E-08
Y56A3A.30	2.579450545	5.144622453	1.88E-08
T03G11.10	5.786063403	3.270128818	1.88E-08
suro-1	4.045019678	3.453022807	1.90E-08
R05D11.9	-1.396209989	4.463559728	1.92E-08
F27C1.1	-8.111834023	0.811334568	1.95E-08
C41G7.6	5.027862106	0.927223441	1.96E-08
ulp-2	-1.3945191	5.490428638	1.96E-08
orc-1	-3.127527733	5.313843714	1.96E-08
nhr-4	1.83847159	4.099863541	2.02E-08
epg-9	1.698092817	7.071778296	2.02E-08
npr-19	5.083034914	3.640890385	2.06E-08
F15H10.7	6.023577895	1.456330695	2.08E-08
F37H8.3	2.58458886	5.173504804	2.09E-08
col-20	-1.844694436	7.426020757	2.14E-08
mab-21	3.344227232	6.01283324	2.14E-08
pmp-4	-7.193283667	0.648888891	2.15E-08
Y42A5A.1	4.162968227	4.310294306	2.17E-08
F59B8.1	5.415353838	2.70265295	2.19E-08
M01H9.3	1.652942594	7.777045229	2.19E-08
F58G6.9	-7.232954844	0.693973992	2.30E-08
F58B3.4	-2.631054341	3.229707586	2.35E-08
Y53F4B.4	-3.294620939	3.025518467	2.39E-08
lec-1	1.647159216	9.582580556	2.40E-08
kin-33	-6.382041564	0.91955569	2.43E-08
Y82E9BR.2	-3.500210141	3.396197878	2.45E-08
ZK1307.7	3.369560709	4.575099149	2.46E-08
T23F11.12	7.707255135	0.552960183	2.49E-08
Y51H4A.1	6.508255486	1.420646694	2.49E-08
mig-10	2.284181096	7.796304474	2.54E-08
mcm-2	-2.800706841	6.042064009	2.55E-08
pmp-3	1.79735044	6.685558033	2.55E-08
eat-17	1.672747637	6.309446141	2.59E-08
F09A5.2	5.22739121	3.258266718	2.60E-08
rom-2	8.177528007	1.008776803	2.67E-08
wago-1	-2.594149042	7.349090798	2.68E-08
T03G11.3	5.621704768	4.075927207	2.68E-08
mab-10	2.083173819	5.292298193	2.73E-08
spk-1	1.338905041	8.691789914	2.75E-08
kars-1	-2.045272494	8.224511233	2.77E-08
kin-20	1.908375366	7.194673311	2.77E-08
nasp-2	-3.076426995	7.275614019	2.80E-08
cbl-1	-4.532846899	1.380753817	2.87E-08
K03H1.7	-2.740888155	2.501508157	2.88E-08
cnt-2	2.009593111	7.184377393	2.89E-08
fbxc-41	7.508298959	2.582436086	2.91E-08
C56G7.3	3.266944254	4.48429435	2.91E-08
cep-1	-4.048583712	4.330683044	2.93E-08
mes-3	1.57849177	6.601247462	3.01E-08
spd-1	-2.648374554	3.94553792	3.02E-08
T20H12.1	4.418530375	2.250380382	3.03E-08
gbh-2	2.229203994	4.382794835	3.18E-08
cutl-19	6.525522568	2.793946661	3.21E-08
T13B5.9	-6.633215436	0.800893597	3.21E-08
unc-52	-1.972179923	8.182048558	3.29E-08
C27A7.1	3.019916259	3.714163488	3.30E-08
F58B4.6	4.154128503	3.074265915	3.30E-08
snt-7	4.211756666	2.768570148	3.31E-08
Y105C5B.20	-7.295744068	0.752642996	3.37E-08
Y43F8C.16	8.417959979	2.03962325	3.40E-08
ifd-2	-5.080199823	1.912165502	3.53E-08
C44C1.5	-4.298040542	2.69649158	3.62E-08
ugt-17	-5.315280209	1.136756228	3.64E-08
die-1	2.273381878	7.474646409	3.67E-08
R04D3.2	-4.756312132	2.915275167	3.73E-08
T19D12.1	-5.845813024	2.307237142	3.73E-08
pho-11	-4.149709707	6.310228556	3.75E-08
F56C3.4	7.677575931	1.266372562	3.80E-08
R153.5	5.273980436	1.565731462	3.86E-08
kca-1	-2.638240492	4.496871794	3.87E-08
rec-8	-3.463253605	5.303610892	3.91E-08
ani-3	-3.083904883	3.830412643	3.91E-08
hot-1	3.127900407	3.691335936	4.00E-08
nhr-21	2.885620632	5.476096615	4.00E-08
F26A10.2	2.484688419	5.270896172	4.02E-08
T23H2.3	-2.293965016	5.09746933	4.03E-08
F17C11.4	1.870074014	5.217015819	4.04E-08
upp-1	2.399426523	7.471603285	4.08E-08
gsp-2	1.390522636	7.259981957	4.09E-08
T06F4.3	7.302184632	1.546293282	4.15E-08
F57B7.8	7.581982955	0.416432727	4.29E-08
F58F9.1	4.02927777	3.521201526	4.35E-08
Y45G5AM.2	-2.223980695	4.079081888	4.48E-08
cpna-3	-3.584535591	4.807144174	4.50E-08
F08G12.1	2.504987584	5.153659442	4.51E-08
lin-3	-3.012753712	4.307463592	4.51E-08
F38B7.11	8.203529442	1.030415406	4.60E-08
irld-2	7.233725056	2.043750089	4.61E-08
grsp-2	-3.14652892	2.261910816	4.65E-08
W05H9.1	-4.291289278	2.784083647	4.71E-08
hpo-8	-2.331182401	4.839672282	4.74E-08
F46B6.9	6.506539308	2.468855982	4.74E-08
T04C12.9	7.236573	0.799773918	4.79E-08
F22F1.3	5.02436384	3.958438081	4.89E-08
Y39E4B.5	-4.103352243	5.22722834	4.98E-08
F55C7.2	5.568527705	2.374261432	4.99E-08
plk-1	-3.144624299	6.00927417	5.04E-08
C37H5.13	2.436531531	5.246983893	5.17E-08
C39D10.7	-1.824584143	9.985883709	5.24E-08
C43H6.3	3.194950227	3.941043548	5.25E-08
hil-5	-2.575830668	5.426911731	5.46E-08
madf-1	4.390664451	2.474239739	5.51E-08
F43B10.1	7.834588155	0.654370582	5.51E-08
gfat-1	-2.291216958	7.258753836	5.60E-08
mig-15	2.490012621	7.399633291	5.63E-08
cks-1	-2.413961567	4.738989866	5.64E-08
ZK1321.4	-2.867715228	4.941079799	5.69E-08
C44E4.4	-2.548417858	5.411141093	5.71E-08
abcx-1	7.452794081	0.299697808	5.77E-08
dep-1	2.389120605	6.150567241	5.89E-08
egrh-1	2.087632944	5.81560116	5.92E-08
M04G7.5	7.817333833	0.705429902	5.92E-08
frm-1	1.462793281	10.02759203	5.92E-08
nhr-50	3.013772997	3.543185546	5.96E-08
T19C3.5	-6.720665941	0.931865149	6.02E-08
phat-6	-5.175055481	1.618901526	6.02E-08
F40A3.1	3.113628105	4.740073059	6.02E-08
zhp-3	-4.045393329	2.385025064	6.11E-08
tat-2	2.594968289	4.112768871	6.13E-08
nhr-61	2.267272651	4.667382051	6.20E-08
ima-2	-1.646089245	7.51823733	6.20E-08
C28G1.4	-4.845918161	2.291114009	6.20E-08
F58A4.2	-4.384675983	1.072385977	6.38E-08
sip-1	-2.444187461	6.728743588	6.45E-08
dgk-2	2.41730291	5.874299136	6.45E-08
F21G4.6	1.732969927	5.098284811	6.63E-08
Y41E3.7	1.504045936	6.643060662	6.63E-08
rmd-1	-1.890431326	6.717831278	6.68E-08
atg-2	1.878481265	8.621021337	6.73E-08
puf-12	-1.609461208	6.504452797	6.74E-08
C04G2.9	-8.023297945	1.463050814	6.76E-08
npp-5	-1.947002029	5.51570462	6.78E-08
T22D1.5	-3.084457004	5.315110005	6.80E-08
C56C10.11	1.624440986	6.252306813	6.84E-08
egg-5	-2.939768802	5.044121317	6.84E-08
T10D4.6	2.020930274	5.084572272	6.86E-08
scl-25	8.590439734	1.414658111	7.06E-08
lec-2	1.366370329	9.894842543	7.10E-08
C29F7.2	-5.143499261	2.023365032	7.15E-08
fzr-1	1.186457472	8.042239074	7.25E-08
F10C5.2	-2.147672806	6.04239989	7.32E-08
cpb-3	-2.54710979	6.261786225	7.33E-08
linc-11	3.228806284	3.480880389	7.34E-08
C09D8.14	4.758148187	1.341357489	7.37E-08
dcp-66	1.824006829	7.698405588	7.54E-08
F29A7.6	-3.403265368	1.464961934	7.60E-08
egg-6	-2.691811002	7.223831015	7.70E-08
K07B1.8	2.319836007	3.34213153	7.73E-08
C50F4.8	-2.19017679	2.83582735	7.75E-08
mrp-6	1.975881051	5.039563637	7.75E-08
daf-11	5.160355219	4.570648295	7.77E-08
Y39G10AR.7	-4.865022194	2.903426885	7.84E-08
catp-4	-7.561418902	0.272232557	7.91E-08
B0244.11	5.982820274	1.261648706	7.91E-08
K03A11.1	-6.666410333	0.8211846	7.95E-08
tli-1	2.10171207	4.976316664	7.95E-08
ldb-1	2.812408722	7.60933696	8.01E-08
xbx-9	3.311234657	4.648201906	8.03E-08
egl-4	1.621133519	9.426747896	8.05E-08
F13H6.3	-2.206319161	3.425536005	8.08E-08
K09F5.6	3.268797473	6.491246925	8.15E-08
F14D7.2	-4.02260418	3.448927099	8.22E-08
T02G5.7	-1.766470523	5.768341293	8.33E-08
shw-1	2.667677557	4.657510586	8.40E-08
K07E3.1	1.234449324	6.311026799	8.47E-08
F49D11.2	9.242478739	2.090020617	8.60E-08
tpa-1	1.835533162	6.717091479	8.60E-08
tofu-6	-4.719181326	4.68161785	8.60E-08
Y105E8A.1	3.430065631	2.51862318	8.70E-08
F46F11.10	-5.888480077	1.064183728	8.83E-08
tpxl-1	-2.360351733	5.968653437	8.87E-08
his-68	-2.323621308	4.531255352	8.97E-08
mtm-3	1.309359958	8.696241897	9.04E-08
kvs-5	2.848316845	6.067750508	9.04E-08
C16C10.9	7.257635208	3.730258516	9.07E-08
glb-18	2.860844189	3.909494139	9.07E-08
K07C11.7	2.458219773	8.129560633	9.08E-08
itsn-1	1.759402797	7.804008263	9.10E-08
tag-124	-3.916770586	2.378241912	9.38E-08
C42C1.2	4.672483259	3.378150745	9.42E-08
K07C11.10	4.966283311	1.60924356	9.55E-08
cye-1	-3.547502782	5.691071471	9.63E-08
gyg-2	-3.000489668	6.200688353	9.68E-08
C30A5.16	5.180279204	1.213567206	9.88E-08
tag-307	-2.298770902	2.765870312	1.00E-07
cyp-34A8	-4.192242362	2.891180741	1.00E-07
ndc-80	-3.484423345	5.031034835	1.01E-07
maoc-1	-2.682605574	4.216633005	1.01E-07
plk-2	-2.783823036	5.602925887	1.02E-07
[truncated: 12,979 more rows]
