# Supplementary material for: High neural activity accelerates the decline of cognitive plasticity with age in Caenorhabditis elegans
Source: eLife. 2020 Nov 24;9:e59711. doi: 10.7554/eLife.59711 (PMC7685709; doi:10.7554/eLife.59711)
Supplement: Supplementary file 2. [file elife-59711-supp2.zip › Supplementary file 8. DrEdGe/dredge-7.4.0-DESeq2/pairwise_files/D7-7-GFP_vs_D7-7-WW.tsv]

	logFC	logCPM	PValue
F07H5.5	3.766856309	11.15440458	3.36E-92
F58D5.5	3.553703408	6.813591147	2.36E-85
H08J11.2	4.847328711	7.918627798	2.03E-82
T23B3.2	4.357169467	6.575250195	4.78E-82
F38B2.2	7.564882261	7.076213926	9.19E-77
cpg-1	-3.305600018	9.543996917	1.23E-74
ins-5	6.51123765	5.998077847	1.03E-70
fln-2	4.170698985	11.29562564	8.20E-70
egg-1	-3.986641284	7.460961359	5.81E-68
ras-2	5.022888708	7.190916454	3.15E-66
unc-53	4.633912728	10.40947249	5.21E-64
unc-116	3.25534216	9.985568053	5.57E-64
R106.5	4.740848356	6.715707652	5.57E-64
ins-24	6.518331302	5.884482166	9.20E-64
F20C5.6	5.598819585	6.830318671	5.36E-63
rho-1	2.50953005	9.969719892	1.49E-60
mlt-8	4.75986252	6.661955981	9.32E-59
unc-33	3.483830514	8.372686873	3.16E-57
F14D7.8	6.924645753	5.589476488	6.13E-57
Y110A2AL.4	5.573716195	7.473141265	2.55E-56
cpg-2	-4.02594512	9.356783521	4.25E-56
ajm-1	4.10812552	9.887175443	4.96E-56
iff-2	3.253917503	8.218360789	1.04E-54
gly-6	4.541108502	9.179469874	2.88E-53
C10G8.8	3.590664785	7.804818118	3.05E-53
efn-2	5.177365477	6.427210586	1.27E-51
sqst-1	3.080984518	9.444853247	1.42E-51
tln-1	3.067535068	9.310959883	2.35E-51
nhr-97	3.773274315	8.067722501	3.22E-51
sos-1	2.079187741	8.393932515	4.92E-49
cutl-8	5.189245181	6.297940023	5.98E-49
F07H5.13	4.540408409	5.090007838	6.21E-48
cye-1	-3.145980834	6.280545867	8.07E-48
ins-6	5.957006147	4.944368776	1.23E-47
tbb-6	4.355464276	9.004238604	1.63E-47
F09C8.2	2.606446662	7.035437707	1.77E-47
gcy-37	5.049738396	7.389836644	4.54E-47
pdi-2	2.22680486	9.862711321	5.06E-47
B0393.5	4.251628526	6.663459216	4.07E-46
T01C3.3	-3.535631055	5.824016811	4.55E-46
nmy-1	3.345697647	10.16572762	4.91E-46
dpy-10	4.223068323	6.957942632	6.97E-46
W02F12.3	-3.715802584	5.280960727	1.25E-45
ZK1290.10	5.028819832	6.059421491	1.32E-45
dnc-1	2.262553695	9.219313644	2.47E-45
C05D10.4	3.729504961	6.27896532	4.45E-45
F43D9.1	4.035946706	5.883068135	1.28E-44
F22E12.1	-8.732616591	5.301591319	1.44E-44
M04F3.4	3.481537428	5.430622996	1.73E-44
sars-1	2.119029128	8.633654493	1.79E-44
ins-30	6.377337674	5.855940423	1.91E-44
elt-3	4.581914368	6.809721229	3.76E-44
cbd-1	-3.577618671	10.14236512	5.93E-44
T05E11.9	3.6652093	7.028570994	2.16E-43
dys-1	3.489219107	9.781229329	2.63E-43
unc-60	2.209331838	9.892742038	1.46E-42
C05D12.1	4.114748361	5.765105015	1.80E-42
sym-1	3.001176211	7.664264351	2.98E-42
cey-2	-3.059678178	8.284851433	3.10E-42
rpl-11.2	3.270133442	7.403153607	3.50E-42
tth-1	3.075635941	8.262802747	4.22E-42
act-4	2.327950896	11.712064	5.34E-42
lin-28	3.143104136	6.353071412	7.97E-41
let-4	4.110667636	6.22238295	1.35E-40
F13E6.1	3.053648274	7.581205226	8.07E-40
T07A9.9	2.51571614	10.13129556	8.92E-40
ifb-1	2.847813519	8.673579932	3.24E-39
let-60	2.239206234	7.508887028	3.68E-39
cdh-9	4.071373635	6.702900432	3.87E-39
pab-2	3.061026885	11.05154214	4.38E-39
tbc-19	3.579229355	6.365708043	4.57E-39
Jun-01	2.923240327	7.672071152	4.57E-39
rab-1	2.372373978	9.742071768	5.05E-39
apm-1	3.669715716	7.78908143	6.19E-39
ctn-1	2.988059899	6.689842245	1.45E-38
dlg-1	3.599349049	9.352376827	1.51E-38
F32A7.5	3.371211341	7.995220287	2.70E-38
rab-11.1	2.598726053	10.80450117	2.89E-38
max-1	3.700844298	5.661112214	4.58E-38
plp-1	2.759445759	9.818228169	5.43E-38
ZC513.7	3.744327273	8.333116729	1.18E-37
calu-1	3.147919891	8.624531393	1.28E-37
unc-83	3.094922162	7.70489035	1.41E-37
dao-2	4.678093059	6.518944182	2.08E-37
eef-1A.2	2.992618814	11.41860235	3.12E-37
C09F9.2	3.489210231	7.773179129	1.07E-36
lars-1	1.975847659	8.952093059	1.53E-36
F15D4.5	3.642087366	6.230149059	1.69E-36
C15C7.5	3.266031659	6.181002243	1.69E-36
F54D5.9	-4.350204908	5.417126019	1.93E-36
vab-19	4.377864526	6.794721971	2.61E-36
lact-5	4.250469798	6.692570875	5.06E-36
snb-1	2.736532972	7.936903743	5.55E-36
ect-2	-3.572115186	6.266247059	8.58E-36
sma-1	3.003451497	11.57728263	1.31E-35
D1005.2	3.946077421	5.810349447	1.77E-35
tag-299	3.735714421	4.716105194	2.02E-35
let-805	3.341054774	9.554527302	2.61E-35
Y39E4B.5	-3.479050049	5.445283689	3.70E-35
cey-1	2.400333123	11.16136233	3.84E-35
vab-10	2.866993612	11.04059033	9.23E-35
sek-1	3.429389855	8.577074373	1.76E-34
mrp-2	3.773853373	8.340633427	3.09E-34
ZK896.1	4.370171977	5.62091564	5.02E-34
vit-5	-2.219874857	12.85367525	7.12E-34
ftt-2	2.499493499	10.79386534	1.12E-33
dex-1	4.098085753	6.726600944	1.12E-33
egl-15	3.565111224	7.804312725	1.15E-33
hum-6	4.692473361	7.300342093	1.45E-33
spc-1	2.967087902	10.31898192	3.64E-33
byn-1	2.144844407	7.465034827	3.83E-33
vit-2	-2.505529604	12.74590774	7.95E-33
rrf-2	3.6716634	7.464593492	1.19E-32
Y65B4BL.1	4.2772192	8.251009398	1.30E-32
R102.5	1.985602539	8.823521088	1.61E-32
ifa-3	4.990312991	6.465108391	1.91E-32
lbp-2	-4.266007771	5.855115905	2.05E-32
W09D6.5	3.603944007	7.003923273	2.35E-32
H40L08.2	2.505539918	6.607362246	2.62E-32
F15B9.8	5.296233493	4.608597458	3.69E-32
fasn-1	2.924680161	11.21902664	4.04E-32
nex-1	3.003547432	9.942453517	4.28E-32
C18B2.4	3.06938324	7.322444427	4.97E-32
K05C4.2	2.980855178	6.4786628	6.25E-32
R06C1.6	3.321455253	5.992979441	6.41E-32
rme-1	2.490554719	10.27652328	6.90E-32
unc-70	2.440220079	9.707875958	7.59E-32
C53B7.3	-7.99813185	3.955110723	1.25E-31
C37C3.2	1.933597702	7.212430037	1.41E-31
nab-1	2.658624128	6.452184757	1.50E-31
soc-2	2.877588302	6.587131027	1.50E-31
axl-1	5.230718665	5.015720682	1.57E-31
asp-6	-1.94766142	8.141246371	1.99E-31
H28G03.1	2.666348977	8.465013402	2.10E-31
asp-1	-2.631816663	7.46303708	4.32E-31
deps-1	-2.611944145	6.204177544	6.39E-31
unc-44	2.446052099	10.73095156	6.80E-31
gld-1	-3.776220555	8.402234887	9.83E-31
C36E8.1	2.154185225	8.087839606	6.10E-30
flp-7	4.042333421	4.887600684	1.15E-29
F20D1.3	3.307179448	9.330881611	1.41E-29
rpl-24.1	1.984023806	7.62622715	1.81E-29
vha-14	2.619619819	7.620262163	1.98E-29
T19B10.5	3.710249121	7.541121556	2.71E-29
egl-30	2.456976008	8.973310112	2.96E-29
his-71	3.860444377	5.539427797	4.13E-29
unc-52	3.088512531	8.297277688	7.24E-29
far-6	-4.7980636	5.727666518	7.89E-29
dpy-17	3.4870993	7.657851214	9.77E-29
clec-87	-3.484129273	8.572177284	1.09E-28
C10G11.7	2.183264339	8.742838879	1.11E-28
W05F2.3	-3.604332725	6.477563125	1.11E-28
F40F4.6	-4.46053402	8.756782698	1.12E-28
T19C3.4	3.726294444	6.062576131	1.14E-28
C32E8.3	3.009230913	5.293492602	1.16E-28
T05A8.3	4.654481903	7.530703929	1.31E-28
ttr-59	3.310413974	6.444838136	1.61E-28
C34C12.6	4.111542445	4.716844909	1.67E-28
arf-1.2	2.611787959	9.527396841	1.81E-28
vhp-1	2.605657862	8.677595484	2.09E-28
daf-28	5.253068695	5.292836851	2.29E-28
rpl-2	1.763687754	8.477918509	3.16E-28
frm-2	3.146455337	7.053153429	3.61E-28
C25F9.11	5.077603104	6.157038049	5.66E-28
nipi-3	2.801969914	8.688811349	5.69E-28
sqt-3	4.423429572	7.81610933	5.93E-28
cct-5	1.734660496	8.56128275	1.17E-27
bicd-1	3.233301153	7.640658962	1.37E-27
lam-2	2.347433076	8.089521452	2.15E-27
sod-1	2.063693878	6.943505101	2.47E-27
clec-91	-2.562855083	6.904264267	2.65E-27
klc-2	2.972698294	7.973898941	4.12E-27
ttr-20	3.596875208	5.234356741	4.54E-27
nekl-3	4.888531105	6.13791984	6.57E-27
perm-4	-2.704828484	8.944153085	8.69E-27
T23D8.3	2.101721371	7.489969105	1.21E-26
Y17G7B.20	2.270531861	9.325090336	1.24E-26
mlk-1	1.983487118	6.337323075	1.39E-26
adss-1	2.104984187	8.305282212	1.52E-26
nra-2	-2.748809647	6.566071834	1.56E-26
skr-3	3.379267415	5.695489129	2.34E-26
far-2	-2.59097396	9.718905225	2.71E-26
noah-1	3.667528449	9.404942752	2.75E-26
mlt-11	3.70621376	8.925204309	3.50E-26
polq-1	-1.995437103	5.961932612	6.14E-26
F36A2.3	4.270467472	7.535841835	1.02E-25
F32D1.7	-2.739929	6.280342804	1.04E-25
mua-3	3.441825345	8.954317809	1.23E-25
pme-5	2.087182024	7.502886978	1.27E-25
cmd-1	1.947659442	9.648088537	2.39E-25
eri-12	2.008719004	7.940278869	3.75E-25
atgp-1	2.665939301	6.511376993	3.98E-25
dao-3	3.390235683	7.773242699	4.65E-25
rpl-3	1.478272768	11.21595622	4.65E-25
rpl-7	1.721222899	8.354156366	4.65E-25
best-14	2.778658598	5.536565523	7.31E-25
T03D8.6	3.739713388	6.508535151	7.49E-25
aco-1	2.553828897	8.799284495	7.99E-25
apa-2	2.133840217	7.254766732	8.66E-25
sip-1	-2.837609436	7.480444265	9.82E-25
K07E3.1	2.484829147	7.436697251	9.82E-25
R08E3.3	2.259496374	5.912929725	1.22E-24
exc-4	2.217059357	6.113601474	1.39E-24
rol-3	2.984311379	5.355879032	1.44E-24
inx-13	2.894846997	6.894934111	1.68E-24
vit-3	-2.61615416	8.953363573	1.81E-24
dpy-14	4.199667116	8.258910694	2.26E-24
lpr-3	3.01680157	5.293608769	2.48E-24
frm-7	2.266305615	8.498825942	2.55E-24
vha-16	2.288456411	9.311357611	2.55E-24
Y62H9A.5	-2.793832509	5.284264342	2.77E-24
pgp-14	-7.321941649	4.458552218	2.89E-24
osm-10	5.172133395	5.153722162	3.06E-24
smc-4	-2.128534085	7.084984915	3.32E-24
srr-4	3.772252019	7.403771759	4.81E-24
C25A1.5	-2.407789363	6.074593841	4.82E-24
F34D10.6	3.938017455	5.819720764	5.68E-24
T25C12.3	-3.944737655	7.31318462	6.27E-24
perm-2	-2.975130848	7.445936748	6.53E-24
vha-10	2.429500081	7.95135041	6.60E-24
cct-3	2.283946495	6.548225078	7.43E-24
clec-63	-2.578257147	5.865858506	8.98E-24
R102.2	4.022128892	5.197242604	1.24E-23
F45D3.4	-3.696043151	7.548436268	1.38E-23
T18D3.7	3.963973877	6.457192892	1.98E-23
prx-3	4.30168347	4.918073802	2.08E-23
nex-2	3.215814018	7.582491897	2.50E-23
K07E3.4	2.065205228	7.108968634	2.61E-23
fbn-1	2.72120078	8.223723997	3.14E-23
vha-8	2.032921485	8.446808398	3.51E-23
ltd-1	3.161504562	5.259636797	3.57E-23
eef-2	1.57892804	11.126172	3.63E-23
C15B12.9	5.625767234	4.373520628	3.81E-23
F25F8.1	3.99481046	6.061240851	4.51E-23
F47B7.1	3.641986539	3.881103321	6.45E-23
ZK596.1	-6.050089674	2.997992683	7.09E-23
mec-18	4.616191783	5.2301362	7.18E-23
nfm-1	3.107089035	6.408957076	9.29E-23
clp-4	2.58670085	7.338448038	1.19E-22
rab-14	2.60188892	7.557644611	1.45E-22
hch-1	3.995414454	7.59371508	1.93E-22
cyb-3	-2.295028436	8.418816808	2.16E-22
C41D11.5	-6.663562234	3.070136318	2.31E-22
glh-4	-3.580448549	4.228267269	2.32E-22
T22D1.5	-4.209202832	5.650806047	2.48E-22
his-72	1.961198751	6.651919638	2.77E-22
C52A10.1	2.734289253	6.562168641	2.85E-22
T20F5.4	4.537032456	4.729203191	3.17E-22
trcs-1	-3.455917062	6.537783366	3.47E-22
lin-54	-2.889734354	5.985617063	3.68E-22
C49G7.12	4.180501952	5.500998353	3.68E-22
cyn-5	2.045549414	7.398165314	3.83E-22
cyb-2.1	-3.970028052	5.90710371	4.05E-22
tps-1	2.711583348	7.560436482	4.12E-22
lea-1	2.585235346	9.264428951	4.13E-22
cuti-1	4.83367109	4.548495625	4.43E-22
che-3	3.56463961	6.45580914	4.80E-22
hgo-1	2.053551515	7.338052406	6.50E-22
cgh-1	-2.246658117	9.291621508	6.83E-22
lec-1	2.084926115	8.916608374	8.05E-22
gbf-1	2.33341298	8.60424104	8.05E-22
gln-6	-3.979715343	7.89149805	8.38E-22
T24D5.2	3.255570451	4.38890723	9.14E-22
rps-7	1.955577769	8.357094147	1.02E-21
skpo-1	-1.874725221	7.136622838	1.78E-21
flp-20	6.380323247	4.999767202	1.89E-21
zip-2	2.137843811	8.998397679	1.93E-21
ZK1055.7	2.759244151	7.540267187	2.11E-21
rps-5	1.503674423	8.699844441	2.14E-21
dsb-1	-4.288588162	4.544164476	2.16E-21
ptr-4	4.949913543	6.993695144	2.16E-21
acn-1	4.429125357	8.211905632	2.59E-21
fipr-21	3.31348326	5.580062668	3.15E-21
F26G5.1	-4.181825161	3.486289331	3.24E-21
F53C3.5	4.082044556	4.569517433	3.29E-21
T11B7.2	4.575118681	3.406180021	3.72E-21
mig-15	2.760719328	7.57193881	4.63E-21
Y71F9AL.9	1.827985099	8.595352449	5.22E-21
pab-1	1.82789864	10.1308283	6.14E-21
tbb-2	1.543158744	10.35240534	6.54E-21
col-76	3.705950019	5.600575637	7.86E-21
rnr-1	-3.397985486	6.070135694	8.02E-21
R04D3.3	-3.905579486	5.21005729	8.03E-21
grdn-1	4.947750868	8.337530734	8.08E-21
B0393.3	-2.764098653	5.793837574	8.98E-21
F18A1.7	-3.724499127	6.953476234	9.95E-21
dnj-20	1.935683377	7.55600791	1.19E-20
hbl-1	2.633356438	6.941762938	1.19E-20
T07C4.3	-3.295255245	6.54907897	2.12E-20
col-122	-2.519903183	4.846066712	2.18E-20
F58H1.7	3.389133445	6.042197586	2.18E-20
lam-1	1.814499935	8.630125266	2.28E-20
mec-1	4.641612761	7.618457509	2.43E-20
rom-4	-2.722278384	4.70796349	2.48E-20
nasp-2	-2.33614419	7.528319701	2.62E-20
mop-25.3	-7.108283359	3.41771066	2.71E-20
lin-33	4.040249774	7.822353154	2.76E-20
rme-2	-3.259402027	7.932451487	2.76E-20
prdx-2	1.702463063	7.960351824	2.86E-20
unc-87	-2.227489134	7.508097575	3.05E-20
flp-16	3.255700185	3.94198741	4.21E-20
Y39A1A.22	-2.268141946	5.275682054	5.15E-20
W06H8.2	4.380689723	4.864719842	5.78E-20
cdh-1	3.22169154	6.881492173	7.43E-20
rhi-1	2.977079827	5.461781011	7.66E-20
dnj-27	2.43927319	6.73894104	8.26E-20
C05A9.2	3.900217371	5.183291094	8.54E-20
oma-2	-3.461726322	7.179186928	9.37E-20
pat-12	1.940037867	6.807697307	9.50E-20
Y38F2AR.12	2.872056185	6.467849926	1.07E-19
ins-4	5.24034226	4.467183875	1.20E-19
alx-1	2.220295717	8.99772296	1.30E-19
B0035.13	-6.891385886	4.794725083	1.30E-19
ZK909.3	3.378501346	5.895560593	1.56E-19
lam-3	3.091808304	8.146533687	1.70E-19
magu-4	3.279640625	6.56563163	1.81E-19
F25D7.4	-2.971783397	5.890657677	2.04E-19
rpl-13	1.788209955	9.083556335	2.14E-19
Y15E3A.4	3.304147746	6.218817321	2.24E-19
clec-78	4.413888216	8.794170759	2.35E-19
B0205.13	5.824419375	4.074625642	2.41E-19
vha-12	1.832058009	8.544431413	2.44E-19
rpl-35	2.152555119	6.676108317	2.69E-19
rps-0	1.340178782	8.209352969	2.72E-19
vha-11	2.007167414	8.304605655	3.13E-19
mec-3	7.966842391	4.420109755	3.13E-19
T14G8.4	4.529343107	4.017889274	3.75E-19
zip-5	4.280084889	4.185197772	3.87E-19
slc-17.2	-2.274448011	6.452326276	3.94E-19
ucr-2.1	2.220649363	6.854691633	4.54E-19
hgap-2	2.114484635	8.119967115	6.49E-19
F22F7.1	-2.641495931	4.97332658	7.24E-19
Y97E10C.1	3.115956046	5.829478862	7.84E-19
F35B12.9	-6.005247714	2.868075007	7.91E-19
set-9	-2.252236453	6.105191577	7.91E-19
rig-1	2.173214912	5.017253735	8.73E-19
sptl-3	3.033056103	6.003846354	9.04E-19
W04A8.4	2.921420246	5.952571035	9.04E-19
vha-2	1.879341157	7.978742756	1.05E-18
unc-115	2.729727317	7.797968931	1.21E-18
K09D9.1	4.696244548	5.565324471	1.27E-18
unc-3	4.75233059	3.95262185	1.27E-18
F46H5.3	1.828364265	9.035607756	1.33E-18
H31G24.3	-8.568279755	3.288400578	1.34E-18
Y73B3A.1	-3.24892396	5.58247415	1.42E-18
eef-1A.1	1.317035831	12.26764674	1.54E-18
lin-41	-2.086826326	7.579292692	1.55E-18
F17C11.1	2.937415235	6.451898958	1.79E-18
flp-8	5.069195048	3.909316184	1.81E-18
Y71G12B.6	3.78192979	5.291346051	1.86E-18
ral-1	2.824899574	7.179595296	2.02E-18
rmd-2	1.824079098	7.016059308	2.18E-18
pos-1	-2.347797297	7.865415114	2.35E-18
dpy-2	3.945568178	5.3109785	3.00E-18
hmg-11	3.819066749	3.878220397	3.21E-18
F41C3.5	-2.094857695	7.498408384	3.66E-18
tct-1	2.036439974	8.539785154	3.70E-18
rpl-5	1.508181564	8.171814663	3.87E-18
fkb-7	3.399662832	4.495793841	4.89E-18
vha-3	2.900446524	5.176199412	5.38E-18
pod-2	1.732358157	9.568481228	5.52E-18
prg-2	-4.359445533	4.513749646	5.76E-18
retr-1	-2.708094592	6.268356901	5.87E-18
mcm-4	-2.656279358	6.199945318	6.01E-18
bath-41	-2.562452131	5.160619161	6.20E-18
C23H4.6	2.376377622	5.657658604	7.38E-18
icd-1	1.939253776	8.71446508	1.11E-17
hda-2	-3.488271027	4.516794646	1.11E-17
F26F2.7	-5.467131165	4.191109289	1.15E-17
rps-16	2.057974521	7.250366766	1.24E-17
egal-1	3.129414045	7.468066792	1.34E-17
C30F12.3	3.92552394	6.377963603	1.53E-17
F55F8.9	-3.9376082	3.839622984	1.70E-17
oma-1	-4.03656866	6.574836424	1.72E-17
mex-5	-3.607976589	8.210671501	2.04E-17
unc-68	1.916498667	8.811451889	2.06E-17
ZK863.4	-1.876150537	6.08229162	2.49E-17
cey-3	-3.034203106	6.204000142	2.72E-17
vha-15	1.864084291	7.566574648	2.77E-17
grd-2	5.294114926	4.003883802	2.87E-17
ZK1073.1	2.100215996	6.919448026	2.93E-17
gcn-1	1.378454602	7.994497652	3.13E-17
mom-2	-3.424869354	6.114271543	3.50E-17
rab-30	2.05467469	6.710177006	3.56E-17
daf-7	3.494933306	5.829252226	3.86E-17
sqv-5	-1.432264329	7.103978508	3.96E-17
cpn-2	4.10145737	4.133764644	4.29E-17
F54G2.1	2.265598523	6.606363946	4.42E-17
F08F8.4	-6.412957837	3.065305724	4.59E-17
F13H10.6	3.29718673	4.922256989	4.83E-17
irg-2	3.517889323	5.25586335	4.95E-17
F44E2.4	4.164082372	7.247424754	5.47E-17
lgg-1	1.471766082	7.2079908	5.50E-17
Y57A10A.26	3.312423275	6.416365448	6.98E-17
nhr-31	2.59450878	6.772274196	7.53E-17
C47D2.1	5.107909674	3.443994946	7.53E-17
C05C10.3	-3.951379271	3.416375607	8.35E-17
C35E7.2	3.875163347	5.631470344	8.35E-17
Y51F10.2	-3.630382373	6.806605251	8.51E-17
nkb-3	2.365917671	7.252200311	8.56E-17
rpl-28	1.732246662	5.245482743	9.20E-17
cdk-1	-2.718674998	6.620458729	9.69E-17
K03H6.4	10.03457905	3.784049486	9.83E-17
C54E4.5	2.76879063	4.70108391	1.02E-16
T22B7.7	-2.796426484	6.05842924	1.13E-16
C34D4.1	6.159753436	3.982512196	1.18E-16
ZK822.1	3.233213314	5.53457954	1.24E-16
baf-1	2.37897845	5.085059162	1.24E-16
F53C3.6	3.266323623	4.907785716	1.25E-16
C33D9.6	3.940879895	4.413126481	1.25E-16
noah-2	3.701555916	8.3036108	1.29E-16
T20D3.2	-3.930006305	4.749891649	1.33E-16
abcf-2	2.154856135	9.858187441	1.35E-16
sqd-1	1.742237102	9.966039804	1.35E-16
T22F3.3	-1.981630411	8.450486537	1.47E-16
mes-4	-2.93708532	5.907463556	1.50E-16
ugt-2	4.171624896	3.581644955	1.87E-16
B0495.7	1.591325325	7.933182247	1.91E-16
C01G8.1	-3.679792061	7.21348432	1.94E-16
tag-151	1.820866805	7.618772028	2.07E-16
E02H4.6	-6.628819987	2.386160125	2.08E-16
eat-6	1.463416584	10.96831342	2.18E-16
hil-4	-2.748055766	4.660801419	2.28E-16
rpl-18	1.94847213	10.28586274	2.32E-16
spn-4	-3.68856736	7.705397221	2.41E-16
K06G5.1	-2.402678816	7.39937684	2.43E-16
Y50D4C.5	-3.530130118	4.208512006	2.56E-16
lgl-1	3.087999812	6.041072604	2.59E-16
sbt-1	2.299121662	6.72293569	2.69E-16
F56D2.5	3.469321209	4.758294844	2.73E-16
istr-1	1.876588474	7.437992855	2.82E-16
fbxa-79	4.728966713	3.907786057	2.93E-16
unc-112	2.562453313	8.256744374	2.97E-16
Y110A2AR.1	-4.802419126	4.626158048	3.13E-16
H11E01.3	2.431994356	6.142893281	3.77E-16
F26A1.1	-2.871158851	4.274004738	3.91E-16
C05B5.8	4.23481803	4.270515848	4.01E-16
lpr-6	6.109809677	3.780479809	4.37E-16
dod-6	-3.99929312	4.978443784	4.78E-16
alh-10	2.899034222	5.825446671	4.86E-16
tag-253	2.145865669	5.724738644	4.86E-16
zwl-1	-2.709457855	4.664533799	4.90E-16
igeg-2	3.321560318	4.202495712	4.92E-16
unc-27	-2.310559864	7.172298435	5.22E-16
elp-1	3.045834407	5.19435523	5.50E-16
puf-6	-3.12980788	5.864372186	5.67E-16
atgp-2	2.419648451	5.450337789	6.02E-16
M03A8.3	3.631173708	5.038656276	6.40E-16
gla-3	-4.223347946	5.937301553	7.13E-16
pgl-3	-3.226107255	4.810076006	7.42E-16
rps-30	1.852196374	6.835396123	9.51E-16
T24D1.3	-3.763673265	4.624347247	9.86E-16
aldo-1	2.2655791	7.349796169	9.98E-16
Y62E10A.14	-5.183100253	3.444293894	1.06E-15
gcy-32	4.842882068	4.029881911	1.08E-15
mec-9	4.9180006	6.34333206	1.13E-15
syx-2	3.448586677	7.770961319	1.22E-15
upp-1	2.375070767	8.058949225	1.24E-15
C08H9.2	1.604082964	11.01966482	1.25E-15
act-3	1.969649599	7.086197433	1.26E-15
swah-1	-5.826480754	2.410632722	1.33E-15
C32D5.8	2.550493991	5.814500042	1.35E-15
C01B10.11	3.297837027	6.861967077	1.38E-15
ptr-2	-3.221685121	6.557225026	1.41E-15
ZK1055.6	2.754445105	6.724596403	1.64E-15
C06G3.6	2.471868763	5.509405904	1.84E-15
tba-5	6.041502399	3.568412679	1.92E-15
rnp-8	-4.077217515	6.48765603	1.98E-15
pry-1	2.5328448	6.125108578	2.06E-15
F15H10.7	7.327151113	4.077285787	2.18E-15
unc-97	1.991222607	6.325411523	2.24E-15
rpl-1	1.424048278	6.900365543	2.32E-15
C05C8.7	2.348577253	6.788561683	2.49E-15
tag-120	4.458854075	4.869718867	2.54E-15
DC2.5	5.414955155	3.328379783	2.55E-15
W06H8.5	2.136018972	7.24338108	2.61E-15
rpl-23	1.5772812	7.864456036	2.79E-15
ptp-1	3.278264608	7.050855578	2.81E-15
ifet-1	-2.255947342	8.096189887	2.84E-15
usp-48	-1.721552923	6.362631131	2.94E-15
air-2	-2.524306122	5.84401846	3.08E-15
cpf-1	-3.066075968	3.816597553	3.08E-15
C14F11.6	4.694855471	5.001361957	3.64E-15
cpb-3	-2.811514287	6.04948146	3.81E-15
bir-2	-6.64248099	3.911973139	4.53E-15
rps-3	1.301593351	9.43226328	4.79E-15
F31F6.2	-9.686341797	2.509074669	5.37E-15
dct-6	2.462451095	6.893282134	5.40E-15
lipl-7	-3.624844847	4.193372423	5.48E-15
C01F1.3	3.207060386	6.221467071	5.55E-15
F33H2.5	-2.282255295	6.604293174	5.77E-15
F47B8.2	3.163248728	6.314446934	6.60E-15
rsks-1	1.675767375	7.376080231	6.66E-15
aagr-2	-3.354240262	5.883897188	7.91E-15
rpl-6	1.567563299	9.171421113	7.95E-15
cct-1	1.70712273	7.607010633	8.51E-15
C25F9.12	5.696512353	3.24655906	8.51E-15
mlc-5	2.580709058	6.25702966	8.58E-15
rop-1	1.835296996	7.749553709	9.01E-15
nhr-3	2.48694731	7.293006349	9.19E-15
mec-17	4.330132777	6.036640281	9.69E-15
F11A5.9	-3.795038196	4.941358438	9.86E-15
R119.1	-5.529967957	2.83935178	1.01E-14
mlc-7	2.636903603	4.318966036	1.03E-14
ztf-7	1.574098897	9.892787231	1.09E-14
wago-4	-2.629328176	6.119226151	1.09E-14
prg-1	-1.93540922	7.310987925	1.15E-14
yap-1	2.20533011	7.443260224	1.39E-14
xpo-1	1.48320982	10.06175558	1.53E-14
hcp-1	-2.543933859	6.912720437	1.53E-14
C16H3.3	2.308969175	5.678293748	1.55E-14
asm-3	-3.452181107	3.572731492	1.71E-14
C05C9.3	4.013084465	3.576833901	1.71E-14
T21B10.4	-3.141487132	5.062810133	1.72E-14
flp-14	3.747114706	5.718980232	1.95E-14
egl-21	2.268561842	8.039358831	1.95E-14
pmk-1	2.686341203	5.658489914	2.03E-14
try-1	-4.254649375	2.580092145	2.05E-14
ngp-1	1.891467612	7.241520031	2.32E-14
B0334.3	2.062606653	7.541132643	2.38E-14
F59C12.4	5.216442605	3.198472092	2.41E-14
C37A2.7	2.051371613	4.390703356	2.49E-14
rpl-20	1.833609202	9.230386981	2.49E-14
egg-2	-2.993075501	6.565850571	2.61E-14
ptr-1	2.816394333	4.64712647	2.62E-14
zim-2	-5.627139762	3.289370506	2.77E-14
rps-1	1.561130308	10.08576299	2.81E-14
dlk-1	1.952999968	6.53284132	2.96E-14
skn-1	1.618247455	9.026320045	3.05E-14
riok-1	1.466034475	6.550797814	3.09E-14
mig-6	1.860120878	9.22304273	3.36E-14
rps-26	1.920674692	6.610145048	3.42E-14
tag-80	2.641413932	7.883468269	3.42E-14
pgl-1	-2.710213522	6.580103625	3.50E-14
Y41G9A.5	3.701203829	6.823671894	3.59E-14
par-2	-3.149942643	4.651179496	3.71E-14
hsp-110	1.414396402	8.588827961	3.83E-14
T23B3.6	4.623943562	4.687222585	3.83E-14
K10D6.2	3.5069178	5.159405231	4.04E-14
cst-1	2.376948165	3.867669556	4.55E-14
hum-4	2.849690103	6.829612257	4.89E-14
ttr-30	3.448576896	3.399788177	5.22E-14
puf-11	-3.859973325	6.84879826	5.32E-14
mex-6	-3.986889764	6.896143607	5.52E-14
vit-6	-2.202768756	13.53734192	5.60E-14
ptr-20	-7.635755586	3.04019	5.64E-14
nos-2	-3.58232679	6.034984864	5.73E-14
icd-2	1.704438155	7.454624925	5.86E-14
pcyt-1	1.969618716	6.20365379	6.09E-14
wago-1	-2.816294503	7.15846011	6.17E-14
puf-5	-3.200880972	8.75260476	6.58E-14
hif-1	1.477094539	8.371914416	6.61E-14
T06E6.10	-6.871243118	3.229512345	6.74E-14
F59C12.3	2.354092538	6.187317524	6.88E-14
iftb-1	1.701178044	6.801625412	7.11E-14
qdpr-1	2.184786772	6.440571195	7.11E-14
Y71F9AL.8	-2.491597611	3.781105545	7.21E-14
skr-1	1.875960727	7.430847492	7.55E-14
sqv-4	-2.726165731	5.483015062	7.86E-14
aqp-2	2.051318193	7.484491571	8.79E-14
gcy-19	3.899004372	3.886662762	9.24E-14
C48E7.1	2.764504286	5.902021079	9.68E-14
rpl-24.2	2.831014395	4.630539592	9.83E-14
C18C4.5	1.639018309	6.500152089	1.02E-13
F46A8.7	2.510868442	5.678373528	1.02E-13
ttr-2	2.148685976	6.295010711	1.03E-13
F11A10.5	-2.818835726	5.665828146	1.04E-13
C30F12.4	-3.433607558	4.361823766	1.04E-13
R74.8	-1.643816322	7.174315845	1.12E-13
pgal-1	3.027394369	7.653335227	1.13E-13
ain-2	1.446549726	7.76095038	1.16E-13
alg-1	2.197991694	7.459539641	1.45E-13
Y49E10.4	-5.679410729	2.688262884	1.46E-13
T10C6.7	-6.329821082	2.251788701	1.53E-13
bub-3	-2.760665527	5.606869996	1.56E-13
egl-3	2.257045041	9.562103567	1.62E-13
tub-1	4.276032775	3.929525385	1.62E-13
cdc-73	-2.273377485	3.837703732	1.63E-13
cyn-6	2.926550326	5.306370312	1.63E-13
unc-14	1.471081732	7.462797216	1.70E-13
nhr-50	3.389969233	3.904357111	1.78E-13
unc-23	2.357033859	5.647075367	1.98E-13
cin-4	-5.947186723	2.951842293	2.07E-13
sel-2	1.588578481	9.178577465	2.11E-13
scl-5	-7.37827738	3.15800168	2.24E-13
mca-2	3.12777155	8.000571334	2.27E-13
rpl-9	1.682955473	6.931981374	2.46E-13
K10B4.3	2.954257147	6.295492248	2.46E-13
act-2	1.594992984	8.997855097	2.62E-13
H21P03.2	-2.713916779	5.308096973	2.65E-13
pqn-31	-6.881497662	2.133149209	2.72E-13
mut-2	-6.65184323	3.381880377	2.75E-13
ptr-5	1.696335214	5.257350451	3.15E-13
nkb-1	1.37176369	7.867764468	3.17E-13
tnt-2	-2.664730446	6.505902759	3.28E-13
cyp-35A3	4.41155204	3.796546914	3.34E-13
F19B10.13	3.469140296	5.395462534	3.43E-13
tag-146	-3.613702011	4.081816207	3.48E-13
ttr-5	-3.878665027	2.239076498	3.49E-13
T01D3.1	3.044060269	5.886708192	3.63E-13
C34C12.2	-2.128740205	4.70575077	3.67E-13
ivd-1	-3.273289382	4.809882566	3.77E-13
cpl-1	-1.734072205	7.547659119	3.90E-13
rps-14	1.704801919	7.082754501	4.02E-13
T19H12.2	-2.154738478	6.284447864	4.09E-13
aagr-4	2.799853811	6.912694778	4.09E-13
Y47G6A.14	-6.797591123	2.613773698	4.17E-13
Y110A7A.2	9.573901334	4.035660643	4.17E-13
F40G12.11	-5.929112968	3.192520026	4.19E-13
prk-2	3.147021586	5.904329768	4.31E-13
dhs-20	-6.673958877	2.648445119	4.31E-13
sto-1	2.173712538	6.588243104	4.51E-13
hrde-1	-2.644903175	8.289833623	4.55E-13
ima-3	1.144030204	8.542913377	4.60E-13
nep-21	4.370925539	5.429316245	4.78E-13
F54B11.5	2.252299927	5.391543395	5.07E-13
T05C12.8	4.137164738	3.310258029	5.10E-13
laf-1	1.544221911	7.828981171	5.19E-13
snt-4	2.191560196	7.104316286	5.23E-13
lfe-2	2.604489337	5.990872699	5.46E-13
M163.1	2.15567999	5.800200065	5.73E-13
cyk-3	1.452866606	6.577400786	5.85E-13
tag-353	-1.873000861	5.538633204	6.27E-13
pdcd-2	2.440625993	5.99486371	6.40E-13
svh-2	2.042102045	7.738379273	6.67E-13
C08E8.4	3.449724683	4.733934743	6.79E-13
F42C5.9	2.437226696	6.370995941	6.82E-13
cpz-2	-3.038631467	4.976206098	7.04E-13
perm-1	-4.455718019	5.027095599	7.21E-13
Y58A7A.4	4.426857565	3.763257653	7.32E-13
gon-4	-2.441210134	6.072871975	7.34E-13
ptl-1	4.272710402	4.995856777	7.54E-13
dpyd-1	1.930373314	6.665724394	7.78E-13
T14B1.1	3.497561128	6.422365744	7.91E-13
let-99	-3.085343733	5.610116044	7.95E-13
W03G11.4	2.890045495	6.597685917	8.58E-13
Y76B12C.6	-2.177448539	4.91383202	8.78E-13
ZK484.1	1.917534806	8.038566498	9.32E-13
F35G2.1	-2.837970932	6.654819957	9.44E-13
sro-1	5.235268241	4.597465081	9.51E-13
F26E4.3	3.522667412	5.095278043	9.69E-13
F20D1.1	2.207577781	5.24801902	9.95E-13
frm-5.1	2.194758794	3.834090237	1.04E-12
tag-273	2.199712997	7.411479168	1.06E-12
cosa-1	-5.416787768	2.117685649	1.18E-12
chs-1	-2.545823334	7.689189086	1.18E-12
hpo-24	-3.907388455	5.318026026	1.20E-12
lys-7	-2.090081048	8.660265775	1.23E-12
puf-12	1.534448137	7.745981831	1.27E-12
T12A2.1	2.997419693	4.866626247	1.35E-12
wht-2	-5.585908541	4.697169761	1.36E-12
F19C7.8	2.786454183	5.416610847	1.38E-12
ubql-1	1.798643923	8.247470515	1.41E-12
R02F2.1	1.421129319	10.28085591	1.42E-12
rpl-17	1.433866427	7.949520541	1.44E-12
Y41C4A.29	2.859999616	4.867022344	1.47E-12
sma-5	3.143878345	5.117795459	1.59E-12
mek-1	1.809500961	8.085281024	1.67E-12
Y7A9A.1	-8.828767221	2.369305673	1.68E-12
fos-1	2.767882708	6.438535738	1.69E-12
osm-11	-2.140653244	8.416274767	1.71E-12
pdi-1	1.6101661	8.542085782	1.74E-12
gck-4	1.789504899	6.718659484	1.86E-12
F13A2.2	5.357042381	3.511527833	1.90E-12
casy-1	1.784441151	8.056471107	1.91E-12
mcm-5	-2.490374667	6.217897901	2.05E-12
lim-8	2.535319938	5.667042003	2.05E-12
hpo-6	-3.89837879	4.151015138	2.17E-12
far-1	-2.123948017	6.888862722	2.34E-12
F11E6.7	-2.231833005	6.62657039	2.49E-12
rpa-1	-1.551860428	7.115349303	2.71E-12
F46F11.7	3.45629434	5.270413102	2.86E-12
rpl-21	1.50073268	6.654084917	3.03E-12
gdi-1	1.632301791	8.24361189	3.17E-12
paqr-1	-1.275556861	5.638382289	3.17E-12
sup-36	2.828800443	3.932234155	3.26E-12
clec-266	2.124489513	5.28611236	3.28E-12
T23H2.3	-3.532202001	4.765100174	3.28E-12
vha-17	2.94074708	4.642593989	3.30E-12
apl-1	1.804047695	9.578358547	3.31E-12
mltn-9	2.524540085	6.140980791	3.62E-12
far-8	-2.629930084	4.619791717	3.72E-12
egg-6	-3.086393986	7.528740054	3.88E-12
W10G11.2	-8.877116542	1.702658864	3.88E-12
rpl-16	1.432155044	9.281594753	3.95E-12
inft-2	-3.270908591	5.718781366	3.97E-12
hpo-42	-5.668498607	2.987618293	4.06E-12
efhd-1	1.900385778	6.954159619	4.08E-12
acp-6	-1.625426534	6.463069358	4.16E-12
C33E10.4	7.02915397	3.208796093	4.33E-12
Y65B4BR.1	-8.931346787	1.750641176	4.36E-12
gpd-2	1.528835507	7.032926587	4.46E-12
rps-13	1.698571151	6.860644593	4.60E-12
nhr-178	4.12112529	3.867312255	4.60E-12
rgs-3	3.908355502	4.085029727	4.62E-12
puf-3	-4.405999584	7.39762009	4.76E-12
dhs-21	3.175101928	3.956074638	4.87E-12
rps-8	1.448670791	9.643973433	4.89E-12
ttr-51	-1.823307056	5.039562323	4.95E-12
rpl-19	1.646789176	7.743971267	5.10E-12
gld-4	-1.76316389	7.704177577	5.54E-12
ZC190.4	2.198263472	5.389119222	5.67E-12
ergo-1	-1.649415679	6.954536202	5.76E-12
F09G2.8	-2.862147345	4.504127477	6.10E-12
imp-1	-2.105160889	6.479725009	6.18E-12
jph-1	2.35096334	7.160132541	6.53E-12
daf-18	-3.006838348	7.458820937	6.57E-12
tag-278	2.057999836	7.06538998	6.72E-12
mig-10	2.342261293	7.40889156	6.88E-12
F31D4.5	4.250163552	3.720961256	6.90E-12
kin-19	1.670144378	9.282553351	7.37E-12
Mar-03	-3.818320032	5.10515485	7.42E-12
plk-1	-2.839671413	6.182930304	7.45E-12
cpr-6	-2.404958205	7.411805642	7.63E-12
knl-1	-2.108327193	6.390323634	7.65E-12
flp-5	3.58590228	3.190084119	8.03E-12
dkf-1	2.189037364	5.337967778	8.04E-12
swsn-2.2	-1.658895549	5.635087302	8.73E-12
ifta-1	3.640830454	4.682212987	9.52E-12
dnj-14	2.465649297	5.923504672	9.72E-12
mec-8	2.359993638	6.608104671	9.97E-12
T04A8.7	-1.77650012	5.549086438	1.02E-11
C33B4.4	3.099433207	3.103985784	1.06E-11
T12C9.7	-4.823729067	3.109335413	1.06E-11
npp-7	-1.497552749	7.842517135	1.14E-11
C48B4.9	-7.113324906	2.005197854	1.15E-11
C52A11.3	7.203085754	3.385873377	1.16E-11
Y49F6B.9	-5.630598497	2.697479832	1.18E-11
cyp-34A4	-7.812140902	2.785508954	1.18E-11
Y37D8A.2	-4.946686719	8.207380263	1.19E-11
mak-2	2.580525254	5.71873748	1.19E-11
F53F8.5	-2.388577531	3.528348815	1.27E-11
chc-1	1.747729614	9.992870259	1.32E-11
T23G7.3	2.066060502	6.964849537	1.33E-11
ppw-2	-2.98268667	6.769803041	1.34E-11
dpy-11	1.676506603	6.681200855	1.36E-11
rpl-25.1	2.544780128	4.165279999	1.41E-11
daf-21	1.023049196	11.78635601	1.41E-11
sta-2	2.483116271	5.45211052	1.43E-11
B0511.13	-3.650708982	4.044039218	1.55E-11
rack-1	1.230093915	10.7312446	1.57E-11
snpc-4	-2.444998693	5.473076191	1.60E-11
C37C3.7	3.152523714	4.81170352	1.70E-11
F10G7.10	1.534852139	7.028909312	1.75E-11
F47D12.6	3.446848483	2.996917269	1.77E-11
K02E10.4	4.07502286	3.691724042	1.78E-11
K09G1.1	2.241720705	5.696534935	1.81E-11
Y105E8A.24	1.614489521	7.941352018	1.83E-11
Y48G1BL.5	-8.757210771	1.573782065	1.83E-11
C06G3.5	1.69909429	6.908096406	1.88E-11
cee-1	-2.310260764	4.503831721	1.97E-11
pdi-3	1.403781836	9.792681104	2.05E-11
K06A5.1	-3.3772452	4.523616639	2.20E-11
rps-4	1.371793192	8.773848165	2.27E-11
unc-13	2.115125834	7.451574383	2.31E-11
Y102A11A.9	4.347250651	4.374137685	2.38E-11
gln-5	-3.109075949	6.489690426	2.48E-11
hecd-1	1.105805206	10.15283835	2.50E-11
mcm-3	-2.964788944	6.642535237	2.51E-11
clip-1	1.872828297	6.269356334	2.52E-11
sams-1	2.523343226	6.304849756	2.52E-11
M57.2	1.956214624	7.189464503	2.62E-11
uig-1	2.212097489	5.389482826	2.65E-11
C34E7.4	2.229444975	5.883883797	2.68E-11
acbp-7	4.475492377	3.697665094	2.77E-11
Y43E12A.3	-6.263036027	2.644027243	2.79E-11
mig-2	2.348547189	5.981004381	2.82E-11
ubq-2	1.561183596	6.445085369	2.84E-11
R08E3.1	-2.230898043	6.539923481	2.85E-11
rla-1	1.831309223	7.851772142	2.87E-11
cyp-33C8	1.847300119	5.581959642	2.87E-11
rpl-27	1.715503597	5.679383563	3.12E-11
ctg-2	3.067910386	5.227764859	3.15E-11
C06A1.4	-3.043528997	6.196895132	3.15E-11
apc-2	-2.107022434	4.894972627	3.16E-11
zip-9	2.196601862	6.640841646	3.17E-11
vha-9	1.628383716	6.055820734	3.18E-11
tub-2	2.756546678	7.289560063	3.59E-11
mkk-4	3.279782712	4.68698394	3.62E-11
C49G7.3	-5.050883035	2.941527118	3.68E-11
dhhc-4	1.931968008	6.666899891	3.71E-11
kin-29	1.64993787	7.065502406	3.72E-11
cyk-4	-2.929444409	6.863880667	3.82E-11
F49H12.5	1.844866381	5.368398875	3.92E-11
aman-1	-3.777052604	4.409995479	4.24E-11
lipl-2	-5.923668538	1.972527409	4.56E-11
pars-1	1.891488628	7.042721379	4.68E-11
F41D9.2	3.158317921	6.567418388	4.81E-11
dnj-12	1.978002208	8.39485076	5.00E-11
eps-8	2.641039104	7.105238972	5.20E-11
C03E10.3	6.385208406	3.666688674	5.38E-11
mec-12	3.234224321	6.089259933	5.41E-11
prmt-3	-2.037636637	6.021604031	5.41E-11
riok-3	2.301020968	6.327769405	5.68E-11
C50C3.1	-4.82958095	3.666821726	5.91E-11
vit-1	-2.373412534	7.973983311	5.99E-11
F14F9.4	2.353517917	5.866416465	6.00E-11
ins-26	5.233709187	4.683034759	6.07E-11
slo-1	2.043239047	3.949586774	6.17E-11
cyb-2.2	-4.617860805	6.477551494	6.21E-11
haf-9	-7.318957074	1.992933235	6.36E-11
col-121	4.081412703	5.247700832	6.51E-11
chl-1	-5.648731156	3.718838108	6.58E-11
F10C5.2	-3.279308212	6.34978867	6.59E-11
rba-1	-1.81607377	4.533648181	6.83E-11
dohh-1	2.16479655	5.645192889	7.18E-11
F25E2.2	-5.759397653	3.506157313	7.24E-11
C07A12.7	2.178037445	5.81226744	7.36E-11
ceh-49	-4.651759088	1.991259663	7.54E-11
4R79.2	4.046943798	4.395238389	7.61E-11
abl-1	1.802186977	6.669828945	7.61E-11
F57F4.4	-3.201548555	4.152315783	7.61E-11
H17B01.5	4.007554438	2.401985567	7.67E-11
mup-4	2.254927995	8.24129106	7.78E-11
Y105E8A.25	1.397932955	5.636704542	7.79E-11
gyg-2	-3.401916929	6.44759734	7.94E-11
xrn-1	1.294177992	6.238148168	7.94E-11
swsn-6	-1.855259257	5.662119631	8.03E-11
set-24	-3.610283316	3.872912046	8.29E-11
fkh-8	4.882361436	3.033918921	8.33E-11
inx-22	-4.299584189	4.873098694	8.34E-11
clec-88	-2.659204387	6.266387899	8.35E-11
mcm-7	-2.185733046	7.474021148	8.44E-11
vha-13	1.837798643	9.07887945	8.70E-11
ZC317.7	-5.064028092	2.311021721	8.96E-11
gsr-1	1.712194581	8.24361197	9.95E-11
him-1	-1.217851074	7.202557085	1.00E-10
mig-5	-2.439629936	5.41162997	1.02E-10
cdc-42	1.103662152	8.076368608	1.02E-10
T27E4.7	3.198235697	4.487443416	1.05E-10
tag-77	1.219221046	6.414929279	1.06E-10
C36A4.4	-2.296897948	4.49793944	1.15E-10
rnr-2	-1.407009187	8.173029496	1.17E-10
R07B7.2	-3.465121582	5.013070161	1.17E-10
Y38H6C.14	4.11939237	2.599447135	1.20E-10
F41E7.1	-2.141556053	5.51329137	1.28E-10
C16A3.6	2.236256635	6.192146198	1.29E-10
C44B7.10	-2.002864694	5.994611513	1.29E-10
ZK809.5	-2.866534614	5.439105469	1.31E-10
cnc-6	-5.009077755	4.550293965	1.32E-10
aspm-1	-2.847965534	4.782864455	1.33E-10
kdin-1	-3.514273405	5.505957217	1.37E-10
T21H3.1	-2.567849769	5.369924738	1.37E-10
B0001.8	-2.289457767	4.315368318	1.39E-10
fah-1	2.469097034	6.556947521	1.42E-10
Y37B11A.3	2.190206514	3.646340792	1.53E-10
knl-3	-4.164317711	3.406462641	1.59E-10
zig-7	-8.435935665	1.998701396	1.64E-10
F33E2.4	5.13674114	3.462258253	1.65E-10
aqp-10	2.575598128	4.778679688	1.69E-10
cdc-6	-2.278085023	5.295787196	1.70E-10
scc-3	-1.960831447	7.244342567	1.70E-10
Y42H9B.3	-3.015798757	4.923164845	1.71E-10
clec-41	-2.24563486	7.066565962	1.83E-10
acbp-3	5.135483687	2.880397951	1.89E-10
asna-1	1.896522727	6.245366988	1.90E-10
arf-3	1.869537923	7.916866717	1.92E-10
F13D11.4	2.545949732	5.285962513	1.94E-10
pho-11	-3.389116105	6.780842017	2.01E-10
mec-7	3.999479189	5.968920923	2.07E-10
zig-4	3.171646823	4.575822972	2.20E-10
K04B12.2	2.58038496	5.783798672	2.33E-10
cyp-13A10	4.266009741	3.640889496	2.42E-10
clec-150	-2.714992925	4.842447716	2.48E-10
dyn-1	1.512455918	7.477560766	2.50E-10
tcc-1	-1.587330746	7.33607107	2.64E-10
C39D10.7	-2.752617937	9.434339226	2.64E-10
rog-1	-2.692931936	4.480762432	2.73E-10
klp-11	2.844318103	5.34861565	2.76E-10
pfn-2	1.60928574	6.321853192	2.76E-10
F01G4.4	-1.97282871	4.234921809	2.81E-10
col-101	-4.551094802	3.510899543	2.82E-10
F53B2.8	2.60772565	6.251612226	2.85E-10
ham-2	2.296058694	3.947171469	2.92E-10
F48E8.3	2.193307523	6.567732826	2.94E-10
unc-119	1.734839938	5.711030019	2.99E-10
acs-13	-1.119908593	8.065698124	3.22E-10
moag-4	2.517297218	4.327443759	3.29E-10
Y56A3A.7	2.134779126	5.562860174	3.37E-10
lim-9	1.722452106	6.785653574	3.37E-10
C07A9.9	2.612862134	4.008097927	3.56E-10
hyl-1	-3.76336444	4.490651994	3.57E-10
brc-1	-3.852243714	3.933167409	3.57E-10
nac-1	3.147649964	6.41323379	3.59E-10
dhs-27	3.024825584	3.742325573	3.63E-10
glp-1	-2.733103493	6.967646939	3.68E-10
osm-7	2.221444735	6.039479344	3.82E-10
F35B12.4	-8.544312414	1.361118575	3.83E-10
F15G9.1	2.753913437	4.867805795	3.90E-10
pqn-24	-3.569841478	4.562412245	3.92E-10
C17F4.7	-2.705018999	5.776093623	3.97E-10
cyp-13A1	6.177215391	3.059892607	3.98E-10
F53C3.13	1.350291145	6.756295697	4.40E-10
capg-2	-2.404374302	6.244966636	4.49E-10
jmjd-3.1	2.617021113	5.570489121	4.49E-10
wars-1	2.200033622	5.583844592	4.63E-10
gpd-3	1.518320982	6.402234941	4.68E-10
pgp-13	-8.604044607	1.43138318	4.77E-10
npp-22	-2.834765204	6.164674414	4.78E-10
wrt-9	3.270193368	3.394961467	4.83E-10
mel-32	-2.099056519	6.348820919	4.87E-10
zyg-11	-2.252279182	7.393646801	5.03E-10
klp-15	-4.067860819	5.206282523	5.25E-10
F58G1.7	4.139356347	4.569206426	5.48E-10
odc-1	1.715037925	6.084726858	5.84E-10
rde-10	-2.743463281	3.666024836	5.96E-10
cyc-2.1	1.774449399	4.576486175	6.14E-10
atp-6	2.39166267	7.725668861	6.30E-10
M01A10.1	-3.664148958	4.370677878	6.30E-10
xpo-2	-2.534552996	5.784139731	6.39E-10
acdh-1	-5.62245647	1.816236523	6.39E-10
athp-1	-1.368118737	5.447315824	6.55E-10
ctg-1	2.241867322	6.104092756	6.55E-10
C24B5.4	2.576351061	3.510523798	6.66E-10
moc-2	3.434845682	3.797654002	6.74E-10
rps-6	2.201167208	9.118518032	6.77E-10
rla-2	1.931080418	3.848066177	6.80E-10
C03H5.9	6.159025162	3.107977303	6.90E-10
lpd-7	1.502532697	8.189484621	6.93E-10
htp-3	-3.235124732	5.291765971	6.98E-10
C11H1.9	3.27001478	4.028854521	7.05E-10
hke-4.1	-4.003508952	4.99935713	7.77E-10
polh-1	-3.242606447	4.716829354	7.81E-10
asp-5	-2.539734686	6.126446923	7.83E-10
C44C1.1	3.297920959	5.084099023	7.83E-10
B0507.2	2.953281373	6.720994756	8.02E-10
xpf-1	-3.876361027	4.920128285	8.04E-10
C30H6.12	5.066447165	2.262915263	8.18E-10
rps-20	1.548844304	7.143257632	8.21E-10
vps-4	2.383729364	6.957037744	8.21E-10
T28C6.7	1.488681875	7.834229879	8.51E-10
zyg-12	-1.475691331	5.343182982	8.58E-10
ZC247.1	1.380426998	7.446024444	8.58E-10
klp-4	1.738896127	7.341789969	8.88E-10
nphp-4	3.459112896	3.694512969	8.94E-10
K09E2.3	2.326718218	5.153541374	9.10E-10
Y54G2A.73	-3.654877327	1.998163198	9.28E-10
Y43E12A.2	2.477773441	6.115656287	9.31E-10
F38E9.5	1.417548484	6.315693089	9.45E-10
haly-1	1.761921946	6.936391526	9.70E-10
szy-4	-3.529701327	6.3267432	9.72E-10
F21C10.3	1.740799439	4.16465767	9.91E-10
clp-7	2.028882361	6.793433969	9.94E-10
spd-2	-3.23801358	6.276526217	1.03E-09
sipa-1	2.126675685	5.753453974	1.04E-09
C24H12.4	1.533957077	5.9425762	1.07E-09
F53F4.11	1.212564722	7.685431782	1.07E-09
rpl-26	1.544344175	4.362464235	1.07E-09
trpp-11	1.422808401	6.943238216	1.09E-09
rps-9	1.539610168	8.128744922	1.12E-09
F34H10.3	1.649035682	6.836131728	1.12E-09
W09C5.1	1.603243412	6.283531408	1.13E-09
dpy-7	4.916919356	3.763999267	1.18E-09
lgc-47	3.454392646	4.503098996	1.19E-09
ptrn-1	1.510794892	6.264870808	1.20E-09
Y53C10A.6	-2.785115115	4.789643984	1.22E-09
nhx-3	2.618161943	3.522901111	1.27E-09
flp-1	-6.236188782	3.895850587	1.37E-09
let-653	3.114840441	5.180506263	1.46E-09
tax-2	5.299030361	3.567399514	1.46E-09
dut-1	-2.520770137	6.582306574	1.49E-09
nrx-1	2.174043202	5.757221015	1.49E-09
Y105E8A.19	1.949007116	6.403790815	1.49E-09
tir-1	2.250903482	8.210222621	1.50E-09
F52E4.5	2.074446174	5.913815896	1.53E-09
ulp-2	-2.515078531	5.317805183	1.54E-09
C36C9.5	4.695073139	3.577982627	1.54E-09
lips-15	-2.838876821	5.90585689	1.69E-09
ilys-5	-1.885118969	6.896994604	1.69E-09
C31H2.3	4.773111589	2.363368126	1.70E-09
twk-42	-8.167913651	0.994417309	1.70E-09
F45F2.10	-1.512699036	6.523809397	1.74E-09
tag-63	-3.000812775	4.931315773	1.74E-09
dod-19	-1.842259154	6.502765958	1.75E-09
hcf-1	-1.592571057	7.236516575	1.85E-09
atg-9	-1.748666275	5.435194801	1.85E-09
F26A3.7	-4.691027669	1.626353414	1.85E-09
F42H10.5	3.104629291	4.83925478	1.86E-09
R106.7	2.903960377	2.614058729	1.90E-09
Y57G11B.5	-2.743100983	4.09348608	1.91E-09
C48B4.11	-5.664835431	2.439405599	1.97E-09
C26E6.12	-6.2643122	1.853212908	2.03E-09
D1054.11	-3.358940947	6.595526599	2.03E-09
rsd-3	2.016186847	5.981907161	2.08E-09
dsl-6	5.45898769	3.003566484	2.15E-09
ola-1	1.197506584	7.246129559	2.17E-09
C02B10.5	1.407033541	6.936879163	2.19E-09
W01A11.1	1.174646005	7.104448543	2.19E-09
Y17G9B.9	-3.270691768	2.224980053	2.21E-09
fat-1	-1.096830056	7.853586091	2.29E-09
mec-10	4.918687462	5.24700729	2.37E-09
C11H1.3	2.745399356	6.090077576	2.37E-09
rsa-2	-1.947640273	5.523758864	2.49E-09
F52C12.1	-4.857604764	2.530604684	2.49E-09
Y54G2A.18	1.889615284	6.712304014	2.53E-09
T20D4.11	-8.368755388	1.198212527	2.56E-09
gpd-1	-2.715270038	4.951558002	2.59E-09
npp-16	-1.69512911	5.288959164	2.59E-09
T25G3.3	1.55135002	6.597266877	2.63E-09
R03G5.6	2.00234265	4.394967123	2.63E-09
asb-2	1.882002433	6.13732146	2.78E-09
F54D1.6	2.423201482	6.650637479	2.87E-09
Y67H2A.2	-2.112123001	3.902954076	2.89E-09
R04D3.2	-2.876260059	3.75856845	2.99E-09
aars-2	1.522592002	7.798828445	3.03E-09
nnt-1	3.050467144	4.386143071	3.10E-09
C06A6.5	2.452232931	6.471995376	3.10E-09
hrpf-1	-3.022040584	3.88548131	3.10E-09
nsy-4	3.494293751	5.513425962	3.14E-09
F17C11.10	-3.596736926	6.963084255	3.15E-09
plc-1	2.432980769	6.644818046	3.20E-09
egg-3	-3.451133001	6.23878553	3.30E-09
edc-3	-1.260470928	6.527742552	3.37E-09
scd-2	2.619184553	5.595381133	3.40E-09
JC8.2	1.947710115	5.705453932	3.42E-09
Y14H12B.1	-1.680124113	4.960620498	3.50E-09
nra-4	1.227586177	7.672078499	3.66E-09
ttyh-1	1.563508602	6.535187925	3.81E-09
F44G4.1	1.280963843	6.055607157	3.81E-09
ska-3	-3.662394471	3.304572953	3.90E-09
pqn-82	-4.605389764	2.477394785	3.92E-09
F52C9.1	1.487553217	5.940383504	4.09E-09
age-1	-2.503887382	5.901659584	4.42E-09
gld-3	-3.318806769	7.095824521	4.76E-09
rpl-10	1.897114336	7.024776668	5.03E-09
rpl-12	1.489681341	8.396467824	5.06E-09
vit-4	-1.772193717	8.56785019	5.15E-09
F07H5.10	-3.620090822	3.39210982	5.19E-09
F13B9.1	1.276548465	7.697250864	5.22E-09
M04G7.1	-8.066378708	0.894145549	5.29E-09
vps-32.1	1.492732905	6.980299714	5.29E-09
nap-1	0.956567921	8.515636198	5.38E-09
B0261.7	-4.618525358	5.735850922	5.45E-09
gfat-2	-3.421797544	6.801491001	5.45E-09
M01G12.9	2.707546845	4.27173606	5.51E-09
F56C9.3	-3.702982116	5.656865923	5.51E-09
tag-244	-8.388847691	1.217066634	5.89E-09
linc-11	4.851881406	3.086833814	5.94E-09
F07H5.4	2.369743274	3.459016776	5.96E-09
R02F11.2	2.825125412	3.10904559	5.98E-09
dars-1	1.733514635	7.462597048	6.01E-09
npa-1	-2.478032633	6.126523359	6.34E-09
set-5	2.346359732	7.39067068	6.50E-09
chaf-1	-2.717759922	4.939324939	6.56E-09
F27C8.5	4.897268341	2.31270597	6.63E-09
bath-27	-8.131860966	0.949558036	6.65E-09
F09A5.2	2.700949002	3.371551184	6.67E-09
ima-1	-2.734140844	4.401358798	6.67E-09
eri-9	-2.071747612	4.784034061	6.92E-09
C34H4.1	-7.995125647	0.815948283	6.96E-09
C50E3.13	-4.162534505	2.472058104	6.98E-09
cyb-1	-2.054804577	6.622545226	7.07E-09
F14D2.15	-8.320327306	1.139496288	7.10E-09
bath-19	-8.306953741	1.132799417	7.24E-09
Y47G6A.21	2.688234342	3.161695703	7.24E-09
tbh-1	-1.765327225	6.628668721	7.29E-09
drh-3	-1.739697678	5.194307747	7.39E-09
F35C11.5	-2.889834939	5.814027503	7.43E-09
rga-6	2.439428661	4.462930484	7.50E-09
sup-26	1.814391742	7.555877426	7.68E-09
ZK822.2	1.931365468	4.908827634	7.83E-09
rpl-33	1.645533899	4.618361635	7.91E-09
T05H10.3	4.471482636	2.358710022	7.91E-09
C45G9.7	3.935210221	2.518695841	8.00E-09
btb-19	-6.97116227	1.556091417	8.02E-09
F53E10.1	2.814291232	5.362296747	8.17E-09
ZK858.6	-1.681950893	6.029229115	8.18E-09
fig-1	-3.525098003	4.498700418	8.35E-09
nep-11	2.773038166	4.3589936	8.35E-09
F15E6.3	-4.868063574	1.995988055	8.65E-09
aly-1	2.403134944	4.410682745	8.88E-09
Y71A12B.12	2.662749907	3.709670992	8.91E-09
inx-12	2.223607545	5.984479733	8.94E-09
C49A9.5	-8.093131345	0.922135589	8.95E-09
rps-12	1.485393733	7.214656703	9.11E-09
sdc-2	1.62095172	6.037753969	9.33E-09
C51E3.9	-6.673675522	1.381458406	9.49E-09
jip-1	2.273415957	4.678040231	9.51E-09
aakg-5	-2.272162077	5.527362861	9.53E-09
F36D4.5	1.758437492	7.760431312	9.53E-09
pat-10	-1.286704463	6.25108665	9.72E-09
C50E3.12	-5.616360436	2.884854218	9.86E-09
F14F9.3	2.522351708	3.314223837	1.02E-08
nhr-45	2.627528055	6.110186563	1.03E-08
Y34B4A.9	-3.42149727	5.082375687	1.04E-08
F59E12.1	-2.645494793	5.893313388	1.07E-08
myo-3	1.450524068	7.276960455	1.07E-08
F28C10.3	1.901458794	5.629335048	1.08E-08
Y52B11A.8	-4.448256478	3.348592007	1.08E-08
cccp-1	2.240027047	4.46819269	1.14E-08
C53C7.5	2.119461035	6.816714199	1.14E-08
T11F8.2	-8.017666911	0.835293032	1.14E-08
prmt-7	2.755281466	4.720152856	1.14E-08
lec-4	2.991998073	5.774951408	1.15E-08
tpxl-1	-3.067195671	6.245299202	1.17E-08
W02B12.1	-8.372365921	1.195757394	1.20E-08
K10C2.1	-2.947161446	4.522067106	1.21E-08
F40H3.3	4.425531548	2.891555298	1.22E-08
C45G9.13	2.913103263	2.750320212	1.22E-08
clec-48	-7.230522758	1.36628787	1.22E-08
F14F11.2	3.905136059	2.779189157	1.29E-08
ZK1320.3	-1.704679812	4.660539473	1.30E-08
zip-1	-2.988811165	2.412549416	1.34E-08
ppt-1	-7.287594071	1.598014296	1.36E-08
ZC477.3	-2.628574642	3.820887517	1.40E-08
arrd-4	3.546256817	4.389316068	1.40E-08
ctps-1	-1.208460265	5.12375816	1.42E-08
zen-4	-2.567215467	6.414177883	1.43E-08
dod-22	-7.988126762	0.809799395	1.45E-08
gcy-36	3.07725617	3.956883421	1.45E-08
skpt-1	-3.27578455	4.522420318	1.47E-08
rbc-1	1.612752369	8.720153847	1.50E-08
rab-3	2.303872898	4.644817662	1.52E-08
C30B5.7	4.68437731	1.746984514	1.53E-08
wee-1.3	-3.423237062	6.596273043	1.53E-08
ztf-15	-3.719908653	4.079981664	1.53E-08
pgp-8	3.461585417	5.85278428	1.53E-08
C10C5.3	-7.20952231	1.409402758	1.53E-08
C16A3.5	1.577027103	5.004115747	1.56E-08
C18H7.11	-6.652660129	1.433463055	1.59E-08
T10G3.8	4.031617757	3.537556815	1.60E-08
cdkl-1	4.115574517	3.629210935	1.62E-08
crn-2	2.721709468	5.095878164	1.64E-08
htp-1	-4.746011477	3.232184654	1.64E-08
F56C11.6	2.174971792	4.971200348	1.68E-08
Y9C9A.16	4.692152893	4.116855519	1.70E-08
C39H7.4	-7.947364941	0.766257039	1.73E-08
BE0003N10.3	2.929318994	4.517582958	1.76E-08
rskn-1	-1.901591924	7.8810254	1.77E-08
F33H1.4	-1.403900864	7.093681877	1.81E-08
H34I24.2	-2.339899914	3.991143561	1.84E-08
T28C6.8	2.528712455	3.95927069	1.86E-08
col-181	-3.270070523	5.562011014	1.91E-08
nep-17	-2.503823018	5.829968048	1.92E-08
daf-8	2.448663651	4.882560321	1.95E-08
pgp-10	2.980855661	4.683320569	2.05E-08
F19B10.1	2.921701047	5.042758477	2.06E-08
rgef-1	3.596254396	4.828905598	2.08E-08
W04D2.4	-2.602426709	5.42313076	2.09E-08
T10B10.4	1.406621405	5.773811557	2.12E-08
C01H6.2	2.29036121	3.928447715	2.17E-08
dma-1	2.127401349	3.714062236	2.19E-08
rps-11	1.396012951	5.47763192	2.22E-08
tni-1	1.793128139	3.826623129	2.24E-08
ceh-20	2.044231268	5.855363899	2.26E-08
F58D5.12	3.217944204	3.383184248	2.32E-08
dyf-5	5.34283428	2.703846292	2.32E-08
pan-1	1.420124672	5.99497602	2.33E-08
slcf-1	-7.200324087	1.398280867	2.35E-08
lgc-26	-7.899657988	0.725495785	2.37E-08
itx-1	2.228229076	6.210592548	2.38E-08
F40F12.7	2.922567123	4.058151677	2.39E-08
rrbs-1	1.493476356	6.443498599	2.40E-08
hmg-3	-3.196923728	6.109346821	2.41E-08
fkb-5	2.316278091	4.687143474	2.45E-08
aman-2	-1.26997622	5.660147438	2.45E-08
npp-6	-1.644862142	6.896614788	2.46E-08
F36H5.10	2.347863289	4.638976956	2.48E-08
R148.5	2.275368939	5.319585989	2.49E-08
ZK792.5	1.441171886	6.873526877	2.54E-08
ref-1	-7.000055079	1.566970478	2.61E-08
C33A12.3	1.834275762	6.120346799	2.65E-08
ceh-91	-2.887403606	3.933486391	2.69E-08
bcc-1	2.955823257	2.559387284	2.74E-08
F11F1.1	2.02700157	4.829528055	2.79E-08
rps-15	1.194481033	7.489149028	2.85E-08
F55D12.2	3.094775299	3.352125025	2.90E-08
F59A6.5	-1.899948388	6.537709323	3.01E-08
C27D9.1	-3.265338082	5.004001977	3.02E-08
plk-3	-3.006614016	6.838967282	3.04E-08
dhs-29	5.606014514	3.694043699	3.07E-08
shk-1	2.565785582	4.926381901	3.13E-08
F11G11.5	1.65869355	6.959197647	3.13E-08
C36B7.6	1.813412029	5.840481603	3.15E-08
lrr-1	-3.581683375	4.159357869	3.18E-08
ama-1	1.211447816	8.924407678	3.19E-08
ric-4	2.520242523	5.996140288	3.21E-08
mcm-2	-2.230405304	6.156031662	3.30E-08
C49G7.10	3.454290809	5.01078098	3.31E-08
ego-1	-3.10950438	5.873766779	3.33E-08
Y57G11C.31	2.767673252	5.332631856	3.36E-08
C34C6.4	-2.504350082	3.425838612	3.38E-08
his-37	1.92720685	4.324858799	3.40E-08
T10B5.8	-5.337436467	2.530729241	3.41E-08
C36B7.2	6.122373787	3.239681337	3.42E-08
ugt-23	-3.314368263	2.508423605	3.43E-08
pxl-1	1.97439089	5.596630562	3.48E-08
gpa-18	5.802588702	2.858185984	3.51E-08
F11D5.1	2.43430095	5.172237816	3.52E-08
his-41	1.682592298	4.874101054	3.57E-08
Y45G5AM.3	2.415026531	4.678751347	3.58E-08
daf-12	1.922765568	5.955798959	3.60E-08
rcor-1	-2.145298898	5.530418723	3.60E-08
daf-10	4.5633243	2.207320353	3.63E-08
rps-24	1.620733427	5.28347043	3.77E-08
ain-1	1.635047609	6.735299741	3.82E-08
ZC239.6	2.068232081	4.822634608	3.85E-08
ZK973.1	-2.611484992	6.079655715	3.86E-08
cpg-3	-2.138347287	6.684909515	3.93E-08
rga-3	-3.1545186	5.710153265	3.96E-08
apx-1	-4.159489211	4.403131186	3.99E-08
zak-1	3.201096598	4.333055051	4.02E-08
Y110A7A.15	-4.152697771	4.129926284	4.04E-08
nlp-14	1.63239283	6.924342346	4.25E-08
F56D5.3	5.798554845	2.974514282	4.35E-08
xbx-5	2.856648098	3.880237407	4.43E-08
fncm-1	-4.163783473	2.405976007	4.43E-08
gcy-33	4.278027119	2.312174131	4.44E-08
hpd-1	2.045632934	8.590881509	4.46E-08
cls-2	1.332614788	6.871873381	4.52E-08
rps-10	1.494323716	5.173636768	4.52E-08
ant-1.1	0.791683774	10.00476249	4.75E-08
F46F11.10	-7.865972276	0.684401846	4.75E-08
ehbp-1	-1.44014816	6.040305632	4.80E-08
col-158	-8.086494284	0.916362249	4.89E-08
F31D4.2	2.067392796	6.501972959	4.89E-08
W05H12.1	1.901656637	5.509429605	4.92E-08
arc-1	3.959415709	4.742554477	5.01E-08
gei-12	-2.68689669	4.5328731	5.14E-08
C38D4.4	-5.567680332	4.435549552	5.14E-08
dnj-19	1.01910138	7.911174351	5.42E-08
F33H1.3	-3.129713117	4.671872123	5.62E-08
C10C5.1	1.180571598	8.179721465	5.72E-08
rpl-7A	1.128070329	8.262219718	5.96E-08
cpt-3	-5.697654381	3.445724098	6.08E-08
sma-9	1.196983642	7.934038684	6.13E-08
lip-1	-1.46329932	6.348665703	6.18E-08
gst-22	2.627128209	3.655056843	6.19E-08
lsy-27	-4.467265578	1.790267538	6.20E-08
bath-12	-6.579285129	1.566463542	6.32E-08
R04E5.7	4.56965401	2.417605361	6.33E-08
F26A3.1	3.033531145	4.786876845	6.35E-08
adm-2	1.851578968	6.627684789	6.50E-08
dhc-1	1.298129434	10.18689922	6.72E-08
rps-2	1.081958998	9.135720068	6.84E-08
T10B11.8	-4.553886952	2.314260503	6.93E-08
mrp-7	-2.470448439	6.504890463	6.98E-08
pho-14	-3.204363913	5.935856869	7.00E-08
F40F9.10	4.010606987	3.639742393	7.02E-08
cpsf-4	-2.618570975	5.115498973	7.04E-08
C32D5.10	-1.555730186	5.068855518	7.05E-08
F25B3.5	2.825970751	4.406676337	7.05E-08
spsb-2	-2.721077718	4.070669377	7.12E-08
pme-4	3.51226301	4.49754011	7.28E-08
prom-1	-3.273626366	5.016309204	7.33E-08
rps-25	1.464272419	5.175594556	7.39E-08
ZK637.6	-4.896880399	3.124767634	7.76E-08
F46B6.6	-1.636827437	4.619955119	7.77E-08
cct-2	1.318507795	7.070985879	8.13E-08
kvs-4	4.854431734	4.19381271	8.14E-08
Y62H9A.6	-3.131211659	4.460435337	8.27E-08
shl-1	4.015808479	4.157420529	8.34E-08
clic-1	1.346450839	6.94750683	8.35E-08
F42G9.1	-1.766066239	5.579414895	8.57E-08
npp-8	-1.732060366	7.488291884	8.73E-08
F01G10.9	2.978428705	4.140273257	8.80E-08
ubc-1	1.298088058	7.551383795	8.92E-08
cya-1	-2.188466997	4.984869767	9.11E-08
mfn-1	1.28476969	6.531909398	9.36E-08
tnc-2	-5.635506708	1.769058331	9.42E-08
B0272.4	3.349214881	4.459966022	9.42E-08
syp-1	-2.720076672	4.695703092	9.51E-08
rpl-36	1.776358031	4.616143434	9.86E-08
R03H10.2	2.535040891	4.282951108	9.87E-08
klp-18	-2.208811942	6.020566566	1.01E-07
pqn-22	-3.036429759	4.726228596	1.01E-07
rec-8	-3.159923154	5.730656211	1.01E-07
F52A8.5	1.518038782	3.817812549	1.01E-07
F20G2.3	3.505357171	4.434812305	1.03E-07
mdf-1	-1.146645432	6.014844676	1.03E-07
C05E11.3	-6.221741662	1.006121786	1.07E-07
Y43F8B.1	-1.940847426	4.598105575	1.08E-07
spe-44	-5.942550956	1.295811054	1.08E-07
F22G12.5	-1.139379515	7.070068383	1.10E-07
klp-19	-1.729198849	6.74810267	1.11E-07
lin-53	-1.832391769	6.331960498	1.11E-07
syp-4	-3.302037809	5.39779387	1.13E-07
cyn-7	0.920091823	7.606522033	1.15E-07
ida-1	1.893273479	7.511704615	1.15E-07
tbc-1	1.57713449	5.192754964	1.15E-07
prkl-1	2.496169833	4.878096154	1.15E-07
T04F3.1	2.031040463	6.39934093	1.18E-07
C42D4.1	-1.465583811	6.95697388	1.20E-07
rae-1	-1.783872213	6.163125619	1.20E-07
nid-1	1.709477395	6.014033146	1.21E-07
F42A8.3	-3.037917299	4.211548567	1.27E-07
Y57A10A.31	-1.728943479	5.92225132	1.28E-07
K01C8.1	-2.71254646	4.435833688	1.30E-07
F21H7.2	3.027170811	4.461274932	1.31E-07
F35B12.10	-8.213848518	1.046613356	1.34E-07
F13H8.6	5.053309973	2.52203176	1.35E-07
nas-31	-6.531063381	2.051557286	1.35E-07
C35E7.11	4.547703446	2.367994199	1.40E-07
ZK688.5	-1.453609834	7.023831211	1.47E-07
osm-5	4.358468056	3.658485807	1.48E-07
ent-1	-2.584135016	6.374403876	1.48E-07
rpl-14	1.813817686	6.967005845	1.48E-07
cogc-8	-1.703010403	4.983335973	1.50E-07
F13D2.1	1.513431194	6.821241307	1.51E-07
lon-1	1.656144927	6.548696258	1.59E-07
snt-1	2.225214282	4.149164337	1.63E-07
bbs-4	4.834572286	2.768463682	1.64E-07
B0222.5	-2.757494721	4.004048027	1.65E-07
C35E7.4	3.142733366	3.754997233	1.65E-07
orc-1	-3.332347836	5.445692565	1.68E-07
wdfy-3	1.793556743	7.133733143	1.68E-07
C06A5.8	-5.125446605	2.561961326	1.70E-07
unc-62	1.782375123	6.552697721	1.72E-07
Y37E3.8	1.378337852	6.568208835	1.74E-07
rnf-121	1.678679221	5.411525151	1.77E-07
lin-10	2.154437844	6.5049749	1.77E-07
C14B1.9	-3.784532218	4.904069884	1.79E-07
snap-1	1.673099015	6.687229544	1.79E-07
act-1	1.24836598	6.239714072	1.81E-07
crt-1	1.266526671	9.725145077	1.84E-07
C08F8.3	-3.341249494	4.989939358	1.86E-07
ftn-2	1.412116437	6.275863686	1.88E-07
wht-7	-4.08943597	4.596471208	1.90E-07
rps-27	2.209595508	4.878292212	1.91E-07
F47G4.4	2.542461067	4.887361069	1.95E-07
rab-35	1.566308455	5.661381414	1.96E-07
hmgs-1	2.238249161	4.839439642	1.98E-07
pqn-20	-1.577079522	6.910495582	1.99E-07
ttr-16	-3.279595029	4.749274794	2.01E-07
eif-1.A	1.4308379	6.212796425	2.02E-07
T02E1.2	-1.600337958	4.621444895	2.06E-07
anat-1	-1.886831889	6.274678613	2.10E-07
F53A9.7	3.40849901	2.560464721	2.11E-07
mat-1	-1.359317486	6.438092398	2.12E-07
rpl-32	1.64969958	5.62756389	2.13E-07
btb-20	-7.712339892	0.538723569	2.18E-07
fbl-1	-3.815906422	2.545544265	2.20E-07
unc-108	1.335612177	7.647341993	2.23E-07
rpi-2	4.769423719	3.347578998	2.26E-07
Y15E3A.5	1.900913654	5.6528717	2.27E-07
tni-3	-2.222476446	3.15085527	2.28E-07
E03H4.8	3.147256828	5.201777612	2.33E-07
nhr-1	1.119845306	5.985822571	2.34E-07
F54E12.2	-1.147978279	7.216366257	2.38E-07
B0024.11	-1.684330151	4.513064649	2.40E-07
fhod-1	1.835582816	5.910605785	2.40E-07
spv-1	1.951324629	5.335718477	2.44E-07
lron-10	1.997447796	5.505593932	2.45E-07
abf-5	-8.09424807	0.927013268	2.46E-07
F19C7.1	-2.963374685	5.599748155	2.47E-07
lact-2	-1.569670915	4.848264468	2.49E-07
F58D5.13	3.067515095	2.241800559	2.54E-07
scl-24	-7.98751107	2.340498093	2.56E-07
frm-9	3.009653584	4.953697424	2.58E-07
F57B10.8	3.344408509	3.828400829	2.62E-07
F56G4.4	-1.739641263	4.278792726	2.68E-07
rab-19	1.725549304	3.723428831	2.74E-07
dyf-2	2.102460179	3.601688743	2.76E-07
W05H9.3	1.387456613	5.407095389	2.77E-07
ubl-1	1.378394447	5.433952892	2.78E-07
aptf-3	-4.408965375	3.813642238	2.79E-07
gst-39	5.230096995	1.756245054	2.79E-07
puf-8	-2.97640127	6.257333894	2.79E-07
tol-1	-1.550025207	6.271786615	2.81E-07
D2030.2	-2.126665286	5.513635963	2.81E-07
ctbp-1	2.290512016	5.439972638	2.82E-07
F55F8.2	1.297167103	6.997525519	2.83E-07
tsp-4	4.543840688	3.381575377	2.90E-07
B0393.6	-3.284913904	4.881448753	2.91E-07
cebp-1	2.046420976	6.503432437	2.91E-07
bra-1	2.805704269	2.951453967	2.92E-07
Y75B8A.7	1.333293203	4.807170561	2.93E-07
lab-1	-6.37797858	1.400748793	2.94E-07
F40F8.4	-7.082944264	0.647706026	2.95E-07
sna-2	-2.184242557	5.275154073	2.97E-07
ztf-28	-3.98954867	1.702770655	2.97E-07
glb-1	1.816569307	3.574102099	2.97E-07
met-1	-1.057891521	6.850345064	2.99E-07
pie-1	-4.478261529	4.829130267	3.03E-07
atp-5	1.063794322	7.25330264	3.03E-07
C12D12.1	-2.682611353	4.955937249	3.04E-07
klo-1	-4.402267775	2.694971404	3.05E-07
acp-2	4.780491747	4.167186794	3.10E-07
ogt-1	1.227258746	8.424116635	3.18E-07
Y48G1C.8	-1.824752679	6.155822762	3.18E-07
mcm-6	-2.884192943	6.275528253	3.20E-07
cle-1	-2.21389557	4.976637496	3.28E-07
rpl-22	1.644086671	4.531438014	3.28E-07
R02D3.1	1.751748346	6.463282542	3.28E-07
K05B2.4	5.516743874	1.931190559	3.34E-07
par-1	1.029867181	8.165408888	3.37E-07
ufc-1	1.492150085	4.356015035	3.38E-07
rde-4	-2.053137368	4.677870438	3.38E-07
set-1	-1.56661274	6.015727583	3.39E-07
orc-3	-2.81075685	4.339177029	3.40E-07
Y45F10A.7	2.898727948	3.677325302	3.44E-07
C32H11.1	-7.432237301	1.004800545	3.48E-07
T19C4.1	3.025908018	3.206878339	3.51E-07
ceh-57	3.718184886	3.308493122	3.57E-07
hpo-31	1.326909264	5.453736426	3.59E-07
isw-1	-1.753616734	6.039363448	3.62E-07
F02E8.4	-3.575582309	4.447231744	3.72E-07
kin-1	1.350991184	7.218282808	3.76E-07
Y82E9BR.14	1.565261163	5.854054181	3.77E-07
flh-1	-2.19589572	6.030993369	3.81E-07
C50H2.4	6.892028473	2.108515262	3.81E-07
C26B9.1	2.333462297	5.400494419	3.83E-07
K01A2.5	2.241351812	4.03471288	3.83E-07
asb-1	-2.001245431	5.180607665	3.91E-07
set-19	2.016571204	5.608363543	3.91E-07
linc-22	2.548942584	3.920800063	3.91E-07
lin-39	3.434293907	4.102769581	3.94E-07
osm-1	2.766204337	4.837040423	3.97E-07
maea-1	2.028450938	3.814559015	3.98E-07
dsl-3	3.166539492	4.083638108	3.99E-07
W02A2.9	3.420520327	2.214873814	4.07E-07
nlp-8	2.189623164	5.428060195	4.09E-07
W09D6.1	-3.866524794	1.847100499	4.09E-07
crp-1	4.305637778	2.92027637	4.11E-07
apc-10	-6.497105936	1.538557931	4.12E-07
B0041.8	-2.627162447	3.750039833	4.16E-07
copb-1	1.147364908	7.534043577	4.28E-07
sem-5	1.446071273	6.726927969	4.31E-07
Y34B4A.5	-5.491369098	1.518464166	4.35E-07
timm-23	2.187813417	4.546496501	4.40E-07
vpr-1	-1.555336374	5.723608472	4.45E-07
egg-4	-2.227581109	5.008954095	4.46E-07
sumv-1	-2.246860314	5.908545927	4.51E-07
K02F6.7	-4.807254061	1.940332756	4.58E-07
dpy-26	-1.046132011	6.722461135	4.69E-07
sdha-2	-2.446811998	5.426259686	4.69E-07
R10E8.8	-7.752447933	0.580763864	4.70E-07
clec-50	-2.885352088	5.866069815	4.72E-07
vha-1	1.684461578	6.711803362	4.73E-07
jhdm-1	-1.621129191	6.598868834	4.78E-07
cap-2	1.718905184	6.293944005	4.89E-07
syd-2	1.324378663	5.665554643	5.12E-07
F25H5.5	-2.468458318	5.075188197	5.14E-07
F13B6.3	-7.036382853	1.243859972	5.26E-07
ugt-19	2.889144054	4.371647637	5.27E-07
R03E1.2	1.983918944	6.478442031	5.38E-07
idh-2	1.973653062	5.845189121	5.44E-07
Y32G9B.1	4.698826782	3.836424252	5.48E-07
C35C5.3	1.53845251	6.700718032	5.53E-07
glb-2	4.492383912	2.405196881	5.56E-07
nhr-61	2.502429034	5.541210651	5.56E-07
pmk-3	2.13072694	5.43144211	5.56E-07
F32A7.8	4.051824784	1.460766594	5.57E-07
nhr-124	6.010012104	1.748806075	5.59E-07
swsn-4	-1.298762496	7.273912908	5.63E-07
B0432.8	-4.573745449	2.324964425	5.63E-07
D2092.4	-3.301221259	2.246642977	5.63E-07
asp-14	-2.831606407	4.440070704	5.70E-07
hst-1	-1.887030621	4.419927332	5.73E-07
kgb-1	1.976536982	4.742889209	5.82E-07
dic-1	-1.50192758	4.337839833	5.86E-07
sup-1	1.686974834	4.551166686	5.94E-07
set-12	-7.321981655	0.879369505	5.96E-07
ZC434.8	-3.784445861	4.861150474	6.01E-07
vps-34	1.523124056	6.324516341	6.09E-07
B0511.7	-1.779845823	4.066778746	6.14E-07
C01G10.8	1.465185442	6.628128119	6.18E-07
K08D12.3	1.464395293	6.476053231	6.18E-07
T01C3.9	-3.428213868	3.786063081	6.20E-07
F33E2.8	5.425542382	1.997868232	6.20E-07
Y18D10A.11	-3.979347253	4.112417668	6.25E-07
Y53G8AL.1	4.950866827	2.866993084	6.25E-07
Y69A2AR.22	-5.365829018	1.391061695	6.26E-07
pqn-35	1.718812532	4.618902059	6.40E-07
T21C9.13	-3.908726155	5.007808327	6.41E-07
K02C4.3	-2.490998162	7.236220645	6.44E-07
puf-7	-3.074595588	5.311523974	6.44E-07
sli-1	1.634702026	6.905850554	6.48E-07
epn-1	1.205078981	8.520434434	6.67E-07
nstp-5	-2.706326986	3.969497901	6.90E-07
F08D12.3	-8.190556419	1.021832905	6.99E-07
mrp-4	-1.884940592	7.045396488	7.01E-07
sdn-1	1.770613238	7.149571951	7.10E-07
cct-7	1.532446825	8.072478986	7.10E-07
tofu-2	-3.885601177	4.052355105	7.22E-07
F31C3.4	-2.789661364	4.937482113	7.23E-07
mex-1	-2.636350696	6.919930229	7.26E-07
did-2	1.653352732	5.324102893	7.30E-07
inx-14	-2.319468378	4.676887022	7.33E-07
gon-14	-1.983900495	5.988240636	7.49E-07
exo-1	-3.127143096	4.863644145	7.56E-07
F59A2.6	1.074203557	7.022894425	7.64E-07
F33H2.2	-1.991762277	5.415158367	7.66E-07
B0019.2	-3.672855265	3.781017497	7.89E-07
F38B7.3	1.785161852	5.617859773	7.91E-07
pzf-1	-4.940979885	2.570969825	7.95E-07
Y53C12A.11	-7.602933055	0.433949586	8.09E-07
fkb-3	2.793291079	4.107929824	8.19E-07
F47F2.1	2.640188073	3.724484806	8.22E-07
Y53F4B.21	-2.754573413	4.578129203	8.36E-07
C31H1.8	-3.591135601	5.579969762	8.40E-07
arx-3	1.25443092	7.45569224	8.41E-07
rrf-3	-1.478387229	5.488605159	8.52E-07
K09F6.13	2.207517902	3.31788161	8.52E-07
W02H3.1	3.84685318	2.024483385	8.77E-07
ceh-92	-3.047853636	4.14644439	8.86E-07
T07D1.2	2.021747148	6.254439732	8.88E-07
pssy-2	-3.819857516	3.571493215	8.93E-07
sma-10	2.227497704	5.714324661	8.99E-07
pdl-1	5.973343867	2.594447818	8.99E-07
unc-2	2.375626176	5.830325375	9.14E-07
lrk-1	1.478126411	6.128083317	9.19E-07
R166.6	1.243898462	7.212887152	9.28E-07
cpz-1	-2.980828629	5.960652356	9.37E-07
chw-1	2.535989769	3.79908133	9.39E-07
F10C2.4	-1.875477734	6.132102946	9.40E-07
fbxc-6	7.50845802	1.979865115	9.41E-07
car-1	-1.685638671	7.508198238	9.46E-07
rps-18	1.659250234	7.701246609	9.51E-07
C17G10.1	-1.97512106	4.919408836	9.61E-07
prmn-1	2.636079538	5.712338472	9.63E-07
rfc-3	-2.660968781	4.968374768	9.63E-07
C44E12.1	3.211448702	3.332872959	9.77E-07
twk-10	8.937990025	2.670138424	9.80E-07
T24E12.1	-5.80747451	1.29522002	9.82E-07
kup-1	-1.858466837	5.610954006	9.83E-07
F20A1.1	-3.661692281	1.212604502	9.86E-07
col-8	-4.96358851	2.014349789	9.87E-07
R05H5.3	-1.954816651	4.169339637	9.90E-07
F33E2.10	6.450564438	1.598692484	9.90E-07
iars-1	0.954674159	7.315318295	1.00E-06
rfc-1	-1.729126335	6.277140059	1.00E-06
F35E12.6	-2.74596581	6.203282664	1.01E-06
F10D11.6	2.545146694	4.741054233	1.01E-06
fat-5	-3.439773815	3.705071606	1.04E-06
C27F2.7	-4.754069669	3.281876292	1.06E-06
tofu-1	-2.984633393	4.737444449	1.08E-06
shn-1	1.618263175	5.831757993	1.09E-06
Y57E12AL.1	-1.523543725	5.662667246	1.10E-06
flp-2	2.699043042	2.359935651	1.10E-06
F34H10.2	4.234688242	1.745522891	1.10E-06
Y39C12A.1	2.016262195	4.117774248	1.11E-06
coel-1	-2.246074839	2.663413945	1.11E-06
epg-2	1.405905648	5.634772342	1.12E-06
daz-1	-3.731324112	7.283829683	1.13E-06
C03H5.7	6.708267005	1.834662577	1.14E-06
R151.2	-1.051709029	6.508357035	1.16E-06
F53B3.5	1.926970266	5.685383876	1.17E-06
inx-5	1.961701246	4.740618905	1.18E-06
F34D10.4	-2.795869712	4.83144253	1.19E-06
C44H4.8	5.888804984	2.218645087	1.19E-06
snpc-3.1	-5.407018286	0.821867597	1.26E-06
F40F8.5	-3.16947041	4.700576973	1.30E-06
M01H9.3	-1.833087131	6.595716117	1.30E-06
clec-223	-5.236215211	1.487761865	1.31E-06
C02B8.3	4.276787945	2.922323999	1.31E-06
cdc-25.3	-5.216775263	3.597211249	1.32E-06
T04D3.1	-5.744173965	1.229935143	1.32E-06
JC8.7	-2.150701668	3.146847862	1.33E-06
C42C1.13	-4.394423562	1.23339235	1.34E-06
hil-5	-2.548479661	5.824991783	1.38E-06
C05D11.8	1.642369977	6.318445637	1.39E-06
pbs-5	1.463404295	5.993928616	1.39E-06
avr-15	-5.279845946	3.261018826	1.41E-06
F52B5.3	-2.340851011	5.90998975	1.43E-06
F55G1.6	-4.439490025	3.932649779	1.43E-06
rps-23	1.659338954	5.60731547	1.52E-06
aly-2	-1.428521725	5.378631724	1.52E-06
klp-3	2.920492024	3.679325759	1.53E-06
C16D9.6	2.619584788	3.274104355	1.55E-06
B0464.6	-1.756781683	6.002773188	1.57E-06
C29G2.1	-7.728384791	0.545571394	1.60E-06
ndc-80	-2.895866267	5.358921373	1.61E-06
mei-2	-2.922850029	5.886164037	1.62E-06
F08B12.4	-1.981288746	5.983555199	1.64E-06
Y77E11A.2	2.215994225	5.674920098	1.64E-06
fbxa-215	-3.106118727	6.059671298	1.66E-06
cpr-1	-2.487187235	4.622848879	1.66E-06
phf-33	4.846009213	2.45062253	1.67E-06
glh-1	-1.787065528	6.729660744	1.67E-06
C25F9.14	3.764210993	2.436412681	1.69E-06
ZK470.2	1.649180969	5.355134822	1.71E-06
R06C1.4	2.337764419	3.494713496	1.72E-06
gsy-1	-1.680882615	5.819398094	1.73E-06
pho-4	-4.056400145	2.710104543	1.74E-06
C10C5.5	-7.400503023	0.221885008	1.77E-06
F17A9.2	-1.891020801	4.712361604	1.80E-06
pitr-1	0.973656063	8.707439579	1.83E-06
npp-15	-2.485331275	5.175102135	1.83E-06
ufd-3	-1.469455957	6.224588878	1.87E-06
ima-2	-2.264485116	7.587060814	1.89E-06
daf-25	2.028116233	4.519169498	1.91E-06
F53B7.7	5.150210906	1.435086766	1.91E-06
ify-1	-2.415575751	4.942061916	1.91E-06
cytb-5.1	2.480394534	3.980698128	1.92E-06
cpar-1	-5.973323031	2.173935994	1.92E-06
B0511.6	0.946564772	8.158122648	1.92E-06
T03G11.3	3.793497824	2.927852294	1.93E-06
clec-65	-2.713637345	2.970838824	1.95E-06
hpo-40	-3.264332438	4.959042084	1.97E-06
dpy-3	5.433904783	2.525406411	1.99E-06
ape-1	1.129758378	7.62358769	1.99E-06
mua-6	1.779928937	6.302641272	1.99E-06
F35E8.10	-7.534934521	0.35380075	2.00E-06
uev-2	3.838233762	3.211688153	2.01E-06
tag-241	1.375042392	6.273762274	2.02E-06
C09F5.1	2.180113156	5.371538975	2.02E-06
clec-264	-4.527209224	2.682495883	2.03E-06
rgs-9	-7.516191924	0.344026156	2.05E-06
ZK455.5	6.848467082	1.326639664	2.06E-06
F58B4.3	3.34913276	3.536658518	2.11E-06
Y67H2A.5	1.328551269	5.011383858	2.13E-06
mev-1	1.159607121	4.592336416	2.15E-06
unc-5	1.78662159	5.776150163	2.15E-06
C05B5.17	7.836071038	1.565106201	2.15E-06
Y69H2.7	-1.722824572	3.33570731	2.16E-06
R08E5.1	5.024082526	3.598568789	2.16E-06
W02F12.2	2.402333285	4.928813951	2.17E-06
bath-4	-7.292077373	0.114781933	2.19E-06
C05C10.5	-3.466577781	6.308242129	2.28E-06
clec-229	7.203794224	0.939781384	2.30E-06
atf-5	1.863837315	4.710014121	2.30E-06
T12G3.2	1.982424395	6.85650517	2.33E-06
E04F6.9	-2.621982171	4.611557877	2.35E-06
T25B9.9	1.044187085	7.155606373	2.35E-06
C30A5.4	6.089173953	3.045185116	2.36E-06
Y34B4A.6	-3.772740696	3.94880653	2.41E-06
C11E4.6	2.166206063	5.562487867	2.43E-06
sams-3	-2.708745263	4.544045409	2.44E-06
ZK792.4	-7.502487045	0.318270634	2.51E-06
unc-51	1.403268539	7.15134574	2.56E-06
czw-1	-2.268108202	6.009742563	2.56E-06
clhm-1	3.693638226	4.240627383	2.56E-06
C06A5.6	-3.246850451	5.25339163	2.67E-06
egrh-2	-4.661176746	1.272144388	2.68E-06
cca-1	1.268375862	5.551658097	2.68E-06
pif-1	-3.632848501	3.385439982	2.68E-06
C42C1.8	-3.357274412	3.851593994	2.71E-06
pccb-1	0.998124889	7.6595162	2.77E-06
Y53H1B.2	-1.750873228	5.735774973	2.85E-06
pcbd-1	3.314028987	2.631551981	2.86E-06
glh-2	-2.294053747	6.084002219	2.87E-06
ubc-17	2.561933665	3.36023943	2.93E-06
F56B3.2	2.358911399	4.259937198	2.95E-06
zif-1	-2.965693913	6.196247236	2.98E-06
T20G5.14	1.721091897	3.971107276	2.98E-06
M60.4	1.592610283	5.051650295	2.99E-06
catp-6	-2.180432869	5.062084599	3.01E-06
Y69H2.3	-1.787725622	5.957653092	3.02E-06
lin-1	2.399596718	4.364125205	3.04E-06
C55A6.1	-3.158586824	4.301347505	3.04E-06
Y75B8A.24	0.869035802	7.100769887	3.07E-06
lys-1	-2.11792856	5.289114761	3.09E-06
cyp-35B2	-5.838754558	3.264230232	3.09E-06
eif-3.G	2.291041848	5.711230448	3.10E-06
tyr-5	3.500473144	4.230672166	3.12E-06
Y43F8C.3	1.722211583	5.03250495	3.12E-06
spd-5	-1.499691139	7.075393632	3.14E-06
col-106	-2.818862096	4.788052379	3.20E-06
H25P19.1	-1.431679238	4.192766474	3.23E-06
ttll-5	1.020811346	7.162515025	3.24E-06
mre-11	-3.170662494	5.571101759	3.27E-06
ttr-32	3.144038731	3.545944341	3.28E-06
Y14H12B.2	-2.799455888	3.642671386	3.39E-06
Y32H12A.7	-3.758862308	3.705507577	3.41E-06
F52G3.1	1.077195041	7.062191079	3.42E-06
K02E10.6	4.018897326	3.101824936	3.46E-06
K08F4.3	-2.996024021	2.861987707	3.50E-06
K03B4.4	4.995292116	1.983816833	3.51E-06
unc-64	2.087328259	5.181120679	3.52E-06
F13D12.5	-4.295759855	2.603450802	3.53E-06
mag-1	1.502552755	4.777448688	3.54E-06
tomm-40	-1.408802882	5.925579075	3.55E-06
sek-3	2.207041337	5.605259373	3.57E-06
C37C3.9	-3.210569405	5.303617748	3.58E-06
F28H1.1	1.994573839	4.430904826	3.61E-06
ell-1	1.032583245	7.768281655	3.61E-06
D2013.6	1.448729865	5.553220499	3.63E-06
T13H5.1	1.734949007	4.421805411	3.64E-06
Y47G6A.25	-3.090654703	3.930653471	3.69E-06
C01B10.3	2.272990679	4.5272398	3.78E-06
T14B4.3	-6.003122045	2.859519669	3.78E-06
unc-18	1.905026682	7.130188133	3.78E-06
R08E3.2	-3.983215822	3.387925034	3.78E-06
kin-16	-6.697583524	0.265323012	3.78E-06
lig-1	-3.171599344	5.763739085	3.85E-06
rpl-34	1.714563697	3.913004479	3.85E-06
pde-2	1.129177126	8.694445086	3.87E-06
F53C3.3	3.653257925	3.282034177	3.87E-06
C36B1.11	-3.41349101	4.892571913	3.89E-06
W01A11.7	3.701928159	2.402498367	3.95E-06
grd-3	-7.343053981	0.168335257	3.95E-06
nex-3	1.997694758	4.348126557	3.95E-06
lrp-1	1.45752514	9.601543103	4.00E-06
B0457.6	3.392671229	3.07900533	4.04E-06
ztf-2	-7.518491617	0.343548897	4.06E-06
R03H10.6	2.56135019	5.741136186	4.09E-06
aqp-8	-3.583708392	3.867927793	4.22E-06
brc-2	-3.506606182	3.274902307	4.24E-06
F35E12.8	-3.608773298	1.107981117	4.28E-06
har-1	2.453189876	5.574593649	4.28E-06
C17H11.6	2.204597182	5.977739418	4.29E-06
clec-84	-5.164074191	1.993199145	4.30E-06
R12E2.1	-1.656925276	4.846522491	4.35E-06
hmg-12	-3.367611972	5.854692179	4.36E-06
Y113G7B.14	1.596277348	3.904658765	4.37E-06
ztf-30	4.178860116	2.588283873	4.39E-06
F42A9.6	-5.282202241	0.765855891	4.39E-06
ksr-1	1.448449878	5.073037495	4.40E-06
Y65A5A.2	-3.271247644	3.160804687	4.42E-06
F44E7.4	-0.868768934	7.081242928	4.44E-06
F59F4.1	2.593655411	4.440510816	4.45E-06
pme-1	-2.145549623	6.003491599	4.46E-06
ZK287.7	-2.800193174	3.092932094	4.49E-06
ZC308.4	-4.351737605	1.973437275	4.50E-06
pqn-18	1.516459179	5.699721426	4.53E-06
mdt-17	-2.158973153	3.6443192	4.57E-06
ifta-2	6.447502557	2.232422119	4.57E-06
pcn-1	-2.588237916	8.076965592	4.66E-06
lips-11	-5.836362029	2.033669123	4.71E-06
Y110A2AM.1	2.102368104	2.976028139	4.74E-06
act-5	-2.267753407	5.098901307	4.79E-06
dhs-9	2.986910386	4.045469757	4.82E-06
F52D10.2	1.949930135	6.484419318	4.84E-06
F55A12.10	-7.335175685	0.149852329	4.87E-06
F56D3.1	1.884850326	4.090734123	4.91E-06
hsp-1	0.834236579	10.99161917	4.93E-06
ufd-2	-1.840813474	6.634269188	4.98E-06
acd-5	-7.089023957	0.614053954	4.98E-06
C17H12.4	-5.852893607	0.814261246	5.00E-06
F01F1.11	-1.788032984	4.308680054	5.06E-06
cdl-1	-1.851242261	7.23804357	5.07E-06
arx-1	1.277461915	7.26449865	5.08E-06
ddx-17	0.910343302	9.858103752	5.08E-06
slc-28.1	-7.490521926	1.062559208	5.08E-06
chtl-1	-1.843476231	4.730501078	5.09E-06
tba-1	1.018512352	9.255540868	5.13E-06
lec-5	-2.866251017	6.431926764	5.15E-06
T09F3.2	-1.148500171	5.438046532	5.17E-06
Y37D8A.19	-2.349977284	2.638360827	5.21E-06
ugt-4	-3.658674588	3.492133844	5.23E-06
nstp-10	-4.201712094	4.446652211	5.28E-06
R90.1	1.433534435	5.984264548	5.31E-06
tax-6	1.445419431	7.055877787	5.33E-06
hosl-1	1.580392302	4.867927203	5.42E-06
cyld-1	-0.85494824	7.155159796	5.44E-06
myo-1	-3.833862364	5.179402129	5.51E-06
W03C9.2	-2.974126866	4.795478018	5.53E-06
mcd-1	-1.050530255	4.898029211	5.56E-06
lec-3	1.546129576	4.971604299	5.62E-06
gen-1	-1.619924782	5.920290125	5.62E-06
anc-1	1.019064676	9.706897705	5.68E-06
F25B5.3	-1.816074056	6.497478596	5.68E-06
C13C12.2	5.575929171	2.059858277	5.81E-06
him-3	-3.416889366	5.16933556	5.91E-06
W05H9.1	-2.631352149	5.814829408	5.96E-06
pqn-25	-5.441703974	2.499072109	6.01E-06
F45D3.15	-6.727279606	0.296801091	6.06E-06
agef-1	1.268276316	7.326333321	6.13E-06
Y58A7A.3	1.833516913	5.529899198	6.18E-06
flp-21	3.849498362	1.63660883	6.21E-06
meg-2	-2.06122196	4.338247526	6.22E-06
T05F1.2	-3.030070268	5.540655444	6.23E-06
F57A8.1	1.522677637	5.382566319	6.27E-06
R05F9.11	-3.553709925	2.92213605	6.30E-06
Y105E8A.36	3.416036892	2.18255719	6.43E-06
Y48E1B.3	1.426929984	5.140723592	6.49E-06
F21C10.4	3.412291772	2.118692039	6.49E-06
sdz-8	3.378332683	2.840405009	6.56E-06
ced-3	-2.357774278	6.486527146	6.60E-06
comt-3	2.770436716	3.23161776	6.80E-06
ZK337.2	2.795076238	5.6124699	6.88E-06
T24E12.10	2.856391478	4.333053999	6.91E-06
clec-60	-7.247085455	0.062778914	6.93E-06
lin-35	-2.390897021	4.135462527	6.98E-06
trpp-10	-2.941427727	4.371848781	7.00E-06
dct-1	1.559177966	5.862781494	7.02E-06
C43H6.6	6.605662026	2.278379682	7.03E-06
mesp-1	-3.553648977	5.046233724	7.05E-06
del-2	5.097626758	2.556229853	7.07E-06
ttr-7	3.416873312	3.525924317	7.11E-06
cah-4	-1.689298515	6.048305252	7.13E-06
skr-18	-2.307815994	2.191897003	7.18E-06
F40F8.11	-1.562612043	5.570318079	7.27E-06
gsp-1	1.229180123	7.884399632	7.32E-06
F56C9.6	-2.923055436	5.032408236	7.35E-06
T04A8.8	-2.424180596	5.318648244	7.39E-06
ZK54.3	5.749969437	3.288125644	7.56E-06
tag-97	2.058825779	4.669618251	7.61E-06
tftc-3	-1.141604874	5.68232666	7.64E-06
pbrm-1	-1.417074183	8.088473767	7.64E-06
C45E1.4	2.821639538	2.775538491	7.66E-06
ncr-1	1.566819505	5.769122601	7.70E-06
W05H7.1	3.178926531	2.377498116	7.78E-06
H06H21.8	-6.438425989	0.797024478	7.84E-06
mec-4	3.789031501	4.684878877	7.89E-06
skih-2	-2.489992528	4.806137608	7.92E-06
him-17	-1.357931066	6.178362575	7.96E-06
R11F4.3	-4.159560684	3.448736816	8.00E-06
orc-5	-3.723571336	4.300560668	8.05E-06
D2030.7	-2.730829417	5.275336526	8.11E-06
T23G11.7	1.346885408	7.133431557	8.14E-06
D2005.4	-3.153642071	5.066316353	8.16E-06
rpl-31	1.491797612	4.320059165	8.25E-06
F13H8.3	-5.201405715	1.079548817	8.33E-06
fzr-1	-0.990533706	6.820211827	8.45E-06
Y54E2A.4	1.23566581	7.026017508	8.46E-06
Y17G7B.10	1.27716419	6.570969804	8.53E-06
gadr-6	1.908387717	5.619958574	8.53E-06
gpa-4	2.61418565	2.703595313	8.54E-06
scrm-1	1.626875786	4.312714708	8.57E-06
glb-25	4.190650023	4.317617334	8.60E-06
hsr-9	-1.429901449	7.881607261	8.93E-06
ruvb-1	-1.413001707	7.075650505	8.96E-06
ufm-1	2.050720439	2.966138549	9.05E-06
C01A2.4	2.268673353	4.27260809	9.15E-06
nlp-1	3.476981973	2.827370651	9.19E-06
C01B10.6	-1.854178151	5.758505121	9.25E-06
sax-7	-0.7023478	8.132266952	9.31E-06
F42H10.6	2.110964592	3.612100006	9.31E-06
C50F7.5	-3.067787779	2.814678075	9.37E-06
cyn-3	0.977902695	5.230088655	9.40E-06
sfxn-1.5	-3.668947845	2.286076877	9.43E-06
pmk-2	2.057443991	5.086770946	9.47E-06
glb-3	3.338821409	3.979338894	9.52E-06
ppw-1	-2.706699793	4.044743148	9.54E-06
K11H12.5	2.598712694	3.031987086	9.57E-06
C16C10.1	-1.731615746	3.847654065	9.64E-06
K10D2.1	-2.272239207	5.11576392	9.66E-06
duo-3	-1.380200458	4.919726498	9.69E-06
C01B10.9	-3.291760337	3.606219431	9.78E-06
col-184	-1.919321766	4.969924253	1.00E-05
rab-5	1.119917221	7.186935976	1.00E-05
cdt-1	-1.813702179	5.172855081	1.02E-05
cex-1	-4.346263189	2.397439085	1.02E-05
nhr-86	-1.665163245	3.437492684	1.03E-05
ZC250.4	2.085398658	3.328076591	1.04E-05
kin-3	0.843288893	8.793090613	1.05E-05
tat-3	-2.180100127	6.409135849	1.07E-05
sod-4	1.718520558	3.901109292	1.07E-05
fat-2	-0.972594722	8.712982634	1.08E-05
Y53G8AR.5	-5.519320223	0.586324697	1.09E-05
F36G3.1	1.97715222	4.749983475	1.09E-05
rps-29	2.017339555	2.96306419	1.09E-05
ins-3	6.242124736	0.723922538	1.10E-05
Y66D12A.6	-7.151925861	-0.029371633	1.10E-05
C16A3.4	1.457554369	6.365042331	1.10E-05
Y106G6H.6	-2.814405553	4.252679756	1.11E-05
scc-1	-2.611802068	4.249252696	1.11E-05
H01G02.1	-6.833099335	0.381793359	1.11E-05
R07E5.7	1.273798628	5.00824527	1.13E-05
C46A5.5	-5.313928484	1.797543877	1.13E-05
unc-16	1.005748459	7.573613408	1.13E-05
lin-59	1.112472351	7.139349474	1.13E-05
ZC443.1	2.119264281	3.231054721	1.14E-05
trpp-8	0.900804999	6.903171728	1.15E-05
vps-33.2	-2.998175445	4.39128231	1.15E-05
gbh-2	-4.642805121	2.239856722	1.16E-05
rig-4	-1.002594133	7.490233536	1.16E-05
F42G10.1	-5.715383073	0.766642614	1.16E-05
C35E7.8	-4.114095979	2.074886775	1.17E-05
mcrs-1	-2.746141693	3.938764655	1.19E-05
T23F4.2	2.50962469	4.412343174	1.20E-05
C01H6.9	-2.359972323	3.669835413	1.20E-05
Y73B6BL.27	4.170264761	2.577086005	1.20E-05
nhr-11	3.290345412	4.481762516	1.21E-05
ahr-1	3.830065779	3.563922312	1.24E-05
srp-1	-4.814259854	4.087141069	1.25E-05
Y39G10AR.11	1.737521808	6.640026489	1.25E-05
Y92H12A.4	-0.89939873	5.904305232	1.25E-05
R08D7.7	3.951861899	3.850526601	1.25E-05
cec-3	-1.724724434	5.142260944	1.26E-05
ZK177.8	-1.499047547	5.375249912	1.26E-05
R05H10.1	4.929129895	3.289256431	1.26E-05
arrd-25	1.750993619	5.381251008	1.26E-05
pptr-2	-1.937829886	6.104607552	1.26E-05
wrm-1	-1.398595882	6.187632201	1.27E-05
T17H7.7	1.458814397	4.735713987	1.27E-05
D1081.7	-2.944985234	7.3264521	1.29E-05
Y58A7A.5	2.868657189	4.786753603	1.29E-05
dre-1	1.426063844	5.239118473	1.29E-05
F44B9.8	-2.510605323	3.837024981	1.29E-05
mlc-3	-1.339944731	6.416344878	1.30E-05
Y23H5A.3	-2.448304939	3.755037852	1.30E-05
F14H3.4	-4.968836512	2.287354844	1.31E-05
F23H11.4	0.963599258	6.701844435	1.31E-05
Y95B8A.12	3.593623005	3.95540721	1.31E-05
K02C4.5	2.440483055	3.933099732	1.32E-05
F49B2.6	-4.304679645	1.920144334	1.32E-05
gsp-2	1.094634491	7.355125142	1.32E-05
msh-6	-2.680137998	6.395065053	1.33E-05
K08B4.2	2.666771692	2.553440574	1.36E-05
pho-9	1.983906647	2.85260343	1.36E-05
let-413	1.241455099	6.634322353	1.36E-05
C06G4.1	-2.441711586	4.965139465	1.36E-05
K02G10.15	3.591627887	3.454730729	1.37E-05
F43H9.3	-2.483070697	2.832584253	1.37E-05
cytb-5.2	1.555175739	3.128872755	1.37E-05
Y71H2AM.13	1.332809407	5.99641571	1.37E-05
ani-1	-2.032833659	6.99473461	1.38E-05
smc-6	-1.661058033	7.149119677	1.39E-05
T05H10.1	-0.94328298	7.375891674	1.40E-05
ZC443.4	1.731900903	4.341820727	1.40E-05
crh-1	1.465565073	7.132692699	1.40E-05
ced-10	2.620101756	4.364270452	1.41E-05
hum-1	0.963185569	7.267620444	1.42E-05
Y54F10AR.1	2.350362186	5.611106413	1.43E-05
cup-5	-1.468156638	5.344204758	1.43E-05
ccch-3	-3.995218649	2.929759538	1.44E-05
akap-1	0.890478004	7.725702218	1.44E-05
rpl-15	1.322577297	7.419428103	1.46E-05
ceeh-1	1.53857039	4.643409554	1.46E-05
F53H4.2	-4.225836464	1.763930374	1.46E-05
C28H8.3	0.860681695	8.554888626	1.48E-05
T25B2.2	-7.074711751	-0.097161147	1.48E-05
klp-16	-2.207875012	4.682970422	1.49E-05
Y71G12B.10	-4.623325116	4.124925309	1.50E-05
tsp-6	2.69218049	3.771470747	1.50E-05
T28F3.5	1.944936845	4.049197287	1.51E-05
C50A2.3	-6.515184638	0.082050222	1.51E-05
egl-17	7.249574398	1.710181757	1.53E-05
T27A10.2	3.766856255	3.582384362	1.53E-05
scl-22	-6.902962023	0.472648154	1.54E-05
F14H3.6	-2.923204704	5.486024662	1.55E-05
acl-6	-1.918284786	4.362409146	1.56E-05
snfc-5	-1.347080837	4.13000097	1.56E-05
scpl-3	1.617311422	5.211047659	1.56E-05
Y4C6B.7	-6.809763837	0.389663876	1.58E-05
DY3.8	-3.278159851	4.046839036	1.58E-05
W08E3.2	1.661601142	5.665917779	1.62E-05
F14D12.1	2.366321925	4.03571044	1.64E-05
grk-2	1.907136857	5.062368953	1.64E-05
dgk-1	2.817377913	4.969134889	1.67E-05
lem-3	-2.260022123	5.550664977	1.68E-05
ubr-1	0.825427552	8.216532667	1.68E-05
Y111B2A.13	2.824589789	3.506616158	1.68E-05
T04H1.5	-1.576684885	4.330986339	1.70E-05
smd-1	-2.815168807	3.991867147	1.72E-05
ZC477.5	-2.57778818	4.27835279	1.73E-05
src-1	1.494439136	6.717230038	1.74E-05
C25A11.2	-2.961568158	3.087132281	1.76E-05
F40F9.5	-3.061914793	1.341582511	1.76E-05
lat-1	-1.364707217	6.900406113	1.76E-05
ZK370.4	-1.25853816	7.094722487	1.77E-05
npp-12	-1.320810235	7.699032495	1.78E-05
F39B2.1	-1.751220979	7.163380725	1.79E-05
gba-1	-4.596896681	1.027891166	1.79E-05
R05D7.5	1.951998434	3.903092434	1.79E-05
F20G2.2	2.049033896	4.338525278	1.80E-05
hat-1	-2.635527031	4.167664963	1.81E-05
C10C5.7	4.755639013	1.30618952	1.82E-05
glrx-3	1.637648706	5.22343501	1.84E-05
morc-1	-0.998186399	5.853822264	1.85E-05
M79.2	1.574706447	4.426311248	1.85E-05
Y53F4B.39	1.83400999	4.428781554	1.86E-05
F02H6.1	-7.488728477	0.3195648	1.88E-05
pqn-85	-0.81258421	7.114887902	1.89E-05
cha-1	-7.218258583	0.040646152	1.90E-05
F57G12.1	1.233971882	7.289681516	1.91E-05
T20D3.5	-2.746636352	2.936081531	1.92E-05
ZK809.8	-3.031023557	2.103624078	1.92E-05
atat-2	2.268513098	3.556819939	1.93E-05
vha-18	-2.467334627	3.802213968	1.93E-05
ZK813.5	4.938780944	1.588051373	1.93E-05
pdp-1	-2.791459945	4.853244183	1.94E-05
ZC116.3	-2.874799469	4.377369221	1.94E-05
mig-32	-2.668788351	4.447609919	1.96E-05
F47G9.1	1.054840802	5.97530602	1.97E-05
K08D8.3	-6.73052698	0.307514069	1.97E-05
T16A9.3	3.336225731	2.100389609	1.99E-05
W02D9.8	6.402387836	1.61797374	1.99E-05
cab-1	1.467935204	8.008019738	1.99E-05
rgs-4	2.354916329	4.086756418	2.00E-05
ogdh-1	1.218382321	8.120226238	2.03E-05
C49F5.3	-6.619534587	0.187398674	2.04E-05
K02F2.5	1.249643119	5.027079755	2.04E-05
him-6	-2.875882015	4.051409877	2.06E-05
chd-7	0.977010745	8.246258	2.06E-05
F37D6.2	-2.770551725	5.263294944	2.08E-05
T21D12.7	-7.597572819	0.410634595	2.08E-05
C33F10.4	-2.620473468	2.26818784	2.09E-05
flp-4	3.026080878	2.118816087	2.11E-05
jmjd-2	-1.678931697	5.027649962	2.11E-05
hcp-6	-2.233417553	6.402248583	2.13E-05
frm-8	3.05452829	5.532077143	2.14E-05
rpb-4	-1.850762862	2.373910887	2.17E-05
Y9C9A.5	6.815770222	1.307376788	2.19E-05
sel-9	1.527337662	4.601961015	2.19E-05
W04A4.5	-1.937164588	4.671747761	2.19E-05
tag-231	-2.280980548	2.028188521	2.19E-05
svop-1	2.400722862	3.904094633	2.21E-05
lex-1	-0.785009918	7.381186406	2.23E-05
F45F2.11	-3.196143973	5.359085568	2.23E-05
Y102A5C.5	-2.362267256	2.81376252	2.23E-05
egl-8	1.378641004	7.268738093	2.24E-05
cpt-5	-5.872889258	1.819792492	2.24E-05
F33H12.7	2.707515895	3.177621403	2.27E-05
blmp-1	2.500635913	4.738296666	2.27E-05
Y17G7B.17	0.988628396	5.674855564	2.27E-05
frpr-5	-7.868485089	0.696330312	2.27E-05
xpg-1	-1.501748798	5.046263644	2.28E-05
mlc-4	1.256374806	6.703381244	2.28E-05
npr-8	3.970075017	4.090222239	2.30E-05
T07D10.3	-7.055274475	-0.116325277	2.33E-05
cdh-7	3.718476404	3.026470036	2.39E-05
C44B7.12	-3.065311444	4.509352028	2.40E-05
mut-16	-1.771480998	6.648802594	2.41E-05
T09F5.1	4.870851814	2.032711399	2.44E-05
Y50D4C.3	-2.117751724	3.858106081	2.45E-05
[truncated: 11,462 more rows]
