# Supplementary material for: High neural activity accelerates the decline of cognitive plasticity with age in Caenorhabditis elegans
Source: eLife. 2020 Nov 24;9:e59711. doi: 10.7554/eLife.59711 (PMC7685709; doi:10.7554/eLife.59711)
Supplement: Supplementary file 2. [file elife-59711-supp2.zip › Supplementary file 8. DrEdGe/dredge-7.4.0-DESeq2/pairwise_files/D7-21-GFP_vs_D7-21-WW.tsv]

	logFC	logCPM	PValue
ins-30	7.569944131	6.833072208	4.59E-73
Y110A2AL.4	5.774685018	7.361932209	4.59E-73
R106.5	4.554342034	6.394674295	3.57E-71
ras-2	4.920929506	7.229426531	2.06E-67
B0393.5	5.106006845	6.227149314	1.50E-59
H08J11.2	4.917164694	7.606353748	1.50E-59
unc-53	4.571033819	10.05156196	2.06E-53
gly-6	4.693126048	8.919732546	1.74E-52
ins-5	8.352542835	7.500172171	5.45E-52
dpy-10	4.535596181	6.9411382	1.99E-49
efn-2	7.377010573	6.554972098	2.06E-48
ins-24	7.562504138	6.732189694	2.30E-46
mec-9	5.73999145	6.841826313	2.57E-45
grdn-1	5.079425653	7.880705498	2.60E-45
F38B2.2	7.205685136	7.932334443	2.04E-43
F07H5.5	3.795397891	10.9690918	3.53E-43
daf-28	6.734292228	6.491078622	8.38E-43
lin-33	4.494163865	7.619605013	4.56E-41
W09D6.5	3.636936063	6.644805442	1.46E-39
cutl-8	5.297017214	5.410656872	1.01E-38
rpl-11.2	3.209718785	7.401927378	1.14E-38
F14D7.8	8.618093328	6.685106439	3.69E-38
calu-1	3.478358869	8.606555361	3.85E-38
dao-2	5.08609106	6.405098965	7.87E-37
C10G8.8	3.837489401	7.60127127	9.45E-37
ajm-1	4.117327042	9.62389246	1.22E-36
tln-1	3.358129328	9.038711202	3.30E-36
plp-1	2.595714596	9.888037394	1.02E-32
dlg-1	3.438446784	8.967518653	1.02E-30
dpy-14	4.220498742	7.934317481	4.26E-30
ptr-4	5.544317149	6.543242639	5.23E-30
fln-2	3.826957369	10.7154845	1.25E-29
ins-6	8.326231148	5.714768452	1.86E-29
flp-20	7.189521414	5.515997873	3.74E-29
rab-11.1	2.580198494	10.6303187	3.74E-29
T05E11.9	3.956980106	7.198924925	3.80E-29
T05A8.3	5.412484415	7.88530503	4.00E-29
sym-1	3.227924527	7.42906392	4.14E-29
unc-52	3.510570086	8.092526212	6.23E-29
mec-18	6.287338336	5.907404205	1.59E-28
K10D6.2	3.920450703	4.959714596	1.59E-28
aagr-4	2.656634127	6.490439856	2.41E-28
F13E6.1	2.902018082	7.099840233	3.83E-28
clec-78	4.873895521	8.395461716	6.70E-28
iff-2	3.056600642	7.971365305	8.47E-28
C05D10.4	4.277842259	5.867765604	8.53E-28
F36A2.3	3.860684064	7.536520112	8.76E-28
elt-3	4.762118708	6.529326188	1.16E-27
T19B10.5	4.480162811	7.136588948	1.94E-27
unc-116	3.161898702	9.667654044	4.65E-27
vab-19	4.749911537	6.384791997	2.47E-26
acn-1	4.938231041	7.808667754	2.62E-26
hch-1	4.616119105	7.286681206	5.07E-26
F20D1.3	3.234982813	8.92240508	1.30E-25
che-3	4.87585961	7.091647799	1.55E-25
Y57A10A.26	3.412274455	6.549643444	1.58E-25
osm-10	5.128228202	5.367347109	1.97E-25
fasn-1	2.849488863	10.81498019	2.75E-25
cey-1	2.591005827	11.11588603	6.61E-25
C47D2.1	5.906304193	4.163986524	8.04E-25
lact-5	3.922834826	6.22756626	8.30E-25
F15B9.8	5.467877968	4.723556339	1.04E-24
mua-3	3.849799918	8.576970127	1.12E-24
eef-1A.2	3.025872995	11.10095157	2.07E-24
C25F9.11	5.168385688	5.944494364	2.80E-24
sqt-3	3.882737925	7.395884036	3.56E-24
F58H1.7	4.321541939	6.577418998	3.87E-24
nhr-97	4.031969703	8.043855471	4.24E-24
apm-1	3.159244866	7.556400636	4.60E-24
mec-3	7.515412454	4.547308893	8.39E-24
gcy-37	5.538555364	7.658432871	9.13E-24
tbb-6	4.776563724	8.678842289	9.94E-24
F56C11.6	3.458641172	5.800411739	1.16E-23
ins-26	6.308668396	5.205356653	2.13E-23
flp-5	5.408303571	4.675875255	3.46E-23
rrf-2	3.397606647	7.097631122	3.99E-23
Jun-01	3.575342252	7.669080344	6.36E-23
sek-1	3.561223113	8.480844332	7.18E-23
clp-4	2.708649069	7.151814081	9.55E-23
snb-1	2.596923344	7.931109939	1.23E-22
noah-2	4.204858869	7.943362452	1.89E-22
let-805	3.216866249	8.967596562	2.31E-22
F46A8.7	3.783030033	7.242972727	2.41E-22
pdhk-2	-3.359956928	5.263535404	2.73E-22
daf-7	5.185123738	6.889229731	2.97E-22
fipr-21	3.192542982	4.62685951	3.24E-22
gcy-11	4.090462935	7.037853577	3.42E-22
nab-1	2.797121405	6.523969811	4.13E-22
nex-2	3.128327033	7.044609512	6.26E-22
arf-1.2	2.29073047	9.062510475	7.09E-22
ZC513.7	3.687081936	8.113276132	8.17E-22
Y41G9A.5	4.228072085	6.209096939	2.60E-21
F20C5.6	5.022464905	6.194305939	2.64E-21
vab-10	2.525107801	10.63445651	3.67E-21
act-4	2.753500241	11.44843132	4.76E-21
Y65B4BL.1	4.163985441	8.189273225	5.98E-21
C49G7.12	4.082227014	4.728498242	7.49E-21
F13H10.6	3.595532207	4.684846602	9.70E-21
mec-1	5.736447947	7.747491915	1.07E-20
pmk-2	3.204338307	6.045390403	1.18E-20
ZK909.3	3.571880244	5.688648505	1.50E-20
sma-1	2.740565759	11.23926078	2.00E-20
nipi-3	2.785014714	8.539472052	2.20E-20
dao-3	3.478636233	7.384975834	3.31E-20
T23B3.2	4.552289762	6.083994609	3.96E-20
T07A9.9	2.158178676	9.794843835	4.79E-20
flp-7	4.607351118	5.574446166	7.17E-20
T19C3.4	3.99533607	6.023722641	9.17E-20
C52A10.1	3.512972548	6.726262121	9.33E-20
skn-1	2.404055992	9.658348895	1.09E-19
Y17G7B.20	2.136904632	9.076608867	1.54E-19
syd-2	2.033020429	6.047782399	1.79E-19
C06A6.5	2.136296337	6.192396815	1.89E-19
rpl-7	1.735697595	8.295420154	2.21E-19
skr-1	2.015219349	7.598402375	2.87E-19
unc-70	2.388667597	9.442149096	4.11E-19
pgp-14	-6.638040874	4.177527218	5.66E-19
perm-4	-2.191230062	8.926933941	5.76E-19
B0507.2	3.074881335	6.747341206	6.16E-19
F40F4.6	-4.691297253	7.950291722	7.56E-19
F13A2.2	6.115179165	4.292715131	8.92E-19
mlc-5	2.122979358	6.00703343	1.16E-18
C39D10.7	-2.854486172	9.426830509	1.16E-18
ctg-2	3.84786023	5.378618131	1.36E-18
lec-1	1.921600924	8.728993261	1.52E-18
C18B2.4	2.691102544	6.813128312	1.52E-18
nkb-1	1.655219771	8.140800401	2.29E-18
sro-1	6.107141158	4.927244544	3.24E-18
R102.2	4.80303196	5.637298	3.42E-18
nex-1	2.677804142	9.405835205	3.59E-18
frm-2	3.254364216	6.91294352	3.62E-18
unc-83	2.892809342	7.302927934	4.83E-18
mec-10	5.284041837	5.708017078	5.11E-18
unc-3	6.471721473	5.222608796	5.61E-18
mlt-8	4.882541709	6.620863822	7.27E-18
dys-1	3.319557345	9.357580227	7.40E-18
rab-1	2.114029878	9.428493031	1.02E-17
F44E2.4	4.876217363	6.90101928	1.20E-17
ZK1073.1	2.846273793	7.302512534	1.27E-17
tag-299	3.629912519	4.08847899	1.30E-17
zhp-3	-6.174699403	3.243233925	1.44E-17
rps-16	2.04327178	7.227429743	1.46E-17
C30F12.3	4.233522494	6.98650378	2.00E-17
K09D9.1	4.334757246	5.034926025	2.46E-17
vha-14	2.10876754	7.184790249	3.28E-17
soc-2	2.671750538	6.559779391	3.35E-17
aco-1	2.276242114	8.493406174	4.18E-17
nmy-1	3.03589469	9.726184164	4.18E-17
T03D8.6	4.430087963	6.420508308	4.40E-17
sup-26	1.834558375	7.619145834	4.74E-17
Y110A7A.2	7.488581461	5.080442269	6.52E-17
klp-15	-4.111694051	5.507289729	6.95E-17
alx-1	2.015080942	8.72518456	7.11E-17
cdh-9	3.977005798	6.184383806	7.74E-17
mek-1	1.919652924	8.026253439	9.20E-17
T23G7.3	1.923259117	6.950426573	9.50E-17
W06H8.2	3.891263921	4.146172549	1.02E-16
pdl-1	5.966803822	3.544126632	1.08E-16
K10D6.4	3.679922521	5.054654244	1.08E-16
noah-1	3.49064329	8.956508071	1.08E-16
C09F9.2	3.896943111	7.766125567	1.20E-16
gpa-4	4.753651462	3.923903704	1.25E-16
ZK896.1	4.890051279	4.970901752	1.26E-16
mca-2	3.255423715	7.682660033	1.57E-16
ins-4	5.684178922	4.950332359	1.80E-16
sbt-1	3.463511245	7.466438178	1.81E-16
gcy-36	4.731671891	4.730979752	1.97E-16
let-4	3.899546839	5.901513403	2.19E-16
rpl-35	1.873679776	6.602606715	2.72E-16
glb-25	5.669635125	4.426118452	3.50E-16
nlp-1	4.646977353	3.707162499	4.37E-16
tth-1	2.980505743	7.874754461	4.70E-16
vha-2	2.059771984	7.908641783	5.35E-16
vha-17	3.21589301	4.305344598	5.35E-16
lin-28	2.436465392	5.914629659	5.85E-16
ifa-3	5.303876668	5.905031821	6.14E-16
acbp-3	5.623679065	3.195186449	6.31E-16
clhm-1	4.733732218	4.06715511	7.09E-16
F43D9.1	4.0261646	5.462474583	8.55E-16
sqst-1	3.067691413	9.388128754	8.55E-16
T20D3.2	-3.935488142	4.377776837	8.56E-16
irg-2	4.209323766	4.955742129	8.92E-16
M04F3.4	3.579042587	5.198884616	8.92E-16
F46F11.7	3.129780146	5.052432422	9.69E-16
ift-74	5.334307627	3.919354131	1.05E-15
C34D4.1	7.412318204	3.66070653	1.12E-15
sma-5	4.101116844	5.268761283	1.17E-15
mec-17	4.632440889	6.266321532	1.17E-15
ZK337.2	3.642627487	5.970732173	1.18E-15
egl-30	2.232268281	8.829406681	1.28E-15
F47B8.2	3.194686176	6.210018437	1.31E-15
klc-2	2.996585083	7.919739084	1.36E-15
mlt-11	3.790082892	8.673348094	1.41E-15
pab-2	2.85497147	10.58912467	1.42E-15
T11B7.2	5.307325996	3.729140353	1.42E-15
F42H10.5	4.045435442	5.736494795	1.51E-15
rab-14	2.746804557	7.289994012	1.61E-15
ptl-1	3.955971237	5.028846271	1.65E-15
cyn-5	2.052480211	7.306829518	1.80E-15
F53B2.8	3.34398089	6.23701343	2.19E-15
istr-1	1.627303343	7.181457995	2.19E-15
gadr-6	2.636991818	5.524491557	2.29E-15
xbx-5	5.933302704	4.10169895	2.45E-15
mrp-4	-2.78288998	7.009677019	2.51E-15
unc-112	2.443887603	7.770146143	2.54E-15
rho-1	2.144585826	9.658274312	2.79E-15
pdi-2	2.23989417	9.658764634	3.32E-15
C48E7.1	3.083936714	5.442837622	3.63E-15
C36C9.5	5.725119849	4.439202229	3.78E-15
C32D5.8	2.646820989	5.675548135	4.01E-15
F19C7.8	4.465068489	6.106340508	4.80E-15
rme-1	2.124191911	9.858918087	4.91E-15
C27A12.9	-3.070064731	3.843849365	5.96E-15
ric-4	4.229047763	6.808344067	5.97E-15
syx-2	3.305918592	7.343202939	6.86E-15
F52D10.2	2.101752285	6.593991704	7.16E-15
tsp-4	5.234312241	4.411568766	7.68E-15
alg-1	1.832836199	6.965442504	8.02E-15
F42C5.9	2.769255567	6.331486763	1.04E-14
lam-2	2.524251636	7.937401949	1.04E-14
T14G8.4	4.187478523	3.918909705	1.05E-14
lin-53	-2.537994651	6.398569352	1.21E-14
cyp-31A5	-9.358189757	3.330642552	1.32E-14
prkl-1	4.346379125	4.711942212	1.35E-14
lin-39	4.334159925	4.34600824	1.40E-14
dex-1	4.006984432	6.488017859	1.55E-14
C25F9.12	5.149548768	2.979045007	1.79E-14
C10G11.7	2.053454719	8.535560482	2.14E-14
vha-8	2.052677638	8.104792903	2.47E-14
ifb-1	2.767728686	8.2124796	2.50E-14
osm-5	4.669941575	4.777906277	2.50E-14
act-3	1.78740345	6.923055977	2.79E-14
magu-4	2.900376164	6.277662006	3.07E-14
dpyd-1	2.623480831	6.364700117	3.15E-14
ZK809.5	-2.609588281	5.546749686	3.61E-14
egl-21	3.077866514	8.778459534	3.83E-14
wdfy-3	1.754877808	6.834819896	3.83E-14
eri-12	2.277849151	7.754251113	4.47E-14
dnc-1	1.92937926	9.06510014	5.42E-14
mec-12	3.925293466	6.276561712	7.37E-14
EEED8.2	4.60779964	4.336343812	7.37E-14
mrp-2	3.311864407	8.017309369	8.34E-14
col-76	4.633542316	5.407614845	8.39E-14
cdka-1	3.870891477	6.029008648	8.75E-14
ifta-1	3.625975201	4.67686167	9.32E-14
dpy-2	4.957100104	5.150380256	9.89E-14
jmjd-3.1	3.088063598	5.85987689	1.07E-13
pgp-8	3.657582366	4.966626435	1.11E-13
aqp-10	3.139688104	4.817219947	1.19E-13
C33B4.4	4.46178413	3.832046663	1.21E-13
F15D4.5	3.283284535	6.034876095	1.27E-13
F34D10.6	4.16448438	6.725865568	1.32E-13
ptp-1	3.722672281	6.78388066	1.41E-13
C01B10.11	3.189111792	6.149300607	1.66E-13
far-6	-4.348075139	5.466543563	1.68E-13
spc-1	2.594131616	9.889865909	1.68E-13
nekl-3	3.753607067	5.818921198	1.68E-13
mak-2	3.04759522	5.997026263	1.76E-13
ltd-1	3.389932839	4.504153157	1.80E-13
pmk-3	2.133653951	4.933504393	1.80E-13
R102.5	1.758272081	8.549844169	1.80E-13
far-8	-3.449745337	4.260774812	1.85E-13
ctn-1	2.702554708	6.454988956	1.90E-13
asp-1	-2.129107727	6.300207586	2.00E-13
flp-8	4.706973809	5.496680972	2.25E-13
F22F7.1	-2.786484521	5.350232294	2.42E-13
ift-81	4.534039271	3.829884097	2.66E-13
hpr-17	-5.200392598	3.622769575	2.75E-13
Y64G10A.6	3.716875255	5.180416363	3.51E-13
gcy-32	5.87449845	5.01818487	3.55E-13
ZK1055.7	2.811658032	7.180024977	4.08E-13
W05B5.1	2.539132318	4.557115476	4.33E-13
linc-22	2.810422669	3.901124174	4.42E-13
lars-1	1.669619936	8.815436638	4.44E-13
aqp-8	-7.243308264	3.457775495	4.75E-13
B0205.13	5.536820134	3.301156559	5.06E-13
cuti-1	3.938386808	3.634086184	5.53E-13
F33G12.3	-3.351136281	4.19467803	5.68E-13
vhp-1	2.180190117	8.203025704	5.76E-13
C15C7.5	3.230550236	5.919033185	6.03E-13
K02D3.1	3.945725693	3.814753703	6.28E-13
eps-8	2.746443167	6.779183498	6.67E-13
Y39B6A.33	1.906382116	6.26131052	8.27E-13
unc-119	2.2837489	6.051123959	8.73E-13
ttr-59	3.436344295	5.959480272	9.32E-13
sams-3	-2.40251538	4.68466506	1.08E-12
coh-4	-4.34529075	2.670048386	1.15E-12
flp-21	4.745119946	2.815420368	1.34E-12
nsy-4	3.862726744	5.336816553	1.39E-12
gbf-1	2.102519	8.358574656	1.49E-12
ucr-2.1	2.22296716	6.81103099	1.60E-12
egal-1	3.263457908	7.40283657	1.63E-12
fzy-1	-2.995087758	5.652493364	1.70E-12
R06C1.6	3.363943034	6.26167251	1.82E-12
atgp-1	2.265294791	6.479094716	1.93E-12
pgal-1	3.694320318	8.441818749	2.01E-12
vha-12	2.034836596	8.39140378	2.08E-12
Y53F4B.39	2.570505054	4.495662645	2.14E-12
K05C4.2	2.653596024	6.359939763	2.20E-12
bicd-1	3.14780962	7.179038354	2.32E-12
K02F2.5	3.081162895	6.013573576	2.32E-12
rhi-1	2.145569165	5.001901923	2.39E-12
hpo-42	-5.123964219	3.226640353	2.51E-12
T06E6.10	-8.612503253	3.286462765	2.62E-12
F59C12.3	2.475170894	6.27469744	2.62E-12
W04A8.4	2.323363009	5.351949776	2.68E-12
F19B10.13	3.628548135	4.569710821	2.92E-12
F22G12.4	-3.995424352	3.945458409	3.51E-12
F36H12.2	-9.219639672	2.471751511	3.56E-12
C03H5.9	5.523386188	3.190943185	3.65E-12
H28G03.1	2.835669143	8.347937849	3.75E-12
T14B1.1	3.36006026	6.329712075	3.88E-12
orc-5	-4.916048961	4.277318491	3.88E-12
dsl-3	3.593869267	4.59958995	3.99E-12
clec-63	-4.226385618	5.232337025	4.17E-12
C35E7.2	4.491106965	5.829678687	4.21E-12
hop-1	-5.347398447	3.940314428	4.45E-12
nduf-2.2	-5.135632568	4.093022543	4.46E-12
ins-9	8.439385586	2.938273145	4.50E-12
F56D2.5	3.266532462	4.560539002	5.54E-12
csp-1	3.871285122	2.61810103	5.86E-12
nhr-31	3.062013827	7.065003587	5.88E-12
K08C7.4	4.165291922	3.311017709	6.74E-12
flp-14	4.143879029	6.602731505	7.87E-12
hum-6	4.392446664	6.783680711	8.05E-12
jhdm-1	-1.803695357	6.64230906	8.55E-12
F35C11.5	-3.721524753	6.022064149	8.70E-12
gdi-1	1.880326818	8.220412253	1.04E-11
R02F11.2	5.019653175	4.68576634	1.05E-11
vha-10	2.194423012	7.534983403	1.23E-11
D1086.1	-5.789169422	3.991523223	1.29E-11
unc-44	2.509030895	10.62514625	1.44E-11
npp-8	-1.693020844	7.562592052	1.64E-11
unc-60	2.021035734	9.546199692	1.69E-11
F31F6.2	-9.102445612	2.353045305	1.70E-11
F11G11.5	1.58067018	6.830051128	1.76E-11
C05C9.3	4.647095342	4.260928082	1.99E-11
eat-6	1.650193223	11.04562728	2.13E-11
glb-29	5.312419155	3.865004168	2.15E-11
Y43F8C.3	2.301553692	5.436451282	2.20E-11
C35E7.11	4.647370607	2.719152793	2.23E-11
sto-1	2.404107705	6.587431421	2.30E-11
sta-2	2.667717592	5.177080493	2.35E-11
dpl-1	-3.16330873	5.814306349	2.39E-11
pdcd-2	2.127840937	5.927504832	2.41E-11
srr-4	4.256160079	6.979947403	2.55E-11
T10G3.8	5.587429475	4.47156849	2.56E-11
lgg-1	1.671091501	7.272308651	2.67E-11
C34E7.4	2.302621151	5.804490453	2.68E-11
F58D5.5	2.817462455	6.453675488	2.87E-11
prom-1	-4.7260431	4.536790619	3.19E-11
C14F11.6	4.543657264	4.747201628	3.37E-11
pzf-1	-5.62272333	2.965544561	3.41E-11
H42K12.3	4.122303273	3.700351622	3.57E-11
F52E4.5	2.933182231	5.315238139	3.89E-11
unc-75	3.637690028	5.217410981	4.36E-11
E04F6.9	-3.089101353	4.485411075	4.81E-11
rpl-2	1.671061091	8.448865124	4.91E-11
col-121	4.425632818	5.373306686	4.98E-11
F53C3.6	3.341862496	4.863142327	5.31E-11
T19B4.5	-2.373863745	4.30135968	5.90E-11
unc-64	2.665731746	5.386702609	5.92E-11
him-6	-3.061755995	4.556193809	6.10E-11
jip-1	3.339188571	5.389193311	6.18E-11
vha-9	1.886711728	6.053432683	6.25E-11
wrt-5	3.624874915	3.197784772	6.31E-11
tag-120	4.129124885	3.359848182	6.31E-11
F35B12.9	-8.624571043	2.605987564	6.39E-11
D1005.2	3.549668893	4.846981493	6.53E-11
daf-8	2.786246541	4.804999041	6.67E-11
mec-4	5.422162646	5.361082427	6.67E-11
C03E10.3	4.967597491	2.748993131	7.02E-11
Y71G12B.10	-2.646488412	4.500258051	7.26E-11
egl-3	3.101304607	10.28498579	7.47E-11
nhr-91	4.135519693	3.911702541	7.82E-11
nhr-84	2.67849003	5.225536847	7.82E-11
scd-2	3.284151947	6.192968943	7.94E-11
fbxa-158	5.11374113	2.354957246	8.12E-11
F48E3.4	-2.788060942	5.486861724	8.33E-11
lin-41	-2.057551621	7.693675273	1.03E-10
cdkl-1	5.205115972	4.134703532	1.05E-10
C43H6.6	6.336160858	2.856916118	1.05E-10
tag-278	2.384120747	6.836312703	1.06E-10
nep-21	4.515394325	5.938749922	1.15E-10
ptr-1	3.394058698	4.722160532	1.17E-10
tbb-2	1.418516246	10.31487393	1.18E-10
rps-7	1.925147834	8.504858932	1.18E-10
unc-33	2.887356341	7.925934203	1.21E-10
ubql-1	1.634263019	7.988170401	1.22E-10
C52A11.3	8.873008269	3.378745612	1.24E-10
mec-7	5.112485709	6.267322861	1.27E-10
ZK484.1	2.017179808	7.97044685	1.27E-10
F32A7.5	3.125981896	7.768930764	1.60E-10
T06G6.3	6.131008367	4.01939228	1.61E-10
Y54G11A.4	3.968888692	4.173850107	1.67E-10
kin-19	1.557395711	9.073403915	1.68E-10
F07H5.4	2.753818954	3.855695966	1.69E-10
H40L08.2	2.658113378	6.675522379	1.81E-10
tag-80	3.322142503	8.400855767	1.85E-10
ZK1290.10	5.697148441	5.910366008	1.90E-10
yap-1	2.447088108	6.963977472	1.93E-10
M01G12.9	3.897100221	3.889145784	2.02E-10
dpy-17	3.41026177	7.005520366	2.04E-10
rpl-3	1.496935462	11.13835802	2.16E-10
T07C4.3	-2.9174221	7.024581545	2.20E-10
F07H5.13	3.542145943	4.47379985	2.28E-10
upp-1	2.002764859	7.795213946	2.28E-10
set-22	-6.214611592	2.964948558	2.40E-10
gcy-35	5.022384138	3.860115279	2.54E-10
nuc-1	-2.115214279	4.055364941	2.60E-10
F46E10.2	3.762446752	2.239108515	2.62E-10
lat-2	-5.291853628	2.42927474	2.72E-10
C50F4.8	-8.613246809	2.595734367	2.81E-10
Y23B4A.2	7.219545996	3.003158039	2.84E-10
far-1	-1.988487791	6.776024563	2.87E-10
set-5	1.833692706	7.161398386	2.87E-10
unc-5	1.883683912	5.837891374	2.88E-10
glb-3	4.374429008	4.723031736	2.88E-10
F35E12.10	-3.180891558	4.038597557	2.95E-10
acp-2	5.492610342	4.430578605	2.97E-10
lon-1	2.179216905	6.226324481	3.13E-10
T01D3.1	3.123840268	6.344043454	3.16E-10
Y53C12B.1	-3.945697787	5.158646326	3.23E-10
skr-3	2.977199484	5.42441654	3.33E-10
hbl-1	2.456428	6.339336074	3.39E-10
dna-2	-3.623200181	5.550651965	3.52E-10
prdx-2	1.439648271	7.897660158	3.52E-10
pab-1	1.564733648	9.933669766	4.40E-10
fbxc-44	-5.327600878	2.251237736	4.42E-10
nhr-3	2.85737496	6.984869762	4.49E-10
aldo-1	2.941429536	7.530958787	4.61E-10
num-1	-1.700288861	6.000190481	4.76E-10
pcyt-1	1.853218843	6.129167144	4.78E-10
F52B5.2	-3.861805226	4.947855759	5.18E-10
spat-1	-3.429563786	3.529936214	5.20E-10
egl-15	2.804104591	7.069099943	5.39E-10
C28A5.1	-4.651230984	3.776588401	5.46E-10
mec-8	2.587058242	6.360732251	5.64E-10
C18D11.1	2.14098036	4.450954509	5.64E-10
plc-1	2.800423658	7.142385737	5.77E-10
F58B4.3	2.976873517	4.152701795	5.91E-10
wht-2	-4.972606111	4.642681559	5.91E-10
rgef-1	3.898156147	5.559876154	5.94E-10
ZK105.1	-4.166754094	2.491609239	5.97E-10
C10E2.1	5.349330981	2.805577017	6.15E-10
Y50D4C.5	-2.506993481	4.343932219	6.15E-10
F41D9.2	2.546177031	5.302277543	6.39E-10
T19C4.1	4.399670693	3.262221001	6.50E-10
K03B4.4	7.031657622	3.288351484	6.59E-10
F14F11.2	4.904420931	3.302604499	6.60E-10
max-1	3.843303567	5.203040759	6.62E-10
unc-115	2.680595929	7.307826163	6.64E-10
rpl-19	1.488823508	7.648962262	6.95E-10
fard-1	-3.191485244	3.85588553	7.21E-10
K02E10.4	6.09987252	3.560422812	7.33E-10
fkb-7	4.74770231	4.055608847	7.64E-10
pry-1	2.582971317	5.799965312	7.82E-10
R08E3.3	2.258573827	6.01010496	7.96E-10
F33H1.3	-2.731051461	4.90781262	8.51E-10
T04A8.18	4.27259182	4.147532417	8.51E-10
Y56A3A.7	2.331368073	4.957122134	8.60E-10
nhr-178	4.584130937	3.125913276	8.87E-10
ttr-20	2.171948923	3.962483296	8.97E-10
vha-11	1.987022397	7.964495666	9.06E-10
cyp-34A4	-8.576378485	2.559524349	9.32E-10
ral-1	2.050393457	6.833003942	9.39E-10
nhr-1	1.977554348	6.232026171	9.49E-10
icd-2	1.59890782	7.51196114	9.65E-10
kvs-4	4.755223503	4.514001286	9.83E-10
Y102A11A.9	4.26287016	4.491114795	9.88E-10
qns-1	-2.176441239	5.265198339	1.00E-09
ent-5	-5.356710228	3.150055961	1.00E-09
F29A7.4	5.419118323	2.654178964	1.02E-09
F09F7.7	2.916006439	4.936147515	1.06E-09
H01G02.3	4.36774836	3.551205788	1.07E-09
sek-3	2.481023355	5.397533648	1.13E-09
tba-4	3.654940079	4.550000888	1.14E-09
slc-17.9	-8.495634664	1.74941265	1.20E-09
cdh-1	3.032020549	6.474691001	1.24E-09
cpz-1	-3.17043411	5.788231829	1.24E-09
rps-26	1.632161202	6.578020163	1.30E-09
ani-1	-1.988558125	7.248277756	1.30E-09
hpo-32	-2.282347788	4.399110452	1.43E-09
lea-1	1.876921234	8.874674593	1.52E-09
gcy-25	8.623182578	2.394076946	1.52E-09
rol-3	4.167781026	5.239795867	1.52E-09
F12F6.7	-2.934397329	4.927888347	1.52E-09
toe-2	-3.024022297	4.839745814	1.53E-09
alh-10	3.146057096	5.153187626	1.58E-09
gcy-21	4.031311579	4.716722997	1.59E-09
Y43E12A.2	2.94569203	6.370679345	1.59E-09
Y62E10A.19	3.925681479	2.438724184	1.66E-09
F59A3.2	-3.760709216	5.202696746	1.66E-09
twk-10	7.92791375	3.132493697	1.73E-09
nlp-8	2.89421303	5.830760341	1.77E-09
T27E4.7	3.480317041	4.809483693	1.86E-09
clip-1	2.384431314	6.51248112	1.87E-09
cyp-13A1	6.693870094	2.941688505	1.97E-09
sdn-1	2.271427882	7.167797732	1.97E-09
T10B10.4	1.973987983	5.883519101	2.00E-09
mig-15	2.372951525	6.948183671	2.08E-09
C05B5.8	3.693180872	2.860912342	2.17E-09
C27F2.7	-4.583334562	3.307213965	2.21E-09
F53B3.5	2.195710917	5.882964209	2.21E-09
nex-4	4.01031062	3.884501275	2.24E-09
pdi-1	1.577331912	8.578783005	2.29E-09
acs-19	-1.733023417	7.934595803	2.29E-09
gab-1	4.944543867	3.918627299	2.33E-09
nkb-3	2.568984875	7.227455456	2.49E-09
abcf-2	1.587173904	9.396001315	2.50E-09
Y4C6B.3	-5.664527598	1.95723849	2.55E-09
C30H6.12	6.648712589	2.911926073	2.55E-09
C50E3.13	-6.36374623	2.380855292	2.58E-09
gsr-1	1.329071153	8.177181112	2.60E-09
lin-10	1.864324657	6.338751414	2.62E-09
F16C3.3	4.365979527	2.797807245	2.62E-09
unc-87	-2.464882561	7.139830907	2.63E-09
tbx-33	-5.527486199	2.399142254	2.76E-09
casy-1	2.208183951	8.321055324	2.83E-09
Y39E4B.5	-3.317051156	5.777640037	2.83E-09
Y69A2AR.32	-5.200561098	2.255072966	2.87E-09
tba-5	8.903732219	2.689806025	2.90E-09
his-71	3.179124725	5.14064328	2.96E-09
cysl-1	3.284710882	5.368012541	3.11E-09
ZK1193.3	-8.560365295	1.817356144	3.22E-09
C02B8.3	5.512995893	3.366503705	3.27E-09
C04B4.2	-4.839607457	4.148251216	3.41E-09
F26A3.1	2.18403756	4.608386138	3.44E-09
sel-2	1.422182314	9.066761924	3.48E-09
ftt-2	2.506047068	10.5669963	3.56E-09
idh-2	2.134559366	5.684733256	3.58E-09
rpl-25.1	2.648188797	4.061934156	3.62E-09
T07D1.3	8.68920037	2.464613779	3.90E-09
srxa-19	7.889578475	1.665952762	4.10E-09
Y32F6B.1	-4.516991211	2.456279952	4.21E-09
polh-1	-3.452780446	4.587140014	4.21E-09
K03H6.4	5.636688755	4.098658108	4.45E-09
fah-1	2.493421632	6.188536252	4.45E-09
inx-12	2.542099301	5.654655596	4.45E-09
rgs-3	4.230886613	4.762204	4.55E-09
best-3	3.809317966	4.732026469	4.55E-09
tofu-4	-5.565507435	2.112291076	4.70E-09
wdr-48	-2.628763365	5.047769074	4.76E-09
F09C8.2	2.639049719	6.851429037	4.77E-09
rps-27	2.07741194	4.752061759	4.88E-09
nmat-1	3.30970431	3.115582311	4.93E-09
lam-3	2.721348428	7.659942001	5.08E-09
best-14	3.604035268	5.100012794	5.38E-09
vha-15	2.361043619	7.375277201	5.60E-09
F35E12.6	-3.209774358	5.510665529	5.76E-09
Y50D4C.2	-8.446137209	1.69384532	5.76E-09
Y71F9AL.9	1.538349313	8.228639275	5.79E-09
Y53H1B.2	-3.112817498	5.450829027	6.04E-09
egg-4	-3.335336744	5.199939221	6.07E-09
crh-1	2.032595086	7.359826062	6.28E-09
F26A10.2	2.584397595	5.338697524	6.32E-09
unc-68	1.761186787	8.484564197	6.38E-09
F54G2.1	3.288966407	7.362598363	6.84E-09
ZK1307.8	-2.098681837	6.565525604	6.85E-09
K04F10.3	-2.225246448	4.914000321	6.87E-09
C36A4.4	-2.927444762	4.490490025	6.90E-09
Y95B8A.12	3.667962566	3.983899305	6.97E-09
ZK813.3	-2.754014755	2.812319103	7.21E-09
T25C12.3	-3.855077102	6.468035702	7.27E-09
ZK822.1	3.026197984	5.070521633	7.56E-09
fut-3	-2.306610307	4.486144887	7.64E-09
rbf-1	3.701218544	6.439772434	7.81E-09
shk-1	2.973593655	5.67256365	8.29E-09
H17B01.5	5.660306199	2.980935275	8.35E-09
Y71G12B.6	3.898176465	5.160029725	8.71E-09
tir-1	2.153046939	7.868201899	9.01E-09
R09A8.1	-6.359271808	2.107195616	9.21E-09
F18H3.4	1.606749353	5.777833926	9.46E-09
ppw-1	-2.810806103	3.933640842	9.54E-09
Y7A9A.1	-8.05789455	2.042728293	1.02E-08
unc-97	2.275302543	5.812396778	1.03E-08
rps-13	1.722473601	6.764984247	1.06E-08
apa-2	1.969552218	7.008655016	1.07E-08
toca-2	-2.267542969	4.522375365	1.08E-08
hst-1	-2.956277224	4.605721907	1.08E-08
ZK1320.9	-2.107988775	4.295504003	1.10E-08
F17C11.1	2.859724575	6.280732555	1.11E-08
bath-19	-8.087730355	2.063023627	1.11E-08
aqp-2	1.833300444	7.216463287	1.11E-08
T24D5.2	4.975807352	5.017227949	1.11E-08
cex-1	-4.516578841	1.944622531	1.11E-08
gst-22	3.74197617	2.964439183	1.13E-08
nol-10	-2.174072513	5.640290851	1.14E-08
rimb-1	2.55287227	4.124861179	1.19E-08
dhs-3	-3.418224589	3.272567983	1.22E-08
F15G9.5	4.303281071	2.746216559	1.23E-08
cgh-1	-2.133564104	9.448591897	1.27E-08
set-30	2.415548998	5.139081284	1.38E-08
C30G7.2	3.013470193	4.748054536	1.40E-08
acbp-7	4.742933151	2.915817731	1.42E-08
far-2	-2.090671202	9.427012411	1.46E-08
C33A12.4	4.391746642	2.364416015	1.47E-08
flp-16	4.090354617	3.979686448	1.49E-08
daf-12	2.217187158	5.73320616	1.50E-08
jph-1	2.472512269	7.184383825	1.51E-08
W04A4.2	-4.112640486	2.751541855	1.54E-08
C23H4.6	2.634988988	5.450312101	1.56E-08
dyf-2	4.488773276	4.792232662	1.56E-08
C50E3.12	-3.559780072	3.393082245	1.56E-08
aly-1	2.921293852	4.651583087	1.57E-08
daf-18	-2.657191595	7.654444037	1.58E-08
col-101	-3.238789596	2.749408746	1.59E-08
F02H6.4	-3.116635534	3.615006101	1.59E-08
C15B12.9	5.46826779	3.400235963	1.64E-08
ppw-2	-2.793240444	6.910307613	1.68E-08
C46F11.6	1.982774867	5.088421902	1.70E-08
C36E8.1	1.783557671	7.66071001	1.79E-08
ima-2	-2.615395806	7.617143953	1.80E-08
sars-1	1.639972694	8.500198458	1.80E-08
cmd-1	1.783781451	9.480117058	1.80E-08
umps-1	-2.513524135	4.344102334	1.80E-08
lron-4	3.906810746	2.958799184	1.84E-08
axl-1	3.707950445	3.451454499	1.90E-08
cpn-2	4.572645351	4.010786018	1.90E-08
dpy-7	5.434437442	3.717452652	1.99E-08
prk-2	3.037821898	5.771470136	2.01E-08
F25F8.1	3.069537775	5.641777867	2.04E-08
lam-1	1.703467777	8.240557943	2.06E-08
dhs-21	3.035041046	3.202160244	2.11E-08
C49C3.6	-3.254792076	3.979136502	2.11E-08
lat-1	-1.448779204	7.093804613	2.12E-08
C53C7.5	2.76275247	7.522546427	2.13E-08
vha-16	2.238774375	9.119968153	2.16E-08
C33D9.6	3.364949162	3.856178356	2.18E-08
tub-1	4.315165544	4.256018676	2.19E-08
rpl-5	1.443813474	8.247440004	2.25E-08
F38E11.6	5.063624751	2.730027738	2.35E-08
nrfl-1	2.057754394	6.659269013	2.38E-08
mltn-9	3.158396064	5.749937707	2.42E-08
Y7A5A.3	7.546982424	1.325357913	2.47E-08
atgl-1	-1.665073866	6.928014891	2.51E-08
F56D2.2	-4.400947262	2.501251873	2.54E-08
fos-1	2.469101303	5.956495807	2.58E-08
ect-2	-2.680247536	6.68221796	2.65E-08
F26H9.2	-1.744160008	5.590553787	2.65E-08
C01F1.3	3.675239957	5.808756737	2.66E-08
scl-24	-5.561778524	1.930175717	2.68E-08
tpxl-1	-2.514250317	6.420823315	2.70E-08
hot-9	4.676387907	3.193697845	2.76E-08
rpl-18	1.47843802	10.02859215	2.81E-08
rgs-2	2.179852706	4.355765809	2.85E-08
dyf-13	6.525703149	2.778620017	2.88E-08
ahr-1	4.374109602	4.439480696	2.92E-08
cnc-6	-5.222907941	3.85805432	3.06E-08
nnt-1	2.291295006	3.920867906	3.10E-08
C33A12.3	1.722973143	5.733203215	3.11E-08
prde-1	-5.374195929	2.233096389	3.12E-08
flp-27	3.712142735	3.24169318	3.15E-08
C16C8.11	-7.709205664	0.963220421	3.30E-08
mig-10	2.257632121	6.985635362	3.43E-08
icd-1	1.582929353	8.442184685	3.55E-08
knl-1	-1.695644387	6.576704154	3.57E-08
F41H10.3	-1.963038241	6.370755637	3.64E-08
egl-20	-5.769519177	1.508965171	3.71E-08
perm-1	-2.385533994	5.332990875	3.71E-08
cyp-13A10	3.945523439	3.07630227	3.79E-08
F20D1.1	1.516455531	4.886101093	3.85E-08
ZK1067.3	-2.50090673	4.137533326	3.87E-08
dars-1	1.502619489	7.368199892	3.88E-08
vha-3	3.097278091	4.705977397	3.88E-08
inx-13	2.484143507	6.111371543	3.98E-08
mig-2	2.357607655	6.080274581	4.07E-08
R07E3.1	-3.117392617	2.550578917	4.18E-08
C36B7.6	1.722581991	5.792445291	4.18E-08
T24C4.4	3.480260164	3.092306325	4.18E-08
frm-8	3.20424383	5.460940125	4.19E-08
pqn-18	2.482388529	5.732708131	4.21E-08
ksr-1	1.84738588	4.851334554	4.22E-08
W03G11.4	3.499376679	6.608554796	4.26E-08
duo-1	-4.160247849	3.819050244	4.32E-08
K09F6.13	3.478447014	4.043024603	4.39E-08
tcc-1	-1.528018619	7.364824875	4.49E-08
ttr-2	2.010679573	6.089870352	4.51E-08
frm-7	1.868142004	8.250277146	4.56E-08
F25E2.2	-4.304925552	3.172865474	4.70E-08
hif-1	1.820309145	8.502300438	4.74E-08
ztf-18	-2.828462336	4.885399792	4.83E-08
hsr-9	-2.064700632	7.943136432	4.83E-08
Y15E3A.4	3.030869667	5.607950322	4.83E-08
puf-5	-2.98659241	8.856864614	4.88E-08
rab-30	1.915839697	6.386531336	4.88E-08
pme-5	2.068855816	7.485496751	4.88E-08
ceh-20	1.992623389	5.943433338	4.92E-08
dhs-9	3.372275783	4.332347397	5.05E-08
Y62H9A.4	-5.227339579	1.596742489	5.08E-08
rpl-21	1.581978666	6.80509739	5.12E-08
F26E4.3	3.417263843	4.961444715	5.16E-08
Y43C5A.2	-3.128175299	2.870547902	5.20E-08
C34C12.6	3.805585507	4.402682212	5.26E-08
sod-1	1.579695988	6.734558153	5.36E-08
apl-1	2.374151127	9.783278475	5.37E-08
ets-4	3.959416478	4.87822796	5.37E-08
F34H10.2	5.733984097	2.58056575	5.43E-08
F34H10.3	2.168713568	6.780589401	5.47E-08
R148.5	2.716768427	5.703040922	5.54E-08
eri-5	-3.721210562	2.6044034	5.55E-08
set-17	-2.150206294	5.113153585	5.63E-08
F55D12.5	-2.731109767	5.484285077	5.66E-08
gpd-2	1.978919526	7.003396272	5.75E-08
tre-3	-4.36613102	3.541820132	5.94E-08
cyp-35B2	-6.251449605	1.5659234	6.03E-08
F40F9.10	4.70926858	4.092243553	6.04E-08
F42A8.3	-2.822569271	4.308366818	6.12E-08
osm-3	3.703392953	2.680633183	6.17E-08
R106.7	3.953355552	2.249292298	6.18E-08
egl-13	3.27791402	5.823131503	6.21E-08
lpr-3	3.094179144	4.722167021	6.32E-08
C54E4.5	2.841669097	4.547393741	6.46E-08
F21C10.4	4.284275294	2.682497509	6.48E-08
F46H5.3	2.174740204	8.967770043	6.54E-08
lin-44	5.877915582	3.416955683	6.54E-08
C45G9.13	4.247179271	3.24439745	6.95E-08
cct-3	1.516323401	6.286321655	6.95E-08
rps-0	1.216061242	8.171553118	6.96E-08
Y32G9B.1	5.76359059	3.874094496	7.01E-08
C45E5.4	-5.971437777	1.957804895	7.12E-08
F09E5.12	3.853127667	3.394925921	7.15E-08
unc-18	2.315859178	7.224876757	7.36E-08
C44E12.1	3.595328557	3.322176511	7.39E-08
T23B3.6	5.199484532	4.631904918	7.61E-08
nac-1	3.181475953	6.094200842	7.68E-08
ida-1	3.026555784	8.292426642	7.82E-08
ref-1	-6.479335021	1.861064704	8.01E-08
klp-11	2.638779891	5.280656787	8.21E-08
adss-1	1.836366822	8.083455206	8.22E-08
Y75D11A.3	-7.762540434	1.019723788	8.22E-08
Y97E10AR.4	-2.647414072	4.476116698	8.25E-08
F57G12.1	1.679940725	7.383389806	8.39E-08
F28H1.1	1.823043633	4.471181806	8.52E-08
kin-1	2.263824986	7.785821298	8.62E-08
moc-2	3.733703766	3.382924553	8.90E-08
snt-4	2.869641215	7.532154082	8.94E-08
grd-2	4.833406295	4.01508503	9.01E-08
B0001.7	-2.314852292	4.846540378	9.12E-08
T26A5.6	-3.666467577	3.079424223	9.41E-08
lex-1	-1.376935206	7.422150143	9.42E-08
T22F3.11	-8.999561046	2.9827892	9.51E-08
pgp-13	-7.883280858	1.130046127	9.96E-08
R11F4.3	-5.05306092	2.470668009	1.03E-07
K04A8.3	7.378288571	1.88044676	1.05E-07
pxl-1	2.531799333	5.895444525	1.06E-07
lec-11	-5.558792097	1.924570763	1.07E-07
rpl-24.1	1.552446214	7.450504965	1.10E-07
wrt-9	5.012388921	4.126421603	1.11E-07
C10C5.7	5.524242674	2.050520827	1.19E-07
fbn-1	2.449466458	7.751466713	1.20E-07
H11E01.3	2.801617738	6.301363424	1.21E-07
rpl-17	1.29792967	8.031502027	1.22E-07
parn-2	-2.469082728	3.729455953	1.23E-07
egg-3	-2.825346581	6.506323549	1.28E-07
rps-9	1.340025323	8.256588028	1.28E-07
Y54G2A.18	1.515194097	6.317068939	1.29E-07
lipl-5	-2.905996468	4.748368589	1.29E-07
aakg-5	-1.752993591	5.558309317	1.33E-07
svh-2	2.437119813	7.672996021	1.33E-07
nra-2	-1.911902674	6.762532002	1.35E-07
Y37D8A.2	-3.647346975	8.029086085	1.37E-07
ZK54.3	4.006836813	2.056653995	1.37E-07
hot-4	4.673303552	4.035840481	1.46E-07
gfi-1	-2.918402323	3.295686717	1.54E-07
riok-3	1.724398794	5.90853073	1.54E-07
prmt-3	-1.774564059	6.003423539	1.54E-07
C08H9.2	1.505140477	10.92027705	1.61E-07
F29G9.2	-1.685421225	6.698115492	1.63E-07
hcp-2	-2.39531603	6.94931475	1.63E-07
msh-6	-2.52704623	6.619204573	1.68E-07
vha-13	1.549509451	8.653956723	1.68E-07
F45D3.4	-3.321508204	7.28330126	1.71E-07
zip-5	4.127582134	3.776176596	1.79E-07
Y55F3AM.11	-7.146066725	1.124977988	1.82E-07
pdi-3	1.062241991	9.50731609	1.82E-07
T10C6.7	-4.85019961	2.279053492	1.84E-07
rps-5	1.314364899	8.714636122	1.86E-07
C48B6.9	-4.217351926	2.752015552	1.86E-07
dnj-24	2.730103926	3.054837859	1.88E-07
mcm-5	-1.241466435	6.641635155	1.88E-07
ncx-5	4.98977297	4.279379182	1.95E-07
M60.4	1.967193424	4.914883795	2.13E-07
Y7A5A.7	6.681521973	3.309985818	2.15E-07
nekl-4	3.315023226	3.616115906	2.17E-07
nas-31	-7.007960528	1.726382545	2.24E-07
C08E8.4	2.786010897	4.355209634	2.24E-07
ZC21.10	4.913229534	3.572935958	2.24E-07
lab-1	-5.194588798	1.796155475	2.33E-07
F49E12.8	7.79455236	1.567448439	2.35E-07
T18D3.7	2.421221391	5.451755214	2.36E-07
wars-1	2.316564918	5.191560706	2.39E-07
F28E10.1	2.851316115	5.986482846	2.39E-07
F56B3.2	2.779066121	4.237033374	2.49E-07
pghm-1	3.068244695	6.242334209	2.52E-07
xpo-2	-2.210797694	6.206463875	2.53E-07
Y57G11B.5	-3.221750934	3.71480855	2.54E-07
glh-2	-3.252884407	6.271607627	2.55E-07
tbc-18	2.693214608	4.187542173	2.59E-07
pqn-20	-1.477071653	6.949516248	2.60E-07
hse-5	-2.178086018	4.72770371	2.72E-07
F17C11.2	3.555473661	3.405074293	2.72E-07
let-653	3.404970879	5.183424713	2.72E-07
rgs-9	-7.084055061	1.069034857	2.77E-07
F31D4.2	2.035505435	6.504136666	2.78E-07
lem-3	-2.514927282	5.540709594	2.81E-07
R03E1.2	1.80575713	6.190346902	2.83E-07
sqd-1	1.475492209	9.805765175	2.90E-07
F19H6.4	-5.010273568	2.818145481	2.91E-07
F55B11.3	-5.011805273	1.526555357	2.91E-07
mel-28	-1.655315081	7.746326311	2.94E-07
trpp-12	2.269877168	4.336503972	3.09E-07
F11C1.7	3.744678187	4.203743552	3.20E-07
che-11	4.482036072	3.768208718	3.22E-07
pssy-2	-4.01022706	3.8314484	3.23E-07
set-19	2.045638875	5.794637006	3.34E-07
flp-22	2.867305396	3.32448382	3.36E-07
baf-1	1.655421667	4.738536996	3.37E-07
elp-1	4.056611338	5.223872064	3.41E-07
K08B4.2	4.669784524	2.930403918	3.41E-07
T27A10.2	4.578701237	4.322473665	3.41E-07
lbp-2	-2.708076133	5.674950164	3.45E-07
M153.4	4.180295755	2.815126638	3.50E-07
acs-2	-2.71832469	5.941637507	3.53E-07
C05D10.2	3.940444711	5.209052474	3.54E-07
str-231	8.478684926	2.247326809	3.57E-07
rga-6	3.339148206	4.937540324	3.57E-07
C05C8.7	2.33290024	6.028125734	3.57E-07
eri-9	-2.173358978	5.077867602	3.63E-07
ZK328.7	4.383174985	3.741515557	3.71E-07
frm-9	3.158439705	5.579130716	3.72E-07
ubl-1	1.443575021	5.46498623	3.77E-07
W09C5.1	1.703823292	6.435946397	3.77E-07
Y62H9A.14	5.588680831	2.662854804	3.80E-07
ztf-28	-7.144582677	1.123073478	3.85E-07
unc-27	-2.183136753	6.564714906	3.89E-07
dct-6	2.215104295	6.688180546	3.89E-07
C06H2.7	-2.369062822	3.65459407	4.00E-07
Y54E10A.17	2.504184901	4.409193262	4.02E-07
tax-2	6.151975598	3.044341958	4.02E-07
unc-71	-1.808618118	6.355077699	4.19E-07
T22F3.3	-1.35646765	8.743311365	4.35E-07
cyc-2.1	1.701758992	4.727229997	4.35E-07
rpl-20	1.366130332	8.991125993	4.36E-07
K03A11.1	-7.308402867	1.289234372	4.39E-07
nop-1	-1.926971412	6.236309684	4.45E-07
F25B3.5	2.964232762	3.961318364	4.45E-07
rpl-13	1.445155398	9.038814254	4.58E-07
dnj-12	1.462413718	8.191295098	4.58E-07
mgl-2	2.776679988	3.747706792	4.59E-07
ceh-57	4.09011694	3.213078281	4.63E-07
exc-4	1.865720368	5.666851238	4.75E-07
iars-1	1.184596937	7.50679873	4.88E-07
R02F2.1	1.440808684	10.23075931	5.06E-07
ptr-6	-5.589604	1.691970482	5.10E-07
C44B9.3	-4.034257555	3.523416026	5.16E-07
har-2	-4.911735759	4.324792019	5.29E-07
ZK1321.4	-4.230230359	2.063226467	5.29E-07
mes-6	-2.729221989	5.334367328	5.31E-07
Y37E11AL.6	4.92433151	4.036137593	5.31E-07
ran-3	-2.532257334	5.046341367	5.35E-07
sta-1	2.515412636	5.247074054	5.40E-07
unc-59	-2.904615332	5.225710576	5.51E-07
ZC13.2	8.113463954	1.883639459	5.55E-07
wago-1	-2.679381481	7.450950666	5.58E-07
vrk-1	-1.434937423	5.954629229	5.65E-07
C16H3.3	2.401936304	5.631478181	5.75E-07
pho-11	-4.258761044	5.951455916	5.77E-07
dsl-6	5.11802426	1.911788499	5.89E-07
par-3	-1.626790931	7.248427048	5.97E-07
tag-151	1.487825201	7.403109735	6.00E-07
C34C12.2	-2.41290733	4.888732211	6.09E-07
H24G06.1	1.708817359	6.324638252	6.12E-07
eef-1A.1	1.184174553	12.2309145	6.16E-07
dyf-19	8.601974238	2.374095029	6.17E-07
F55G1.6	-3.83798009	4.549720641	6.25E-07
act-2	1.335763805	8.939262554	6.30E-07
ztf-15	-5.381581666	4.203529395	6.30E-07
F53C3.3	4.4048284	3.391932688	6.38E-07
T05A8.5	4.686846297	3.191920484	6.43E-07
C25F9.14	4.964369357	2.419357011	6.44E-07
cyp-35B3	-7.415950821	0.666172484	6.50E-07
nfm-1	2.425371041	5.742981089	6.54E-07
lec-4	2.252087559	5.087011687	6.61E-07
C01A2.4	2.687016271	4.263909312	6.63E-07
clec-91	-2.755278268	7.166797977	6.67E-07
rpl-6	1.329731887	9.129826475	6.70E-07
F35G12.5	-4.967659756	2.551511667	6.72E-07
his-72	1.495424464	6.3787065	6.83E-07
R06C1.4	2.312982946	3.455494473	6.87E-07
ZK470.2	2.259208131	5.404494336	6.89E-07
smc-4	-2.069704843	7.327485074	6.95E-07
F43G6.4	3.179762337	4.969413383	6.97E-07
glb-10	4.980357592	3.734038515	7.01E-07
sptl-3	2.27856901	5.623013595	7.04E-07
ZK1055.6	3.147766609	6.229834715	7.05E-07
fkb-5	3.059866425	4.471426123	7.12E-07
rps-6	1.471060263	8.793633154	7.12E-07
scl-22	-7.868344234	1.127868266	7.16E-07
F15E6.6	-6.657791421	1.393858386	7.20E-07
T03E6.9	8.302078409	2.062544966	7.20E-07
trk-1	2.706174324	4.07100752	7.32E-07
cids-2	-1.639550022	6.16249314	7.46E-07
T03G11.3	6.531226268	3.138452692	7.55E-07
K04B12.2	2.251808495	5.76675078	7.65E-07
xpo-1	1.237311504	10.06807075	7.66E-07
rpl-9	1.502536259	6.982008671	7.67E-07
bbs-1	4.778173405	2.960483441	7.91E-07
rps-30	1.467901944	6.802555806	7.94E-07
aqp-7	1.862500458	6.547786361	8.16E-07
fkb-3	3.273539975	4.178763676	8.20E-07
ubq-2	1.330960548	6.381183293	8.27E-07
F47D12.6	4.241890527	2.108350854	8.48E-07
did-2	1.84804919	5.223178891	8.72E-07
sulp-1	4.257939743	2.450322593	8.73E-07
B0310.2	2.39828675	3.597642564	8.89E-07
vit-2	-2.139090088	12.33566827	8.90E-07
rpl-28	1.582523308	5.396544552	8.96E-07
Y42H9B.3	-2.669478546	5.024540653	9.07E-07
npp-5	-2.048350035	5.80349795	9.28E-07
clec-41	-1.923002323	6.753815886	9.30E-07
ocrl-1	-2.101235056	3.089275169	9.34E-07
F57A8.1	2.072732329	5.802386954	9.37E-07
T23B12.11	3.08788483	2.831704787	9.42E-07
puf-8	-3.042199631	6.430093406	9.58E-07
Y57G11C.31	3.515605036	5.144493776	9.60E-07
bir-2	-4.002769668	3.98727873	9.66E-07
ttr-5	-4.429549386	2.30392548	9.66E-07
cst-1	2.749514548	3.970059362	9.66E-07
pars-2	-7.797251494	1.044259776	9.72E-07
svop-1	2.596655012	4.470853927	9.84E-07
T04B2.5	2.187580758	4.932384268	9.85E-07
K02B12.5	-2.267605178	4.735211812	9.87E-07
Y45F10A.7	3.652415747	4.294204091	9.87E-07
snpc-1.3	-7.658504924	0.901836097	9.87E-07
M04D8.7	5.101775563	2.226505973	1.01E-06
zip-2	2.175526704	8.670949104	1.01E-06
hpd-1	2.17874907	7.855874815	1.04E-06
scc-1	-3.647079093	4.039804615	1.07E-06
nhr-40	2.451817459	4.96331908	1.08E-06
rpl-1	1.239707036	7.044690479	1.08E-06
R03H10.6	2.65907387	5.407895597	1.08E-06
spe-44	-5.514181603	1.94149392	1.10E-06
zwl-1	-4.643245844	4.642998127	1.12E-06
unc-14	1.532418441	7.57856377	1.14E-06
K11H12.4	4.076759999	3.062004951	1.14E-06
F59G1.4	4.100717196	3.249669204	1.15E-06
aagr-2	-2.881920186	5.910973364	1.16E-06
sos-1	1.856423742	8.133714362	1.18E-06
hum-4	2.436897615	5.992428234	1.19E-06
W06A11.1	-7.218319445	1.207454573	1.21E-06
ilys-5	-2.121640117	5.499920423	1.22E-06
W02F12.2	2.066216597	4.345774689	1.22E-06
asb-2	1.753190047	6.332021069	1.22E-06
Y77E11A.7	-2.17312651	3.428406671	1.23E-06
tag-257	2.530799283	4.378586062	1.24E-06
F59C12.4	4.261295403	2.102761493	1.25E-06
rps-8	1.370358661	9.614667172	1.26E-06
pod-2	1.360240306	9.306480897	1.26E-06
F44B9.8	-2.871491754	4.003488653	1.26E-06
C26B9.3	3.240240242	3.997162705	1.30E-06
crn-1	-3.106954366	4.645579486	1.32E-06
T22B7.7	-2.710000482	5.171545026	1.36E-06
klo-1	-5.436138267	2.852976963	1.39E-06
F26G1.1	-2.275442127	5.674094381	1.40E-06
fncm-1	-4.226354348	2.274059802	1.40E-06
D1081.7	-2.882714455	7.412953769	1.41E-06
syp-4	-2.952373623	5.393645451	1.41E-06
unc-13	2.982585651	7.90125951	1.44E-06
cdc-25.1	-2.780524848	6.900271364	1.49E-06
unc-10	2.548135144	5.392973078	1.52E-06
snpc-1.1	-1.907077441	4.905600712	1.53E-06
clec-266	1.985417486	5.093228134	1.58E-06
kgb-1	2.430959601	4.363814055	1.59E-06
msh-2	-2.095627582	4.654505898	1.59E-06
F47B7.1	3.070534781	2.854613341	1.64E-06
ooc-5	-2.094035929	4.89006234	1.65E-06
ctg-1	1.76701507	5.393501981	1.65E-06
F37D6.2	-1.710381388	5.379004145	1.66E-06
T05C12.8	4.678080671	4.113954399	1.66E-06
lip-1	-1.493792579	6.348423481	1.67E-06
taf-5	-2.422870911	4.411397148	1.67E-06
har-1	1.680718321	4.992705318	1.68E-06
rab-28	4.24737397	2.990281527	1.69E-06
C05A9.2	3.233326015	5.11312175	1.70E-06
unc-2	3.082513527	6.187110821	1.72E-06
F40G12.11	-2.995938734	3.721563129	1.75E-06
unc-23	2.648451696	5.418014548	1.76E-06
mtcu-2	-2.835643716	4.003729544	1.76E-06
tps-1	2.545957498	7.222992866	1.76E-06
cmk-1	2.841218922	3.981772813	1.76E-06
btb-20	-7.357444634	0.605030604	1.77E-06
ZC204.12	-5.792591249	1.018149814	1.80E-06
glb-9	4.449274935	3.09984162	1.84E-06
F10D11.2	-2.367423518	3.527205235	1.88E-06
dhs-5	2.76323927	4.657737653	1.89E-06
asp-2	-2.921569521	4.76204982	1.90E-06
clec-143	7.323415284	1.823080105	1.91E-06
gpa-2	5.73574748	1.586378471	1.92E-06
B0222.1	4.203508208	2.788634582	1.94E-06
W02A2.9	4.066283948	1.771800348	1.94E-06
hgo-1	2.048137175	6.864230674	1.96E-06
acs-16	2.601846577	4.185974881	1.96E-06
T05G5.9	-2.171659881	4.870217735	1.99E-06
cpg-1	-3.17535836	9.779157865	2.05E-06
gras-1	-2.644466763	4.821465678	2.05E-06
Y50D4B.6	8.328653147	2.103041486	2.05E-06
C49G9.1	6.897843171	2.10799051	2.05E-06
flp-19	2.485063177	3.820410527	2.05E-06
nhr-198	8.421908575	2.181064843	2.09E-06
D2013.6	1.744068996	5.775441224	2.10E-06
ZK899.1	3.308607626	2.561592565	2.10E-06
hcp-4	-3.604892867	5.641029359	2.10E-06
snt-6	3.498221672	4.60801196	2.10E-06
vit-5	-2.118851366	12.13805838	2.13E-06
daf-37	4.602966224	4.30366554	2.13E-06
cup-5	-2.416819725	5.244120883	2.15E-06
pie-1	-3.948437658	4.725036314	2.24E-06
T20F5.4	4.268841467	4.668811142	2.28E-06
C36B7.2	7.91829	1.683645309	2.36E-06
gfat-1	-1.74148544	7.501563238	2.40E-06
R10F2.4	3.408451663	2.539574607	2.41E-06
evl-18	-3.40358997	4.199173927	2.44E-06
ced-10	1.856346441	3.664986938	2.46E-06
C44H9.5	2.826375398	5.005697059	2.50E-06
zip-3	3.213237588	3.508789141	2.55E-06
mig-5	-2.989136036	5.576866054	2.56E-06
ZC239.6	2.649090262	5.028691052	2.58E-06
C44B7.12	-4.254848525	4.554937391	2.58E-06
asp-5	-2.887100621	5.162200605	2.60E-06
tag-253	1.780634846	5.565919104	2.60E-06
rab-6.1	-1.696672866	4.602243389	2.62E-06
K10D11.5	-5.316152964	1.472180317	2.63E-06
cul-4	-2.312767169	4.169169769	2.64E-06
lin-38	-2.048150644	4.160617541	2.64E-06
lim-8	1.63176431	5.292526409	2.64E-06
F59E12.1	-1.755439429	6.158765248	2.64E-06
C41D11.5	-4.2837948	3.45773726	2.65E-06
rps-20	1.386582322	7.113639363	2.68E-06
K10B4.3	2.990969258	6.15237935	2.68E-06
pri-2	-2.210551019	5.403457794	2.69E-06
csn-3	-2.285420411	4.813524419	2.70E-06
rpn-6.2	-4.745988948	1.28170599	2.72E-06
K01A2.5	2.326277882	3.974595303	2.73E-06
C33A11.1	2.531746565	7.021948743	2.80E-06
Y48G10A.1	-2.361602913	3.155692687	2.81E-06
B0334.3	1.376378635	7.268814818	2.81E-06
pde-6	2.91706832	4.728858268	2.82E-06
ZK287.1	3.584813589	3.82345658	2.82E-06
R11A8.1	-7.558938066	0.803705227	2.86E-06
gpa-13	7.604333306	2.121214746	2.89E-06
Y44A6D.2	4.429035043	4.430852759	2.90E-06
asp-6	-2.230132327	7.477199872	2.94E-06
aex-6	4.482684135	4.328545341	2.95E-06
flp-4	3.24987056	2.481059689	2.95E-06
R04E5.9	3.54874104	4.153385762	2.99E-06
lpd-7	1.503311301	8.156704742	3.03E-06
imp-1	-2.171806818	6.35767046	3.05E-06
smu-1	-2.492200951	4.154689483	3.05E-06
Y54E10BR.4	1.609274952	5.809915286	3.11E-06
F57A10.4	-7.282915441	0.537402209	3.15E-06
R02D3.4	-2.281148003	4.795157985	3.18E-06
B0035.3	-2.805821849	3.182965649	3.19E-06
xrn-1	1.355177659	6.393560751	3.20E-06
rig-1	2.70507519	5.154149565	3.23E-06
met-2	-1.276021551	5.827277244	3.24E-06
Y58A7A.3	2.238901695	5.460983334	3.28E-06
C16A3.6	2.051118929	6.15097266	3.29E-06
rbc-1	1.500904289	8.428056357	3.30E-06
F20G2.3	3.848645725	4.259539564	3.33E-06
tct-1	1.414288312	8.167654662	3.34E-06
snf-3	2.458707938	5.473741629	3.37E-06
gpa-7	3.838595758	4.215114485	3.37E-06
crt-1	1.356407948	9.66725351	3.42E-06
hrde-1	-2.610323358	8.474805031	3.46E-06
best-22	2.01782091	5.18630844	3.51E-06
mkk-4	2.729815328	4.466816461	3.91E-06
linc-29	3.034015505	2.372552545	3.91E-06
his-35	2.011999692	4.228446834	3.92E-06
tnc-2	-5.978278016	1.757718289	3.93E-06
qdpr-1	2.138576499	6.2988608	3.99E-06
K07E3.1	1.927408793	6.931023523	4.04E-06
dsb-1	-2.181495562	4.99007032	4.20E-06
lec-5	-3.190789803	6.222769288	4.27E-06
F15E6.3	-3.821756516	2.104924367	4.32E-06
tub-2	1.934061544	6.890576995	4.41E-06
tsp-5	6.109684724	1.965077412	4.43E-06
inx-14	-3.358935538	4.580580224	4.49E-06
F41C3.5	-2.042217623	7.198993509	4.49E-06
R05A10.3	-7.469836759	0.725990395	4.50E-06
F17C11.10	-3.418785972	6.950658876	4.56E-06
pat-12	1.763769736	6.292353328	4.62E-06
scpl-1	-1.72701321	4.832311251	4.80E-06
F01G10.9	3.235808286	3.539126413	4.84E-06
gst-24	2.605061961	3.523747609	4.88E-06
sea-2	2.001492495	7.311185205	4.89E-06
rpl-10	1.34468058	6.871650276	5.11E-06
W08E12.7	-1.482107491	7.36832986	5.11E-06
Y58A7A.5	2.666799344	4.113143544	5.19E-06
grk-2	2.369696151	5.603532922	5.27E-06
cux-7	-1.407051758	4.871915926	5.38E-06
sygl-1	-4.34720394	4.12913865	5.38E-06
K02B12.9	7.219844795	0.993028667	5.38E-06
F32H2.6	5.88616977	1.78968349	5.39E-06
ubc-1	1.347394926	7.361305958	5.46E-06
twk-2	3.054801806	4.243829063	5.54E-06
ZK822.2	2.233886392	5.260571616	5.64E-06
Y71A12B.12	2.069552931	3.547043288	5.73E-06
rack-1	1.142809273	10.58316435	5.75E-06
fbxa-193	-6.571356048	0.555788287	5.75E-06
chk-1	-3.27472006	4.613469846	5.87E-06
ZK938.3	7.362543632	1.136919635	5.97E-06
mlc-7	2.44371858	3.873465718	6.04E-06
fhod-1	2.291095321	5.933782403	6.20E-06
him-5	-5.671770469	0.978899995	6.20E-06
srg-38	7.251350489	1.032531723	6.22E-06
sipa-1	2.661563307	5.702885246	6.26E-06
Y54E10A.12	-1.824092578	3.763706479	6.31E-06
F25H5.5	-2.458489111	5.352910037	6.43E-06
T12G3.4	-3.455358004	3.52717791	6.47E-06
gld-3	-3.419864581	7.211596259	6.48E-06
Y105E8A.24	1.405800266	8.002643224	6.50E-06
syd-9	2.37753869	5.230648888	6.70E-06
T08H10.1	2.484457308	4.728338077	6.82E-06
K09G1.1	2.083522946	5.151792583	6.93E-06
tra-3	1.364299881	5.148477756	6.94E-06
che-12	3.389059468	3.977601231	6.95E-06
K08A2.1	2.134441344	5.714117444	7.09E-06
T19B10.8	-2.314905079	6.279987252	7.24E-06
alr-1	2.599658449	3.835167989	7.24E-06
M03A8.3	3.599964291	4.422109252	7.41E-06
Y58A7A.4	4.242345991	3.078613808	7.49E-06
glh-3	-3.199951957	3.49239118	7.51E-06
K06A5.1	-3.69040437	4.690912627	7.51E-06
C27C12.3	-4.258867737	2.977461715	7.53E-06
hgap-2	1.721727502	7.757157914	7.65E-06
F54D11.3	-4.768928511	1.20778106	7.72E-06
R02D3.7	-2.741911258	3.413555257	7.81E-06
nhr-137	2.400145414	3.623480584	7.86E-06
mff-1	2.22744759	3.444839024	7.89E-06
F54B11.5	2.140379003	4.884238519	7.98E-06
eif-3.G	1.897736891	5.704771856	8.05E-06
twk-17	3.441367867	3.267541729	8.11E-06
bbs-8	3.469604446	2.868117071	8.18E-06
F44D12.2	-6.635178943	1.377200979	8.19E-06
gpc-1	6.466505072	1.668630219	8.29E-06
F01F1.11	-2.89776859	4.140144989	8.34E-06
Y53G8AR.5	-7.476605992	0.721872256	8.34E-06
ptr-5	3.219133591	6.125898717	8.41E-06
cup-4	-7.37100713	0.613832935	8.49E-06
F29G6.2	6.290199396	3.410638821	8.49E-06
car-1	-1.59633834	7.555447341	8.49E-06
flp-2	4.200345022	2.806339683	8.81E-06
F33H1.4	-2.139876287	7.097644904	8.93E-06
nphp-2	4.17345914	3.648835037	8.99E-06
srx-43	6.551298992	1.064978318	9.04E-06
F48E8.3	1.799389534	6.423638806	9.08E-06
F56D1.2	-2.191469235	5.120258993	9.18E-06
T23D8.3	1.51016917	7.223536126	9.22E-06
cab-1	2.464222395	8.605918259	9.26E-06
M116.2	-6.966684761	0.221811524	9.26E-06
F10E9.1	5.950161398	2.309868947	9.29E-06
rpm-1	1.872806905	5.91584058	9.31E-06
T01G5.7	-7.173526535	0.425301129	9.35E-06
xbp-1	1.591523966	8.023420361	9.37E-06
tbb-4	5.475961105	1.963935985	9.66E-06
Y57A10A.28	-3.343712632	2.9246102	9.67E-06
bbs-5	4.97974086	2.848430793	9.77E-06
unc-40	-1.494425039	7.290407225	9.78E-06
rps-1	1.178072441	9.857774177	9.78E-06
let-413	1.170117321	6.448497235	9.87E-06
rpl-32	1.531161472	5.623689901	9.97E-06
gpa-10	4.489590782	2.201840157	1.00E-05
T26A8.4	-1.237093535	5.45817646	1.00E-05
pqn-22	-2.604444223	3.844057431	1.02E-05
usp-48	-2.169825645	6.408675206	1.05E-05
F10E7.9	2.425087542	5.054890714	1.06E-05
B0464.6	-1.656822817	6.100954018	1.08E-05
C44B11.4	5.816452352	2.575906997	1.08E-05
R06F6.7	3.105266689	2.08618175	1.08E-05
anat-1	-1.85956668	6.369127483	1.09E-05
Y38F2AR.12	2.693168694	6.136933819	1.11E-05
dlk-1	2.626336792	6.52533993	1.13E-05
B0495.7	1.212176009	7.428835239	1.15E-05
atp-6	2.319594257	7.707210978	1.16E-05
col-98	4.110406535	2.893054792	1.17E-05
atad-3	-1.843655006	4.746793559	1.17E-05
slc-17.1	2.0274673	3.355361165	1.18E-05
rom-4	-1.398218314	5.20564266	1.18E-05
F15G9.1	2.754664214	5.321000875	1.18E-05
D2023.6	-2.571340461	4.601857084	1.20E-05
C44H4.4	1.467619084	5.393597464	1.21E-05
rpl-12	1.060484831	8.208162744	1.22E-05
T27C4.1	2.465766103	8.063927586	1.22E-05
ser-4	-7.321366072	0.57594974	1.23E-05
lig-1	-2.772273729	5.923740317	1.23E-05
cebp-1	2.307180435	6.268348125	1.25E-05
Y94H6A.5	1.704224817	5.654007339	1.26E-05
dhs-14	-7.109424317	0.365702727	1.31E-05
C56G2.5	-5.618665177	1.500455019	1.31E-05
Y11D7A.7	-4.086681601	3.475374554	1.31E-05
F41B4.2	4.218718706	4.183788338	1.31E-05
sem-5	1.319073731	6.456550357	1.33E-05
D1086.6	-4.458891851	2.051935995	1.33E-05
cpsf-4	-2.588928082	5.164897402	1.34E-05
Y59E9AL.36	-2.312300606	4.403993971	1.34E-05
cyp-33C8	2.383324876	5.766669942	1.35E-05
smp-1	-2.229113669	5.092528263	1.37E-05
best-21	-6.728849449	0.717098563	1.41E-05
T28A8.6	-2.629492088	4.393173252	1.42E-05
F20A1.1	-5.49960392	0.740414776	1.46E-05
F22E5.1	-7.092317456	0.338994845	1.47E-05
gly-12	2.560363156	3.04517581	1.47E-05
brap-2	-2.862858942	3.596608468	1.48E-05
pde-4	1.709158501	6.263546177	1.49E-05
crtc-1	2.31028823	4.531584174	1.49E-05
arrd-4	3.551788513	4.485593391	1.50E-05
T07D3.4	-7.273379503	0.527422111	1.51E-05
R05G9.3	-5.13392119	2.469252131	1.52E-05
nhr-25	2.182794266	4.555585763	1.54E-05
nasp-2	-1.986841261	7.843439287	1.54E-05
plk-2	-4.036282731	5.580812542	1.54E-05
ztf-7	0.945643211	9.578221224	1.55E-05
ugt-41	-3.013318349	2.859967581	1.55E-05
dmd-6	1.812319943	6.756573863	1.58E-05
bbs-4	3.245607278	2.118507692	1.59E-05
K07E8.7	-4.420931309	2.191298251	1.60E-05
cyn-6	2.733670879	5.093661501	1.61E-05
K07C11.10	6.594015672	1.103850924	1.62E-05
nhr-45	2.804068097	5.747526627	1.63E-05
rpl-33	1.212147962	4.530313878	1.63E-05
mup-4	1.944095538	7.45925028	1.65E-05
ttr-7	3.784178808	2.389294343	1.66E-05
ins-3	5.464806399	1.278627314	1.68E-05
Y97E10C.1	2.447460389	5.242715387	1.68E-05
B0416.3	-7.477787916	0.736225748	1.71E-05
R119.1	-3.727433725	2.42104888	1.74E-05
K04G2.9	4.825953215	2.56944881	1.75E-05
nhr-2	-4.574222256	2.823723829	1.75E-05
mre-11	-2.663298497	5.859345081	1.77E-05
btb-16	-6.470243079	0.459659645	1.77E-05
Y75B12B.1	-3.131788366	5.353561205	1.78E-05
F20D6.8	3.115035962	3.205351516	1.79E-05
F32A7.8	4.671209396	1.777117038	1.79E-05
btb-19	-3.339616236	1.696775551	1.80E-05
rab-6.2	2.650542047	4.32081087	1.80E-05
cul-3	-1.245443324	6.711408832	1.80E-05
C10C5.1	0.938916017	7.887118032	1.80E-05
pgp-10	3.216971532	3.980913034	1.81E-05
plk-1	-2.577455431	6.429102409	1.81E-05
ZC434.8	-3.049938142	4.83543218	1.81E-05
F21H7.2	2.607293505	3.589519703	1.82E-05
Y77E11A.2	1.972890814	5.360894626	1.82E-05
W02D9.4	-5.748250449	1.556792171	1.82E-05
F36D4.5	1.140449146	7.364771139	1.83E-05
ZC13.1	1.725767821	4.803241003	1.85E-05
R13H7.2	2.833500822	3.654095788	1.85E-05
laf-1	1.04429959	7.596404635	1.89E-05
dhs-26	-5.490372457	0.737535307	1.91E-05
K11G9.5	2.867501551	4.146422727	1.91E-05
glb-27	4.910368965	1.803434094	1.92E-05
ptr-2	-2.369008501	6.777663132	1.92E-05
C03H5.7	5.651613286	2.678952883	1.93E-05
T24A6.7	5.265141807	1.544698668	1.96E-05
cec-10	-2.615934384	5.500425779	1.96E-05
npp-14	-1.342179668	7.334776604	1.99E-05
olrn-1	2.214925539	5.575039596	1.99E-05
eef-2	1.184213286	10.86163364	2.01E-05
rps-4	1.126522248	8.659730559	2.02E-05
Y57A10A.4	-7.107047821	0.352341478	2.03E-05
bcs-1	-3.462559694	4.480025191	2.06E-05
F26F4.5	-3.21462508	4.189513102	2.06E-05
flp-33	5.058413147	1.312222408	2.06E-05
F52E1.2	-6.885725924	0.141854232	2.07E-05
rtfo-1	-1.262452465	6.590624278	2.08E-05
F13D11.4	2.863347972	5.435604649	2.11E-05
dyf-5	4.99160186	3.505580074	2.13E-05
M01A10.1	-3.645661022	4.371244403	2.15E-05
hsp-110	1.135936029	8.644700865	2.15E-05
swt-4	-6.324522394	0.312476332	2.17E-05
cdd-1	2.545222748	2.500534473	2.19E-05
jmjd-2	-1.876308414	5.365490224	2.20E-05
arrd-25	2.248646998	5.237225634	2.22E-05
swsn-9	-1.509342981	5.700784829	2.22E-05
mei-1	-2.150713052	6.237125136	2.26E-05
dhs-12	-2.174284084	3.799832206	2.28E-05
gmeb-1	2.064794739	4.907545311	2.29E-05
tbca-1	2.453179189	1.737830102	2.30E-05
F25B3.4	4.233395375	2.805012536	2.30E-05
cutl-2	3.675055197	3.17371238	2.34E-05
zip-9	1.732829226	6.505631329	2.34E-05
Y105E8A.19	1.649775835	6.222763085	2.35E-05
F53C3.5	3.008424129	4.274376669	2.35E-05
dnj-20	1.528822453	7.458451794	2.35E-05
cit-1.1	-1.646687763	4.132432252	2.38E-05
smc-6	-2.008881391	7.255903876	2.38E-05
fbf-2	-3.290792303	1.85687577	2.39E-05
syx-4	-6.047562431	1.324706886	2.41E-05
C50D2.2	4.1474608	4.15972518	2.42E-05
rga-3	-3.619836291	5.972246226	2.44E-05
R08D7.7	3.252961774	2.18875555	2.47E-05
hcp-6	-2.128799594	6.515586788	2.48E-05
Y105E8A.36	4.118663388	1.470490794	2.51E-05
swsn-7	-1.952803337	7.755917786	2.53E-05
sgo-1	-3.786694793	3.582846323	2.54E-05
F14F9.3	3.289839526	2.852004026	2.54E-05
F45D3.11	-6.974245672	0.966950968	2.57E-05
Y62H9A.3	-2.476658186	3.150543069	2.59E-05
agef-1	0.882031962	7.198164558	2.62E-05
C07A9.9	2.382944705	3.609565872	2.62E-05
nhr-263	4.788768649	1.66890358	2.63E-05
C05D12.1	3.74901028	5.403623942	2.64E-05
B0554.5	-6.925181548	0.174100666	2.67E-05
epg-2	1.743251871	5.742714556	2.68E-05
dpy-11	1.571811627	6.684190545	2.69E-05
F23D12.2	-4.895779401	3.67871689	2.72E-05
hlh-30	1.522974013	7.224592577	2.72E-05
M05D6.10	-7.144008695	0.402511905	2.72E-05
T09F3.2	-1.393149842	5.594093321	2.74E-05
Y39G10AR.11	1.867521263	6.877833282	2.75E-05
ttr-30	3.157538112	2.925811188	2.75E-05
nhr-228	2.818732654	3.090181213	2.76E-05
C32C4.1	3.345956515	3.353821557	2.77E-05
sdha-2	-1.870222004	5.599484396	2.79E-05
F49C12.12	2.357867248	2.917384398	2.80E-05
B0205.6	-2.637269112	2.923533414	2.81E-05
Y111B2A.3	-1.432929024	5.221103583	2.81E-05
dmd-3	8.373432525	2.156491552	2.83E-05
F36A2.13	-0.966090944	8.099992466	2.83E-05
chd-7	1.054514324	8.379975309	2.84E-05
phf-32	6.52707258	1.03988013	2.84E-05
F58B4.6	4.697709061	2.434315459	2.85E-05
ife-3	-2.361386438	4.753229056	2.95E-05
exo-1	-2.818874203	5.044171166	2.99E-05
rgs-11	-4.13843164	1.358776834	3.01E-05
nlp-15	2.069403805	4.824203656	3.02E-05
C41A3.1	1.501884037	5.950679493	3.05E-05
chc-1	1.052240726	9.607977153	3.18E-05
B0393.3	-2.373096392	5.983791172	3.19E-05
slc-17.2	-1.687108782	6.726821742	3.20E-05
C50H2.4	5.472720092	2.085553874	3.27E-05
ZC190.4	2.550714129	5.094584645	3.28E-05
git-1	1.509614484	5.691519918	3.29E-05
T12B3.1	6.300810385	2.244340503	3.30E-05
rig-4	-1.360656913	7.494585582	3.31E-05
dhhc-7	-1.629357963	4.52156942	3.31E-05
ama-1	1.054488425	8.944631106	3.38E-05
cid-1	-1.512066255	6.235193031	3.44E-05
Y69A2AR.1	-2.122076629	4.944417822	3.47E-05
F31F6.3	-4.335214831	0.960709168	3.52E-05
gpa-18	4.286268917	1.973697235	3.55E-05
C54D1.7	4.573574898	0.840139183	3.55E-05
kin-3	0.843732978	8.878894253	3.56E-05
B0457.6	2.990848822	2.849734721	3.59E-05
K03H6.2	-4.839702479	2.098781631	3.63E-05
tax-6	1.903281369	7.175431425	3.64E-05
rps-3	1.220501311	9.35041544	3.69E-05
mrpl-47	-3.078687409	2.257112617	3.71E-05
sid-1	-2.080611014	4.478812908	3.72E-05
mbl-1	1.629641376	5.247408462	3.73E-05
F08G12.1	1.964194957	3.87161201	3.73E-05
rps-14	1.232110621	6.936550617	3.76E-05
F58A4.6	-4.772139718	1.435548114	3.82E-05
Y55D5A.1	4.385770958	2.417498671	3.82E-05
F09A5.2	3.190858329	3.916819344	3.90E-05
K02E10.6	4.283032408	2.231001005	3.91E-05
C04E7.3	2.12152449	5.298121262	3.93E-05
T28F3.8	-4.346776088	3.324273952	3.93E-05
rfc-1	-1.93883191	6.327058782	4.06E-05
aexr-3	6.726593339	1.988196384	4.06E-05
abl-1	1.662717962	6.47292758	4.08E-05
skih-2	-1.568122518	5.224102524	4.09E-05
cyb-1	-2.447375596	6.53755156	4.09E-05
panl-2	-1.278903118	6.379146912	4.09E-05
sec-22	3.293253624	3.457628869	4.21E-05
set-27	-2.910689691	2.10235314	4.21E-05
mop-25.3	-4.817028724	3.601290229	4.22E-05
B0035.12	-0.97977056	5.746886236	4.22E-05
osm-12	4.669889706	3.178206748	4.23E-05
F46F11.10	-6.914554496	0.167008135	4.23E-05
cpg-4	-3.402699904	5.304891379	4.26E-05
rpi-2	4.203615218	2.623061839	4.27E-05
ZK863.4	-1.64780292	6.205075402	4.33E-05
npp-21	-1.006363591	8.474600622	4.33E-05
fbxa-215	-3.253572508	6.273419008	4.39E-05
unc-80	1.795943415	6.674259587	4.48E-05
bed-3	-6.450546031	0.446447906	4.48E-05
nxf-2	-2.192164373	3.394991612	4.48E-05
B0250.7	-7.500093261	0.759291159	4.55E-05
ftn-2	1.57349986	6.014996692	4.55E-05
Y60C6A.1	5.025578131	3.852155163	4.62E-05
fkh-8	3.265036534	3.14013066	4.71E-05
perm-2	-2.524286051	7.204078201	4.72E-05
cyp-34A2	-4.911116982	3.111685519	4.73E-05
R04E5.2	-7.149916175	0.409636169	4.73E-05
atat-2	2.93877445	3.488583479	4.73E-05
lpr-4	6.348687896	1.576885273	4.73E-05
T18D3.6	2.522632018	2.9473383	4.74E-05
hipr-1	-1.052965713	6.209306571	4.75E-05
dyn-1	1.504832864	7.68744367	4.77E-05
mua-6	2.439207058	6.086662684	4.83E-05
dyf-6	4.445726508	3.316002209	4.84E-05
W02H3.1	3.366829394	2.353072171	4.84E-05
C05E7.3	5.116476646	1.661694439	4.92E-05
C11H1.3	1.627900663	4.936771677	4.94E-05
btf-1	-1.609028067	5.374108747	5.04E-05
clec-145	-4.721951709	1.426539147	5.04E-05
rpl-31	1.420682015	4.501249404	5.12E-05
dhs-17	1.729927877	4.465899846	5.13E-05
far-4	-6.319196884	0.997544997	5.13E-05
uri-1	-2.530107723	5.197258771	5.13E-05
tag-65	-2.06479697	5.253809048	5.15E-05
clc-3	3.866816561	3.110493125	5.20E-05
pmk-1	2.567961516	5.286952557	5.24E-05
C50B6.3	-1.688890626	5.98830923	5.24E-05
srb-17	7.019545905	2.204577068	5.24E-05
T28C6.7	1.482470037	7.620102876	5.33E-05
zyg-12	-2.115694569	5.325829476	5.33E-05
pbrm-1	-1.365253502	8.330588413	5.34E-05
C26B9.1	2.635304175	4.610510269	5.35E-05
dhs-2	-5.862986774	0.549355172	5.37E-05
Y62E10A.14	-3.570085996	3.384925266	5.41E-05
xpb-1	-1.541638236	4.935376542	5.51E-05
ZC373.2	-2.943000578	1.904708554	5.51E-05
cul-2	-1.282307578	6.952188036	5.52E-05
Y57G11C.8	-5.920884498	0.660798257	5.56E-05
drn-1	4.71963005	2.247015374	5.56E-05
glb-12	4.886840645	2.336647652	5.56E-05
faah-3	-2.70932337	2.020910532	5.57E-05
tag-146	-3.134488212	4.620243457	5.59E-05
prx-3	2.493479671	4.002232933	5.61E-05
C42C1.8	-3.264991342	3.970164168	5.67E-05
F14D2.19	-6.018781478	0.745479493	5.71E-05
nhr-183	3.148585912	3.231652329	5.72E-05
snt-3	2.794041624	3.180005049	5.74E-05
cyn-3	1.196427506	5.322070326	5.76E-05
T25D3.4	-1.265279388	5.399376314	5.78E-05
unc-104	2.004397186	6.624484892	5.79E-05
Y51F10.2	-2.679723636	6.868665811	5.80E-05
ell-1	0.922566558	7.758495375	5.82E-05
vit-6	-1.867801562	13.23160735	5.88E-05
pgl-3	-4.09985714	5.087088793	5.88E-05
pitp-1	2.689717418	5.112571955	5.89E-05
let-60	1.526432822	7.005218552	5.90E-05
col-181	-2.395348471	4.553757096	5.90E-05
T23G5.2	-1.339024118	6.494967609	5.90E-05
F57C7.4	4.300929151	4.083788931	6.10E-05
C49G9.2	6.389022217	1.595456418	6.10E-05
zig-10	5.293743219	1.208744691	6.10E-05
K10G9.2	3.053753696	3.965650748	6.12E-05
F40F12.7	2.303098191	3.800975521	6.17E-05
vps-33.2	-2.219145902	4.672403429	6.17E-05
mes-2	-2.761656507	5.109604829	6.17E-05
R08D7.1	-1.304541566	4.311070618	6.19E-05
eff-1	2.361541467	3.717226265	6.20E-05
lin-14	1.86404863	4.493610205	6.25E-05
mcm-3	-2.600338628	7.012005572	6.26E-05
C27H5.4	-7.097779222	0.355707961	6.29E-05
cccp-1	2.223792765	4.657296267	6.35E-05
F10D7.5	1.06082692	5.90092851	6.36E-05
cpr-6	-1.866375914	6.866143	6.37E-05
K11H12.5	2.983919607	3.369285839	6.49E-05
pme-1	-2.304809175	6.102467399	6.52E-05
tdpt-1	-3.135290818	2.544633169	6.54E-05
ceh-92	-3.120956585	4.180929601	6.56E-05
DH11.5	2.69096678	5.25624398	6.58E-05
ZK265.9	-3.0292174	3.30610931	6.58E-05
ifet-1	-1.742738843	8.388286746	6.58E-05
ZC443.4	2.690514788	4.771111344	6.58E-05
klp-4	1.915398311	7.332614376	6.69E-05
app-1	-2.076283852	6.094015784	6.71E-05
sams-1	2.488425645	5.799362942	6.74E-05
cdk-8	-1.681848962	3.886613992	6.85E-05
chs-2	2.338600848	4.719562397	6.87E-05
C32E8.3	2.51459046	5.258275033	6.90E-05
arrd-17	2.427038369	4.810732287	6.92E-05
cpl-1	-1.477346458	7.173379777	6.95E-05
F53E10.1	2.694202012	4.640066816	6.96E-05
Y37B11A.3	2.165409472	3.305763963	7.01E-05
clec-50	-2.747731999	5.310908123	7.02E-05
cblc-1	-2.964616991	3.632223038	7.08E-05
F19B10.1	2.543222361	4.347316003	7.13E-05
calf-1	5.818171745	1.0471437	7.20E-05
C46H3.2	1.718709573	4.310193136	7.20E-05
hcp-1	-2.130291814	7.059576238	7.21E-05
R04E5.7	3.873978615	1.929451102	7.24E-05
B0035.6	-2.902040158	4.817271819	7.28E-05
Y4C6B.7	-6.26373241	0.259742804	7.28E-05
snx-1	1.651236372	6.190796737	7.33E-05
pdfr-1	1.965682108	4.735028027	7.34E-05
hmg-12	-2.575057641	5.893424327	7.34E-05
inx-11	-5.527797257	0.945945088	7.36E-05
F25A2.1	-6.692460527	-0.060264327	7.36E-05
phf-10	-2.128848672	4.718005182	7.39E-05
C05C10.5	-2.588519762	6.530590511	7.43E-05
R90.1	2.14493216	5.7612901	7.59E-05
ZK1127.12	-6.83612671	0.084952234	7.68E-05
Y106G6E.4	2.237911407	3.53496323	7.73E-05
rab-3	2.872816651	4.177103047	7.78E-05
F29G9.7	-7.135664449	0.383701279	7.78E-05
sago-1	1.401673029	5.183922746	7.79E-05
elo-1	-1.686993874	5.654932139	7.86E-05
pgp-6	4.211311318	3.204960761	7.86E-05
mlk-1	1.669691528	6.193712057	7.87E-05
hum-8	-4.030624977	2.589711542	7.94E-05
gln-1	1.726645728	3.571875894	7.97E-05
K02C4.3	-1.747657583	7.417580007	8.05E-05
F58D5.12	2.974008574	2.824200955	8.05E-05
C52D10.12	2.139135115	3.749350275	8.10E-05
F45D3.12	-6.871606525	0.13122354	8.15E-05
R08D7.2	-2.832110823	4.082388771	8.24E-05
C10B5.1	-6.550552604	0.538952924	8.24E-05
unc-86	3.965554611	3.628099445	8.25E-05
4R79.2	3.539683773	4.125421879	8.25E-05
mec-2	2.638870112	4.477040968	8.26E-05
C06G3.6	1.964192373	5.358169308	8.32E-05
cnb-1	1.856901541	5.220579339	8.32E-05
mps-1	5.462912687	1.210296835	8.33E-05
kcnl-3	2.92511249	2.938693282	8.43E-05
mex-3	1.74001261	4.7446662	8.46E-05
zyg-11	-2.329033308	7.402479952	8.46E-05
F42G4.5	-6.922906626	0.1739252	8.46E-05
tbc-8	1.983114968	4.899579879	8.47E-05
F41B4.3	2.968402385	2.008486931	8.51E-05
dpt-1	-1.578039093	5.347894284	8.53E-05
dnj-27	2.039313609	6.494543705	8.57E-05
K07E3.4	1.776026549	6.894288704	8.65E-05
B0261.7	-3.307101901	6.087120244	8.66E-05
B0361.8	-1.653384697	4.967637057	8.70E-05
F38E1.9	-3.248886009	2.785605359	8.78E-05
dpy-22	0.984841584	7.597628899	8.79E-05
brd-1	-3.60507533	4.175199044	8.79E-05
K02E10.7	3.54067284	1.838006424	8.88E-05
F53F10.8	-3.330427354	1.427838083	8.91E-05
ipla-1	-1.052388941	7.120271834	8.99E-05
byn-1	1.426740649	7.29454638	9.03E-05
prg-1	-1.544858046	7.563801232	9.03E-05
T12F5.2	-5.688851229	0.995042763	9.05E-05
C06G3.5	1.717754153	6.597600696	9.09E-05
osm-1	2.815753858	5.719877414	9.18E-05
nlp-14	2.149207408	7.389940657	9.23E-05
Y82E9BR.16	-2.19544553	4.099210168	9.27E-05
fat-6	-1.750293712	6.239453702	9.32E-05
klp-19	-1.37690609	7.049255635	9.49E-05
bub-3	-2.752435833	5.585855767	9.49E-05
taf-11.2	-3.318347268	3.792616064	9.62E-05
ttx-7	1.04263675	6.405424331	9.72E-05
glp-1	-1.669002973	7.369878386	9.82E-05
R02D3.1	1.795908427	6.062486028	0.000100942
rmd-2	1.441910795	6.957010641	0.000101666
dnj-14	1.925226982	5.395718562	0.000102408
rmd-1	-1.865992651	6.41010393	0.000102408
F33H12.7	3.036115007	3.180640209	0.000103299
R08E3.1	-1.70302823	6.429176948	0.000103498
aex-4	4.346506301	3.157335946	0.000105031
R07C12.2	-5.325946104	1.747422545	0.000105031
F58E10.7	3.961705771	3.651940601	0.000105944
Y59E9AL.4	-5.827802601	0.590796946	0.000105944
ppgn-1	-2.100059466	3.627001675	0.000106586
knl-3	-2.596995201	3.553981886	0.000106667
ada-2	-1.278936922	5.284953394	0.000106925
H10E21.5	2.843001707	3.94639492	0.000106925
F44A2.3	-4.023096982	2.256190851	0.000107234
rpl-7A	1.105947322	8.161109732	0.000107263
F57H12.5	4.350189088	2.355976496	0.000107263
lgl-1	2.814748941	5.06990494	0.000107647
F53C3.13	1.239148816	6.638764363	0.00010799
attf-2	-0.919267173	7.089423498	0.000109391
T08A9.6	-6.093890774	0.083803507	0.000109391
alfa-1	-1.325513583	5.198703804	0.000109462
C03G6.5	-5.94467795	0.710735277	0.000109921
pars-1	1.255802416	6.760524325	0.000110658
lgc-47	3.191448663	4.113873174	0.000112221
ain-2	1.277816953	7.65430206	0.000112221
Y55B1AR.4	8.355508906	2.15264358	0.00011288
clec-87	-2.727549297	8.739082875	0.000113179
tlp-1	1.745102793	3.302879475	0.000114265
fbxa-150	3.217651817	3.51585609	0.00011436
C24B5.4	2.41527854	3.543446271	0.000114375
unc-108	1.59199825	7.562595577	0.000114988
rpl-24.2	1.89584777	4.248990052	0.000118276
egg-1	-3.002679276	7.533131438	0.000118276
ath-1	1.543731111	4.569125476	0.00012029
paqr-1	-1.893243512	5.340960915	0.000120462
F57F5.1	-2.612441051	3.160074372	0.000120633
tts-2	2.527376285	3.283277697	0.000120889
F36G3.1	2.231977551	5.001832549	0.000121019
gsa-1	2.076092544	6.021382017	0.00012125
C37C3.2	1.809670774	7.02115811	0.000122305
cyp-35C1	4.21365273	3.310897113	0.000122321
T23B12.4	-1.370765048	5.897560113	0.000122321
Y38H6C.9	3.433744425	1.700274141	0.000122371
Y73F4A.2	-5.257780228	1.056586674	0.000122371
asna-1	1.588154903	6.156338559	0.000124628
C25A6.1	-6.736822655	-0.008018326	0.00012464
Y14H12B.1	-1.916127614	5.147684382	0.000125063
C44H4.8	4.656107268	2.352238109	0.00012569
Y39B6A.43	-1.596498398	4.331505754	0.000125975
npr-26	2.989116939	3.336613395	0.00012623
Y41C4A.11	2.817107614	3.737946033	0.000126605
mps-2	2.99544196	3.152392811	0.000126605
glt-6	-6.946536028	0.206859715	0.000127663
vps-32.1	1.313174955	6.892217077	0.000128388
B0272.4	3.43409766	4.012311044	0.000129683
C01G8.1	-3.084710327	7.283788987	0.000130697
C49G7.10	3.147840021	4.75532068	0.000131718
sma-10	1.654091971	5.184759324	0.000133486
Y73B6BL.27	3.372551421	1.545393608	0.000134441
R05H5.3	-2.034408198	4.412879828	0.000135333
srgp-1	-1.357619038	7.477156292	0.000135979
alh-4	1.26819326	7.140537049	0.00013723
F22D6.2	0.874668971	8.948889493	0.000138629
ptp-4	1.890173119	3.225900053	0.000138629
air-1	-2.634656399	5.51938307	0.000139646
K07H8.2	-1.513372681	6.057872483	0.000141065
tag-52	-2.660542291	3.010913236	0.000141863
fmi-1	2.744565379	5.862006163	0.00014237
prp-38	-1.747518472	4.212213702	0.000142507
nhr-124	5.025577102	2.116299194	0.000142516
C37A2.7	1.625902407	4.423198148	0.00014604
K10C2.1	-3.123828363	4.249300759	0.000148031
islo-1	2.426582987	3.186450567	0.000149496
vha-1	1.463145275	6.36142023	0.000149609
C16A3.5	1.342853265	4.854220604	0.000149609
sas-4	-1.979834586	4.717727443	0.000149726
daf-10	3.35040177	1.752258781	0.000150333
gcp-2.1	-2.785678403	4.525963172	0.000150333
rps-18	0.975297722	7.431714793	0.000150353
alh-1	-1.499729726	6.061747482	0.000150688
tsp-6	2.887026005	3.465047038	0.000150688
igeg-2	3.589579574	4.335221237	0.000150688
spe-6	-6.683051068	-0.058185738	0.000150742
unc-7	2.582711331	3.590237034	0.000150742
C50F4.12	-4.623516139	1.373587031	0.000151064
Y43F8C.17	6.960060795	2.233869127	0.000151759
F58D5.13	2.546451547	2.122406404	0.000151759
C34F6.10	1.669541655	6.10695022	0.000152451
gos-28	2.045635653	3.752808229	0.000152451
wago-4	-2.561949864	6.277087605	0.000152711
linc-11	3.413235189	3.485323099	0.000152711
lron-10	1.332074415	5.293798631	0.000156902
E03A3.5	6.885485451	0.676073967	0.000156915
pqn-52	-1.714965492	5.381253523	0.000158486
shw-3	4.78495341	2.294685165	0.000158588
iftb-1	1.51138595	6.723226312	0.000159429
F02D8.5	3.471289782	3.494891443	0.000160093
cul-6	2.807160387	3.082362507	0.000160374
duo-3	-1.715534862	5.035959925	0.000160475
gon-4	-2.521848672	6.178962382	0.000160588
nex-3	1.840760401	3.768432622	0.000162469
K08H2.10	-6.65801878	-0.094959195	0.000163614
vit-4	-1.87175942	7.098020009	0.000163669
rpl-36	1.488962797	4.343187737	0.000163717
clec-149	-4.740861325	0.714010039	0.000164094
cct-1	1.055970712	7.277924607	0.000165331
K01D12.6	-1.739924292	4.6133765	0.000165331
ins-1	4.278819329	2.817146446	0.000167289
C02D5.4	2.167883755	4.707979133	0.000167289
Y67H2A.2	-2.066033675	4.04669637	0.000168201
blmp-1	2.183643033	3.862653645	0.000168684
sym-2	2.708755111	4.512830551	0.000169032
asm-3	-4.097189693	2.559342415	0.00016948
rpa-1	-1.400020239	7.355399506	0.000170707
C54H2.4	5.471479295	0.693146035	0.000171699
F27D4.6	3.347027053	3.409749631	0.000172498
K09E9.1	2.800502732	4.925641972	0.000172498
vamp-7	-1.925812221	2.769901065	0.000172521
sys-1	-2.59149796	3.851365211	0.000172608
elo-5	-3.583267503	2.869623266	0.000175273
rpl-43	1.344677547	4.458093846	0.000177795
F44E2.10	-3.062991362	3.305605461	0.000179156
irld-2	4.305545081	1.792330958	0.000179323
C17G10.1	-1.951667249	4.869014984	0.000180844
F41G3.6	-2.716137384	3.791674466	0.000187049
T21C9.13	-3.324842285	5.092721026	0.000187071
R13H4.5	2.641912034	3.948527911	0.000188181
F53A9.7	2.734605117	1.634517671	0.000188689
rop-1	1.569284183	7.61604298	0.000190346
F11E6.7	-2.277543259	6.880331795	0.000190346
vet-2	-3.054909506	2.915082188	0.000191906
sup-1	2.233612154	4.516386959	0.000193898
gip-2	-3.192412714	3.07420015	0.000195112
ccch-3	-2.652712435	3.295876514	0.000195472
tyr-6	1.894757035	4.833801332	0.000196661
wrt-10	2.349998144	3.837689839	0.000200779
ced-8	-6.589789643	-0.154903105	0.000201505
Y46G5A.6	4.168099104	2.993127878	0.000202082
B0303.7	2.415104428	5.433217108	0.00020358
C17H11.6	2.090159027	5.254359799	0.00020358
rpl-4	0.814969891	9.742606522	0.000206032
farl-11	-1.189153878	7.319524788	0.000206135
npp-15	-1.969947246	5.356216869	0.000206552
Y47G6A.17	3.161573006	3.85601103	0.000207171
mex-5	-2.919123073	8.306686816	0.000207387
lev-9	-7.243060362	0.502153865	0.000207575
tbh-1	-1.993946722	6.798282834	0.000210557
T07F10.3	-2.312520367	4.437680329	0.000211046
chw-1	3.316428096	3.921878911	0.000212513
Y105E8A.14	-3.437889749	1.647897218	0.000214397
met-1	-1.257878886	7.0415204	0.000216525
DC2.5	3.241864007	3.409191757	0.000216582
T26A8.1	-1.667665318	5.922495495	0.000218738
C03B1.13	-6.577122622	-0.169342412	0.000219226
F31C3.4	-2.524402611	5.100456689	0.000220336
fbxa-197	-6.486863476	-0.262481377	0.000223578
clec-83	-4.358235548	2.215472294	0.000223816
Y54G2A.73	-3.843308438	2.213235121	0.000224663
ins-18	4.576500687	1.206688469	0.000227296
ivd-1	-2.693783301	4.987643934	0.000228834
Y52E8A.4	-7.597742109	0.860142638	0.000228884
hmg-11	1.851573546	3.194918106	0.000228943
D1022.4	2.220399426	4.543172034	0.000229742
Y53C10A.1	-4.826205428	0.964188771	0.000229904
F54D10.5	-3.124920739	4.072186715	0.000231063
W03G11.3	-4.127611295	1.899606893	0.000231342
F49E8.6	2.725752719	3.193054676	0.000236744
dsh-2	-1.824144007	5.284886478	0.000237231
Y39G8B.2	-3.934467292	1.033686132	0.000239256
dyf-11	3.48653215	2.934439812	0.00023932
C55A6.1	-2.425978254	4.30201741	0.000239563
hsp-25	1.51194588	5.572640042	0.000239692
pfn-3	3.109168747	2.626920376	0.000240198
ima-3	0.895293513	8.392685766	0.000240808
ZK616.1	4.974441109	2.426004529	0.000240808
npp-1	-1.49639125	4.711814483	0.000242405
pcbd-1	2.407758378	1.886658824	0.000242405
Y41C4A.6	3.328691978	1.894882696	0.000242978
rde-4	-1.939497662	4.984626385	0.000244516
F37C4.5	1.51275093	9.036925588	0.000247247
sams-2	-6.146903012	0.135528503	0.00024787
spe-26	-6.547126418	-0.196148576	0.000248956
atf-5	2.03973279	4.903080003	0.000249708
dut-1	-2.139671978	6.980475632	0.00024979
C33D9.13	3.068179744	1.694300151	0.000249954
isw-1	-2.153616273	6.220749144	0.000253253
jkk-1	2.565372617	2.820564358	0.000255439
F11F1.1	2.578428981	4.812591129	0.000259678
H25P19.1	-2.234270741	4.22947044	0.000261574
gsp-1	1.431770304	7.817617952	0.000264593
cyp-14A1	-6.570559502	-0.17227134	0.00026541
rps-17	1.154713516	5.840888191	0.000265547
clec-264	-3.664814838	2.927024478	0.00026846
BE0003N10.3	3.356577622	4.021411924	0.000268822
bcc-1	3.31311204	2.436866257	0.000268986
cytb-5.1	2.10585864	3.480027004	0.000269513
dhhc-4	1.36378466	6.259920566	0.000269513
rab-5	0.725188048	6.988115266	0.00027168
arx-3	1.135060904	7.294105926	0.0002732
R12E2.11	1.63751944	5.753420104	0.0002732
ttr-31	3.084977721	2.236239284	0.000275728
R12G8.1	-7.032550901	0.291691907	0.000275728
ngp-1	1.566311132	6.873861157	0.000276826
R08B4.5	5.154738227	1.044014985	0.000276826
C05C10.7	-5.367517105	0.119826094	0.00027757
egl-44	1.642946719	5.024306558	0.000278876
F01F1.3	-6.449223189	0.426413503	0.000279441
C08B6.3	-6.456898491	-0.286071395	0.000280027
F13H10.9	4.185864528	1.461348426	0.000280749
T08B1.1	-5.134442217	1.802168855	0.000281385
inx-5	3.063015539	4.596878498	0.000281944
rpc-1	-1.039313989	6.338265265	0.000282901
Y71F9AL.1	-2.314288935	2.869121338	0.000283462
retr-1	-2.287437578	6.388085875	0.00028383
rcor-1	-1.241286302	5.910317224	0.000284931
saeg-1	1.524318642	7.015813611	0.000287341
vit-3	-2.047190518	7.544897693	0.00028887
gcy-33	4.192163992	3.681863444	0.000289876
R11D1.2	7.199470139	0.965823408	0.0002899
Y12A6A.2	2.437715802	2.351035882	0.000290112
hil-5	-2.487085456	5.839288779	0.000293864
cep-1	-3.072036403	4.491945239	0.000296203
Y9C9A.5	6.439834479	0.9527503	0.000298666
hsp-1	0.887609607	10.99299895	0.000299319
meg-2	-1.564852137	4.592343371	0.000299319
lipl-7	-3.193048305	3.770460519	0.000299744
sra-17	5.956696217	0.471364283	0.000303511
K06G5.1	-1.673932229	7.179301667	0.000303626
F55C12.5	-1.050971158	6.424324781	0.000304384
moag-4	1.854239025	3.760059597	0.000305401
gst-42	2.963483264	4.059162036	0.000305593
T04B8.5	2.430231128	5.289785855	0.000305639
rsks-1	0.858373107	7.002168489	0.000306823
set-32	-3.404572623	2.974349551	0.000309087
tag-163	1.46679896	5.432765447	0.000311541
bro-1	5.836411128	0.346345172	0.000311734
K01B6.3	2.958925893	3.877805398	0.000311734
pph-5	-1.490747177	5.077627745	0.00031374
nhr-115	4.576120304	1.492981696	0.00031488
egl-10	2.129367148	4.797353142	0.000314985
F40F8.11	-2.532363453	5.236904851	0.000314985
Y41C4A.29	2.412831282	4.338044937	0.000316894
W10G11.3	-6.607766391	-0.141305028	0.000318395
mnm-2	5.017655959	2.715293971	0.000320873
Y97E10AR.1	3.217195894	2.968722882	0.000323519
erl-1	-4.038253092	2.209418511	0.000326339
F10D2.10	4.598241658	1.929580271	0.000327124
D1007.8	-6.26831014	0.257363807	0.000329607
zyg-1	-2.367393848	4.391160168	0.000330658
prx-5	3.029171673	3.660467014	0.000331349
exo-3	-2.21862179	2.836782669	0.000331581
abf-6	-3.946936892	2.326652666	0.000333015
R12C12.6	-1.637145947	4.204284167	0.000333904
mbtr-1	-3.738000798	2.837612315	0.000334854
F52C9.1	1.09122414	5.939617502	0.000335204
ZC443.1	2.44527616	3.192672235	0.000335414
col-14	5.49683156	2.998345558	0.000337697
Y37D8A.6	2.121867152	2.451731785	0.00034085
C34B7.2	-1.346038038	4.310021709	0.000341115
F13H10.3	-3.042219769	4.428134138	0.000344078
T17A3.2	3.45793591	3.472305195	0.000344078
arl-7	3.952852058	2.065422559	0.000345448
mig-6	1.445887472	8.618813302	0.000347553
F21D12.3	2.32921448	6.146961021	0.000347926
gcy-34	5.960638273	1.738095998	0.000348708
F26C11.1	-6.487099411	-0.25724338	0.000349482
csk-1	1.065597775	5.637184896	0.00034949
puf-6	-3.475619333	5.965220541	0.000349881
phf-33	4.207939141	1.86433896	0.000349881
ins-32	5.506796408	0.791242022	0.000355011
Y18H1A.7	-2.162965564	2.475690717	0.000355118
vha-19	1.369695612	7.297626522	0.0003587
lrk-1	1.633112804	6.054325585	0.000359151
glb-1	2.158291132	3.631499601	0.000359433
ZK809.8	-2.717638171	2.110931945	0.000359603
sad-1	2.428195646	4.467139056	0.000360462
F31D4.5	3.700598391	3.375324038	0.000361679
pigv-1	-1.666097561	6.856104729	0.000361679
che-13	3.775617554	3.005005037	0.000362066
wago-10	5.363917564	3.309347436	0.00036258
sto-5	2.679541428	3.457497041	0.00036262
Y43F4B.5	1.386576236	6.09154947	0.000364474
gen-1	-1.716640785	6.045277264	0.000366066
Y32F6A.5	-2.41950108	6.257183152	0.000366362
Y56A3A.28	-2.570271719	3.543393888	0.000367467
ZK856.14	4.990532694	1.143639775	0.000367673
tag-307	-2.438487594	3.23785953	0.000368951
rps-24	1.350797186	5.308350336	0.000369717
W09G3.7	-3.40587762	1.254208975	0.00036972
DY3.t2	-6.584094326	-0.156165344	0.000370727
F32B5.7	1.681279359	4.250864217	0.000370867
smg-5	-5.092265665	2.259593151	0.000372131
rla-1	1.141491022	7.607447769	0.000372761
pfn-2	1.321469813	5.98552548	0.000374832
rpl-23	1.075097394	7.724879848	0.000380174
W02F12.3	-3.046075542	5.168778853	0.000380174
lys-7	-1.693038011	8.578745269	0.000384526
rfp-1	-1.028036664	6.631351305	0.000384526
imp-3	-2.039399947	3.154299565	0.000384784
nhr-180	3.178944241	2.448406949	0.00038487
arrd-22	4.016558237	4.019563268	0.000385281
cyb-3	-2.013092861	8.512088177	0.000387969
szy-4	-2.667343553	6.451655315	0.000395649
R102.1	4.833748785	0.660172588	0.000396907
F49C12.9	-1.816701433	3.899352677	0.000399033
par-2	-2.096281989	4.551189815	0.000399241
ZK688.5	-1.575714029	7.009253509	0.000399377
C37H5.3	1.446192398	4.32557253	0.000399413
Y39C12A.1	2.848303032	3.770799077	0.00040166
C44C1.1	1.905534091	4.066529617	0.00040166
odc-1	2.070785499	6.417369299	0.000402198
K11E4.1	-6.862094875	0.122373722	0.000402198
T28A8.4	-3.308446949	3.423525304	0.000402198
C07A12.7	1.932080801	6.001729256	0.000402198
pho-14	-3.008653294	5.653637671	0.00040338
npr-24	3.321891268	2.083228347	0.000404191
F14B6.3	-6.205157512	0.197605941	0.000405515
abce-1	1.180756041	5.166731782	0.000405515
Y57A10A.13	-1.522106452	6.092968082	0.00040964
ddr-2	2.524131454	3.492813003	0.000416963
skpo-1	-2.113291991	7.101330279	0.000420638
nlp-47	2.855354817	3.692119614	0.000420791
puf-10	-3.172855126	3.432603722	0.000422299
cas-2	-2.59395461	4.539357696	0.000426884
ddr-1	1.970865108	4.155094043	0.000428928
K04C2.2	-1.367592528	6.872725506	0.000429904
F52B5.3	-2.551572537	5.790127986	0.000432356
age-1	-2.012129134	6.275038053	0.000434541
arf-6	2.053950151	4.186094223	0.000435947
msra-1	5.800952735	0.32602832	0.000437442
W06H8.6	1.150876473	7.124977063	0.000442924
Y43F8C.6	-2.142573512	2.996872055	0.0004451
Y38H6C.8	4.796981787	3.488848197	0.000446961
Y37H2A.12	-6.553642164	-0.199235105	0.000449269
hmgs-1	1.813667923	4.72997797	0.000451595
cosa-1	-4.166844978	1.807840234	0.000451989
R12E2.2	-1.534835087	6.656153064	0.000459285
tbck-1	-1.547486764	2.971485295	0.000459751
pcp-5	-2.628747696	4.939628753	0.000460131
rgs-10	-6.39731118	-0.356536685	0.000461919
gld-4	-1.757306792	7.892682649	0.000462596
pfn-1	0.819935772	7.978403889	0.000464076
cytb-5.2	1.944058849	3.305590947	0.000464076
F54D5.3	-1.94537428	4.309714331	0.000466423
ctbp-1	2.340622342	5.681362353	0.000473078
M05B5.3	5.147269517	1.8244649	0.000474134
F55B11.1	2.282802382	3.400952624	0.000477532
ZK1193.4	-6.712954881	-0.027788343	0.000479022
nhr-106	-6.691823513	-0.054482372	0.000481219
W04A8.6	-2.461177804	4.171071608	0.000487302
glh-1	-1.829528624	7.146777227	0.000487349
F49E8.2	-2.279796115	3.227295155	0.000487349
R05D3.2	-1.933719211	5.158668727	0.000488132
W02D9.8	4.505562291	1.18860756	0.000488642
R166.6	1.09472223	7.168262288	0.00049043
hke-4.1	-1.636301546	5.258908625	0.000500067
F44E7.5	-2.352561987	4.049032783	0.000505281
K02D10.4	2.890875713	4.495260002	0.000515601
C37C3.7	1.826246451	4.102835522	0.000528729
abts-1	-1.143415961	6.360606122	0.000532865
chch-3	1.53669504	5.061654298	0.000534744
abcf-3	0.900740346	6.683370616	0.00053501
flp-9	2.036537575	5.041880313	0.00053503
ptp-2	-1.121726736	6.143545524	0.000536821
sup-36	2.425049128	3.695504942	0.000537332
pph-1	1.489062443	4.898809908	0.000544096
C24H10.1	2.992016427	2.537261846	0.000548798
fbxa-37	2.797726778	2.792030656	0.000551656
elt-2	-5.758956119	-0.235995593	0.000552016
klp-10	-2.429292573	3.890710092	0.000552016
C25A11.10	-3.961871102	1.141713306	0.000553993
F28B3.5	-2.652798662	3.309986243	0.000555835
snt-1	2.612384741	4.649665646	0.000557055
catp-1	1.728252293	5.59394599	0.00055929
xbx-3	4.362616522	1.917666239	0.000561877
E02H4.6	-3.63374613	3.251291685	0.00056325
epn-1	1.41006903	8.463340482	0.000564384
H14E04.2	-1.839031495	4.304858848	0.000564571
C54G4.9	-3.232268263	3.016168085	0.000565202
hpk-1	1.337452089	8.014459911	0.000568059
M163.1	1.932131855	5.330057904	0.000571123
daf-25	2.264270065	4.906640116	0.000571267
his-41	1.747701159	4.989185919	0.000576021
gpb-2	2.348643232	3.916565377	0.000579589
F35E12.9	-5.410108146	0.160092412	0.000579589
Y23H5B.8	5.285096476	0.570557574	0.000579589
ceh-32	-5.596714426	0.890185448	0.000580157
swsn-6	-1.08203488	5.797977467	0.000582849
dmsr-5	5.666894445	2.03048497	0.000588777
C03G6.17	-5.567291915	0.249332129	0.000588777
Y54G2A.36	-5.713751145	0.458905453	0.000588777
kqt-2	-5.399372892	0.1472537	0.000592155
kap-1	4.162823717	2.802974708	0.000593463
C11E4.6	2.295657471	5.380774617	0.000593463
Y71F9B.6	-2.515555912	2.501097625	0.000593463
Y87G2A.1	-2.223726996	5.380285016	0.00059458
F15H10.7	4.598679077	0.938384079	0.000596655
cpr-4	-1.377431393	5.245532244	0.000596775
F33C8.2	6.487170644	0.277486972	0.000608777
lin-65	-1.72157021	6.188172661	0.000609427
hda-4	1.119216342	6.373584047	0.000610931
catp-6	-2.011514765	5.32869859	0.000611081
H31G24.3	-4.701713126	3.133298438	0.000612521
nth-1	-3.004477719	2.590169226	0.000613605
hda-2	-1.89156697	4.929763822	0.000622498
top-2	-1.378323599	7.942254808	0.000626518
F21C10.3	2.200724063	4.486640817	0.000637511
R05H10.1	3.917993789	2.751660841	0.000638131
npp-22	-2.427208181	6.320228298	0.000639513
tag-153	-1.78550205	6.007671629	0.000641449
B0416.7	4.928297663	1.698669761	0.000641837
pho-1	-6.308921601	-0.442697144	0.000644537
lin-26	-0.927142594	5.963223667	0.000645052
F40H6.6	2.434765794	2.237806988	0.000645052
F12F6.1	-1.280579456	6.201846531	0.000645083
cct-5	1.207239598	8.157678697	0.000646582
C14A11.6	5.982542031	1.198448221	0.000647752
rpl-34	1.255049443	3.8310114	0.00064828
lys-2	-3.076412029	1.881645852	0.000648863
Y55F3BR.1	-1.933095601	3.329606594	0.000648863
ZK1193.2	-3.093762682	2.913953036	0.000657972
B0336.7	-1.756586097	4.97914922	0.00066762
phat-6	-5.068395332	0.409425997	0.000668502
T22D1.5	-2.470178513	6.116697976	0.000668502
din-1	1.185934557	8.055427615	0.000668557
W07B8.3	2.673780698	4.342212721	0.000668557
stn-1	2.653850166	4.77456902	0.00067112
ZK813.1	-2.707105917	1.84328876	0.000673726
Y67D8B.2	7.317475811	1.847675825	0.000674657
csn-1	-1.943248979	5.02320664	0.000675502
F39B2.1	-1.127728079	7.286895594	0.000679406
F35G2.1	-2.257547978	6.776175759	0.000685846
pash-1	-1.943548332	5.058612754	0.000685846
C01B10.3	2.233168904	3.935251935	0.000687033
klp-13	3.126158655	3.072151533	0.00068897
F54E4.3	2.403224398	2.875291394	0.000691362
ubc-19	3.153588346	3.171186193	0.000691634
copb-2	1.030372334	7.471283361	0.000692935
T03F6.9	6.304755913	0.083013454	0.000692935
C05C10.3	-3.277785085	4.010664511	0.000695066
npp-6	-1.420756552	6.960131352	0.000699086
R03H10.2	2.576243214	4.068579328	0.00069979
flad-1	-1.547305239	4.273285387	0.000702225
crn-2	1.794744337	4.281410059	0.00070389
rskn-2	2.029728094	6.093632081	0.00070389
srt-63	7.34315022	1.125705697	0.000704977
F19H6.3	-5.790647612	-0.213488034	0.000709372
Y105C5A.14	2.504995999	3.679818875	0.000709372
cri-2	2.145023635	3.377531147	0.000709905
cogc-6	-1.223659278	5.157063544	0.000715912
[truncated: 10,815 more rows]
