# Supplementary material for: High neural activity accelerates the decline of cognitive plasticity with age in Caenorhabditis elegans
Source: eLife. 2020 Nov 24;9:e59711. doi: 10.7554/eLife.59711 (PMC7685709; doi:10.7554/eLife.59711)
Supplement: Supplementary file 2. [file elife-59711-supp2.zip › Supplementary file 8. DrEdGe/dredge-7.4.0-DESeq2/dredge-7.4.0.js]

(function(){function r(e,n,t){function o(i,f){if(!n[i]){if(!e[i]){var c="function"==typeof require&&require;if(!f&&c)return c(i,!0);if(u)return u(i,!0);var a=new Error("Cannot find module '"+i+"'");throw a.code="MODULE_NOT_FOUND",a}var p=n[i]={exports:{}};e[i][0].call(p.exports,function(r){var n=e[i][1][r];return o(n||r)},p,p.exports,r,e,n,t)}return n[i].exports}for(var u="function"==typeof require&&require,i=0;i<t.length;i++)o(t[i]);return o}return r})()({1:[function(require,module,exports){
function _assertThisInitialized(self) {
  if (self === void 0) {
    throw new ReferenceError("this hasn't been initialised - super() hasn't been called");
  }

  return self;
}

module.exports = _assertThisInitialized;
},{}],2:[function(require,module,exports){
function _extends() {
  module.exports = _extends = Object.assign || function (target) {
    for (var i = 1; i < arguments.length; i++) {
      var source = arguments[i];

      for (var key in source) {
        if (Object.prototype.hasOwnProperty.call(source, key)) {
          target[key] = source[key];
        }
      }
    }

    return target;
  };

  return _extends.apply(this, arguments);
}

module.exports = _extends;
},{}],3:[function(require,module,exports){
function _inheritsLoose(subClass, superClass) {
  subClass.prototype = Object.create(superClass.prototype);
  subClass.prototype.constructor = subClass;
  subClass.__proto__ = superClass;
}

module.exports = _inheritsLoose;
},{}],4:[function(require,module,exports){
function _interopRequireDefault(obj) {
  return obj && obj.__esModule ? obj : {
    "default": obj
  };
}

module.exports = _interopRequireDefault;
},{}],5:[function(require,module,exports){
function _getRequireWildcardCache() {
  if (typeof WeakMap !== "function") return null;
  var cache = new WeakMap();

  _getRequireWildcardCache = function _getRequireWildcardCache() {
    return cache;
  };

  return cache;
}

function _interopRequireWildcard(obj) {
  if (obj && obj.__esModule) {
    return obj;
  }

  var cache = _getRequireWildcardCache();

  if (cache && cache.has(obj)) {
    return cache.get(obj);
  }

  var newObj = {};

  if (obj != null) {
    var hasPropertyDescriptor = Object.defineProperty && Object.getOwnPropertyDescriptor;

    for (var key in obj) {
      if (Object.prototype.hasOwnProperty.call(obj, key)) {
        var desc = hasPropertyDescriptor ? Object.getOwnPropertyDescriptor(obj, key) : null;

        if (desc && (desc.get || desc.set)) {
          Object.defineProperty(newObj, key, desc);
        } else {
          newObj[key] = obj[key];
        }
      }
    }
  }

  newObj["default"] = obj;

  if (cache) {
    cache.set(obj, newObj);
  }

  return newObj;
}

module.exports = _interopRequireWildcard;
},{}],6:[function(require,module,exports){
function _objectWithoutPropertiesLoose(source, excluded) {
  if (source == null) return {};
  var target = {};
  var sourceKeys = Object.keys(source);
  var key, i;

  for (i = 0; i < sourceKeys.length; i++) {
    key = sourceKeys[i];
    if (excluded.indexOf(key) >= 0) continue;
    target[key] = source[key];
  }

  return target;
}

module.exports = _objectWithoutPropertiesLoose;
},{}],7:[function(require,module,exports){
'use strict';

Object.defineProperty(exports, '__esModule', { value: true });

function _interopDefault (ex) { return (ex && (typeof ex === 'object') && 'default' in ex) ? ex['default'] : ex; }

var memoize = _interopDefault(require('@emotion/memoize'));

var reactPropsRegex = /^((children|dangerouslySetInnerHTML|key|ref|autoFocus|defaultValue|defaultChecked|innerHTML|suppressContentEditableWarning|suppressHydrationWarning|valueLink|accept|acceptCharset|accessKey|action|allow|allowUserMedia|allowPaymentRequest|allowFullScreen|allowTransparency|alt|async|autoComplete|autoPlay|capture|cellPadding|cellSpacing|challenge|charSet|checked|cite|classID|className|cols|colSpan|content|contentEditable|contextMenu|controls|controlsList|coords|crossOrigin|data|dateTime|decoding|default|defer|dir|disabled|download|draggable|encType|form|formAction|formEncType|formMethod|formNoValidate|formTarget|frameBorder|headers|height|hidden|high|href|hrefLang|htmlFor|httpEquiv|id|inputMode|integrity|is|keyParams|keyType|kind|label|lang|list|loading|loop|low|marginHeight|marginWidth|max|maxLength|media|mediaGroup|method|min|minLength|multiple|muted|name|nonce|noValidate|open|optimum|pattern|placeholder|playsInline|poster|preload|profile|radioGroup|readOnly|referrerPolicy|rel|required|reversed|role|rows|rowSpan|sandbox|scope|scoped|scrolling|seamless|selected|shape|size|sizes|slot|span|spellCheck|src|srcDoc|srcLang|srcSet|start|step|style|summary|tabIndex|target|title|type|useMap|value|width|wmode|wrap|about|datatype|inlist|prefix|property|resource|typeof|vocab|autoCapitalize|autoCorrect|autoSave|color|itemProp|itemScope|itemType|itemID|itemRef|on|results|security|unselectable|accentHeight|accumulate|additive|alignmentBaseline|allowReorder|alphabetic|amplitude|arabicForm|ascent|attributeName|attributeType|autoReverse|azimuth|baseFrequency|baselineShift|baseProfile|bbox|begin|bias|by|calcMode|capHeight|clip|clipPathUnits|clipPath|clipRule|colorInterpolation|colorInterpolationFilters|colorProfile|colorRendering|contentScriptType|contentStyleType|cursor|cx|cy|d|decelerate|descent|diffuseConstant|direction|display|divisor|dominantBaseline|dur|dx|dy|edgeMode|elevation|enableBackground|end|exponent|externalResourcesRequired|fill|fillOpacity|fillRule|filter|filterRes|filterUnits|floodColor|floodOpacity|focusable|fontFamily|fontSize|fontSizeAdjust|fontStretch|fontStyle|fontVariant|fontWeight|format|from|fr|fx|fy|g1|g2|glyphName|glyphOrientationHorizontal|glyphOrientationVertical|glyphRef|gradientTransform|gradientUnits|hanging|horizAdvX|horizOriginX|ideographic|imageRendering|in|in2|intercept|k|k1|k2|k3|k4|kernelMatrix|kernelUnitLength|kerning|keyPoints|keySplines|keyTimes|lengthAdjust|letterSpacing|lightingColor|limitingConeAngle|local|markerEnd|markerMid|markerStart|markerHeight|markerUnits|markerWidth|mask|maskContentUnits|maskUnits|mathematical|mode|numOctaves|offset|opacity|operator|order|orient|orientation|origin|overflow|overlinePosition|overlineThickness|panose1|paintOrder|pathLength|patternContentUnits|patternTransform|patternUnits|pointerEvents|points|pointsAtX|pointsAtY|pointsAtZ|preserveAlpha|preserveAspectRatio|primitiveUnits|r|radius|refX|refY|renderingIntent|repeatCount|repeatDur|requiredExtensions|requiredFeatures|restart|result|rotate|rx|ry|scale|seed|shapeRendering|slope|spacing|specularConstant|specularExponent|speed|spreadMethod|startOffset|stdDeviation|stemh|stemv|stitchTiles|stopColor|stopOpacity|strikethroughPosition|strikethroughThickness|string|stroke|strokeDasharray|strokeDashoffset|strokeLinecap|strokeLinejoin|strokeMiterlimit|strokeOpacity|strokeWidth|surfaceScale|systemLanguage|tableValues|targetX|targetY|textAnchor|textDecoration|textRendering|textLength|to|transform|u1|u2|underlinePosition|underlineThickness|unicode|unicodeBidi|unicodeRange|unitsPerEm|vAlphabetic|vHanging|vIdeographic|vMathematical|values|vectorEffect|version|vertAdvY|vertOriginX|vertOriginY|viewBox|viewTarget|visibility|widths|wordSpacing|writingMode|x|xHeight|x1|x2|xChannelSelector|xlinkActuate|xlinkArcrole|xlinkHref|xlinkRole|xlinkShow|xlinkTitle|xlinkType|xmlBase|xmlns|xmlnsXlink|xmlLang|xmlSpace|y|y1|y2|yChannelSelector|z|zoomAndPan|for|class|autofocus)|(([Dd][Aa][Tt][Aa]|[Aa][Rr][Ii][Aa]|x)-.*))$/; // https://esbench.com/bench/5bfee68a4cd7e6009ef61d23

var index = memoize(function (prop) {
  return reactPropsRegex.test(prop) || prop.charCodeAt(0) === 111
  /* o */
  && prop.charCodeAt(1) === 110
  /* n */
  && prop.charCodeAt(2) < 91;
}
/* Z+1 */
);

exports.default = index;

},{"@emotion/memoize":8}],8:[function(require,module,exports){
'use strict';

Object.defineProperty(exports, '__esModule', { value: true });

function memoize(fn) {
  var cache = {};
  return function (arg) {
    if (cache[arg] === undefined) cache[arg] = fn(arg);
    return cache[arg];
  };
}

exports.default = memoize;

},{}],9:[function(require,module,exports){
'use strict';

Object.defineProperty(exports, '__esModule', { value: true });

var unitlessKeys = {
  animationIterationCount: 1,
  borderImageOutset: 1,
  borderImageSlice: 1,
  borderImageWidth: 1,
  boxFlex: 1,
  boxFlexGroup: 1,
  boxOrdinalGroup: 1,
  columnCount: 1,
  columns: 1,
  flex: 1,
  flexGrow: 1,
  flexPositive: 1,
  flexShrink: 1,
  flexNegative: 1,
  flexOrder: 1,
  gridRow: 1,
  gridRowEnd: 1,
  gridRowSpan: 1,
  gridRowStart: 1,
  gridColumn: 1,
  gridColumnEnd: 1,
  gridColumnSpan: 1,
  gridColumnStart: 1,
  msGridRow: 1,
  msGridRowSpan: 1,
  msGridColumn: 1,
  msGridColumnSpan: 1,
  fontWeight: 1,
  lineHeight: 1,
  opacity: 1,
  order: 1,
  orphans: 1,
  tabSize: 1,
  widows: 1,
  zIndex: 1,
  zoom: 1,
  WebkitLineClamp: 1,
  // SVG-related properties
  fillOpacity: 1,
  floodOpacity: 1,
  stopOpacity: 1,
  strokeDasharray: 1,
  strokeDashoffset: 1,
  strokeMiterlimit: 1,
  strokeOpacity: 1,
  strokeWidth: 1
};

exports.default = unitlessKeys;

},{}],10:[function(require,module,exports){
"use strict";

exports.__esModule = true;
exports["default"] = exports.background = void 0;

var _core = require("@styled-system/core");

var config = {
  background: true,
  backgroundImage: true,
  backgroundSize: true,
  backgroundPosition: true,
  backgroundRepeat: true
};
config.bgImage = config.backgroundImage;
config.bgSize = config.backgroundSize;
config.bgPosition = config.backgroundPosition;
config.bgRepeat = config.backgroundRepeat;
var background = (0, _core.system)(config);
exports.background = background;
var _default = background;
exports["default"] = _default;
},{"@styled-system/core":13}],11:[function(require,module,exports){
"use strict";

exports.__esModule = true;
exports["default"] = exports.border = void 0;

var _core = require("@styled-system/core");

var _config;

var config = (_config = {
  border: {
    property: 'border',
    scale: 'borders'
  },
  borderWidth: {
    property: 'borderWidth',
    scale: 'borderWidths'
  },
  borderStyle: {
    property: 'borderStyle',
    scale: 'borderStyles'
  },
  borderColor: {
    property: 'borderColor',
    scale: 'colors'
  },
  borderRadius: {
    property: 'borderRadius',
    scale: 'radii'
  },
  borderTop: {
    property: 'borderTop',
    scale: 'borders'
  },
  borderTopLeftRadius: {
    property: 'borderTopLeftRadius',
    scale: 'radii'
  },
  borderTopRightRadius: {
    property: 'borderTopRightRadius',
    scale: 'radii'
  },
  borderRight: {
    property: 'borderRight',
    scale: 'borders'
  },
  borderBottom: {
    property: 'borderBottom',
    scale: 'borders'
  },
  borderBottomLeftRadius: {
    property: 'borderBottomLeftRadius',
    scale: 'radii'
  },
  borderBottomRightRadius: {
    property: 'borderBottomRightRadius',
    scale: 'radii'
  },
  borderLeft: {
    property: 'borderLeft',
    scale: 'borders'
  },
  borderX: {
    properties: ['borderLeft', 'borderRight'],
    scale: 'borders'
  },
  borderY: {
    properties: ['borderTop', 'borderBottom'],
    scale: 'borders'
  },
  borderTopWidth: {
    property: 'borderTopWidth',
    scale: 'borderWidths'
  },
  borderTopColor: {
    property: 'borderTopColor',
    scale: 'colors'
  },
  borderTopStyle: {
    property: 'borderTopStyle',
    scale: 'borderStyles'
  }
}, _config["borderTopLeftRadius"] = {
  property: 'borderTopLeftRadius',
  scale: 'radii'
}, _config["borderTopRightRadius"] = {
  property: 'borderTopRightRadius',
  scale: 'radii'
}, _config.borderBottomWidth = {
  property: 'borderBottomWidth',
  scale: 'borderWidths'
}, _config.borderBottomColor = {
  property: 'borderBottomColor',
  scale: 'colors'
}, _config.borderBottomStyle = {
  property: 'borderBottomStyle',
  scale: 'borderStyles'
}, _config["borderBottomLeftRadius"] = {
  property: 'borderBottomLeftRadius',
  scale: 'radii'
}, _config["borderBottomRightRadius"] = {
  property: 'borderBottomRightRadius',
  scale: 'radii'
}, _config.borderLeftWidth = {
  property: 'borderLeftWidth',
  scale: 'borderWidths'
}, _config.borderLeftColor = {
  property: 'borderLeftColor',
  scale: 'colors'
}, _config.borderLeftStyle = {
  property: 'borderLeftStyle',
  scale: 'borderStyles'
}, _config.borderRightWidth = {
  property: 'borderRightWidth',
  scale: 'borderWidths'
}, _config.borderRightColor = {
  property: 'borderRightColor',
  scale: 'colors'
}, _config.borderRightStyle = {
  property: 'borderRightStyle',
  scale: 'borderStyles'
}, _config);
var border = (0, _core.system)(config);
exports.border = border;
var _default = border;
exports["default"] = _default;
},{"@styled-system/core":13}],12:[function(require,module,exports){
"use strict";

exports.__esModule = true;
exports["default"] = exports.color = void 0;

var _core = require("@styled-system/core");

var config = {
  color: {
    property: 'color',
    scale: 'colors'
  },
  backgroundColor: {
    property: 'backgroundColor',
    scale: 'colors'
  },
  opacity: true
};
config.bg = config.backgroundColor;
var color = (0, _core.system)(config);
exports.color = color;
var _default = color;
exports["default"] = _default;
},{"@styled-system/core":13}],13:[function(require,module,exports){
"use strict";

exports.__esModule = true;
exports.compose = exports.system = exports.createStyleFunction = exports.createParser = exports.get = exports.merge = void 0;

var _objectAssign = _interopRequireDefault(require("object-assign"));

function _interopRequireDefault(obj) { return obj && obj.__esModule ? obj : { "default": obj }; }

var merge = function merge(a, b) {
  var result = (0, _objectAssign["default"])({}, a, b);

  for (var key in a) {
    var _assign;

    if (!a[key] || typeof b[key] !== 'object') continue;
    (0, _objectAssign["default"])(result, (_assign = {}, _assign[key] = (0, _objectAssign["default"])(a[key], b[key]), _assign));
  }

  return result;
}; // sort object-value responsive styles


exports.merge = merge;

var sort = function sort(obj) {
  var next = {};
  Object.keys(obj).sort(function (a, b) {
    return a.localeCompare(b, undefined, {
      numeric: true,
      sensitivity: 'base'
    });
  }).forEach(function (key) {
    next[key] = obj[key];
  });
  return next;
};

var defaults = {
  breakpoints: [40, 52, 64].map(function (n) {
    return n + 'em';
  })
};

var createMediaQuery = function createMediaQuery(n) {
  return "@media screen and (min-width: " + n + ")";
};

var getValue = function getValue(n, scale) {
  return get(scale, n, n);
};

var get = function get(obj, key, def, p, undef) {
  key = key && key.split ? key.split('.') : [key];

  for (p = 0; p < key.length; p++) {
    obj = obj ? obj[key[p]] : undef;
  }

  return obj === undef ? def : obj;
};

exports.get = get;

var createParser = function createParser(config) {
  var cache = {};

  var parse = function parse(props) {
    var styles = {};
    var shouldSort = false;
    var isCacheDisabled = props.theme && props.theme.disableStyledSystemCache;

    for (var key in props) {
      if (!config[key]) continue;
      var sx = config[key];
      var raw = props[key];
      var scale = get(props.theme, sx.scale, sx.defaults);

      if (typeof raw === 'object') {
        cache.breakpoints = !isCacheDisabled && cache.breakpoints || get(props.theme, 'breakpoints', defaults.breakpoints);

        if (Array.isArray(raw)) {
          cache.media = !isCacheDisabled && cache.media || [null].concat(cache.breakpoints.map(createMediaQuery));
          styles = merge(styles, parseResponsiveStyle(cache.media, sx, scale, raw, props));
          continue;
        }

        if (raw !== null) {
          styles = merge(styles, parseResponsiveObject(cache.breakpoints, sx, scale, raw, props));
          shouldSort = true;
        }

        continue;
      }

      (0, _objectAssign["default"])(styles, sx(raw, scale, props));
    } // sort object-based responsive styles


    if (shouldSort) {
      styles = sort(styles);
    }

    return styles;
  };

  parse.config = config;
  parse.propNames = Object.keys(config);
  parse.cache = cache;
  var keys = Object.keys(config).filter(function (k) {
    return k !== 'config';
  });

  if (keys.length > 1) {
    keys.forEach(function (key) {
      var _createParser;

      parse[key] = createParser((_createParser = {}, _createParser[key] = config[key], _createParser));
    });
  }

  return parse;
};

exports.createParser = createParser;

var parseResponsiveStyle = function parseResponsiveStyle(mediaQueries, sx, scale, raw, _props) {
  var styles = {};
  raw.slice(0, mediaQueries.length).forEach(function (value, i) {
    var media = mediaQueries[i];
    var style = sx(value, scale, _props);

    if (!media) {
      (0, _objectAssign["default"])(styles, style);
    } else {
      var _assign2;

      (0, _objectAssign["default"])(styles, (_assign2 = {}, _assign2[media] = (0, _objectAssign["default"])({}, styles[media], style), _assign2));
    }
  });
  return styles;
};

var parseResponsiveObject = function parseResponsiveObject(breakpoints, sx, scale, raw, _props) {
  var styles = {};

  for (var key in raw) {
    var breakpoint = breakpoints[key];
    var value = raw[key];
    var style = sx(value, scale, _props);

    if (!breakpoint) {
      (0, _objectAssign["default"])(styles, style);
    } else {
      var _assign3;

      var media = createMediaQuery(breakpoint);
      (0, _objectAssign["default"])(styles, (_assign3 = {}, _assign3[media] = (0, _objectAssign["default"])({}, styles[media], style), _assign3));
    }
  }

  return styles;
};

var createStyleFunction = function createStyleFunction(_ref) {
  var properties = _ref.properties,
      property = _ref.property,
      scale = _ref.scale,
      _ref$transform = _ref.transform,
      transform = _ref$transform === void 0 ? getValue : _ref$transform,
      defaultScale = _ref.defaultScale;
  properties = properties || [property];

  var sx = function sx(value, scale, _props) {
    var result = {};
    var n = transform(value, scale, _props);
    if (n === null) return;
    properties.forEach(function (prop) {
      result[prop] = n;
    });
    return result;
  };

  sx.scale = scale;
  sx.defaults = defaultScale;
  return sx;
}; // new v5 API


exports.createStyleFunction = createStyleFunction;

var system = function system(args) {
  if (args === void 0) {
    args = {};
  }

  var config = {};
  Object.keys(args).forEach(function (key) {
    var conf = args[key];

    if (conf === true) {
      // shortcut definition
      config[key] = createStyleFunction({
        property: key,
        scale: key
      });
      return;
    }

    if (typeof conf === 'function') {
      config[key] = conf;
      return;
    }

    config[key] = createStyleFunction(conf);
  });
  var parser = createParser(config);
  return parser;
};

exports.system = system;

var compose = function compose() {
  var config = {};

  for (var _len = arguments.length, parsers = new Array(_len), _key = 0; _key < _len; _key++) {
    parsers[_key] = arguments[_key];
  }

  parsers.forEach(function (parser) {
    if (!parser || !parser.config) return;
    (0, _objectAssign["default"])(config, parser.config);
  });
  var parser = createParser(config);
  return parser;
};

exports.compose = compose;
},{"object-assign":127}],14:[function(require,module,exports){
"use strict";

exports.__esModule = true;
exports["default"] = exports.css = exports.responsive = exports.get = void 0;

var _scales;

function _extends() { _extends = Object.assign || function (target) { for (var i = 1; i < arguments.length; i++) { var source = arguments[i]; for (var key in source) { if (Object.prototype.hasOwnProperty.call(source, key)) { target[key] = source[key]; } } } return target; }; return _extends.apply(this, arguments); }

// based on https://github.com/developit/dlv
var get = function get(obj, key, def, p, undef) {
  key = key && key.split ? key.split('.') : [key];

  for (p = 0; p < key.length; p++) {
    obj = obj ? obj[key[p]] : undef;
  }

  return obj === undef ? def : obj;
};

exports.get = get;
var defaultBreakpoints = [40, 52, 64].map(function (n) {
  return n + 'em';
});
var defaultTheme = {
  space: [0, 4, 8, 16, 32, 64, 128, 256, 512],
  fontSizes: [12, 14, 16, 20, 24, 32, 48, 64, 72]
};
var aliases = {
  bg: 'backgroundColor',
  m: 'margin',
  mt: 'marginTop',
  mr: 'marginRight',
  mb: 'marginBottom',
  ml: 'marginLeft',
  mx: 'marginX',
  my: 'marginY',
  p: 'padding',
  pt: 'paddingTop',
  pr: 'paddingRight',
  pb: 'paddingBottom',
  pl: 'paddingLeft',
  px: 'paddingX',
  py: 'paddingY'
};
var multiples = {
  marginX: ['marginLeft', 'marginRight'],
  marginY: ['marginTop', 'marginBottom'],
  paddingX: ['paddingLeft', 'paddingRight'],
  paddingY: ['paddingTop', 'paddingBottom'],
  size: ['width', 'height']
};
var scales = (_scales = {
  color: 'colors',
  backgroundColor: 'colors',
  borderColor: 'colors',
  margin: 'space',
  marginTop: 'space',
  marginRight: 'space',
  marginBottom: 'space',
  marginLeft: 'space',
  marginX: 'space',
  marginY: 'space',
  padding: 'space',
  paddingTop: 'space',
  paddingRight: 'space',
  paddingBottom: 'space',
  paddingLeft: 'space',
  paddingX: 'space',
  paddingY: 'space',
  top: 'space',
  right: 'space',
  bottom: 'space',
  left: 'space',
  gridGap: 'space',
  gridColumnGap: 'space',
  gridRowGap: 'space',
  gap: 'space',
  columnGap: 'space',
  rowGap: 'space',
  fontFamily: 'fonts',
  fontSize: 'fontSizes',
  fontWeight: 'fontWeights',
  lineHeight: 'lineHeights',
  letterSpacing: 'letterSpacings',
  border: 'borders',
  borderTop: 'borders',
  borderRight: 'borders',
  borderBottom: 'borders',
  borderLeft: 'borders',
  borderWidth: 'borderWidths',
  borderStyle: 'borderStyles',
  borderRadius: 'radii',
  borderTopRightRadius: 'radii',
  borderTopLeftRadius: 'radii',
  borderBottomRightRadius: 'radii',
  borderBottomLeftRadius: 'radii',
  borderTopWidth: 'borderWidths',
  borderTopColor: 'colors',
  borderTopStyle: 'borderStyles'
}, _scales["borderTopLeftRadius"] = 'radii', _scales["borderTopRightRadius"] = 'radii', _scales.borderBottomWidth = 'borderWidths', _scales.borderBottomColor = 'colors', _scales.borderBottomStyle = 'borderStyles', _scales["borderBottomLeftRadius"] = 'radii', _scales["borderBottomRightRadius"] = 'radii', _scales.borderLeftWidth = 'borderWidths', _scales.borderLeftColor = 'colors', _scales.borderLeftStyle = 'borderStyles', _scales.borderRightWidth = 'borderWidths', _scales.borderRightColor = 'colors', _scales.borderRightStyle = 'borderStyles', _scales.boxShadow = 'shadows', _scales.textShadow = 'shadows', _scales.zIndex = 'zIndices', _scales.width = 'sizes', _scales.minWidth = 'sizes', _scales.maxWidth = 'sizes', _scales.height = 'sizes', _scales.minHeight = 'sizes', _scales.maxHeight = 'sizes', _scales.flexBasis = 'sizes', _scales.size = 'sizes', _scales.fill = 'colors', _scales.stroke = 'colors', _scales);

var positiveOrNegative = function positiveOrNegative(scale, value) {
  if (typeof value !== 'number' || value >= 0) {
    return get(scale, value, value);
  }

  var absolute = Math.abs(value);
  var n = get(scale, absolute, absolute);
  if (typeof n === 'string') return '-' + n;
  return n * -1;
};

var transforms = ['margin', 'marginTop', 'marginRight', 'marginBottom', 'marginLeft', 'marginX', 'marginY', 'top', 'bottom', 'left', 'right'].reduce(function (acc, curr) {
  var _extends2;

  return _extends({}, acc, (_extends2 = {}, _extends2[curr] = positiveOrNegative, _extends2));
}, {});

var responsive = function responsive(styles) {
  return function (theme) {
    var next = {};
    var breakpoints = get(theme, 'breakpoints', defaultBreakpoints);
    var mediaQueries = [null].concat(breakpoints.map(function (n) {
      return "@media screen and (min-width: " + n + ")";
    }));

    for (var key in styles) {
      var value = typeof styles[key] === 'function' ? styles[key](theme) : styles[key];
      if (value == null) continue;

      if (!Array.isArray(value)) {
        next[key] = value;
        continue;
      }

      for (var i = 0; i < value.slice(0, mediaQueries.length).length; i++) {
        var media = mediaQueries[i];
        if (value[i] == null) continue;

        if (!media) {
          next[key] = value[i];
          continue;
        }

        next[media] = next[media] || {};
        next[media][key] = value[i];
      }
    }

    return next;
  };
};

exports.responsive = responsive;

var css = function css(args) {
  return function (props) {
    if (props === void 0) {
      props = {};
    }

    var theme = _extends({}, defaultTheme, {}, props.theme || props);

    var result = {};
    var obj = typeof args === 'function' ? args(theme) : args;
    var styles = responsive(obj)(theme);

    for (var key in styles) {
      var x = styles[key];
      var val = typeof x === 'function' ? x(theme) : x;

      if (key === 'variant') {
        var variant = css(get(theme, val))(theme);
        result = _extends({}, result, {}, variant);
        continue;
      }

      if (val && typeof val === 'object') {
        result[key] = css(val)(theme);
        continue;
      }

      var prop = get(aliases, key, key);
      var scaleName = get(scales, prop);
      var scale = get(theme, scaleName, get(theme, prop, {}));
      var transform = get(transforms, prop, get);
      var value = transform(scale, val, val);

      if (multiples[prop]) {
        var dirs = multiples[prop];

        for (var i = 0; i < dirs.length; i++) {
          result[dirs[i]] = value;
        }
      } else {
        result[prop] = value;
      }
    }

    return result;
  };
};

exports.css = css;
var _default = css;
exports["default"] = _default;
},{}],15:[function(require,module,exports){
"use strict";

exports.__esModule = true;
exports["default"] = exports.flexbox = void 0;

var _core = require("@styled-system/core");

var config = {
  alignItems: true,
  alignContent: true,
  justifyItems: true,
  justifyContent: true,
  flexWrap: true,
  flexDirection: true,
  // item
  flex: true,
  flexGrow: true,
  flexShrink: true,
  flexBasis: true,
  justifySelf: true,
  alignSelf: true,
  order: true
};
var flexbox = (0, _core.system)(config);
exports.flexbox = flexbox;
var _default = flexbox;
exports["default"] = _default;
},{"@styled-system/core":13}],16:[function(require,module,exports){
"use strict";

exports.__esModule = true;
exports["default"] = exports.grid = void 0;

var _core = require("@styled-system/core");

var defaults = {
  space: [0, 4, 8, 16, 32, 64, 128, 256, 512]
};
var config = {
  gridGap: {
    property: 'gridGap',
    scale: 'space',
    defaultScale: defaults.space
  },
  gridColumnGap: {
    property: 'gridColumnGap',
    scale: 'space',
    defaultScale: defaults.space
  },
  gridRowGap: {
    property: 'gridRowGap',
    scale: 'space',
    defaultScale: defaults.space
  },
  gridColumn: true,
  gridRow: true,
  gridAutoFlow: true,
  gridAutoColumns: true,
  gridAutoRows: true,
  gridTemplateColumns: true,
  gridTemplateRows: true,
  gridTemplateAreas: true,
  gridArea: true
};
var grid = (0, _core.system)(config);
exports.grid = grid;
var _default = grid;
exports["default"] = _default;
},{"@styled-system/core":13}],17:[function(require,module,exports){
"use strict";

exports.__esModule = true;
exports["default"] = exports.layout = void 0;

var _core = require("@styled-system/core");

var isNumber = function isNumber(n) {
  return typeof n === 'number' && !isNaN(n);
};

var getWidth = function getWidth(n, scale) {
  return (0, _core.get)(scale, n, !isNumber(n) || n > 1 ? n : n * 100 + '%');
};

var config = {
  width: {
    property: 'width',
    scale: 'sizes',
    transform: getWidth
  },
  height: {
    property: 'height',
    scale: 'sizes'
  },
  minWidth: {
    property: 'minWidth',
    scale: 'sizes'
  },
  minHeight: {
    property: 'minHeight',
    scale: 'sizes'
  },
  maxWidth: {
    property: 'maxWidth',
    scale: 'sizes'
  },
  maxHeight: {
    property: 'maxHeight',
    scale: 'sizes'
  },
  size: {
    properties: ['width', 'height'],
    scale: 'sizes'
  },
  overflow: true,
  overflowX: true,
  overflowY: true,
  display: true,
  verticalAlign: true
};
var layout = (0, _core.system)(config);
exports.layout = layout;
var _default = layout;
exports["default"] = _default;
},{"@styled-system/core":13}],18:[function(require,module,exports){
"use strict";

exports.__esModule = true;
exports["default"] = exports.position = void 0;

var _core = require("@styled-system/core");

var defaults = {
  space: [0, 4, 8, 16, 32, 64, 128, 256, 512]
};
var config = {
  position: true,
  zIndex: {
    property: 'zIndex',
    scale: 'zIndices'
  },
  top: {
    property: 'top',
    scale: 'space',
    defaultScale: defaults.space
  },
  right: {
    property: 'right',
    scale: 'space',
    defaultScale: defaults.space
  },
  bottom: {
    property: 'bottom',
    scale: 'space',
    defaultScale: defaults.space
  },
  left: {
    property: 'left',
    scale: 'space',
    defaultScale: defaults.space
  }
};
var position = (0, _core.system)(config);
exports.position = position;
var _default = position;
exports["default"] = _default;
},{"@styled-system/core":13}],19:[function(require,module,exports){
"use strict";

exports.__esModule = true;
exports["default"] = exports.shadow = void 0;

var _core = require("@styled-system/core");

var shadow = (0, _core.system)({
  boxShadow: {
    property: 'boxShadow',
    scale: 'shadows'
  },
  textShadow: {
    property: 'textShadow',
    scale: 'shadows'
  }
});
exports.shadow = shadow;
var _default = shadow;
exports["default"] = _default;
},{"@styled-system/core":13}],20:[function(require,module,exports){
"use strict";

exports.__esModule = true;
exports["default"] = exports.space = exports.padding = exports.margin = void 0;

var _core = require("@styled-system/core");

var defaults = {
  space: [0, 4, 8, 16, 32, 64, 128, 256, 512]
};

var isNumber = function isNumber(n) {
  return typeof n === 'number' && !isNaN(n);
};

var getMargin = function getMargin(n, scale) {
  if (!isNumber(n)) {
    return (0, _core.get)(scale, n, n);
  }

  var isNegative = n < 0;
  var absolute = Math.abs(n);
  var value = (0, _core.get)(scale, absolute, absolute);

  if (!isNumber(value)) {
    return isNegative ? '-' + value : value;
  }

  return value * (isNegative ? -1 : 1);
};

var configs = {};
configs.margin = {
  margin: {
    property: 'margin',
    scale: 'space',
    transform: getMargin,
    defaultScale: defaults.space
  },
  marginTop: {
    property: 'marginTop',
    scale: 'space',
    transform: getMargin,
    defaultScale: defaults.space
  },
  marginRight: {
    property: 'marginRight',
    scale: 'space',
    transform: getMargin,
    defaultScale: defaults.space
  },
  marginBottom: {
    property: 'marginBottom',
    scale: 'space',
    transform: getMargin,
    defaultScale: defaults.space
  },
  marginLeft: {
    property: 'marginLeft',
    scale: 'space',
    transform: getMargin,
    defaultScale: defaults.space
  },
  marginX: {
    properties: ['marginLeft', 'marginRight'],
    scale: 'space',
    transform: getMargin,
    defaultScale: defaults.space
  },
  marginY: {
    properties: ['marginTop', 'marginBottom'],
    scale: 'space',
    transform: getMargin,
    defaultScale: defaults.space
  }
};
configs.margin.m = configs.margin.margin;
configs.margin.mt = configs.margin.marginTop;
configs.margin.mr = configs.margin.marginRight;
configs.margin.mb = configs.margin.marginBottom;
configs.margin.ml = configs.margin.marginLeft;
configs.margin.mx = configs.margin.marginX;
configs.margin.my = configs.margin.marginY;
configs.padding = {
  padding: {
    property: 'padding',
    scale: 'space',
    defaultScale: defaults.space
  },
  paddingTop: {
    property: 'paddingTop',
    scale: 'space',
    defaultScale: defaults.space
  },
  paddingRight: {
    property: 'paddingRight',
    scale: 'space',
    defaultScale: defaults.space
  },
  paddingBottom: {
    property: 'paddingBottom',
    scale: 'space',
    defaultScale: defaults.space
  },
  paddingLeft: {
    property: 'paddingLeft',
    scale: 'space',
    defaultScale: defaults.space
  },
  paddingX: {
    properties: ['paddingLeft', 'paddingRight'],
    scale: 'space',
    defaultScale: defaults.space
  },
  paddingY: {
    properties: ['paddingTop', 'paddingBottom'],
    scale: 'space',
    defaultScale: defaults.space
  }
};
configs.padding.p = configs.padding.padding;
configs.padding.pt = configs.padding.paddingTop;
configs.padding.pr = configs.padding.paddingRight;
configs.padding.pb = configs.padding.paddingBottom;
configs.padding.pl = configs.padding.paddingLeft;
configs.padding.px = configs.padding.paddingX;
configs.padding.py = configs.padding.paddingY;
var margin = (0, _core.system)(configs.margin);
exports.margin = margin;
var padding = (0, _core.system)(configs.padding);
exports.padding = padding;
var space = (0, _core.compose)(margin, padding);
exports.space = space;
var _default = space;
exports["default"] = _default;
},{"@styled-system/core":13}],21:[function(require,module,exports){
"use strict";

exports.__esModule = true;
exports["default"] = exports.typography = void 0;

var _core = require("@styled-system/core");

var defaults = {
  fontSizes: [12, 14, 16, 20, 24, 32, 48, 64, 72]
};
var config = {
  fontFamily: {
    property: 'fontFamily',
    scale: 'fonts'
  },
  fontSize: {
    property: 'fontSize',
    scale: 'fontSizes',
    defaultScale: defaults.fontSizes
  },
  fontWeight: {
    property: 'fontWeight',
    scale: 'fontWeights'
  },
  lineHeight: {
    property: 'lineHeight',
    scale: 'lineHeights'
  },
  letterSpacing: {
    property: 'letterSpacing',
    scale: 'letterSpacings'
  },
  textAlign: true,
  fontStyle: true
};
var typography = (0, _core.system)(config);
exports.typography = typography;
var _default = typography;
exports["default"] = _default;
},{"@styled-system/core":13}],22:[function(require,module,exports){
"use strict";

exports.__esModule = true;
exports.colorStyle = exports.textStyle = exports.buttonStyle = exports["default"] = exports.variant = void 0;

var _core = require("@styled-system/core");

var _css = _interopRequireDefault(require("@styled-system/css"));

function _interopRequireDefault(obj) { return obj && obj.__esModule ? obj : { "default": obj }; }

var variant = function variant(_ref) {
  var _config;

  var scale = _ref.scale,
      _ref$prop = _ref.prop,
      prop = _ref$prop === void 0 ? 'variant' : _ref$prop,
      _ref$variants = _ref.variants,
      variants = _ref$variants === void 0 ? {} : _ref$variants,
      key = _ref.key;
  var sx;

  if (Object.keys(variants).length) {
    sx = function sx(value, scale, props) {
      return (0, _css["default"])((0, _core.get)(scale, value, null))(props.theme);
    };
  } else {
    sx = function sx(value, scale) {
      return (0, _core.get)(scale, value, null);
    };
  }

  sx.scale = scale || key;
  sx.defaults = variants;
  var config = (_config = {}, _config[prop] = sx, _config);
  var parser = (0, _core.createParser)(config);
  return parser;
};

exports.variant = variant;
var _default = variant;
exports["default"] = _default;
var buttonStyle = variant({
  key: 'buttons'
});
exports.buttonStyle = buttonStyle;
var textStyle = variant({
  key: 'textStyles',
  prop: 'textStyle'
});
exports.textStyle = textStyle;
var colorStyle = variant({
  key: 'colorStyles',
  prop: 'colors'
});
exports.colorStyle = colorStyle;
},{"@styled-system/core":13,"@styled-system/css":14}],23:[function(require,module,exports){
'use strict'

exports.byteLength = byteLength
exports.toByteArray = toByteArray
exports.fromByteArray = fromByteArray

var lookup = []
var revLookup = []
var Arr = typeof Uint8Array !== 'undefined' ? Uint8Array : Array

var code = 'ABCDEFGHIJKLMNOPQRSTUVWXYZabcdefghijklmnopqrstuvwxyz0123456789+/'
for (var i = 0, len = code.length; i < len; ++i) {
  lookup[i] = code[i]
  revLookup[code.charCodeAt(i)] = i
}

// Support decoding URL-safe base64 strings, as Node.js does.
// See: https://en.wikipedia.org/wiki/Base64#URL_applications
revLookup['-'.charCodeAt(0)] = 62
revLookup['_'.charCodeAt(0)] = 63

function getLens (b64) {
  var len = b64.length

  if (len % 4 > 0) {
    throw new Error('Invalid string. Length must be a multiple of 4')
  }

  // Trim off extra bytes after placeholder bytes are found
  // See: https://github.com/beatgammit/base64-js/issues/42
  var validLen = b64.indexOf('=')
  if (validLen === -1) validLen = len

  var placeHoldersLen = validLen === len
    ? 0
    : 4 - (validLen % 4)

  return [validLen, placeHoldersLen]
}

// base64 is 4/3 + up to two characters of the original data
function byteLength (b64) {
  var lens = getLens(b64)
  var validLen = lens[0]
  var placeHoldersLen = lens[1]
  return ((validLen + placeHoldersLen) * 3 / 4) - placeHoldersLen
}

function _byteLength (b64, validLen, placeHoldersLen) {
  return ((validLen + placeHoldersLen) * 3 / 4) - placeHoldersLen
}

function toByteArray (b64) {
  var tmp
  var lens = getLens(b64)
  var validLen = lens[0]
  var placeHoldersLen = lens[1]

  var arr = new Arr(_byteLength(b64, validLen, placeHoldersLen))

  var curByte = 0

  // if there are placeholders, only get up to the last complete 4 chars
  var len = placeHoldersLen > 0
    ? validLen - 4
    : validLen

  var i
  for (i = 0; i < len; i += 4) {
    tmp =
      (revLookup[b64.charCodeAt(i)] << 18) |
      (revLookup[b64.charCodeAt(i + 1)] << 12) |
      (revLookup[b64.charCodeAt(i + 2)] << 6) |
      revLookup[b64.charCodeAt(i + 3)]
    arr[curByte++] = (tmp >> 16) & 0xFF
    arr[curByte++] = (tmp >> 8) & 0xFF
    arr[curByte++] = tmp & 0xFF
  }

  if (placeHoldersLen === 2) {
    tmp =
      (revLookup[b64.charCodeAt(i)] << 2) |
      (revLookup[b64.charCodeAt(i + 1)] >> 4)
    arr[curByte++] = tmp & 0xFF
  }

  if (placeHoldersLen === 1) {
    tmp =
      (revLookup[b64.charCodeAt(i)] << 10) |
      (revLookup[b64.charCodeAt(i + 1)] << 4) |
      (revLookup[b64.charCodeAt(i + 2)] >> 2)
    arr[curByte++] = (tmp >> 8) & 0xFF
    arr[curByte++] = tmp & 0xFF
  }

  return arr
}

function tripletToBase64 (num) {
  return lookup[num >> 18 & 0x3F] +
    lookup[num >> 12 & 0x3F] +
    lookup[num >> 6 & 0x3F] +
    lookup[num & 0x3F]
}

function encodeChunk (uint8, start, end) {
  var tmp
  var output = []
  for (var i = start; i < end; i += 3) {
    tmp =
      ((uint8[i] << 16) & 0xFF0000) +
      ((uint8[i + 1] << 8) & 0xFF00) +
      (uint8[i + 2] & 0xFF)
    output.push(tripletToBase64(tmp))
  }
  return output.join('')
}

function fromByteArray (uint8) {
  var tmp
  var len = uint8.length
  var extraBytes = len % 3 // if we have 1 byte left, pad 2 bytes
  var parts = []
  var maxChunkLength = 16383 // must be multiple of 3

  // go through the array every three bytes, we'll deal with trailing stuff later
  for (var i = 0, len2 = len - extraBytes; i < len2; i += maxChunkLength) {
    parts.push(encodeChunk(
      uint8, i, (i + maxChunkLength) > len2 ? len2 : (i + maxChunkLength)
    ))
  }

  // pad the end with zeros, but make sure to not forget the extra bytes
  if (extraBytes === 1) {
    tmp = uint8[len - 1]
    parts.push(
      lookup[tmp >> 2] +
      lookup[(tmp << 4) & 0x3F] +
      '=='
    )
  } else if (extraBytes === 2) {
    tmp = (uint8[len - 2] << 8) + uint8[len - 1]
    parts.push(
      lookup[tmp >> 10] +
      lookup[(tmp >> 4) & 0x3F] +
      lookup[(tmp << 2) & 0x3F] +
      '='
    )
  }

  return parts.join('')
}

},{}],24:[function(require,module,exports){
(function (Buffer){
/*!
 * The buffer module from node.js, for the browser.
 *
 * @author   Feross Aboukhadijeh <https://feross.org>
 * @license  MIT
 */
/* eslint-disable no-proto */

'use strict'

var base64 = require('base64-js')
var ieee754 = require('ieee754')
var customInspectSymbol =
  (typeof Symbol === 'function' && typeof Symbol.for === 'function')
    ? Symbol.for('nodejs.util.inspect.custom')
    : null

exports.Buffer = Buffer
exports.SlowBuffer = SlowBuffer
exports.INSPECT_MAX_BYTES = 50

var K_MAX_LENGTH = 0x7fffffff
exports.kMaxLength = K_MAX_LENGTH

/**
 * If `Buffer.TYPED_ARRAY_SUPPORT`:
 *   === true    Use Uint8Array implementation (fastest)
 *   === false   Print warning and recommend using `buffer` v4.x which has an Object
 *               implementation (most compatible, even IE6)
 *
 * Browsers that support typed arrays are IE 10+, Firefox 4+, Chrome 7+, Safari 5.1+,
 * Opera 11.6+, iOS 4.2+.
 *
 * We report that the browser does not support typed arrays if the are not subclassable
 * using __proto__. Firefox 4-29 lacks support for adding new properties to `Uint8Array`
 * (See: https://bugzilla.mozilla.org/show_bug.cgi?id=695438). IE 10 lacks support
 * for __proto__ and has a buggy typed array implementation.
 */
Buffer.TYPED_ARRAY_SUPPORT = typedArraySupport()

if (!Buffer.TYPED_ARRAY_SUPPORT && typeof console !== 'undefined' &&
    typeof console.error === 'function') {
  console.error(
    'This browser lacks typed array (Uint8Array) support which is required by ' +
    '`buffer` v5.x. Use `buffer` v4.x if you require old browser support.'
  )
}

function typedArraySupport () {
  // Can typed array instances can be augmented?
  try {
    var arr = new Uint8Array(1)
    var proto = { foo: function () { return 42 } }
    Object.setPrototypeOf(proto, Uint8Array.prototype)
    Object.setPrototypeOf(arr, proto)
    return arr.foo() === 42
  } catch (e) {
    return false
  }
}

Object.defineProperty(Buffer.prototype, 'parent', {
  enumerable: true,
  get: function () {
    if (!Buffer.isBuffer(this)) return undefined
    return this.buffer
  }
})

Object.defineProperty(Buffer.prototype, 'offset', {
  enumerable: true,
  get: function () {
    if (!Buffer.isBuffer(this)) return undefined
    return this.byteOffset
  }
})

function createBuffer (length) {
  if (length > K_MAX_LENGTH) {
    throw new RangeError('The value "' + length + '" is invalid for option "size"')
  }
  // Return an augmented `Uint8Array` instance
  var buf = new Uint8Array(length)
  Object.setPrototypeOf(buf, Buffer.prototype)
  return buf
}

/**
 * The Buffer constructor returns instances of `Uint8Array` that have their
 * prototype changed to `Buffer.prototype`. Furthermore, `Buffer` is a subclass of
 * `Uint8Array`, so the returned instances will have all the node `Buffer` methods
 * and the `Uint8Array` methods. Square bracket notation works as expected -- it
 * returns a single octet.
 *
 * The `Uint8Array` prototype remains unmodified.
 */

function Buffer (arg, encodingOrOffset, length) {
  // Common case.
  if (typeof arg === 'number') {
    if (typeof encodingOrOffset === 'string') {
      throw new TypeError(
        'The "string" argument must be of type string. Received type number'
      )
    }
    return allocUnsafe(arg)
  }
  return from(arg, encodingOrOffset, length)
}

// Fix subarray() in ES2016. See: https://github.com/feross/buffer/pull/97
if (typeof Symbol !== 'undefined' && Symbol.species != null &&
    Buffer[Symbol.species] === Buffer) {
  Object.defineProperty(Buffer, Symbol.species, {
    value: null,
    configurable: true,
    enumerable: false,
    writable: false
  })
}

Buffer.poolSize = 8192 // not used by this implementation

function from (value, encodingOrOffset, length) {
  if (typeof value === 'string') {
    return fromString(value, encodingOrOffset)
  }

  if (ArrayBuffer.isView(value)) {
    return fromArrayLike(value)
  }

  if (value == null) {
    throw new TypeError(
      'The first argument must be one of type string, Buffer, ArrayBuffer, Array, ' +
      'or Array-like Object. Received type ' + (typeof value)
    )
  }

  if (isInstance(value, ArrayBuffer) ||
      (value && isInstance(value.buffer, ArrayBuffer))) {
    return fromArrayBuffer(value, encodingOrOffset, length)
  }

  if (typeof value === 'number') {
    throw new TypeError(
      'The "value" argument must not be of type number. Received type number'
    )
  }

  var valueOf = value.valueOf && value.valueOf()
  if (valueOf != null && valueOf !== value) {
    return Buffer.from(valueOf, encodingOrOffset, length)
  }

  var b = fromObject(value)
  if (b) return b

  if (typeof Symbol !== 'undefined' && Symbol.toPrimitive != null &&
      typeof value[Symbol.toPrimitive] === 'function') {
    return Buffer.from(
      value[Symbol.toPrimitive]('string'), encodingOrOffset, length
    )
  }

  throw new TypeError(
    'The first argument must be one of type string, Buffer, ArrayBuffer, Array, ' +
    'or Array-like Object. Received type ' + (typeof value)
  )
}

/**
 * Functionally equivalent to Buffer(arg, encoding) but throws a TypeError
 * if value is a number.
 * Buffer.from(str[, encoding])
 * Buffer.from(array)
 * Buffer.from(buffer)
 * Buffer.from(arrayBuffer[, byteOffset[, length]])
 **/
Buffer.from = function (value, encodingOrOffset, length) {
  return from(value, encodingOrOffset, length)
}

// Note: Change prototype *after* Buffer.from is defined to workaround Chrome bug:
// https://github.com/feross/buffer/pull/148
Object.setPrototypeOf(Buffer.prototype, Uint8Array.prototype)
Object.setPrototypeOf(Buffer, Uint8Array)

function assertSize (size) {
  if (typeof size !== 'number') {
    throw new TypeError('"size" argument must be of type number')
  } else if (size < 0) {
    throw new RangeError('The value "' + size + '" is invalid for option "size"')
  }
}

function alloc (size, fill, encoding) {
  assertSize(size)
  if (size <= 0) {
    return createBuffer(size)
  }
  if (fill !== undefined) {
    // Only pay attention to encoding if it's a string. This
    // prevents accidentally sending in a number that would
    // be interpretted as a start offset.
    return typeof encoding === 'string'
      ? createBuffer(size).fill(fill, encoding)
      : createBuffer(size).fill(fill)
  }
  return createBuffer(size)
}

/**
 * Creates a new filled Buffer instance.
 * alloc(size[, fill[, encoding]])
 **/
Buffer.alloc = function (size, fill, encoding) {
  return alloc(size, fill, encoding)
}

function allocUnsafe (size) {
  assertSize(size)
  return createBuffer(size < 0 ? 0 : checked(size) | 0)
}

/**
 * Equivalent to Buffer(num), by default creates a non-zero-filled Buffer instance.
 * */
Buffer.allocUnsafe = function (size) {
  return allocUnsafe(size)
}
/**
 * Equivalent to SlowBuffer(num), by default creates a non-zero-filled Buffer instance.
 */
Buffer.allocUnsafeSlow = function (size) {
  return allocUnsafe(size)
}

function fromString (string, encoding) {
  if (typeof encoding !== 'string' || encoding === '') {
    encoding = 'utf8'
  }

  if (!Buffer.isEncoding(encoding)) {
    throw new TypeError('Unknown encoding: ' + encoding)
  }

  var length = byteLength(string, encoding) | 0
  var buf = createBuffer(length)

  var actual = buf.write(string, encoding)

  if (actual !== length) {
    // Writing a hex string, for example, that contains invalid characters will
    // cause everything after the first invalid character to be ignored. (e.g.
    // 'abxxcd' will be treated as 'ab')
    buf = buf.slice(0, actual)
  }

  return buf
}

function fromArrayLike (array) {
  var length = array.length < 0 ? 0 : checked(array.length) | 0
  var buf = createBuffer(length)
  for (var i = 0; i < length; i += 1) {
    buf[i] = array[i] & 255
  }
  return buf
}

function fromArrayBuffer (array, byteOffset, length) {
  if (byteOffset < 0 || array.byteLength < byteOffset) {
    throw new RangeError('"offset" is outside of buffer bounds')
  }

  if (array.byteLength < byteOffset + (length || 0)) {
    throw new RangeError('"length" is outside of buffer bounds')
  }

  var buf
  if (byteOffset === undefined && length === undefined) {
    buf = new Uint8Array(array)
  } else if (length === undefined) {
    buf = new Uint8Array(array, byteOffset)
  } else {
    buf = new Uint8Array(array, byteOffset, length)
  }

  // Return an augmented `Uint8Array` instance
  Object.setPrototypeOf(buf, Buffer.prototype)

  return buf
}

function fromObject (obj) {
  if (Buffer.isBuffer(obj)) {
    var len = checked(obj.length) | 0
    var buf = createBuffer(len)

    if (buf.length === 0) {
      return buf
    }

    obj.copy(buf, 0, 0, len)
    return buf
  }

  if (obj.length !== undefined) {
    if (typeof obj.length !== 'number' || numberIsNaN(obj.length)) {
      return createBuffer(0)
    }
    return fromArrayLike(obj)
  }

  if (obj.type === 'Buffer' && Array.isArray(obj.data)) {
    return fromArrayLike(obj.data)
  }
}

function checked (length) {
  // Note: cannot use `length < K_MAX_LENGTH` here because that fails when
  // length is NaN (which is otherwise coerced to zero.)
  if (length >= K_MAX_LENGTH) {
    throw new RangeError('Attempt to allocate Buffer larger than maximum ' +
                         'size: 0x' + K_MAX_LENGTH.toString(16) + ' bytes')
  }
  return length | 0
}

function SlowBuffer (length) {
  if (+length != length) { // eslint-disable-line eqeqeq
    length = 0
  }
  return Buffer.alloc(+length)
}

Buffer.isBuffer = function isBuffer (b) {
  return b != null && b._isBuffer === true &&
    b !== Buffer.prototype // so Buffer.isBuffer(Buffer.prototype) will be false
}

Buffer.compare = function compare (a, b) {
  if (isInstance(a, Uint8Array)) a = Buffer.from(a, a.offset, a.byteLength)
  if (isInstance(b, Uint8Array)) b = Buffer.from(b, b.offset, b.byteLength)
  if (!Buffer.isBuffer(a) || !Buffer.isBuffer(b)) {
    throw new TypeError(
      'The "buf1", "buf2" arguments must be one of type Buffer or Uint8Array'
    )
  }

  if (a === b) return 0

  var x = a.length
  var y = b.length

  for (var i = 0, len = Math.min(x, y); i < len; ++i) {
    if (a[i] !== b[i]) {
      x = a[i]
      y = b[i]
      break
    }
  }

  if (x < y) return -1
  if (y < x) return 1
  return 0
}

Buffer.isEncoding = function isEncoding (encoding) {
  switch (String(encoding).toLowerCase()) {
    case 'hex':
    case 'utf8':
    case 'utf-8':
    case 'ascii':
    case 'latin1':
    case 'binary':
    case 'base64':
    case 'ucs2':
    case 'ucs-2':
    case 'utf16le':
    case 'utf-16le':
      return true
    default:
      return false
  }
}

Buffer.concat = function concat (list, length) {
  if (!Array.isArray(list)) {
    throw new TypeError('"list" argument must be an Array of Buffers')
  }

  if (list.length === 0) {
    return Buffer.alloc(0)
  }

  var i
  if (length === undefined) {
    length = 0
    for (i = 0; i < list.length; ++i) {
      length += list[i].length
    }
  }

  var buffer = Buffer.allocUnsafe(length)
  var pos = 0
  for (i = 0; i < list.length; ++i) {
    var buf = list[i]
    if (isInstance(buf, Uint8Array)) {
      buf = Buffer.from(buf)
    }
    if (!Buffer.isBuffer(buf)) {
      throw new TypeError('"list" argument must be an Array of Buffers')
    }
    buf.copy(buffer, pos)
    pos += buf.length
  }
  return buffer
}

function byteLength (string, encoding) {
  if (Buffer.isBuffer(string)) {
    return string.length
  }
  if (ArrayBuffer.isView(string) || isInstance(string, ArrayBuffer)) {
    return string.byteLength
  }
  if (typeof string !== 'string') {
    throw new TypeError(
      'The "string" argument must be one of type string, Buffer, or ArrayBuffer. ' +
      'Received type ' + typeof string
    )
  }

  var len = string.length
  var mustMatch = (arguments.length > 2 && arguments[2] === true)
  if (!mustMatch && len === 0) return 0

  // Use a for loop to avoid recursion
  var loweredCase = false
  for (;;) {
    switch (encoding) {
      case 'ascii':
      case 'latin1':
      case 'binary':
        return len
      case 'utf8':
      case 'utf-8':
        return utf8ToBytes(string).length
      case 'ucs2':
      case 'ucs-2':
      case 'utf16le':
      case 'utf-16le':
        return len * 2
      case 'hex':
        return len >>> 1
      case 'base64':
        return base64ToBytes(string).length
      default:
        if (loweredCase) {
          return mustMatch ? -1 : utf8ToBytes(string).length // assume utf8
        }
        encoding = ('' + encoding).toLowerCase()
        loweredCase = true
    }
  }
}
Buffer.byteLength = byteLength

function slowToString (encoding, start, end) {
  var loweredCase = false

  // No need to verify that "this.length <= MAX_UINT32" since it's a read-only
  // property of a typed array.

  // This behaves neither like String nor Uint8Array in that we set start/end
  // to their upper/lower bounds if the value passed is out of range.
  // undefined is handled specially as per ECMA-262 6th Edition,
  // Section 13.3.3.7 Runtime Semantics: KeyedBindingInitialization.
  if (start === undefined || start < 0) {
    start = 0
  }
  // Return early if start > this.length. Done here to prevent potential uint32
  // coercion fail below.
  if (start > this.length) {
    return ''
  }

  if (end === undefined || end > this.length) {
    end = this.length
  }

  if (end <= 0) {
    return ''
  }

  // Force coersion to uint32. This will also coerce falsey/NaN values to 0.
  end >>>= 0
  start >>>= 0

  if (end <= start) {
    return ''
  }

  if (!encoding) encoding = 'utf8'

  while (true) {
    switch (encoding) {
      case 'hex':
        return hexSlice(this, start, end)

      case 'utf8':
      case 'utf-8':
        return utf8Slice(this, start, end)

      case 'ascii':
        return asciiSlice(this, start, end)

      case 'latin1':
      case 'binary':
        return latin1Slice(this, start, end)

      case 'base64':
        return base64Slice(this, start, end)

      case 'ucs2':
      case 'ucs-2':
      case 'utf16le':
      case 'utf-16le':
        return utf16leSlice(this, start, end)

      default:
        if (loweredCase) throw new TypeError('Unknown encoding: ' + encoding)
        encoding = (encoding + '').toLowerCase()
        loweredCase = true
    }
  }
}

// This property is used by `Buffer.isBuffer` (and the `is-buffer` npm package)
// to detect a Buffer instance. It's not possible to use `instanceof Buffer`
// reliably in a browserify context because there could be multiple different
// copies of the 'buffer' package in use. This method works even for Buffer
// instances that were created from another copy of the `buffer` package.
// See: https://github.com/feross/buffer/issues/154
Buffer.prototype._isBuffer = true

function swap (b, n, m) {
  var i = b[n]
  b[n] = b[m]
  b[m] = i
}

Buffer.prototype.swap16 = function swap16 () {
  var len = this.length
  if (len % 2 !== 0) {
    throw new RangeError('Buffer size must be a multiple of 16-bits')
  }
  for (var i = 0; i < len; i += 2) {
    swap(this, i, i + 1)
  }
  return this
}

Buffer.prototype.swap32 = function swap32 () {
  var len = this.length
  if (len % 4 !== 0) {
    throw new RangeError('Buffer size must be a multiple of 32-bits')
  }
  for (var i = 0; i < len; i += 4) {
    swap(this, i, i + 3)
    swap(this, i + 1, i + 2)
  }
  return this
}

Buffer.prototype.swap64 = function swap64 () {
  var len = this.length
  if (len % 8 !== 0) {
    throw new RangeError('Buffer size must be a multiple of 64-bits')
  }
  for (var i = 0; i < len; i += 8) {
    swap(this, i, i + 7)
    swap(this, i + 1, i + 6)
    swap(this, i + 2, i + 5)
    swap(this, i + 3, i + 4)
  }
  return this
}

Buffer.prototype.toString = function toString () {
  var length = this.length
  if (length === 0) return ''
  if (arguments.length === 0) return utf8Slice(this, 0, length)
  return slowToString.apply(this, arguments)
}

Buffer.prototype.toLocaleString = Buffer.prototype.toString

Buffer.prototype.equals = function equals (b) {
  if (!Buffer.isBuffer(b)) throw new TypeError('Argument must be a Buffer')
  if (this === b) return true
  return Buffer.compare(this, b) === 0
}

Buffer.prototype.inspect = function inspect () {
  var str = ''
  var max = exports.INSPECT_MAX_BYTES
  str = this.toString('hex', 0, max).replace(/(.{2})/g, '$1 ').trim()
  if (this.length > max) str += ' ... '
  return '<Buffer ' + str + '>'
}
if (customInspectSymbol) {
  Buffer.prototype[customInspectSymbol] = Buffer.prototype.inspect
}

Buffer.prototype.compare = function compare (target, start, end, thisStart, thisEnd) {
  if (isInstance(target, Uint8Array)) {
    target = Buffer.from(target, target.offset, target.byteLength)
  }
  if (!Buffer.isBuffer(target)) {
    throw new TypeError(
      'The "target" argument must be one of type Buffer or Uint8Array. ' +
      'Received type ' + (typeof target)
    )
  }

  if (start === undefined) {
    start = 0
  }
  if (end === undefined) {
    end = target ? target.length : 0
  }
  if (thisStart === undefined) {
    thisStart = 0
  }
  if (thisEnd === undefined) {
    thisEnd = this.length
  }

  if (start < 0 || end > target.length || thisStart < 0 || thisEnd > this.length) {
    throw new RangeError('out of range index')
  }

  if (thisStart >= thisEnd && start >= end) {
    return 0
  }
  if (thisStart >= thisEnd) {
    return -1
  }
  if (start >= end) {
    return 1
  }

  start >>>= 0
  end >>>= 0
  thisStart >>>= 0
  thisEnd >>>= 0

  if (this === target) return 0

  var x = thisEnd - thisStart
  var y = end - start
  var len = Math.min(x, y)

  var thisCopy = this.slice(thisStart, thisEnd)
  var targetCopy = target.slice(start, end)

  for (var i = 0; i < len; ++i) {
    if (thisCopy[i] !== targetCopy[i]) {
      x = thisCopy[i]
      y = targetCopy[i]
      break
    }
  }

  if (x < y) return -1
  if (y < x) return 1
  return 0
}

// Finds either the first index of `val` in `buffer` at offset >= `byteOffset`,
// OR the last index of `val` in `buffer` at offset <= `byteOffset`.
//
// Arguments:
// - buffer - a Buffer to search
// - val - a string, Buffer, or number
// - byteOffset - an index into `buffer`; will be clamped to an int32
// - encoding - an optional encoding, relevant is val is a string
// - dir - true for indexOf, false for lastIndexOf
function bidirectionalIndexOf (buffer, val, byteOffset, encoding, dir) {
  // Empty buffer means no match
  if (buffer.length === 0) return -1

  // Normalize byteOffset
  if (typeof byteOffset === 'string') {
    encoding = byteOffset
    byteOffset = 0
  } else if (byteOffset > 0x7fffffff) {
    byteOffset = 0x7fffffff
  } else if (byteOffset < -0x80000000) {
    byteOffset = -0x80000000
  }
  byteOffset = +byteOffset // Coerce to Number.
  if (numberIsNaN(byteOffset)) {
    // byteOffset: it it's undefined, null, NaN, "foo", etc, search whole buffer
    byteOffset = dir ? 0 : (buffer.length - 1)
  }

  // Normalize byteOffset: negative offsets start from the end of the buffer
  if (byteOffset < 0) byteOffset = buffer.length + byteOffset
  if (byteOffset >= buffer.length) {
    if (dir) return -1
    else byteOffset = buffer.length - 1
  } else if (byteOffset < 0) {
    if (dir) byteOffset = 0
    else return -1
  }

  // Normalize val
  if (typeof val === 'string') {
    val = Buffer.from(val, encoding)
  }

  // Finally, search either indexOf (if dir is true) or lastIndexOf
  if (Buffer.isBuffer(val)) {
    // Special case: looking for empty string/buffer always fails
    if (val.length === 0) {
      return -1
    }
    return arrayIndexOf(buffer, val, byteOffset, encoding, dir)
  } else if (typeof val === 'number') {
    val = val & 0xFF // Search for a byte value [0-255]
    if (typeof Uint8Array.prototype.indexOf === 'function') {
      if (dir) {
        return Uint8Array.prototype.indexOf.call(buffer, val, byteOffset)
      } else {
        return Uint8Array.prototype.lastIndexOf.call(buffer, val, byteOffset)
      }
    }
    return arrayIndexOf(buffer, [val], byteOffset, encoding, dir)
  }

  throw new TypeError('val must be string, number or Buffer')
}

function arrayIndexOf (arr, val, byteOffset, encoding, dir) {
  var indexSize = 1
  var arrLength = arr.length
  var valLength = val.length

  if (encoding !== undefined) {
    encoding = String(encoding).toLowerCase()
    if (encoding === 'ucs2' || encoding === 'ucs-2' ||
        encoding === 'utf16le' || encoding === 'utf-16le') {
      if (arr.length < 2 || val.length < 2) {
        return -1
      }
      indexSize = 2
      arrLength /= 2
      valLength /= 2
      byteOffset /= 2
    }
  }

  function read (buf, i) {
    if (indexSize === 1) {
      return buf[i]
    } else {
      return buf.readUInt16BE(i * indexSize)
    }
  }

  var i
  if (dir) {
    var foundIndex = -1
    for (i = byteOffset; i < arrLength; i++) {
      if (read(arr, i) === read(val, foundIndex === -1 ? 0 : i - foundIndex)) {
        if (foundIndex === -1) foundIndex = i
        if (i - foundIndex + 1 === valLength) return foundIndex * indexSize
      } else {
        if (foundIndex !== -1) i -= i - foundIndex
        foundIndex = -1
      }
    }
  } else {
    if (byteOffset + valLength > arrLength) byteOffset = arrLength - valLength
    for (i = byteOffset; i >= 0; i--) {
      var found = true
      for (var j = 0; j < valLength; j++) {
        if (read(arr, i + j) !== read(val, j)) {
          found = false
          break
        }
      }
      if (found) return i
    }
  }

  return -1
}

Buffer.prototype.includes = function includes (val, byteOffset, encoding) {
  return this.indexOf(val, byteOffset, encoding) !== -1
}

Buffer.prototype.indexOf = function indexOf (val, byteOffset, encoding) {
  return bidirectionalIndexOf(this, val, byteOffset, encoding, true)
}

Buffer.prototype.lastIndexOf = function lastIndexOf (val, byteOffset, encoding) {
  return bidirectionalIndexOf(this, val, byteOffset, encoding, false)
}

function hexWrite (buf, string, offset, length) {
  offset = Number(offset) || 0
  var remaining = buf.length - offset
  if (!length) {
    length = remaining
  } else {
    length = Number(length)
    if (length > remaining) {
      length = remaining
    }
  }

  var strLen = string.length

  if (length > strLen / 2) {
    length = strLen / 2
  }
  for (var i = 0; i < length; ++i) {
    var parsed = parseInt(string.substr(i * 2, 2), 16)
    if (numberIsNaN(parsed)) return i
    buf[offset + i] = parsed
  }
  return i
}

function utf8Write (buf, string, offset, length) {
  return blitBuffer(utf8ToBytes(string, buf.length - offset), buf, offset, length)
}

function asciiWrite (buf, string, offset, length) {
  return blitBuffer(asciiToBytes(string), buf, offset, length)
}

function latin1Write (buf, string, offset, length) {
  return asciiWrite(buf, string, offset, length)
}

function base64Write (buf, string, offset, length) {
  return blitBuffer(base64ToBytes(string), buf, offset, length)
}

function ucs2Write (buf, string, offset, length) {
  return blitBuffer(utf16leToBytes(string, buf.length - offset), buf, offset, length)
}

Buffer.prototype.write = function write (string, offset, length, encoding) {
  // Buffer#write(string)
  if (offset === undefined) {
    encoding = 'utf8'
    length = this.length
    offset = 0
  // Buffer#write(string, encoding)
  } else if (length === undefined && typeof offset === 'string') {
    encoding = offset
    length = this.length
    offset = 0
  // Buffer#write(string, offset[, length][, encoding])
  } else if (isFinite(offset)) {
    offset = offset >>> 0
    if (isFinite(length)) {
      length = length >>> 0
      if (encoding === undefined) encoding = 'utf8'
    } else {
      encoding = length
      length = undefined
    }
  } else {
    throw new Error(
      'Buffer.write(string, encoding, offset[, length]) is no longer supported'
    )
  }

  var remaining = this.length - offset
  if (length === undefined || length > remaining) length = remaining

  if ((string.length > 0 && (length < 0 || offset < 0)) || offset > this.length) {
    throw new RangeError('Attempt to write outside buffer bounds')
  }

  if (!encoding) encoding = 'utf8'

  var loweredCase = false
  for (;;) {
    switch (encoding) {
      case 'hex':
        return hexWrite(this, string, offset, length)

      case 'utf8':
      case 'utf-8':
        return utf8Write(this, string, offset, length)

      case 'ascii':
        return asciiWrite(this, string, offset, length)

      case 'latin1':
      case 'binary':
        return latin1Write(this, string, offset, length)

      case 'base64':
        // Warning: maxLength not taken into account in base64Write
        return base64Write(this, string, offset, length)

      case 'ucs2':
      case 'ucs-2':
      case 'utf16le':
      case 'utf-16le':
        return ucs2Write(this, string, offset, length)

      default:
        if (loweredCase) throw new TypeError('Unknown encoding: ' + encoding)
        encoding = ('' + encoding).toLowerCase()
        loweredCase = true
    }
  }
}

Buffer.prototype.toJSON = function toJSON () {
  return {
    type: 'Buffer',
    data: Array.prototype.slice.call(this._arr || this, 0)
  }
}

function base64Slice (buf, start, end) {
  if (start === 0 && end === buf.length) {
    return base64.fromByteArray(buf)
  } else {
    return base64.fromByteArray(buf.slice(start, end))
  }
}

function utf8Slice (buf, start, end) {
  end = Math.min(buf.length, end)
  var res = []

  var i = start
  while (i < end) {
    var firstByte = buf[i]
    var codePoint = null
    var bytesPerSequence = (firstByte > 0xEF) ? 4
      : (firstByte > 0xDF) ? 3
        : (firstByte > 0xBF) ? 2
          : 1

    if (i + bytesPerSequence <= end) {
      var secondByte, thirdByte, fourthByte, tempCodePoint

      switch (bytesPerSequence) {
        case 1:
          if (firstByte < 0x80) {
            codePoint = firstByte
          }
          break
        case 2:
          secondByte = buf[i + 1]
          if ((secondByte & 0xC0) === 0x80) {
            tempCodePoint = (firstByte & 0x1F) << 0x6 | (secondByte & 0x3F)
            if (tempCodePoint > 0x7F) {
              codePoint = tempCodePoint
            }
          }
          break
        case 3:
          secondByte = buf[i + 1]
          thirdByte = buf[i + 2]
          if ((secondByte & 0xC0) === 0x80 && (thirdByte & 0xC0) === 0x80) {
            tempCodePoint = (firstByte & 0xF) << 0xC | (secondByte & 0x3F) << 0x6 | (thirdByte & 0x3F)
            if (tempCodePoint > 0x7FF && (tempCodePoint < 0xD800 || tempCodePoint > 0xDFFF)) {
              codePoint = tempCodePoint
            }
          }
          break
        case 4:
          secondByte = buf[i + 1]
          thirdByte = buf[i + 2]
          fourthByte = buf[i + 3]
          if ((secondByte & 0xC0) === 0x80 && (thirdByte & 0xC0) === 0x80 && (fourthByte & 0xC0) === 0x80) {
            tempCodePoint = (firstByte & 0xF) << 0x12 | (secondByte & 0x3F) << 0xC | (thirdByte & 0x3F) << 0x6 | (fourthByte & 0x3F)
            if (tempCodePoint > 0xFFFF && tempCodePoint < 0x110000) {
              codePoint = tempCodePoint
            }
          }
      }
    }

    if (codePoint === null) {
      // we did not generate a valid codePoint so insert a
      // replacement char (U+FFFD) and advance only 1 byte
      codePoint = 0xFFFD
      bytesPerSequence = 1
    } else if (codePoint > 0xFFFF) {
      // encode to utf16 (surrogate pair dance)
      codePoint -= 0x10000
      res.push(codePoint >>> 10 & 0x3FF | 0xD800)
      codePoint = 0xDC00 | codePoint & 0x3FF
    }

    res.push(codePoint)
    i += bytesPerSequence
  }

  return decodeCodePointsArray(res)
}

// Based on http://stackoverflow.com/a/22747272/680742, the browser with
// the lowest limit is Chrome, with 0x10000 args.
// We go 1 magnitude less, for safety
var MAX_ARGUMENTS_LENGTH = 0x1000

function decodeCodePointsArray (codePoints) {
  var len = codePoints.length
  if (len <= MAX_ARGUMENTS_LENGTH) {
    return String.fromCharCode.apply(String, codePoints) // avoid extra slice()
  }

  // Decode in chunks to avoid "call stack size exceeded".
  var res = ''
  var i = 0
  while (i < len) {
    res += String.fromCharCode.apply(
      String,
      codePoints.slice(i, i += MAX_ARGUMENTS_LENGTH)
    )
  }
  return res
}

function asciiSlice (buf, start, end) {
  var ret = ''
  end = Math.min(buf.length, end)

  for (var i = start; i < end; ++i) {
    ret += String.fromCharCode(buf[i] & 0x7F)
  }
  return ret
}

function latin1Slice (buf, start, end) {
  var ret = ''
  end = Math.min(buf.length, end)

  for (var i = start; i < end; ++i) {
    ret += String.fromCharCode(buf[i])
  }
  return ret
}

function hexSlice (buf, start, end) {
  var len = buf.length

  if (!start || start < 0) start = 0
  if (!end || end < 0 || end > len) end = len

  var out = ''
  for (var i = start; i < end; ++i) {
    out += hexSliceLookupTable[buf[i]]
  }
  return out
}

function utf16leSlice (buf, start, end) {
  var bytes = buf.slice(start, end)
  var res = ''
  for (var i = 0; i < bytes.length; i += 2) {
    res += String.fromCharCode(bytes[i] + (bytes[i + 1] * 256))
  }
  return res
}

Buffer.prototype.slice = function slice (start, end) {
  var len = this.length
  start = ~~start
  end = end === undefined ? len : ~~end

  if (start < 0) {
    start += len
    if (start < 0) start = 0
  } else if (start > len) {
    start = len
  }

  if (end < 0) {
    end += len
    if (end < 0) end = 0
  } else if (end > len) {
    end = len
  }

  if (end < start) end = start

  var newBuf = this.subarray(start, end)
  // Return an augmented `Uint8Array` instance
  Object.setPrototypeOf(newBuf, Buffer.prototype)

  return newBuf
}

/*
 * Need to make sure that buffer isn't trying to write out of bounds.
 */
function checkOffset (offset, ext, length) {
  if ((offset % 1) !== 0 || offset < 0) throw new RangeError('offset is not uint')
  if (offset + ext > length) throw new RangeError('Trying to access beyond buffer length')
}

Buffer.prototype.readUIntLE = function readUIntLE (offset, byteLength, noAssert) {
  offset = offset >>> 0
  byteLength = byteLength >>> 0
  if (!noAssert) checkOffset(offset, byteLength, this.length)

  var val = this[offset]
  var mul = 1
  var i = 0
  while (++i < byteLength && (mul *= 0x100)) {
    val += this[offset + i] * mul
  }

  return val
}

Buffer.prototype.readUIntBE = function readUIntBE (offset, byteLength, noAssert) {
  offset = offset >>> 0
  byteLength = byteLength >>> 0
  if (!noAssert) {
    checkOffset(offset, byteLength, this.length)
  }

  var val = this[offset + --byteLength]
  var mul = 1
  while (byteLength > 0 && (mul *= 0x100)) {
    val += this[offset + --byteLength] * mul
  }

  return val
}

Buffer.prototype.readUInt8 = function readUInt8 (offset, noAssert) {
  offset = offset >>> 0
  if (!noAssert) checkOffset(offset, 1, this.length)
  return this[offset]
}

Buffer.prototype.readUInt16LE = function readUInt16LE (offset, noAssert) {
  offset = offset >>> 0
  if (!noAssert) checkOffset(offset, 2, this.length)
  return this[offset] | (this[offset + 1] << 8)
}

Buffer.prototype.readUInt16BE = function readUInt16BE (offset, noAssert) {
  offset = offset >>> 0
  if (!noAssert) checkOffset(offset, 2, this.length)
  return (this[offset] << 8) | this[offset + 1]
}

Buffer.prototype.readUInt32LE = function readUInt32LE (offset, noAssert) {
  offset = offset >>> 0
  if (!noAssert) checkOffset(offset, 4, this.length)

  return ((this[offset]) |
      (this[offset + 1] << 8) |
      (this[offset + 2] << 16)) +
      (this[offset + 3] * 0x1000000)
}

Buffer.prototype.readUInt32BE = function readUInt32BE (offset, noAssert) {
  offset = offset >>> 0
  if (!noAssert) checkOffset(offset, 4, this.length)

  return (this[offset] * 0x1000000) +
    ((this[offset + 1] << 16) |
    (this[offset + 2] << 8) |
    this[offset + 3])
}

Buffer.prototype.readIntLE = function readIntLE (offset, byteLength, noAssert) {
  offset = offset >>> 0
  byteLength = byteLength >>> 0
  if (!noAssert) checkOffset(offset, byteLength, this.length)

  var val = this[offset]
  var mul = 1
  var i = 0
  while (++i < byteLength && (mul *= 0x100)) {
    val += this[offset + i] * mul
  }
  mul *= 0x80

  if (val >= mul) val -= Math.pow(2, 8 * byteLength)

  return val
}

Buffer.prototype.readIntBE = function readIntBE (offset, byteLength, noAssert) {
  offset = offset >>> 0
  byteLength = byteLength >>> 0
  if (!noAssert) checkOffset(offset, byteLength, this.length)

  var i = byteLength
  var mul = 1
  var val = this[offset + --i]
  while (i > 0 && (mul *= 0x100)) {
    val += this[offset + --i] * mul
  }
  mul *= 0x80

  if (val >= mul) val -= Math.pow(2, 8 * byteLength)

  return val
}

Buffer.prototype.readInt8 = function readInt8 (offset, noAssert) {
  offset = offset >>> 0
  if (!noAssert) checkOffset(offset, 1, this.length)
  if (!(this[offset] & 0x80)) return (this[offset])
  return ((0xff - this[offset] + 1) * -1)
}

Buffer.prototype.readInt16LE = function readInt16LE (offset, noAssert) {
  offset = offset >>> 0
  if (!noAssert) checkOffset(offset, 2, this.length)
  var val = this[offset] | (this[offset + 1] << 8)
  return (val & 0x8000) ? val | 0xFFFF0000 : val
}

Buffer.prototype.readInt16BE = function readInt16BE (offset, noAssert) {
  offset = offset >>> 0
  if (!noAssert) checkOffset(offset, 2, this.length)
  var val = this[offset + 1] | (this[offset] << 8)
  return (val & 0x8000) ? val | 0xFFFF0000 : val
}

Buffer.prototype.readInt32LE = function readInt32LE (offset, noAssert) {
  offset = offset >>> 0
  if (!noAssert) checkOffset(offset, 4, this.length)

  return (this[offset]) |
    (this[offset + 1] << 8) |
    (this[offset + 2] << 16) |
    (this[offset + 3] << 24)
}

Buffer.prototype.readInt32BE = function readInt32BE (offset, noAssert) {
  offset = offset >>> 0
  if (!noAssert) checkOffset(offset, 4, this.length)

  return (this[offset] << 24) |
    (this[offset + 1] << 16) |
    (this[offset + 2] << 8) |
    (this[offset + 3])
}

Buffer.prototype.readFloatLE = function readFloatLE (offset, noAssert) {
  offset = offset >>> 0
  if (!noAssert) checkOffset(offset, 4, this.length)
  return ieee754.read(this, offset, true, 23, 4)
}

Buffer.prototype.readFloatBE = function readFloatBE (offset, noAssert) {
  offset = offset >>> 0
  if (!noAssert) checkOffset(offset, 4, this.length)
  return ieee754.read(this, offset, false, 23, 4)
}

Buffer.prototype.readDoubleLE = function readDoubleLE (offset, noAssert) {
  offset = offset >>> 0
  if (!noAssert) checkOffset(offset, 8, this.length)
  return ieee754.read(this, offset, true, 52, 8)
}

Buffer.prototype.readDoubleBE = function readDoubleBE (offset, noAssert) {
  offset = offset >>> 0
  if (!noAssert) checkOffset(offset, 8, this.length)
  return ieee754.read(this, offset, false, 52, 8)
}

function checkInt (buf, value, offset, ext, max, min) {
  if (!Buffer.isBuffer(buf)) throw new TypeError('"buffer" argument must be a Buffer instance')
  if (value > max || value < min) throw new RangeError('"value" argument is out of bounds')
  if (offset + ext > buf.length) throw new RangeError('Index out of range')
}

Buffer.prototype.writeUIntLE = function writeUIntLE (value, offset, byteLength, noAssert) {
  value = +value
  offset = offset >>> 0
  byteLength = byteLength >>> 0
  if (!noAssert) {
    var maxBytes = Math.pow(2, 8 * byteLength) - 1
    checkInt(this, value, offset, byteLength, maxBytes, 0)
  }

  var mul = 1
  var i = 0
  this[offset] = value & 0xFF
  while (++i < byteLength && (mul *= 0x100)) {
    this[offset + i] = (value / mul) & 0xFF
  }

  return offset + byteLength
}

Buffer.prototype.writeUIntBE = function writeUIntBE (value, offset, byteLength, noAssert) {
  value = +value
  offset = offset >>> 0
  byteLength = byteLength >>> 0
  if (!noAssert) {
    var maxBytes = Math.pow(2, 8 * byteLength) - 1
    checkInt(this, value, offset, byteLength, maxBytes, 0)
  }

  var i = byteLength - 1
  var mul = 1
  this[offset + i] = value & 0xFF
  while (--i >= 0 && (mul *= 0x100)) {
    this[offset + i] = (value / mul) & 0xFF
  }

  return offset + byteLength
}

Buffer.prototype.writeUInt8 = function writeUInt8 (value, offset, noAssert) {
  value = +value
  offset = offset >>> 0
  if (!noAssert) checkInt(this, value, offset, 1, 0xff, 0)
  this[offset] = (value & 0xff)
  return offset + 1
}

Buffer.prototype.writeUInt16LE = function writeUInt16LE (value, offset, noAssert) {
  value = +value
  offset = offset >>> 0
  if (!noAssert) checkInt(this, value, offset, 2, 0xffff, 0)
  this[offset] = (value & 0xff)
  this[offset + 1] = (value >>> 8)
  return offset + 2
}

Buffer.prototype.writeUInt16BE = function writeUInt16BE (value, offset, noAssert) {
  value = +value
  offset = offset >>> 0
  if (!noAssert) checkInt(this, value, offset, 2, 0xffff, 0)
  this[offset] = (value >>> 8)
  this[offset + 1] = (value & 0xff)
  return offset + 2
}

Buffer.prototype.writeUInt32LE = function writeUInt32LE (value, offset, noAssert) {
  value = +value
  offset = offset >>> 0
  if (!noAssert) checkInt(this, value, offset, 4, 0xffffffff, 0)
  this[offset + 3] = (value >>> 24)
  this[offset + 2] = (value >>> 16)
  this[offset + 1] = (value >>> 8)
  this[offset] = (value & 0xff)
  return offset + 4
}

Buffer.prototype.writeUInt32BE = function writeUInt32BE (value, offset, noAssert) {
  value = +value
  offset = offset >>> 0
  if (!noAssert) checkInt(this, value, offset, 4, 0xffffffff, 0)
  this[offset] = (value >>> 24)
  this[offset + 1] = (value >>> 16)
  this[offset + 2] = (value >>> 8)
  this[offset + 3] = (value & 0xff)
  return offset + 4
}

Buffer.prototype.writeIntLE = function writeIntLE (value, offset, byteLength, noAssert) {
  value = +value
  offset = offset >>> 0
  if (!noAssert) {
    var limit = Math.pow(2, (8 * byteLength) - 1)

    checkInt(this, value, offset, byteLength, limit - 1, -limit)
  }

  var i = 0
  var mul = 1
  var sub = 0
  this[offset] = value & 0xFF
  while (++i < byteLength && (mul *= 0x100)) {
    if (value < 0 && sub === 0 && this[offset + i - 1] !== 0) {
      sub = 1
    }
    this[offset + i] = ((value / mul) >> 0) - sub & 0xFF
  }

  return offset + byteLength
}

Buffer.prototype.writeIntBE = function writeIntBE (value, offset, byteLength, noAssert) {
  value = +value
  offset = offset >>> 0
  if (!noAssert) {
    var limit = Math.pow(2, (8 * byteLength) - 1)

    checkInt(this, value, offset, byteLength, limit - 1, -limit)
  }

  var i = byteLength - 1
  var mul = 1
  var sub = 0
  this[offset + i] = value & 0xFF
  while (--i >= 0 && (mul *= 0x100)) {
    if (value < 0 && sub === 0 && this[offset + i + 1] !== 0) {
      sub = 1
    }
    this[offset + i] = ((value / mul) >> 0) - sub & 0xFF
  }

  return offset + byteLength
}

Buffer.prototype.writeInt8 = function writeInt8 (value, offset, noAssert) {
  value = +value
  offset = offset >>> 0
  if (!noAssert) checkInt(this, value, offset, 1, 0x7f, -0x80)
  if (value < 0) value = 0xff + value + 1
  this[offset] = (value & 0xff)
  return offset + 1
}

Buffer.prototype.writeInt16LE = function writeInt16LE (value, offset, noAssert) {
  value = +value
  offset = offset >>> 0
  if (!noAssert) checkInt(this, value, offset, 2, 0x7fff, -0x8000)
  this[offset] = (value & 0xff)
  this[offset + 1] = (value >>> 8)
  return offset + 2
}

Buffer.prototype.writeInt16BE = function writeInt16BE (value, offset, noAssert) {
  value = +value
  offset = offset >>> 0
  if (!noAssert) checkInt(this, value, offset, 2, 0x7fff, -0x8000)
  this[offset] = (value >>> 8)
  this[offset + 1] = (value & 0xff)
  return offset + 2
}

Buffer.prototype.writeInt32LE = function writeInt32LE (value, offset, noAssert) {
  value = +value
  offset = offset >>> 0
  if (!noAssert) checkInt(this, value, offset, 4, 0x7fffffff, -0x80000000)
  this[offset] = (value & 0xff)
  this[offset + 1] = (value >>> 8)
  this[offset + 2] = (value >>> 16)
  this[offset + 3] = (value >>> 24)
  return offset + 4
}

Buffer.prototype.writeInt32BE = function writeInt32BE (value, offset, noAssert) {
  value = +value
  offset = offset >>> 0
  if (!noAssert) checkInt(this, value, offset, 4, 0x7fffffff, -0x80000000)
  if (value < 0) value = 0xffffffff + value + 1
  this[offset] = (value >>> 24)
  this[offset + 1] = (value >>> 16)
  this[offset + 2] = (value >>> 8)
  this[offset + 3] = (value & 0xff)
  return offset + 4
}

function checkIEEE754 (buf, value, offset, ext, max, min) {
  if (offset + ext > buf.length) throw new RangeError('Index out of range')
  if (offset < 0) throw new RangeError('Index out of range')
}

function writeFloat (buf, value, offset, littleEndian, noAssert) {
  value = +value
  offset = offset >>> 0
  if (!noAssert) {
    checkIEEE754(buf, value, offset, 4, 3.4028234663852886e+38, -3.4028234663852886e+38)
  }
  ieee754.write(buf, value, offset, littleEndian, 23, 4)
  return offset + 4
}

Buffer.prototype.writeFloatLE = function writeFloatLE (value, offset, noAssert) {
  return writeFloat(this, value, offset, true, noAssert)
}

Buffer.prototype.writeFloatBE = function writeFloatBE (value, offset, noAssert) {
  return writeFloat(this, value, offset, false, noAssert)
}

function writeDouble (buf, value, offset, littleEndian, noAssert) {
  value = +value
  offset = offset >>> 0
  if (!noAssert) {
    checkIEEE754(buf, value, offset, 8, 1.7976931348623157E+308, -1.7976931348623157E+308)
  }
  ieee754.write(buf, value, offset, littleEndian, 52, 8)
  return offset + 8
}

Buffer.prototype.writeDoubleLE = function writeDoubleLE (value, offset, noAssert) {
  return writeDouble(this, value, offset, true, noAssert)
}

Buffer.prototype.writeDoubleBE = function writeDoubleBE (value, offset, noAssert) {
  return writeDouble(this, value, offset, false, noAssert)
}

// copy(targetBuffer, targetStart=0, sourceStart=0, sourceEnd=buffer.length)
Buffer.prototype.copy = function copy (target, targetStart, start, end) {
  if (!Buffer.isBuffer(target)) throw new TypeError('argument should be a Buffer')
  if (!start) start = 0
  if (!end && end !== 0) end = this.length
  if (targetStart >= target.length) targetStart = target.length
  if (!targetStart) targetStart = 0
  if (end > 0 && end < start) end = start

  // Copy 0 bytes; we're done
  if (end === start) return 0
  if (target.length === 0 || this.length === 0) return 0

  // Fatal error conditions
  if (targetStart < 0) {
    throw new RangeError('targetStart out of bounds')
  }
  if (start < 0 || start >= this.length) throw new RangeError('Index out of range')
  if (end < 0) throw new RangeError('sourceEnd out of bounds')

  // Are we oob?
  if (end > this.length) end = this.length
  if (target.length - targetStart < end - start) {
    end = target.length - targetStart + start
  }

  var len = end - start

  if (this === target && typeof Uint8Array.prototype.copyWithin === 'function') {
    // Use built-in when available, missing from IE11
    this.copyWithin(targetStart, start, end)
  } else if (this === target && start < targetStart && targetStart < end) {
    // descending copy from end
    for (var i = len - 1; i >= 0; --i) {
      target[i + targetStart] = this[i + start]
    }
  } else {
    Uint8Array.prototype.set.call(
      target,
      this.subarray(start, end),
      targetStart
    )
  }

  return len
}

// Usage:
//    buffer.fill(number[, offset[, end]])
//    buffer.fill(buffer[, offset[, end]])
//    buffer.fill(string[, offset[, end]][, encoding])
Buffer.prototype.fill = function fill (val, start, end, encoding) {
  // Handle string cases:
  if (typeof val === 'string') {
    if (typeof start === 'string') {
      encoding = start
      start = 0
      end = this.length
    } else if (typeof end === 'string') {
      encoding = end
      end = this.length
    }
    if (encoding !== undefined && typeof encoding !== 'string') {
      throw new TypeError('encoding must be a string')
    }
    if (typeof encoding === 'string' && !Buffer.isEncoding(encoding)) {
      throw new TypeError('Unknown encoding: ' + encoding)
    }
    if (val.length === 1) {
      var code = val.charCodeAt(0)
      if ((encoding === 'utf8' && code < 128) ||
          encoding === 'latin1') {
        // Fast path: If `val` fits into a single byte, use that numeric value.
        val = code
      }
    }
  } else if (typeof val === 'number') {
    val = val & 255
  } else if (typeof val === 'boolean') {
    val = Number(val)
  }

  // Invalid ranges are not set to a default, so can range check early.
  if (start < 0 || this.length < start || this.length < end) {
    throw new RangeError('Out of range index')
  }

  if (end <= start) {
    return this
  }

  start = start >>> 0
  end = end === undefined ? this.length : end >>> 0

  if (!val) val = 0

  var i
  if (typeof val === 'number') {
    for (i = start; i < end; ++i) {
      this[i] = val
    }
  } else {
    var bytes = Buffer.isBuffer(val)
      ? val
      : Buffer.from(val, encoding)
    var len = bytes.length
    if (len === 0) {
      throw new TypeError('The value "' + val +
        '" is invalid for argument "value"')
    }
    for (i = 0; i < end - start; ++i) {
      this[i + start] = bytes[i % len]
    }
  }

  return this
}

// HELPER FUNCTIONS
// ================

var INVALID_BASE64_RE = /[^+/0-9A-Za-z-_]/g

function base64clean (str) {
  // Node takes equal signs as end of the Base64 encoding
  str = str.split('=')[0]
  // Node strips out invalid characters like \n and \t from the string, base64-js does not
  str = str.trim().replace(INVALID_BASE64_RE, '')
  // Node converts strings with length < 2 to ''
  if (str.length < 2) return ''
  // Node allows for non-padded base64 strings (missing trailing ===), base64-js does not
  while (str.length % 4 !== 0) {
    str = str + '='
  }
  return str
}

function utf8ToBytes (string, units) {
  units = units || Infinity
  var codePoint
  var length = string.length
  var leadSurrogate = null
  var bytes = []

  for (var i = 0; i < length; ++i) {
    codePoint = string.charCodeAt(i)

    // is surrogate component
    if (codePoint > 0xD7FF && codePoint < 0xE000) {
      // last char was a lead
      if (!leadSurrogate) {
        // no lead yet
        if (codePoint > 0xDBFF) {
          // unexpected trail
          if ((units -= 3) > -1) bytes.push(0xEF, 0xBF, 0xBD)
          continue
        } else if (i + 1 === length) {
          // unpaired lead
          if ((units -= 3) > -1) bytes.push(0xEF, 0xBF, 0xBD)
          continue
        }

        // valid lead
        leadSurrogate = codePoint

        continue
      }

      // 2 leads in a row
      if (codePoint < 0xDC00) {
        if ((units -= 3) > -1) bytes.push(0xEF, 0xBF, 0xBD)
        leadSurrogate = codePoint
        continue
      }

      // valid surrogate pair
      codePoint = (leadSurrogate - 0xD800 << 10 | codePoint - 0xDC00) + 0x10000
    } else if (leadSurrogate) {
      // valid bmp char, but last char was a lead
      if ((units -= 3) > -1) bytes.push(0xEF, 0xBF, 0xBD)
    }

    leadSurrogate = null

    // encode utf8
    if (codePoint < 0x80) {
      if ((units -= 1) < 0) break
      bytes.push(codePoint)
    } else if (codePoint < 0x800) {
      if ((units -= 2) < 0) break
      bytes.push(
        codePoint >> 0x6 | 0xC0,
        codePoint & 0x3F | 0x80
      )
    } else if (codePoint < 0x10000) {
      if ((units -= 3) < 0) break
      bytes.push(
        codePoint >> 0xC | 0xE0,
        codePoint >> 0x6 & 0x3F | 0x80,
        codePoint & 0x3F | 0x80
      )
    } else if (codePoint < 0x110000) {
      if ((units -= 4) < 0) break
      bytes.push(
        codePoint >> 0x12 | 0xF0,
        codePoint >> 0xC & 0x3F | 0x80,
        codePoint >> 0x6 & 0x3F | 0x80,
        codePoint & 0x3F | 0x80
      )
    } else {
      throw new Error('Invalid code point')
    }
  }

  return bytes
}

function asciiToBytes (str) {
  var byteArray = []
  for (var i = 0; i < str.length; ++i) {
    // Node's code seems to be doing this and not & 0x7F..
    byteArray.push(str.charCodeAt(i) & 0xFF)
  }
  return byteArray
}

function utf16leToBytes (str, units) {
  var c, hi, lo
  var byteArray = []
  for (var i = 0; i < str.length; ++i) {
    if ((units -= 2) < 0) break

    c = str.charCodeAt(i)
    hi = c >> 8
    lo = c % 256
    byteArray.push(lo)
    byteArray.push(hi)
  }

  return byteArray
}

function base64ToBytes (str) {
  return base64.toByteArray(base64clean(str))
}

function blitBuffer (src, dst, offset, length) {
  for (var i = 0; i < length; ++i) {
    if ((i + offset >= dst.length) || (i >= src.length)) break
    dst[i + offset] = src[i]
  }
  return i
}

// ArrayBuffer or Uint8Array objects from other contexts (i.e. iframes) do not pass
// the `instanceof` check but they should be treated as of that type.
// See: https://github.com/feross/buffer/issues/166
function isInstance (obj, type) {
  return obj instanceof type ||
    (obj != null && obj.constructor != null && obj.constructor.name != null &&
      obj.constructor.name === type.name)
}
function numberIsNaN (obj) {
  // For IE11 support
  return obj !== obj // eslint-disable-line no-self-compare
}

// Create lookup table for `toString('hex')`
// See: https://github.com/feross/buffer/issues/219
var hexSliceLookupTable = (function () {
  var alphabet = '0123456789abcdef'
  var table = new Array(256)
  for (var i = 0; i < 16; ++i) {
    var i16 = i * 16
    for (var j = 0; j < 16; ++j) {
      table[i16 + j] = alphabet[i] + alphabet[j]
    }
  }
  return table
})()

}).call(this,require("buffer").Buffer)

},{"base64-js":23,"buffer":24,"ieee754":62}],25:[function(require,module,exports){
// https://d3js.org/d3-array/ v1.2.4 Copyright 2018 Mike Bostock
(function (global, factory) {
typeof exports === 'object' && typeof module !== 'undefined' ? factory(exports) :
typeof define === 'function' && define.amd ? define(['exports'], factory) :
(factory((global.d3 = global.d3 || {})));
}(this, (function (exports) { 'use strict';

function ascending(a, b) {
  return a < b ? -1 : a > b ? 1 : a >= b ? 0 : NaN;
}

function bisector(compare) {
  if (compare.length === 1) compare = ascendingComparator(compare);
  return {
    left: function(a, x, lo, hi) {
      if (lo == null) lo = 0;
      if (hi == null) hi = a.length;
      while (lo < hi) {
        var mid = lo + hi >>> 1;
        if (compare(a[mid], x) < 0) lo = mid + 1;
        else hi = mid;
      }
      return lo;
    },
    right: function(a, x, lo, hi) {
      if (lo == null) lo = 0;
      if (hi == null) hi = a.length;
      while (lo < hi) {
        var mid = lo + hi >>> 1;
        if (compare(a[mid], x) > 0) hi = mid;
        else lo = mid + 1;
      }
      return lo;
    }
  };
}

function ascendingComparator(f) {
  return function(d, x) {
    return ascending(f(d), x);
  };
}

var ascendingBisect = bisector(ascending);
var bisectRight = ascendingBisect.right;
var bisectLeft = ascendingBisect.left;

function pairs(array, f) {
  if (f == null) f = pair;
  var i = 0, n = array.length - 1, p = array[0], pairs = new Array(n < 0 ? 0 : n);
  while (i < n) pairs[i] = f(p, p = array[++i]);
  return pairs;
}

function pair(a, b) {
  return [a, b];
}

function cross(values0, values1, reduce) {
  var n0 = values0.length,
      n1 = values1.length,
      values = new Array(n0 * n1),
      i0,
      i1,
      i,
      value0;

  if (reduce == null) reduce = pair;

  for (i0 = i = 0; i0 < n0; ++i0) {
    for (value0 = values0[i0], i1 = 0; i1 < n1; ++i1, ++i) {
      values[i] = reduce(value0, values1[i1]);
    }
  }

  return values;
}

function descending(a, b) {
  return b < a ? -1 : b > a ? 1 : b >= a ? 0 : NaN;
}

function number(x) {
  return x === null ? NaN : +x;
}

function variance(values, valueof) {
  var n = values.length,
      m = 0,
      i = -1,
      mean = 0,
      value,
      delta,
      sum = 0;

  if (valueof == null) {
    while (++i < n) {
      if (!isNaN(value = number(values[i]))) {
        delta = value - mean;
        mean += delta / ++m;
        sum += delta * (value - mean);
      }
    }
  }

  else {
    while (++i < n) {
      if (!isNaN(value = number(valueof(values[i], i, values)))) {
        delta = value - mean;
        mean += delta / ++m;
        sum += delta * (value - mean);
      }
    }
  }

  if (m > 1) return sum / (m - 1);
}

function deviation(array, f) {
  var v = variance(array, f);
  return v ? Math.sqrt(v) : v;
}

function extent(values, valueof) {
  var n = values.length,
      i = -1,
      value,
      min,
      max;

  if (valueof == null) {
    while (++i < n) { // Find the first comparable value.
      if ((value = values[i]) != null && value >= value) {
        min = max = value;
        while (++i < n) { // Compare the remaining values.
          if ((value = values[i]) != null) {
            if (min > value) min = value;
            if (max < value) max = value;
          }
        }
      }
    }
  }

  else {
    while (++i < n) { // Find the first comparable value.
      if ((value = valueof(values[i], i, values)) != null && value >= value) {
        min = max = value;
        while (++i < n) { // Compare the remaining values.
          if ((value = valueof(values[i], i, values)) != null) {
            if (min > value) min = value;
            if (max < value) max = value;
          }
        }
      }
    }
  }

  return [min, max];
}

var array = Array.prototype;

var slice = array.slice;
var map = array.map;

function constant(x) {
  return function() {
    return x;
  };
}

function identity(x) {
  return x;
}

function range(start, stop, step) {
  start = +start, stop = +stop, step = (n = arguments.length) < 2 ? (stop = start, start = 0, 1) : n < 3 ? 1 : +step;

  var i = -1,
      n = Math.max(0, Math.ceil((stop - start) / step)) | 0,
      range = new Array(n);

  while (++i < n) {
    range[i] = start + i * step;
  }

  return range;
}

var e10 = Math.sqrt(50),
    e5 = Math.sqrt(10),
    e2 = Math.sqrt(2);

function ticks(start, stop, count) {
  var reverse,
      i = -1,
      n,
      ticks,
      step;

  stop = +stop, start = +start, count = +count;
  if (start === stop && count > 0) return [start];
  if (reverse = stop < start) n = start, start = stop, stop = n;
  if ((step = tickIncrement(start, stop, count)) === 0 || !isFinite(step)) return [];

  if (step > 0) {
    start = Math.ceil(start / step);
    stop = Math.floor(stop / step);
    ticks = new Array(n = Math.ceil(stop - start + 1));
    while (++i < n) ticks[i] = (start + i) * step;
  } else {
    start = Math.floor(start * step);
    stop = Math.ceil(stop * step);
    ticks = new Array(n = Math.ceil(start - stop + 1));
    while (++i < n) ticks[i] = (start - i) / step;
  }

  if (reverse) ticks.reverse();

  return ticks;
}

function tickIncrement(start, stop, count) {
  var step = (stop - start) / Math.max(0, count),
      power = Math.floor(Math.log(step) / Math.LN10),
      error = step / Math.pow(10, power);
  return power >= 0
      ? (error >= e10 ? 10 : error >= e5 ? 5 : error >= e2 ? 2 : 1) * Math.pow(10, power)
      : -Math.pow(10, -power) / (error >= e10 ? 10 : error >= e5 ? 5 : error >= e2 ? 2 : 1);
}

function tickStep(start, stop, count) {
  var step0 = Math.abs(stop - start) / Math.max(0, count),
      step1 = Math.pow(10, Math.floor(Math.log(step0) / Math.LN10)),
      error = step0 / step1;
  if (error >= e10) step1 *= 10;
  else if (error >= e5) step1 *= 5;
  else if (error >= e2) step1 *= 2;
  return stop < start ? -step1 : step1;
}

function sturges(values) {
  return Math.ceil(Math.log(values.length) / Math.LN2) + 1;
}

function histogram() {
  var value = identity,
      domain = extent,
      threshold = sturges;

  function histogram(data) {
    var i,
        n = data.length,
        x,
        values = new Array(n);

    for (i = 0; i < n; ++i) {
      values[i] = value(data[i], i, data);
    }

    var xz = domain(values),
        x0 = xz[0],
        x1 = xz[1],
        tz = threshold(values, x0, x1);

    // Convert number of thresholds into uniform thresholds.
    if (!Array.isArray(tz)) {
      tz = tickStep(x0, x1, tz);
      tz = range(Math.ceil(x0 / tz) * tz, x1, tz); // exclusive
    }

    // Remove any thresholds outside the domain.
    var m = tz.length;
    while (tz[0] <= x0) tz.shift(), --m;
    while (tz[m - 1] > x1) tz.pop(), --m;

    var bins = new Array(m + 1),
        bin;

    // Initialize bins.
    for (i = 0; i <= m; ++i) {
      bin = bins[i] = [];
      bin.x0 = i > 0 ? tz[i - 1] : x0;
      bin.x1 = i < m ? tz[i] : x1;
    }

    // Assign data to bins by value, ignoring any outside the domain.
    for (i = 0; i < n; ++i) {
      x = values[i];
      if (x0 <= x && x <= x1) {
        bins[bisectRight(tz, x, 0, m)].push(data[i]);
      }
    }

    return bins;
  }

  histogram.value = function(_) {
    return arguments.length ? (value = typeof _ === "function" ? _ : constant(_), histogram) : value;
  };

  histogram.domain = function(_) {
    return arguments.length ? (domain = typeof _ === "function" ? _ : constant([_[0], _[1]]), histogram) : domain;
  };

  histogram.thresholds = function(_) {
    return arguments.length ? (threshold = typeof _ === "function" ? _ : Array.isArray(_) ? constant(slice.call(_)) : constant(_), histogram) : threshold;
  };

  return histogram;
}

function quantile(values, p, valueof) {
  if (valueof == null) valueof = number;
  if (!(n = values.length)) return;
  if ((p = +p) <= 0 || n < 2) return +valueof(values[0], 0, values);
  if (p >= 1) return +valueof(values[n - 1], n - 1, values);
  var n,
      i = (n - 1) * p,
      i0 = Math.floor(i),
      value0 = +valueof(values[i0], i0, values),
      value1 = +valueof(values[i0 + 1], i0 + 1, values);
  return value0 + (value1 - value0) * (i - i0);
}

function freedmanDiaconis(values, min, max) {
  values = map.call(values, number).sort(ascending);
  return Math.ceil((max - min) / (2 * (quantile(values, 0.75) - quantile(values, 0.25)) * Math.pow(values.length, -1 / 3)));
}

function scott(values, min, max) {
  return Math.ceil((max - min) / (3.5 * deviation(values) * Math.pow(values.length, -1 / 3)));
}

function max(values, valueof) {
  var n = values.length,
      i = -1,
      value,
      max;

  if (valueof == null) {
    while (++i < n) { // Find the first comparable value.
      if ((value = values[i]) != null && value >= value) {
        max = value;
        while (++i < n) { // Compare the remaining values.
          if ((value = values[i]) != null && value > max) {
            max = value;
          }
        }
      }
    }
  }

  else {
    while (++i < n) { // Find the first comparable value.
      if ((value = valueof(values[i], i, values)) != null && value >= value) {
        max = value;
        while (++i < n) { // Compare the remaining values.
          if ((value = valueof(values[i], i, values)) != null && value > max) {
            max = value;
          }
        }
      }
    }
  }

  return max;
}

function mean(values, valueof) {
  var n = values.length,
      m = n,
      i = -1,
      value,
      sum = 0;

  if (valueof == null) {
    while (++i < n) {
      if (!isNaN(value = number(values[i]))) sum += value;
      else --m;
    }
  }

  else {
    while (++i < n) {
      if (!isNaN(value = number(valueof(values[i], i, values)))) sum += value;
      else --m;
    }
  }

  if (m) return sum / m;
}

function median(values, valueof) {
  var n = values.length,
      i = -1,
      value,
      numbers = [];

  if (valueof == null) {
    while (++i < n) {
      if (!isNaN(value = number(values[i]))) {
        numbers.push(value);
      }
    }
  }

  else {
    while (++i < n) {
      if (!isNaN(value = number(valueof(values[i], i, values)))) {
        numbers.push(value);
      }
    }
  }

  return quantile(numbers.sort(ascending), 0.5);
}

function merge(arrays) {
  var n = arrays.length,
      m,
      i = -1,
      j = 0,
      merged,
      array;

  while (++i < n) j += arrays[i].length;
  merged = new Array(j);

  while (--n >= 0) {
    array = arrays[n];
    m = array.length;
    while (--m >= 0) {
      merged[--j] = array[m];
    }
  }

  return merged;
}

function min(values, valueof) {
  var n = values.length,
      i = -1,
      value,
      min;

  if (valueof == null) {
    while (++i < n) { // Find the first comparable value.
      if ((value = values[i]) != null && value >= value) {
        min = value;
        while (++i < n) { // Compare the remaining values.
          if ((value = values[i]) != null && min > value) {
            min = value;
          }
        }
      }
    }
  }

  else {
    while (++i < n) { // Find the first comparable value.
      if ((value = valueof(values[i], i, values)) != null && value >= value) {
        min = value;
        while (++i < n) { // Compare the remaining values.
          if ((value = valueof(values[i], i, values)) != null && min > value) {
            min = value;
          }
        }
      }
    }
  }

  return min;
}

function permute(array, indexes) {
  var i = indexes.length, permutes = new Array(i);
  while (i--) permutes[i] = array[indexes[i]];
  return permutes;
}

function scan(values, compare) {
  if (!(n = values.length)) return;
  var n,
      i = 0,
      j = 0,
      xi,
      xj = values[j];

  if (compare == null) compare = ascending;

  while (++i < n) {
    if (compare(xi = values[i], xj) < 0 || compare(xj, xj) !== 0) {
      xj = xi, j = i;
    }
  }

  if (compare(xj, xj) === 0) return j;
}

function shuffle(array, i0, i1) {
  var m = (i1 == null ? array.length : i1) - (i0 = i0 == null ? 0 : +i0),
      t,
      i;

  while (m) {
    i = Math.random() * m-- | 0;
    t = array[m + i0];
    array[m + i0] = array[i + i0];
    array[i + i0] = t;
  }

  return array;
}

function sum(values, valueof) {
  var n = values.length,
      i = -1,
      value,
      sum = 0;

  if (valueof == null) {
    while (++i < n) {
      if (value = +values[i]) sum += value; // Note: zero and null are equivalent.
    }
  }

  else {
    while (++i < n) {
      if (value = +valueof(values[i], i, values)) sum += value;
    }
  }

  return sum;
}

function transpose(matrix) {
  if (!(n = matrix.length)) return [];
  for (var i = -1, m = min(matrix, length), transpose = new Array(m); ++i < m;) {
    for (var j = -1, n, row = transpose[i] = new Array(n); ++j < n;) {
      row[j] = matrix[j][i];
    }
  }
  return transpose;
}

function length(d) {
  return d.length;
}

function zip() {
  return transpose(arguments);
}

exports.bisect = bisectRight;
exports.bisectRight = bisectRight;
exports.bisectLeft = bisectLeft;
exports.ascending = ascending;
exports.bisector = bisector;
exports.cross = cross;
exports.descending = descending;
exports.deviation = deviation;
exports.extent = extent;
exports.histogram = histogram;
exports.thresholdFreedmanDiaconis = freedmanDiaconis;
exports.thresholdScott = scott;
exports.thresholdSturges = sturges;
exports.max = max;
exports.mean = mean;
exports.median = median;
exports.merge = merge;
exports.min = min;
exports.pairs = pairs;
exports.permute = permute;
exports.quantile = quantile;
exports.range = range;
exports.scan = scan;
exports.shuffle = shuffle;
exports.sum = sum;
exports.ticks = ticks;
exports.tickIncrement = tickIncrement;
exports.tickStep = tickStep;
exports.transpose = transpose;
exports.variance = variance;
exports.zip = zip;

Object.defineProperty(exports, '__esModule', { value: true });

})));

},{}],26:[function(require,module,exports){
// https://d3js.org/d3-axis/ v1.0.12 Copyright 2018 Mike Bostock
(function (global, factory) {
typeof exports === 'object' && typeof module !== 'undefined' ? factory(exports) :
typeof define === 'function' && define.amd ? define(['exports'], factory) :
(factory((global.d3 = global.d3 || {})));
}(this, (function (exports) { 'use strict';

var slice = Array.prototype.slice;

function identity(x) {
  return x;
}

var top = 1,
    right = 2,
    bottom = 3,
    left = 4,
    epsilon = 1e-6;

function translateX(x) {
  return "translate(" + (x + 0.5) + ",0)";
}

function translateY(y) {
  return "translate(0," + (y + 0.5) + ")";
}

function number(scale) {
  return function(d) {
    return +scale(d);
  };
}

function center(scale) {
  var offset = Math.max(0, scale.bandwidth() - 1) / 2; // Adjust for 0.5px offset.
  if (scale.round()) offset = Math.round(offset);
  return function(d) {
    return +scale(d) + offset;
  };
}

function entering() {
  return !this.__axis;
}

function axis(orient, scale) {
  var tickArguments = [],
      tickValues = null,
      tickFormat = null,
      tickSizeInner = 6,
      tickSizeOuter = 6,
      tickPadding = 3,
      k = orient === top || orient === left ? -1 : 1,
      x = orient === left || orient === right ? "x" : "y",
      transform = orient === top || orient === bottom ? translateX : translateY;

  function axis(context) {
    var values = tickValues == null ? (scale.ticks ? scale.ticks.apply(scale, tickArguments) : scale.domain()) : tickValues,
        format = tickFormat == null ? (scale.tickFormat ? scale.tickFormat.apply(scale, tickArguments) : identity) : tickFormat,
        spacing = Math.max(tickSizeInner, 0) + tickPadding,
        range = scale.range(),
        range0 = +range[0] + 0.5,
        range1 = +range[range.length - 1] + 0.5,
        position = (scale.bandwidth ? center : number)(scale.copy()),
        selection = context.selection ? context.selection() : context,
        path = selection.selectAll(".domain").data([null]),
        tick = selection.selectAll(".tick").data(values, scale).order(),
        tickExit = tick.exit(),
        tickEnter = tick.enter().append("g").attr("class", "tick"),
        line = tick.select("line"),
        text = tick.select("text");

    path = path.merge(path.enter().insert("path", ".tick")
        .attr("class", "domain")
        .attr("stroke", "currentColor"));

    tick = tick.merge(tickEnter);

    line = line.merge(tickEnter.append("line")
        .attr("stroke", "currentColor")
        .attr(x + "2", k * tickSizeInner));

    text = text.merge(tickEnter.append("text")
        .attr("fill", "currentColor")
        .attr(x, k * spacing)
        .attr("dy", orient === top ? "0em" : orient === bottom ? "0.71em" : "0.32em"));

    if (context !== selection) {
      path = path.transition(context);
      tick = tick.transition(context);
      line = line.transition(context);
      text = text.transition(context);

      tickExit = tickExit.transition(context)
          .attr("opacity", epsilon)
          .attr("transform", function(d) { return isFinite(d = position(d)) ? transform(d) : this.getAttribute("transform"); });

      tickEnter
          .attr("opacity", epsilon)
          .attr("transform", function(d) { var p = this.parentNode.__axis; return transform(p && isFinite(p = p(d)) ? p : position(d)); });
    }

    tickExit.remove();

    path
        .attr("d", orient === left || orient == right
            ? (tickSizeOuter ? "M" + k * tickSizeOuter + "," + range0 + "H0.5V" + range1 + "H" + k * tickSizeOuter : "M0.5," + range0 + "V" + range1)
            : (tickSizeOuter ? "M" + range0 + "," + k * tickSizeOuter + "V0.5H" + range1 + "V" + k * tickSizeOuter : "M" + range0 + ",0.5H" + range1));

    tick
        .attr("opacity", 1)
        .attr("transform", function(d) { return transform(position(d)); });

    line
        .attr(x + "2", k * tickSizeInner);

    text
        .attr(x, k * spacing)
        .text(format);

    selection.filter(entering)
        .attr("fill", "none")
        .attr("font-size", 10)
        .attr("font-family", "sans-serif")
        .attr("text-anchor", orient === right ? "start" : orient === left ? "end" : "middle");

    selection
        .each(function() { this.__axis = position; });
  }

  axis.scale = function(_) {
    return arguments.length ? (scale = _, axis) : scale;
  };

  axis.ticks = function() {
    return tickArguments = slice.call(arguments), axis;
  };

  axis.tickArguments = function(_) {
    return arguments.length ? (tickArguments = _ == null ? [] : slice.call(_), axis) : tickArguments.slice();
  };

  axis.tickValues = function(_) {
    return arguments.length ? (tickValues = _ == null ? null : slice.call(_), axis) : tickValues && tickValues.slice();
  };

  axis.tickFormat = function(_) {
    return arguments.length ? (tickFormat = _, axis) : tickFormat;
  };

  axis.tickSize = function(_) {
    return arguments.length ? (tickSizeInner = tickSizeOuter = +_, axis) : tickSizeInner;
  };

  axis.tickSizeInner = function(_) {
    return arguments.length ? (tickSizeInner = +_, axis) : tickSizeInner;
  };

  axis.tickSizeOuter = function(_) {
    return arguments.length ? (tickSizeOuter = +_, axis) : tickSizeOuter;
  };

  axis.tickPadding = function(_) {
    return arguments.length ? (tickPadding = +_, axis) : tickPadding;
  };

  return axis;
}

function axisTop(scale) {
  return axis(top, scale);
}

function axisRight(scale) {
  return axis(right, scale);
}

function axisBottom(scale) {
  return axis(bottom, scale);
}

function axisLeft(scale) {
  return axis(left, scale);
}

exports.axisTop = axisTop;
exports.axisRight = axisRight;
exports.axisBottom = axisBottom;
exports.axisLeft = axisLeft;

Object.defineProperty(exports, '__esModule', { value: true });

})));

},{}],27:[function(require,module,exports){
// https://d3js.org/d3-brush/ v1.1.3 Copyright 2019 Mike Bostock
(function (global, factory) {
typeof exports === 'object' && typeof module !== 'undefined' ? factory(exports, require('d3-dispatch'), require('d3-drag'), require('d3-interpolate'), require('d3-selection'), require('d3-transition')) :
typeof define === 'function' && define.amd ? define(['exports', 'd3-dispatch', 'd3-drag', 'd3-interpolate', 'd3-selection', 'd3-transition'], factory) :
(global = global || self, factory(global.d3 = global.d3 || {}, global.d3, global.d3, global.d3, global.d3, global.d3));
}(this, function (exports, d3Dispatch, d3Drag, d3Interpolate, d3Selection, d3Transition) { 'use strict';

function constant(x) {
  return function() {
    return x;
  };
}

function BrushEvent(target, type, selection) {
  this.target = target;
  this.type = type;
  this.selection = selection;
}

function nopropagation() {
  d3Selection.event.stopImmediatePropagation();
}

function noevent() {
  d3Selection.event.preventDefault();
  d3Selection.event.stopImmediatePropagation();
}

var MODE_DRAG = {name: "drag"},
    MODE_SPACE = {name: "space"},
    MODE_HANDLE = {name: "handle"},
    MODE_CENTER = {name: "center"};

function number1(e) {
  return [+e[0], +e[1]];
}

function number2(e) {
  return [number1(e[0]), number1(e[1])];
}

function toucher(identifier) {
  return function(target) {
    return d3Selection.touch(target, d3Selection.event.touches, identifier);
  };
}

var X = {
  name: "x",
  handles: ["w", "e"].map(type),
  input: function(x, e) { return x == null ? null : [[+x[0], e[0][1]], [+x[1], e[1][1]]]; },
  output: function(xy) { return xy && [xy[0][0], xy[1][0]]; }
};

var Y = {
  name: "y",
  handles: ["n", "s"].map(type),
  input: function(y, e) { return y == null ? null : [[e[0][0], +y[0]], [e[1][0], +y[1]]]; },
  output: function(xy) { return xy && [xy[0][1], xy[1][1]]; }
};

var XY = {
  name: "xy",
  handles: ["n", "w", "e", "s", "nw", "ne", "sw", "se"].map(type),
  input: function(xy) { return xy == null ? null : number2(xy); },
  output: function(xy) { return xy; }
};

var cursors = {
  overlay: "crosshair",
  selection: "move",
  n: "ns-resize",
  e: "ew-resize",
  s: "ns-resize",
  w: "ew-resize",
  nw: "nwse-resize",
  ne: "nesw-resize",
  se: "nwse-resize",
  sw: "nesw-resize"
};

var flipX = {
  e: "w",
  w: "e",
  nw: "ne",
  ne: "nw",
  se: "sw",
  sw: "se"
};

var flipY = {
  n: "s",
  s: "n",
  nw: "sw",
  ne: "se",
  se: "ne",
  sw: "nw"
};

var signsX = {
  overlay: +1,
  selection: +1,
  n: null,
  e: +1,
  s: null,
  w: -1,
  nw: -1,
  ne: +1,
  se: +1,
  sw: -1
};

var signsY = {
  overlay: +1,
  selection: +1,
  n: -1,
  e: null,
  s: +1,
  w: null,
  nw: -1,
  ne: -1,
  se: +1,
  sw: +1
};

function type(t) {
  return {type: t};
}

// Ignore right-click, since that should open the context menu.
function defaultFilter() {
  return !d3Selection.event.ctrlKey && !d3Selection.event.button;
}

function defaultExtent() {
  var svg = this.ownerSVGElement || this;
  if (svg.hasAttribute("viewBox")) {
    svg = svg.viewBox.baseVal;
    return [[svg.x, svg.y], [svg.x + svg.width, svg.y + svg.height]];
  }
  return [[0, 0], [svg.width.baseVal.value, svg.height.baseVal.value]];
}

function defaultTouchable() {
  return navigator.maxTouchPoints || ("ontouchstart" in this);
}

// Like d3.local, but with the name “__brush” rather than auto-generated.
function local(node) {
  while (!node.__brush) if (!(node = node.parentNode)) return;
  return node.__brush;
}

function empty(extent) {
  return extent[0][0] === extent[1][0]
      || extent[0][1] === extent[1][1];
}

function brushSelection(node) {
  var state = node.__brush;
  return state ? state.dim.output(state.selection) : null;
}

function brushX() {
  return brush$1(X);
}

function brushY() {
  return brush$1(Y);
}

function brush() {
  return brush$1(XY);
}

function brush$1(dim) {
  var extent = defaultExtent,
      filter = defaultFilter,
      touchable = defaultTouchable,
      keys = true,
      listeners = d3Dispatch.dispatch(brush, "start", "brush", "end"),
      handleSize = 6,
      touchending;

  function brush(group) {
    var overlay = group
        .property("__brush", initialize)
      .selectAll(".overlay")
      .data([type("overlay")]);

    overlay.enter().append("rect")
        .attr("class", "overlay")
        .attr("pointer-events", "all")
        .attr("cursor", cursors.overlay)
      .merge(overlay)
        .each(function() {
          var extent = local(this).extent;
          d3Selection.select(this)
              .attr("x", extent[0][0])
              .attr("y", extent[0][1])
              .attr("width", extent[1][0] - extent[0][0])
              .attr("height", extent[1][1] - extent[0][1]);
        });

    group.selectAll(".selection")
      .data([type("selection")])
      .enter().append("rect")
        .attr("class", "selection")
        .attr("cursor", cursors.selection)
        .attr("fill", "#777")
        .attr("fill-opacity", 0.3)
        .attr("stroke", "#fff")
        .attr("shape-rendering", "crispEdges");

    var handle = group.selectAll(".handle")
      .data(dim.handles, function(d) { return d.type; });

    handle.exit().remove();

    handle.enter().append("rect")
        .attr("class", function(d) { return "handle handle--" + d.type; })
        .attr("cursor", function(d) { return cursors[d.type]; });

    group
        .each(redraw)
        .attr("fill", "none")
        .attr("pointer-events", "all")
        .on("mousedown.brush", started)
      .filter(touchable)
        .on("touchstart.brush", started)
        .on("touchmove.brush", touchmoved)
        .on("touchend.brush touchcancel.brush", touchended)
        .style("touch-action", "none")
        .style("-webkit-tap-highlight-color", "rgba(0,0,0,0)");
  }

  brush.move = function(group, selection) {
    if (group.selection) {
      group
          .on("start.brush", function() { emitter(this, arguments).beforestart().start(); })
          .on("interrupt.brush end.brush", function() { emitter(this, arguments).end(); })
          .tween("brush", function() {
            var that = this,
                state = that.__brush,
                emit = emitter(that, arguments),
                selection0 = state.selection,
                selection1 = dim.input(typeof selection === "function" ? selection.apply(this, arguments) : selection, state.extent),
                i = d3Interpolate.interpolate(selection0, selection1);

            function tween(t) {
              state.selection = t === 1 && selection1 === null ? null : i(t);
              redraw.call(that);
              emit.brush();
            }

            return selection0 !== null && selection1 !== null ? tween : tween(1);
          });
    } else {
      group
          .each(function() {
            var that = this,
                args = arguments,
                state = that.__brush,
                selection1 = dim.input(typeof selection === "function" ? selection.apply(that, args) : selection, state.extent),
                emit = emitter(that, args).beforestart();

            d3Transition.interrupt(that);
            state.selection = selection1 === null ? null : selection1;
            redraw.call(that);
            emit.start().brush().end();
          });
    }
  };

  brush.clear = function(group) {
    brush.move(group, null);
  };

  function redraw() {
    var group = d3Selection.select(this),
        selection = local(this).selection;

    if (selection) {
      group.selectAll(".selection")
          .style("display", null)
          .attr("x", selection[0][0])
          .attr("y", selection[0][1])
          .attr("width", selection[1][0] - selection[0][0])
          .attr("height", selection[1][1] - selection[0][1]);

      group.selectAll(".handle")
          .style("display", null)
          .attr("x", function(d) { return d.type[d.type.length - 1] === "e" ? selection[1][0] - handleSize / 2 : selection[0][0] - handleSize / 2; })
          .attr("y", function(d) { return d.type[0] === "s" ? selection[1][1] - handleSize / 2 : selection[0][1] - handleSize / 2; })
          .attr("width", function(d) { return d.type === "n" || d.type === "s" ? selection[1][0] - selection[0][0] + handleSize : handleSize; })
          .attr("height", function(d) { return d.type === "e" || d.type === "w" ? selection[1][1] - selection[0][1] + handleSize : handleSize; });
    }

    else {
      group.selectAll(".selection,.handle")
          .style("display", "none")
          .attr("x", null)
          .attr("y", null)
          .attr("width", null)
          .attr("height", null);
    }
  }

  function emitter(that, args, clean) {
    return (!clean && that.__brush.emitter) || new Emitter(that, args);
  }

  function Emitter(that, args) {
    this.that = that;
    this.args = args;
    this.state = that.__brush;
    this.active = 0;
  }

  Emitter.prototype = {
    beforestart: function() {
      if (++this.active === 1) this.state.emitter = this, this.starting = true;
      return this;
    },
    start: function() {
      if (this.starting) this.starting = false, this.emit("start");
      else this.emit("brush");
      return this;
    },
    brush: function() {
      this.emit("brush");
      return this;
    },
    end: function() {
      if (--this.active === 0) delete this.state.emitter, this.emit("end");
      return this;
    },
    emit: function(type) {
      d3Selection.customEvent(new BrushEvent(brush, type, dim.output(this.state.selection)), listeners.apply, listeners, [type, this.that, this.args]);
    }
  };

  function started() {
    if (touchending && !d3Selection.event.touches) return;
    if (!filter.apply(this, arguments)) return;

    var that = this,
        type = d3Selection.event.target.__data__.type,
        mode = (keys && d3Selection.event.metaKey ? type = "overlay" : type) === "selection" ? MODE_DRAG : (keys && d3Selection.event.altKey ? MODE_CENTER : MODE_HANDLE),
        signX = dim === Y ? null : signsX[type],
        signY = dim === X ? null : signsY[type],
        state = local(that),
        extent = state.extent,
        selection = state.selection,
        W = extent[0][0], w0, w1,
        N = extent[0][1], n0, n1,
        E = extent[1][0], e0, e1,
        S = extent[1][1], s0, s1,
        dx = 0,
        dy = 0,
        moving,
        shifting = signX && signY && keys && d3Selection.event.shiftKey,
        lockX,
        lockY,
        pointer = d3Selection.event.touches ? toucher(d3Selection.event.changedTouches[0].identifier) : d3Selection.mouse,
        point0 = pointer(that),
        point = point0,
        emit = emitter(that, arguments, true).beforestart();

    if (type === "overlay") {
      if (selection) moving = true;
      state.selection = selection = [
        [w0 = dim === Y ? W : point0[0], n0 = dim === X ? N : point0[1]],
        [e0 = dim === Y ? E : w0, s0 = dim === X ? S : n0]
      ];
    } else {
      w0 = selection[0][0];
      n0 = selection[0][1];
      e0 = selection[1][0];
      s0 = selection[1][1];
    }

    w1 = w0;
    n1 = n0;
    e1 = e0;
    s1 = s0;

    var group = d3Selection.select(that)
        .attr("pointer-events", "none");

    var overlay = group.selectAll(".overlay")
        .attr("cursor", cursors[type]);

    if (d3Selection.event.touches) {
      emit.moved = moved;
      emit.ended = ended;
    } else {
      var view = d3Selection.select(d3Selection.event.view)
          .on("mousemove.brush", moved, true)
          .on("mouseup.brush", ended, true);
      if (keys) view
          .on("keydown.brush", keydowned, true)
          .on("keyup.brush", keyupped, true);

      d3Drag.dragDisable(d3Selection.event.view);
    }

    nopropagation();
    d3Transition.interrupt(that);
    redraw.call(that);
    emit.start();

    function moved() {
      var point1 = pointer(that);
      if (shifting && !lockX && !lockY) {
        if (Math.abs(point1[0] - point[0]) > Math.abs(point1[1] - point[1])) lockY = true;
        else lockX = true;
      }
      point = point1;
      moving = true;
      noevent();
      move();
    }

    function move() {
      var t;

      dx = point[0] - point0[0];
      dy = point[1] - point0[1];

      switch (mode) {
        case MODE_SPACE:
        case MODE_DRAG: {
          if (signX) dx = Math.max(W - w0, Math.min(E - e0, dx)), w1 = w0 + dx, e1 = e0 + dx;
          if (signY) dy = Math.max(N - n0, Math.min(S - s0, dy)), n1 = n0 + dy, s1 = s0 + dy;
          break;
        }
        case MODE_HANDLE: {
          if (signX < 0) dx = Math.max(W - w0, Math.min(E - w0, dx)), w1 = w0 + dx, e1 = e0;
          else if (signX > 0) dx = Math.max(W - e0, Math.min(E - e0, dx)), w1 = w0, e1 = e0 + dx;
          if (signY < 0) dy = Math.max(N - n0, Math.min(S - n0, dy)), n1 = n0 + dy, s1 = s0;
          else if (signY > 0) dy = Math.max(N - s0, Math.min(S - s0, dy)), n1 = n0, s1 = s0 + dy;
          break;
        }
        case MODE_CENTER: {
          if (signX) w1 = Math.max(W, Math.min(E, w0 - dx * signX)), e1 = Math.max(W, Math.min(E, e0 + dx * signX));
          if (signY) n1 = Math.max(N, Math.min(S, n0 - dy * signY)), s1 = Math.max(N, Math.min(S, s0 + dy * signY));
          break;
        }
      }

      if (e1 < w1) {
        signX *= -1;
        t = w0, w0 = e0, e0 = t;
        t = w1, w1 = e1, e1 = t;
        if (type in flipX) overlay.attr("cursor", cursors[type = flipX[type]]);
      }

      if (s1 < n1) {
        signY *= -1;
        t = n0, n0 = s0, s0 = t;
        t = n1, n1 = s1, s1 = t;
        if (type in flipY) overlay.attr("cursor", cursors[type = flipY[type]]);
      }

      if (state.selection) selection = state.selection; // May be set by brush.move!
      if (lockX) w1 = selection[0][0], e1 = selection[1][0];
      if (lockY) n1 = selection[0][1], s1 = selection[1][1];

      if (selection[0][0] !== w1
          || selection[0][1] !== n1
          || selection[1][0] !== e1
          || selection[1][1] !== s1) {
        state.selection = [[w1, n1], [e1, s1]];
        redraw.call(that);
        emit.brush();
      }
    }

    function ended() {
      nopropagation();
      if (d3Selection.event.touches) {
        if (d3Selection.event.touches.length) return;
        if (touchending) clearTimeout(touchending);
        touchending = setTimeout(function() { touchending = null; }, 500); // Ghost clicks are delayed!
      } else {
        d3Drag.dragEnable(d3Selection.event.view, moving);
        view.on("keydown.brush keyup.brush mousemove.brush mouseup.brush", null);
      }
      group.attr("pointer-events", "all");
      overlay.attr("cursor", cursors.overlay);
      if (state.selection) selection = state.selection; // May be set by brush.move (on start)!
      if (empty(selection)) state.selection = null, redraw.call(that);
      emit.end();
    }

    function keydowned() {
      switch (d3Selection.event.keyCode) {
        case 16: { // SHIFT
          shifting = signX && signY;
          break;
        }
        case 18: { // ALT
          if (mode === MODE_HANDLE) {
            if (signX) e0 = e1 - dx * signX, w0 = w1 + dx * signX;
            if (signY) s0 = s1 - dy * signY, n0 = n1 + dy * signY;
            mode = MODE_CENTER;
            move();
          }
          break;
        }
        case 32: { // SPACE; takes priority over ALT
          if (mode === MODE_HANDLE || mode === MODE_CENTER) {
            if (signX < 0) e0 = e1 - dx; else if (signX > 0) w0 = w1 - dx;
            if (signY < 0) s0 = s1 - dy; else if (signY > 0) n0 = n1 - dy;
            mode = MODE_SPACE;
            overlay.attr("cursor", cursors.selection);
            move();
          }
          break;
        }
        default: return;
      }
      noevent();
    }

    function keyupped() {
      switch (d3Selection.event.keyCode) {
        case 16: { // SHIFT
          if (shifting) {
            lockX = lockY = shifting = false;
            move();
          }
          break;
        }
        case 18: { // ALT
          if (mode === MODE_CENTER) {
            if (signX < 0) e0 = e1; else if (signX > 0) w0 = w1;
            if (signY < 0) s0 = s1; else if (signY > 0) n0 = n1;
            mode = MODE_HANDLE;
            move();
          }
          break;
        }
        case 32: { // SPACE
          if (mode === MODE_SPACE) {
            if (d3Selection.event.altKey) {
              if (signX) e0 = e1 - dx * signX, w0 = w1 + dx * signX;
              if (signY) s0 = s1 - dy * signY, n0 = n1 + dy * signY;
              mode = MODE_CENTER;
            } else {
              if (signX < 0) e0 = e1; else if (signX > 0) w0 = w1;
              if (signY < 0) s0 = s1; else if (signY > 0) n0 = n1;
              mode = MODE_HANDLE;
            }
            overlay.attr("cursor", cursors[type]);
            move();
          }
          break;
        }
        default: return;
      }
      noevent();
    }
  }

  function touchmoved() {
    emitter(this, arguments).moved();
  }

  function touchended() {
    emitter(this, arguments).ended();
  }

  function initialize() {
    var state = this.__brush || {selection: null};
    state.extent = number2(extent.apply(this, arguments));
    state.dim = dim;
    return state;
  }

  brush.extent = function(_) {
    return arguments.length ? (extent = typeof _ === "function" ? _ : constant(number2(_)), brush) : extent;
  };

  brush.filter = function(_) {
    return arguments.length ? (filter = typeof _ === "function" ? _ : constant(!!_), brush) : filter;
  };

  brush.handleSize = function(_) {
    return arguments.length ? (handleSize = +_, brush) : handleSize;
  };

  brush.keyModifiers = function(_) {
    return arguments.length ? (keys = !!_, brush) : keys;
  };

  brush.on = function() {
    var value = listeners.on.apply(listeners, arguments);
    return value === listeners ? brush : value;
  };

  return brush;
}

exports.brush = brush;
exports.brushSelection = brushSelection;
exports.brushX = brushX;
exports.brushY = brushY;

Object.defineProperty(exports, '__esModule', { value: true });

}));

},{"d3-dispatch":32,"d3-drag":33,"d3-interpolate":41,"d3-selection":48,"d3-transition":53}],28:[function(require,module,exports){
// https://d3js.org/d3-chord/ v1.0.6 Copyright 2018 Mike Bostock
(function (global, factory) {
typeof exports === 'object' && typeof module !== 'undefined' ? factory(exports, require('d3-array'), require('d3-path')) :
typeof define === 'function' && define.amd ? define(['exports', 'd3-array', 'd3-path'], factory) :
(factory((global.d3 = global.d3 || {}),global.d3,global.d3));
}(this, (function (exports,d3Array,d3Path) { 'use strict';

var cos = Math.cos;
var sin = Math.sin;
var pi = Math.PI;
var halfPi = pi / 2;
var tau = pi * 2;
var max = Math.max;

function compareValue(compare) {
  return function(a, b) {
    return compare(
      a.source.value + a.target.value,
      b.source.value + b.target.value
    );
  };
}

function chord() {
  var padAngle = 0,
      sortGroups = null,
      sortSubgroups = null,
      sortChords = null;

  function chord(matrix) {
    var n = matrix.length,
        groupSums = [],
        groupIndex = d3Array.range(n),
        subgroupIndex = [],
        chords = [],
        groups = chords.groups = new Array(n),
        subgroups = new Array(n * n),
        k,
        x,
        x0,
        dx,
        i,
        j;

    // Compute the sum.
    k = 0, i = -1; while (++i < n) {
      x = 0, j = -1; while (++j < n) {
        x += matrix[i][j];
      }
      groupSums.push(x);
      subgroupIndex.push(d3Array.range(n));
      k += x;
    }

    // Sort groups…
    if (sortGroups) groupIndex.sort(function(a, b) {
      return sortGroups(groupSums[a], groupSums[b]);
    });

    // Sort subgroups…
    if (sortSubgroups) subgroupIndex.forEach(function(d, i) {
      d.sort(function(a, b) {
        return sortSubgroups(matrix[i][a], matrix[i][b]);
      });
    });

    // Convert the sum to scaling factor for [0, 2pi].
    // TODO Allow start and end angle to be specified?
    // TODO Allow padding to be specified as percentage?
    k = max(0, tau - padAngle * n) / k;
    dx = k ? padAngle : tau / n;

    // Compute the start and end angle for each group and subgroup.
    // Note: Opera has a bug reordering object literal properties!
    x = 0, i = -1; while (++i < n) {
      x0 = x, j = -1; while (++j < n) {
        var di = groupIndex[i],
            dj = subgroupIndex[di][j],
            v = matrix[di][dj],
            a0 = x,
            a1 = x += v * k;
        subgroups[dj * n + di] = {
          index: di,
          subindex: dj,
          startAngle: a0,
          endAngle: a1,
          value: v
        };
      }
      groups[di] = {
        index: di,
        startAngle: x0,
        endAngle: x,
        value: groupSums[di]
      };
      x += dx;
    }

    // Generate chords for each (non-empty) subgroup-subgroup link.
    i = -1; while (++i < n) {
      j = i - 1; while (++j < n) {
        var source = subgroups[j * n + i],
            target = subgroups[i * n + j];
        if (source.value || target.value) {
          chords.push(source.value < target.value
              ? {source: target, target: source}
              : {source: source, target: target});
        }
      }
    }

    return sortChords ? chords.sort(sortChords) : chords;
  }

  chord.padAngle = function(_) {
    return arguments.length ? (padAngle = max(0, _), chord) : padAngle;
  };

  chord.sortGroups = function(_) {
    return arguments.length ? (sortGroups = _, chord) : sortGroups;
  };

  chord.sortSubgroups = function(_) {
    return arguments.length ? (sortSubgroups = _, chord) : sortSubgroups;
  };

  chord.sortChords = function(_) {
    return arguments.length ? (_ == null ? sortChords = null : (sortChords = compareValue(_))._ = _, chord) : sortChords && sortChords._;
  };

  return chord;
}

var slice = Array.prototype.slice;

function constant(x) {
  return function() {
    return x;
  };
}

function defaultSource(d) {
  return d.source;
}

function defaultTarget(d) {
  return d.target;
}

function defaultRadius(d) {
  return d.radius;
}

function defaultStartAngle(d) {
  return d.startAngle;
}

function defaultEndAngle(d) {
  return d.endAngle;
}

function ribbon() {
  var source = defaultSource,
      target = defaultTarget,
      radius = defaultRadius,
      startAngle = defaultStartAngle,
      endAngle = defaultEndAngle,
      context = null;

  function ribbon() {
    var buffer,
        argv = slice.call(arguments),
        s = source.apply(this, argv),
        t = target.apply(this, argv),
        sr = +radius.apply(this, (argv[0] = s, argv)),
        sa0 = startAngle.apply(this, argv) - halfPi,
        sa1 = endAngle.apply(this, argv) - halfPi,
        sx0 = sr * cos(sa0),
        sy0 = sr * sin(sa0),
        tr = +radius.apply(this, (argv[0] = t, argv)),
        ta0 = startAngle.apply(this, argv) - halfPi,
        ta1 = endAngle.apply(this, argv) - halfPi;

    if (!context) context = buffer = d3Path.path();

    context.moveTo(sx0, sy0);
    context.arc(0, 0, sr, sa0, sa1);
    if (sa0 !== ta0 || sa1 !== ta1) { // TODO sr !== tr?
      context.quadraticCurveTo(0, 0, tr * cos(ta0), tr * sin(ta0));
      context.arc(0, 0, tr, ta0, ta1);
    }
    context.quadraticCurveTo(0, 0, sx0, sy0);
    context.closePath();

    if (buffer) return context = null, buffer + "" || null;
  }

  ribbon.radius = function(_) {
    return arguments.length ? (radius = typeof _ === "function" ? _ : constant(+_), ribbon) : radius;
  };

  ribbon.startAngle = function(_) {
    return arguments.length ? (startAngle = typeof _ === "function" ? _ : constant(+_), ribbon) : startAngle;
  };

  ribbon.endAngle = function(_) {
    return arguments.length ? (endAngle = typeof _ === "function" ? _ : constant(+_), ribbon) : endAngle;
  };

  ribbon.source = function(_) {
    return arguments.length ? (source = _, ribbon) : source;
  };

  ribbon.target = function(_) {
    return arguments.length ? (target = _, ribbon) : target;
  };

  ribbon.context = function(_) {
    return arguments.length ? ((context = _ == null ? null : _), ribbon) : context;
  };

  return ribbon;
}

exports.chord = chord;
exports.ribbon = ribbon;

Object.defineProperty(exports, '__esModule', { value: true });

})));

},{"d3-array":25,"d3-path":42}],29:[function(require,module,exports){
// https://d3js.org/d3-collection/ v1.0.7 Copyright 2018 Mike Bostock
(function (global, factory) {
typeof exports === 'object' && typeof module !== 'undefined' ? factory(exports) :
typeof define === 'function' && define.amd ? define(['exports'], factory) :
(factory((global.d3 = global.d3 || {})));
}(this, (function (exports) { 'use strict';

var prefix = "$";

function Map() {}

Map.prototype = map.prototype = {
  constructor: Map,
  has: function(key) {
    return (prefix + key) in this;
  },
  get: function(key) {
    return this[prefix + key];
  },
  set: function(key, value) {
    this[prefix + key] = value;
    return this;
  },
  remove: function(key) {
    var property = prefix + key;
    return property in this && delete this[property];
  },
  clear: function() {
    for (var property in this) if (property[0] === prefix) delete this[property];
  },
  keys: function() {
    var keys = [];
    for (var property in this) if (property[0] === prefix) keys.push(property.slice(1));
    return keys;
  },
  values: function() {
    var values = [];
    for (var property in this) if (property[0] === prefix) values.push(this[property]);
    return values;
  },
  entries: function() {
    var entries = [];
    for (var property in this) if (property[0] === prefix) entries.push({key: property.slice(1), value: this[property]});
    return entries;
  },
  size: function() {
    var size = 0;
    for (var property in this) if (property[0] === prefix) ++size;
    return size;
  },
  empty: function() {
    for (var property in this) if (property[0] === prefix) return false;
    return true;
  },
  each: function(f) {
    for (var property in this) if (property[0] === prefix) f(this[property], property.slice(1), this);
  }
};

function map(object, f) {
  var map = new Map;

  // Copy constructor.
  if (object instanceof Map) object.each(function(value, key) { map.set(key, value); });

  // Index array by numeric index or specified key function.
  else if (Array.isArray(object)) {
    var i = -1,
        n = object.length,
        o;

    if (f == null) while (++i < n) map.set(i, object[i]);
    else while (++i < n) map.set(f(o = object[i], i, object), o);
  }

  // Convert object to map.
  else if (object) for (var key in object) map.set(key, object[key]);

  return map;
}

function nest() {
  var keys = [],
      sortKeys = [],
      sortValues,
      rollup,
      nest;

  function apply(array, depth, createResult, setResult) {
    if (depth >= keys.length) {
      if (sortValues != null) array.sort(sortValues);
      return rollup != null ? rollup(array) : array;
    }

    var i = -1,
        n = array.length,
        key = keys[depth++],
        keyValue,
        value,
        valuesByKey = map(),
        values,
        result = createResult();

    while (++i < n) {
      if (values = valuesByKey.get(keyValue = key(value = array[i]) + "")) {
        values.push(value);
      } else {
        valuesByKey.set(keyValue, [value]);
      }
    }

    valuesByKey.each(function(values, key) {
      setResult(result, key, apply(values, depth, createResult, setResult));
    });

    return result;
  }

  function entries(map$$1, depth) {
    if (++depth > keys.length) return map$$1;
    var array, sortKey = sortKeys[depth - 1];
    if (rollup != null && depth >= keys.length) array = map$$1.entries();
    else array = [], map$$1.each(function(v, k) { array.push({key: k, values: entries(v, depth)}); });
    return sortKey != null ? array.sort(function(a, b) { return sortKey(a.key, b.key); }) : array;
  }

  return nest = {
    object: function(array) { return apply(array, 0, createObject, setObject); },
    map: function(array) { return apply(array, 0, createMap, setMap); },
    entries: function(array) { return entries(apply(array, 0, createMap, setMap), 0); },
    key: function(d) { keys.push(d); return nest; },
    sortKeys: function(order) { sortKeys[keys.length - 1] = order; return nest; },
    sortValues: function(order) { sortValues = order; return nest; },
    rollup: function(f) { rollup = f; return nest; }
  };
}

function createObject() {
  return {};
}

function setObject(object, key, value) {
  object[key] = value;
}

function createMap() {
  return map();
}

function setMap(map$$1, key, value) {
  map$$1.set(key, value);
}

function Set() {}

var proto = map.prototype;

Set.prototype = set.prototype = {
  constructor: Set,
  has: proto.has,
  add: function(value) {
    value += "";
    this[prefix + value] = value;
    return this;
  },
  remove: proto.remove,
  clear: proto.clear,
  values: proto.keys,
  size: proto.size,
  empty: proto.empty,
  each: proto.each
};

function set(object, f) {
  var set = new Set;

  // Copy constructor.
  if (object instanceof Set) object.each(function(value) { set.add(value); });

  // Otherwise, assume it’s an array.
  else if (object) {
    var i = -1, n = object.length;
    if (f == null) while (++i < n) set.add(object[i]);
    else while (++i < n) set.add(f(object[i], i, object));
  }

  return set;
}

function keys(map) {
  var keys = [];
  for (var key in map) keys.push(key);
  return keys;
}

function values(map) {
  var values = [];
  for (var key in map) values.push(map[key]);
  return values;
}

function entries(map) {
  var entries = [];
  for (var key in map) entries.push({key: key, value: map[key]});
  return entries;
}

exports.nest = nest;
exports.set = set;
exports.map = map;
exports.keys = keys;
exports.values = values;
exports.entries = entries;

Object.defineProperty(exports, '__esModule', { value: true });

})));

},{}],30:[function(require,module,exports){
// https://d3js.org/d3-color/ v1.4.0 Copyright 2019 Mike Bostock
(function (global, factory) {
typeof exports === 'object' && typeof module !== 'undefined' ? factory(exports) :
typeof define === 'function' && define.amd ? define(['exports'], factory) :
(global = global || self, factory(global.d3 = global.d3 || {}));
}(this, function (exports) { 'use strict';

function define(constructor, factory, prototype) {
  constructor.prototype = factory.prototype = prototype;
  prototype.constructor = constructor;
}

function extend(parent, definition) {
  var prototype = Object.create(parent.prototype);
  for (var key in definition) prototype[key] = definition[key];
  return prototype;
}

function Color() {}

var darker = 0.7;
var brighter = 1 / darker;

var reI = "\\s*([+-]?\\d+)\\s*",
    reN = "\\s*([+-]?\\d*\\.?\\d+(?:[eE][+-]?\\d+)?)\\s*",
    reP = "\\s*([+-]?\\d*\\.?\\d+(?:[eE][+-]?\\d+)?)%\\s*",
    reHex = /^#([0-9a-f]{3,8})$/,
    reRgbInteger = new RegExp("^rgb\\(" + [reI, reI, reI] + "\\)$"),
    reRgbPercent = new RegExp("^rgb\\(" + [reP, reP, reP] + "\\)$"),
    reRgbaInteger = new RegExp("^rgba\\(" + [reI, reI, reI, reN] + "\\)$"),
    reRgbaPercent = new RegExp("^rgba\\(" + [reP, reP, reP, reN] + "\\)$"),
    reHslPercent = new RegExp("^hsl\\(" + [reN, reP, reP] + "\\)$"),
    reHslaPercent = new RegExp("^hsla\\(" + [reN, reP, reP, reN] + "\\)$");

var named = {
  aliceblue: 0xf0f8ff,
  antiquewhite: 0xfaebd7,
  aqua: 0x00ffff,
  aquamarine: 0x7fffd4,
  azure: 0xf0ffff,
  beige: 0xf5f5dc,
  bisque: 0xffe4c4,
  black: 0x000000,
  blanchedalmond: 0xffebcd,
  blue: 0x0000ff,
  blueviolet: 0x8a2be2,
  brown: 0xa52a2a,
  burlywood: 0xdeb887,
  cadetblue: 0x5f9ea0,
  chartreuse: 0x7fff00,
  chocolate: 0xd2691e,
  coral: 0xff7f50,
  cornflowerblue: 0x6495ed,
  cornsilk: 0xfff8dc,
  crimson: 0xdc143c,
  cyan: 0x00ffff,
  darkblue: 0x00008b,
  darkcyan: 0x008b8b,
  darkgoldenrod: 0xb8860b,
  darkgray: 0xa9a9a9,
  darkgreen: 0x006400,
  darkgrey: 0xa9a9a9,
  darkkhaki: 0xbdb76b,
  darkmagenta: 0x8b008b,
  darkolivegreen: 0x556b2f,
  darkorange: 0xff8c00,
  darkorchid: 0x9932cc,
  darkred: 0x8b0000,
  darksalmon: 0xe9967a,
  darkseagreen: 0x8fbc8f,
  darkslateblue: 0x483d8b,
  darkslategray: 0x2f4f4f,
  darkslategrey: 0x2f4f4f,
  darkturquoise: 0x00ced1,
  darkviolet: 0x9400d3,
  deeppink: 0xff1493,
  deepskyblue: 0x00bfff,
  dimgray: 0x696969,
  dimgrey: 0x696969,
  dodgerblue: 0x1e90ff,
  firebrick: 0xb22222,
  floralwhite: 0xfffaf0,
  forestgreen: 0x228b22,
  fuchsia: 0xff00ff,
  gainsboro: 0xdcdcdc,
  ghostwhite: 0xf8f8ff,
  gold: 0xffd700,
  goldenrod: 0xdaa520,
  gray: 0x808080,
  green: 0x008000,
  greenyellow: 0xadff2f,
  grey: 0x808080,
  honeydew: 0xf0fff0,
  hotpink: 0xff69b4,
  indianred: 0xcd5c5c,
  indigo: 0x4b0082,
  ivory: 0xfffff0,
  khaki: 0xf0e68c,
  lavender: 0xe6e6fa,
  lavenderblush: 0xfff0f5,
  lawngreen: 0x7cfc00,
  lemonchiffon: 0xfffacd,
  lightblue: 0xadd8e6,
  lightcoral: 0xf08080,
  lightcyan: 0xe0ffff,
  lightgoldenrodyellow: 0xfafad2,
  lightgray: 0xd3d3d3,
  lightgreen: 0x90ee90,
  lightgrey: 0xd3d3d3,
  lightpink: 0xffb6c1,
  lightsalmon: 0xffa07a,
  lightseagreen: 0x20b2aa,
  lightskyblue: 0x87cefa,
  lightslategray: 0x778899,
  lightslategrey: 0x778899,
  lightsteelblue: 0xb0c4de,
  lightyellow: 0xffffe0,
  lime: 0x00ff00,
  limegreen: 0x32cd32,
  linen: 0xfaf0e6,
  magenta: 0xff00ff,
  maroon: 0x800000,
  mediumaquamarine: 0x66cdaa,
  mediumblue: 0x0000cd,
  mediumorchid: 0xba55d3,
  mediumpurple: 0x9370db,
  mediumseagreen: 0x3cb371,
  mediumslateblue: 0x7b68ee,
  mediumspringgreen: 0x00fa9a,
  mediumturquoise: 0x48d1cc,
  mediumvioletred: 0xc71585,
  midnightblue: 0x191970,
  mintcream: 0xf5fffa,
  mistyrose: 0xffe4e1,
  moccasin: 0xffe4b5,
  navajowhite: 0xffdead,
  navy: 0x000080,
  oldlace: 0xfdf5e6,
  olive: 0x808000,
  olivedrab: 0x6b8e23,
  orange: 0xffa500,
  orangered: 0xff4500,
  orchid: 0xda70d6,
  palegoldenrod: 0xeee8aa,
  palegreen: 0x98fb98,
  paleturquoise: 0xafeeee,
  palevioletred: 0xdb7093,
  papayawhip: 0xffefd5,
  peachpuff: 0xffdab9,
  peru: 0xcd853f,
  pink: 0xffc0cb,
  plum: 0xdda0dd,
  powderblue: 0xb0e0e6,
  purple: 0x800080,
  rebeccapurple: 0x663399,
  red: 0xff0000,
  rosybrown: 0xbc8f8f,
  royalblue: 0x4169e1,
  saddlebrown: 0x8b4513,
  salmon: 0xfa8072,
  sandybrown: 0xf4a460,
  seagreen: 0x2e8b57,
  seashell: 0xfff5ee,
  sienna: 0xa0522d,
  silver: 0xc0c0c0,
  skyblue: 0x87ceeb,
  slateblue: 0x6a5acd,
  slategray: 0x708090,
  slategrey: 0x708090,
  snow: 0xfffafa,
  springgreen: 0x00ff7f,
  steelblue: 0x4682b4,
  tan: 0xd2b48c,
  teal: 0x008080,
  thistle: 0xd8bfd8,
  tomato: 0xff6347,
  turquoise: 0x40e0d0,
  violet: 0xee82ee,
  wheat: 0xf5deb3,
  white: 0xffffff,
  whitesmoke: 0xf5f5f5,
  yellow: 0xffff00,
  yellowgreen: 0x9acd32
};

define(Color, color, {
  copy: function(channels) {
    return Object.assign(new this.constructor, this, channels);
  },
  displayable: function() {
    return this.rgb().displayable();
  },
  hex: color_formatHex, // Deprecated! Use color.formatHex.
  formatHex: color_formatHex,
  formatHsl: color_formatHsl,
  formatRgb: color_formatRgb,
  toString: color_formatRgb
});

function color_formatHex() {
  return this.rgb().formatHex();
}

function color_formatHsl() {
  return hslConvert(this).formatHsl();
}

function color_formatRgb() {
  return this.rgb().formatRgb();
}

function color(format) {
  var m, l;
  format = (format + "").trim().toLowerCase();
  return (m = reHex.exec(format)) ? (l = m[1].length, m = parseInt(m[1], 16), l === 6 ? rgbn(m) // #ff0000
      : l === 3 ? new Rgb((m >> 8 & 0xf) | (m >> 4 & 0xf0), (m >> 4 & 0xf) | (m & 0xf0), ((m & 0xf) << 4) | (m & 0xf), 1) // #f00
      : l === 8 ? new Rgb(m >> 24 & 0xff, m >> 16 & 0xff, m >> 8 & 0xff, (m & 0xff) / 0xff) // #ff000000
      : l === 4 ? new Rgb((m >> 12 & 0xf) | (m >> 8 & 0xf0), (m >> 8 & 0xf) | (m >> 4 & 0xf0), (m >> 4 & 0xf) | (m & 0xf0), (((m & 0xf) << 4) | (m & 0xf)) / 0xff) // #f000
      : null) // invalid hex
      : (m = reRgbInteger.exec(format)) ? new Rgb(m[1], m[2], m[3], 1) // rgb(255, 0, 0)
      : (m = reRgbPercent.exec(format)) ? new Rgb(m[1] * 255 / 100, m[2] * 255 / 100, m[3] * 255 / 100, 1) // rgb(100%, 0%, 0%)
      : (m = reRgbaInteger.exec(format)) ? rgba(m[1], m[2], m[3], m[4]) // rgba(255, 0, 0, 1)
      : (m = reRgbaPercent.exec(format)) ? rgba(m[1] * 255 / 100, m[2] * 255 / 100, m[3] * 255 / 100, m[4]) // rgb(100%, 0%, 0%, 1)
      : (m = reHslPercent.exec(format)) ? hsla(m[1], m[2] / 100, m[3] / 100, 1) // hsl(120, 50%, 50%)
      : (m = reHslaPercent.exec(format)) ? hsla(m[1], m[2] / 100, m[3] / 100, m[4]) // hsla(120, 50%, 50%, 1)
      : named.hasOwnProperty(format) ? rgbn(named[format]) // eslint-disable-line no-prototype-builtins
      : format === "transparent" ? new Rgb(NaN, NaN, NaN, 0)
      : null;
}

function rgbn(n) {
  return new Rgb(n >> 16 & 0xff, n >> 8 & 0xff, n & 0xff, 1);
}

function rgba(r, g, b, a) {
  if (a <= 0) r = g = b = NaN;
  return new Rgb(r, g, b, a);
}

function rgbConvert(o) {
  if (!(o instanceof Color)) o = color(o);
  if (!o) return new Rgb;
  o = o.rgb();
  return new Rgb(o.r, o.g, o.b, o.opacity);
}

function rgb(r, g, b, opacity) {
  return arguments.length === 1 ? rgbConvert(r) : new Rgb(r, g, b, opacity == null ? 1 : opacity);
}

function Rgb(r, g, b, opacity) {
  this.r = +r;
  this.g = +g;
  this.b = +b;
  this.opacity = +opacity;
}

define(Rgb, rgb, extend(Color, {
  brighter: function(k) {
    k = k == null ? brighter : Math.pow(brighter, k);
    return new Rgb(this.r * k, this.g * k, this.b * k, this.opacity);
  },
  darker: function(k) {
    k = k == null ? darker : Math.pow(darker, k);
    return new Rgb(this.r * k, this.g * k, this.b * k, this.opacity);
  },
  rgb: function() {
    return this;
  },
  displayable: function() {
    return (-0.5 <= this.r && this.r < 255.5)
        && (-0.5 <= this.g && this.g < 255.5)
        && (-0.5 <= this.b && this.b < 255.5)
        && (0 <= this.opacity && this.opacity <= 1);
  },
  hex: rgb_formatHex, // Deprecated! Use color.formatHex.
  formatHex: rgb_formatHex,
  formatRgb: rgb_formatRgb,
  toString: rgb_formatRgb
}));

function rgb_formatHex() {
  return "#" + hex(this.r) + hex(this.g) + hex(this.b);
}

function rgb_formatRgb() {
  var a = this.opacity; a = isNaN(a) ? 1 : Math.max(0, Math.min(1, a));
  return (a === 1 ? "rgb(" : "rgba(")
      + Math.max(0, Math.min(255, Math.round(this.r) || 0)) + ", "
      + Math.max(0, Math.min(255, Math.round(this.g) || 0)) + ", "
      + Math.max(0, Math.min(255, Math.round(this.b) || 0))
      + (a === 1 ? ")" : ", " + a + ")");
}

function hex(value) {
  value = Math.max(0, Math.min(255, Math.round(value) || 0));
  return (value < 16 ? "0" : "") + value.toString(16);
}

function hsla(h, s, l, a) {
  if (a <= 0) h = s = l = NaN;
  else if (l <= 0 || l >= 1) h = s = NaN;
  else if (s <= 0) h = NaN;
  return new Hsl(h, s, l, a);
}

function hslConvert(o) {
  if (o instanceof Hsl) return new Hsl(o.h, o.s, o.l, o.opacity);
  if (!(o instanceof Color)) o = color(o);
  if (!o) return new Hsl;
  if (o instanceof Hsl) return o;
  o = o.rgb();
  var r = o.r / 255,
      g = o.g / 255,
      b = o.b / 255,
      min = Math.min(r, g, b),
      max = Math.max(r, g, b),
      h = NaN,
      s = max - min,
      l = (max + min) / 2;
  if (s) {
    if (r === max) h = (g - b) / s + (g < b) * 6;
    else if (g === max) h = (b - r) / s + 2;
    else h = (r - g) / s + 4;
    s /= l < 0.5 ? max + min : 2 - max - min;
    h *= 60;
  } else {
    s = l > 0 && l < 1 ? 0 : h;
  }
  return new Hsl(h, s, l, o.opacity);
}

function hsl(h, s, l, opacity) {
  return arguments.length === 1 ? hslConvert(h) : new Hsl(h, s, l, opacity == null ? 1 : opacity);
}

function Hsl(h, s, l, opacity) {
  this.h = +h;
  this.s = +s;
  this.l = +l;
  this.opacity = +opacity;
}

define(Hsl, hsl, extend(Color, {
  brighter: function(k) {
    k = k == null ? brighter : Math.pow(brighter, k);
    return new Hsl(this.h, this.s, this.l * k, this.opacity);
  },
  darker: function(k) {
    k = k == null ? darker : Math.pow(darker, k);
    return new Hsl(this.h, this.s, this.l * k, this.opacity);
  },
  rgb: function() {
    var h = this.h % 360 + (this.h < 0) * 360,
        s = isNaN(h) || isNaN(this.s) ? 0 : this.s,
        l = this.l,
        m2 = l + (l < 0.5 ? l : 1 - l) * s,
        m1 = 2 * l - m2;
    return new Rgb(
      hsl2rgb(h >= 240 ? h - 240 : h + 120, m1, m2),
      hsl2rgb(h, m1, m2),
      hsl2rgb(h < 120 ? h + 240 : h - 120, m1, m2),
      this.opacity
    );
  },
  displayable: function() {
    return (0 <= this.s && this.s <= 1 || isNaN(this.s))
        && (0 <= this.l && this.l <= 1)
        && (0 <= this.opacity && this.opacity <= 1);
  },
  formatHsl: function() {
    var a = this.opacity; a = isNaN(a) ? 1 : Math.max(0, Math.min(1, a));
    return (a === 1 ? "hsl(" : "hsla(")
        + (this.h || 0) + ", "
        + (this.s || 0) * 100 + "%, "
        + (this.l || 0) * 100 + "%"
        + (a === 1 ? ")" : ", " + a + ")");
  }
}));

/* From FvD 13.37, CSS Color Module Level 3 */
function hsl2rgb(h, m1, m2) {
  return (h < 60 ? m1 + (m2 - m1) * h / 60
      : h < 180 ? m2
      : h < 240 ? m1 + (m2 - m1) * (240 - h) / 60
      : m1) * 255;
}

var deg2rad = Math.PI / 180;
var rad2deg = 180 / Math.PI;

// https://observablehq.com/@mbostock/lab-and-rgb
var K = 18,
    Xn = 0.96422,
    Yn = 1,
    Zn = 0.82521,
    t0 = 4 / 29,
    t1 = 6 / 29,
    t2 = 3 * t1 * t1,
    t3 = t1 * t1 * t1;

function labConvert(o) {
  if (o instanceof Lab) return new Lab(o.l, o.a, o.b, o.opacity);
  if (o instanceof Hcl) return hcl2lab(o);
  if (!(o instanceof Rgb)) o = rgbConvert(o);
  var r = rgb2lrgb(o.r),
      g = rgb2lrgb(o.g),
      b = rgb2lrgb(o.b),
      y = xyz2lab((0.2225045 * r + 0.7168786 * g + 0.0606169 * b) / Yn), x, z;
  if (r === g && g === b) x = z = y; else {
    x = xyz2lab((0.4360747 * r + 0.3850649 * g + 0.1430804 * b) / Xn);
    z = xyz2lab((0.0139322 * r + 0.0971045 * g + 0.7141733 * b) / Zn);
  }
  return new Lab(116 * y - 16, 500 * (x - y), 200 * (y - z), o.opacity);
}

function gray(l, opacity) {
  return new Lab(l, 0, 0, opacity == null ? 1 : opacity);
}

function lab(l, a, b, opacity) {
  return arguments.length === 1 ? labConvert(l) : new Lab(l, a, b, opacity == null ? 1 : opacity);
}

function Lab(l, a, b, opacity) {
  this.l = +l;
  this.a = +a;
  this.b = +b;
  this.opacity = +opacity;
}

define(Lab, lab, extend(Color, {
  brighter: function(k) {
    return new Lab(this.l + K * (k == null ? 1 : k), this.a, this.b, this.opacity);
  },
  darker: function(k) {
    return new Lab(this.l - K * (k == null ? 1 : k), this.a, this.b, this.opacity);
  },
  rgb: function() {
    var y = (this.l + 16) / 116,
        x = isNaN(this.a) ? y : y + this.a / 500,
        z = isNaN(this.b) ? y : y - this.b / 200;
    x = Xn * lab2xyz(x);
    y = Yn * lab2xyz(y);
    z = Zn * lab2xyz(z);
    return new Rgb(
      lrgb2rgb( 3.1338561 * x - 1.6168667 * y - 0.4906146 * z),
      lrgb2rgb(-0.9787684 * x + 1.9161415 * y + 0.0334540 * z),
      lrgb2rgb( 0.0719453 * x - 0.2289914 * y + 1.4052427 * z),
      this.opacity
    );
  }
}));

function xyz2lab(t) {
  return t > t3 ? Math.pow(t, 1 / 3) : t / t2 + t0;
}

function lab2xyz(t) {
  return t > t1 ? t * t * t : t2 * (t - t0);
}

function lrgb2rgb(x) {
  return 255 * (x <= 0.0031308 ? 12.92 * x : 1.055 * Math.pow(x, 1 / 2.4) - 0.055);
}

function rgb2lrgb(x) {
  return (x /= 255) <= 0.04045 ? x / 12.92 : Math.pow((x + 0.055) / 1.055, 2.4);
}

function hclConvert(o) {
  if (o instanceof Hcl) return new Hcl(o.h, o.c, o.l, o.opacity);
  if (!(o instanceof Lab)) o = labConvert(o);
  if (o.a === 0 && o.b === 0) return new Hcl(NaN, 0 < o.l && o.l < 100 ? 0 : NaN, o.l, o.opacity);
  var h = Math.atan2(o.b, o.a) * rad2deg;
  return new Hcl(h < 0 ? h + 360 : h, Math.sqrt(o.a * o.a + o.b * o.b), o.l, o.opacity);
}

function lch(l, c, h, opacity) {
  return arguments.length === 1 ? hclConvert(l) : new Hcl(h, c, l, opacity == null ? 1 : opacity);
}

function hcl(h, c, l, opacity) {
  return arguments.length === 1 ? hclConvert(h) : new Hcl(h, c, l, opacity == null ? 1 : opacity);
}

function Hcl(h, c, l, opacity) {
  this.h = +h;
  this.c = +c;
  this.l = +l;
  this.opacity = +opacity;
}

function hcl2lab(o) {
  if (isNaN(o.h)) return new Lab(o.l, 0, 0, o.opacity);
  var h = o.h * deg2rad;
  return new Lab(o.l, Math.cos(h) * o.c, Math.sin(h) * o.c, o.opacity);
}

define(Hcl, hcl, extend(Color, {
  brighter: function(k) {
    return new Hcl(this.h, this.c, this.l + K * (k == null ? 1 : k), this.opacity);
  },
  darker: function(k) {
    return new Hcl(this.h, this.c, this.l - K * (k == null ? 1 : k), this.opacity);
  },
  rgb: function() {
    return hcl2lab(this).rgb();
  }
}));

var A = -0.14861,
    B = +1.78277,
    C = -0.29227,
    D = -0.90649,
    E = +1.97294,
    ED = E * D,
    EB = E * B,
    BC_DA = B * C - D * A;

function cubehelixConvert(o) {
  if (o instanceof Cubehelix) return new Cubehelix(o.h, o.s, o.l, o.opacity);
  if (!(o instanceof Rgb)) o = rgbConvert(o);
  var r = o.r / 255,
      g = o.g / 255,
      b = o.b / 255,
      l = (BC_DA * b + ED * r - EB * g) / (BC_DA + ED - EB),
      bl = b - l,
      k = (E * (g - l) - C * bl) / D,
      s = Math.sqrt(k * k + bl * bl) / (E * l * (1 - l)), // NaN if l=0 or l=1
      h = s ? Math.atan2(k, bl) * rad2deg - 120 : NaN;
  return new Cubehelix(h < 0 ? h + 360 : h, s, l, o.opacity);
}

function cubehelix(h, s, l, opacity) {
  return arguments.length === 1 ? cubehelixConvert(h) : new Cubehelix(h, s, l, opacity == null ? 1 : opacity);
}

function Cubehelix(h, s, l, opacity) {
  this.h = +h;
  this.s = +s;
  this.l = +l;
  this.opacity = +opacity;
}

define(Cubehelix, cubehelix, extend(Color, {
  brighter: function(k) {
    k = k == null ? brighter : Math.pow(brighter, k);
    return new Cubehelix(this.h, this.s, this.l * k, this.opacity);
  },
  darker: function(k) {
    k = k == null ? darker : Math.pow(darker, k);
    return new Cubehelix(this.h, this.s, this.l * k, this.opacity);
  },
  rgb: function() {
    var h = isNaN(this.h) ? 0 : (this.h + 120) * deg2rad,
        l = +this.l,
        a = isNaN(this.s) ? 0 : this.s * l * (1 - l),
        cosh = Math.cos(h),
        sinh = Math.sin(h);
    return new Rgb(
      255 * (l + a * (A * cosh + B * sinh)),
      255 * (l + a * (C * cosh + D * sinh)),
      255 * (l + a * (E * cosh)),
      this.opacity
    );
  }
}));

exports.color = color;
exports.cubehelix = cubehelix;
exports.gray = gray;
exports.hcl = hcl;
exports.hsl = hsl;
exports.lab = lab;
exports.lch = lch;
exports.rgb = rgb;

Object.defineProperty(exports, '__esModule', { value: true });

}));

},{}],31:[function(require,module,exports){
// https://d3js.org/d3-contour/ v1.3.2 Copyright 2018 Mike Bostock
(function (global, factory) {
typeof exports === 'object' && typeof module !== 'undefined' ? factory(exports, require('d3-array')) :
typeof define === 'function' && define.amd ? define(['exports', 'd3-array'], factory) :
(factory((global.d3 = global.d3 || {}),global.d3));
}(this, (function (exports,d3Array) { 'use strict';

var array = Array.prototype;

var slice = array.slice;

function ascending(a, b) {
  return a - b;
}

function area(ring) {
  var i = 0, n = ring.length, area = ring[n - 1][1] * ring[0][0] - ring[n - 1][0] * ring[0][1];
  while (++i < n) area += ring[i - 1][1] * ring[i][0] - ring[i - 1][0] * ring[i][1];
  return area;
}

function constant(x) {
  return function() {
    return x;
  };
}

function contains(ring, hole) {
  var i = -1, n = hole.length, c;
  while (++i < n) if (c = ringContains(ring, hole[i])) return c;
  return 0;
}

function ringContains(ring, point) {
  var x = point[0], y = point[1], contains = -1;
  for (var i = 0, n = ring.length, j = n - 1; i < n; j = i++) {
    var pi = ring[i], xi = pi[0], yi = pi[1], pj = ring[j], xj = pj[0], yj = pj[1];
    if (segmentContains(pi, pj, point)) return 0;
    if (((yi > y) !== (yj > y)) && ((x < (xj - xi) * (y - yi) / (yj - yi) + xi))) contains = -contains;
  }
  return contains;
}

function segmentContains(a, b, c) {
  var i; return collinear(a, b, c) && within(a[i = +(a[0] === b[0])], c[i], b[i]);
}

function collinear(a, b, c) {
  return (b[0] - a[0]) * (c[1] - a[1]) === (c[0] - a[0]) * (b[1] - a[1]);
}

function within(p, q, r) {
  return p <= q && q <= r || r <= q && q <= p;
}

function noop() {}

var cases = [
  [],
  [[[1.0, 1.5], [0.5, 1.0]]],
  [[[1.5, 1.0], [1.0, 1.5]]],
  [[[1.5, 1.0], [0.5, 1.0]]],
  [[[1.0, 0.5], [1.5, 1.0]]],
  [[[1.0, 1.5], [0.5, 1.0]], [[1.0, 0.5], [1.5, 1.0]]],
  [[[1.0, 0.5], [1.0, 1.5]]],
  [[[1.0, 0.5], [0.5, 1.0]]],
  [[[0.5, 1.0], [1.0, 0.5]]],
  [[[1.0, 1.5], [1.0, 0.5]]],
  [[[0.5, 1.0], [1.0, 0.5]], [[1.5, 1.0], [1.0, 1.5]]],
  [[[1.5, 1.0], [1.0, 0.5]]],
  [[[0.5, 1.0], [1.5, 1.0]]],
  [[[1.0, 1.5], [1.5, 1.0]]],
  [[[0.5, 1.0], [1.0, 1.5]]],
  []
];

function contours() {
  var dx = 1,
      dy = 1,
      threshold = d3Array.thresholdSturges,
      smooth = smoothLinear;

  function contours(values) {
    var tz = threshold(values);

    // Convert number of thresholds into uniform thresholds.
    if (!Array.isArray(tz)) {
      var domain = d3Array.extent(values), start = domain[0], stop = domain[1];
      tz = d3Array.tickStep(start, stop, tz);
      tz = d3Array.range(Math.floor(start / tz) * tz, Math.floor(stop / tz) * tz, tz);
    } else {
      tz = tz.slice().sort(ascending);
    }

    return tz.map(function(value) {
      return contour(values, value);
    });
  }

  // Accumulate, smooth contour rings, assign holes to exterior rings.
  // Based on https://github.com/mbostock/shapefile/blob/v0.6.2/shp/polygon.js
  function contour(values, value) {
    var polygons = [],
        holes = [];

    isorings(values, value, function(ring) {
      smooth(ring, values, value);
      if (area(ring) > 0) polygons.push([ring]);
      else holes.push(ring);
    });

    holes.forEach(function(hole) {
      for (var i = 0, n = polygons.length, polygon; i < n; ++i) {
        if (contains((polygon = polygons[i])[0], hole) !== -1) {
          polygon.push(hole);
          return;
        }
      }
    });

    return {
      type: "MultiPolygon",
      value: value,
      coordinates: polygons
    };
  }

  // Marching squares with isolines stitched into rings.
  // Based on https://github.com/topojson/topojson-client/blob/v3.0.0/src/stitch.js
  function isorings(values, value, callback) {
    var fragmentByStart = new Array,
        fragmentByEnd = new Array,
        x, y, t0, t1, t2, t3;

    // Special case for the first row (y = -1, t2 = t3 = 0).
    x = y = -1;
    t1 = values[0] >= value;
    cases[t1 << 1].forEach(stitch);
    while (++x < dx - 1) {
      t0 = t1, t1 = values[x + 1] >= value;
      cases[t0 | t1 << 1].forEach(stitch);
    }
    cases[t1 << 0].forEach(stitch);

    // General case for the intermediate rows.
    while (++y < dy - 1) {
      x = -1;
      t1 = values[y * dx + dx] >= value;
      t2 = values[y * dx] >= value;
      cases[t1 << 1 | t2 << 2].forEach(stitch);
      while (++x < dx - 1) {
        t0 = t1, t1 = values[y * dx + dx + x + 1] >= value;
        t3 = t2, t2 = values[y * dx + x + 1] >= value;
        cases[t0 | t1 << 1 | t2 << 2 | t3 << 3].forEach(stitch);
      }
      cases[t1 | t2 << 3].forEach(stitch);
    }

    // Special case for the last row (y = dy - 1, t0 = t1 = 0).
    x = -1;
    t2 = values[y * dx] >= value;
    cases[t2 << 2].forEach(stitch);
    while (++x < dx - 1) {
      t3 = t2, t2 = values[y * dx + x + 1] >= value;
      cases[t2 << 2 | t3 << 3].forEach(stitch);
    }
    cases[t2 << 3].forEach(stitch);

    function stitch(line) {
      var start = [line[0][0] + x, line[0][1] + y],
          end = [line[1][0] + x, line[1][1] + y],
          startIndex = index(start),
          endIndex = index(end),
          f, g;
      if (f = fragmentByEnd[startIndex]) {
        if (g = fragmentByStart[endIndex]) {
          delete fragmentByEnd[f.end];
          delete fragmentByStart[g.start];
          if (f === g) {
            f.ring.push(end);
            callback(f.ring);
          } else {
            fragmentByStart[f.start] = fragmentByEnd[g.end] = {start: f.start, end: g.end, ring: f.ring.concat(g.ring)};
          }
        } else {
          delete fragmentByEnd[f.end];
          f.ring.push(end);
          fragmentByEnd[f.end = endIndex] = f;
        }
      } else if (f = fragmentByStart[endIndex]) {
        if (g = fragmentByEnd[startIndex]) {
          delete fragmentByStart[f.start];
          delete fragmentByEnd[g.end];
          if (f === g) {
            f.ring.push(end);
            callback(f.ring);
          } else {
            fragmentByStart[g.start] = fragmentByEnd[f.end] = {start: g.start, end: f.end, ring: g.ring.concat(f.ring)};
          }
        } else {
          delete fragmentByStart[f.start];
          f.ring.unshift(start);
          fragmentByStart[f.start = startIndex] = f;
        }
      } else {
        fragmentByStart[startIndex] = fragmentByEnd[endIndex] = {start: startIndex, end: endIndex, ring: [start, end]};
      }
    }
  }

  function index(point) {
    return point[0] * 2 + point[1] * (dx + 1) * 4;
  }

  function smoothLinear(ring, values, value) {
    ring.forEach(function(point) {
      var x = point[0],
          y = point[1],
          xt = x | 0,
          yt = y | 0,
          v0,
          v1 = values[yt * dx + xt];
      if (x > 0 && x < dx && xt === x) {
        v0 = values[yt * dx + xt - 1];
        point[0] = x + (value - v0) / (v1 - v0) - 0.5;
      }
      if (y > 0 && y < dy && yt === y) {
        v0 = values[(yt - 1) * dx + xt];
        point[1] = y + (value - v0) / (v1 - v0) - 0.5;
      }
    });
  }

  contours.contour = contour;

  contours.size = function(_) {
    if (!arguments.length) return [dx, dy];
    var _0 = Math.ceil(_[0]), _1 = Math.ceil(_[1]);
    if (!(_0 > 0) || !(_1 > 0)) throw new Error("invalid size");
    return dx = _0, dy = _1, contours;
  };

  contours.thresholds = function(_) {
    return arguments.length ? (threshold = typeof _ === "function" ? _ : Array.isArray(_) ? constant(slice.call(_)) : constant(_), contours) : threshold;
  };

  contours.smooth = function(_) {
    return arguments.length ? (smooth = _ ? smoothLinear : noop, contours) : smooth === smoothLinear;
  };

  return contours;
}

// TODO Optimize edge cases.
// TODO Optimize index calculation.
// TODO Optimize arguments.
function blurX(source, target, r) {
  var n = source.width,
      m = source.height,
      w = (r << 1) + 1;
  for (var j = 0; j < m; ++j) {
    for (var i = 0, sr = 0; i < n + r; ++i) {
      if (i < n) {
        sr += source.data[i + j * n];
      }
      if (i >= r) {
        if (i >= w) {
          sr -= source.data[i - w + j * n];
        }
        target.data[i - r + j * n] = sr / Math.min(i + 1, n - 1 + w - i, w);
      }
    }
  }
}

// TODO Optimize edge cases.
// TODO Optimize index calculation.
// TODO Optimize arguments.
function blurY(source, target, r) {
  var n = source.width,
      m = source.height,
      w = (r << 1) + 1;
  for (var i = 0; i < n; ++i) {
    for (var j = 0, sr = 0; j < m + r; ++j) {
      if (j < m) {
        sr += source.data[i + j * n];
      }
      if (j >= r) {
        if (j >= w) {
          sr -= source.data[i + (j - w) * n];
        }
        target.data[i + (j - r) * n] = sr / Math.min(j + 1, m - 1 + w - j, w);
      }
    }
  }
}

function defaultX(d) {
  return d[0];
}

function defaultY(d) {
  return d[1];
}

function defaultWeight() {
  return 1;
}

function density() {
  var x = defaultX,
      y = defaultY,
      weight = defaultWeight,
      dx = 960,
      dy = 500,
      r = 20, // blur radius
      k = 2, // log2(grid cell size)
      o = r * 3, // grid offset, to pad for blur
      n = (dx + o * 2) >> k, // grid width
      m = (dy + o * 2) >> k, // grid height
      threshold = constant(20);

  function density(data) {
    var values0 = new Float32Array(n * m),
        values1 = new Float32Array(n * m);

    data.forEach(function(d, i, data) {
      var xi = (+x(d, i, data) + o) >> k,
          yi = (+y(d, i, data) + o) >> k,
          wi = +weight(d, i, data);
      if (xi >= 0 && xi < n && yi >= 0 && yi < m) {
        values0[xi + yi * n] += wi;
      }
    });

    // TODO Optimize.
    blurX({width: n, height: m, data: values0}, {width: n, height: m, data: values1}, r >> k);
    blurY({width: n, height: m, data: values1}, {width: n, height: m, data: values0}, r >> k);
    blurX({width: n, height: m, data: values0}, {width: n, height: m, data: values1}, r >> k);
    blurY({width: n, height: m, data: values1}, {width: n, height: m, data: values0}, r >> k);
    blurX({width: n, height: m, data: values0}, {width: n, height: m, data: values1}, r >> k);
    blurY({width: n, height: m, data: values1}, {width: n, height: m, data: values0}, r >> k);

    var tz = threshold(values0);

    // Convert number of thresholds into uniform thresholds.
    if (!Array.isArray(tz)) {
      var stop = d3Array.max(values0);
      tz = d3Array.tickStep(0, stop, tz);
      tz = d3Array.range(0, Math.floor(stop / tz) * tz, tz);
      tz.shift();
    }

    return contours()
        .thresholds(tz)
        .size([n, m])
      (values0)
        .map(transform);
  }

  function transform(geometry) {
    geometry.value *= Math.pow(2, -2 * k); // Density in points per square pixel.
    geometry.coordinates.forEach(transformPolygon);
    return geometry;
  }

  function transformPolygon(coordinates) {
    coordinates.forEach(transformRing);
  }

  function transformRing(coordinates) {
    coordinates.forEach(transformPoint);
  }

  // TODO Optimize.
  function transformPoint(coordinates) {
    coordinates[0] = coordinates[0] * Math.pow(2, k) - o;
    coordinates[1] = coordinates[1] * Math.pow(2, k) - o;
  }

  function resize() {
    o = r * 3;
    n = (dx + o * 2) >> k;
    m = (dy + o * 2) >> k;
    return density;
  }

  density.x = function(_) {
    return arguments.length ? (x = typeof _ === "function" ? _ : constant(+_), density) : x;
  };

  density.y = function(_) {
    return arguments.length ? (y = typeof _ === "function" ? _ : constant(+_), density) : y;
  };

  density.weight = function(_) {
    return arguments.length ? (weight = typeof _ === "function" ? _ : constant(+_), density) : weight;
  };

  density.size = function(_) {
    if (!arguments.length) return [dx, dy];
    var _0 = Math.ceil(_[0]), _1 = Math.ceil(_[1]);
    if (!(_0 >= 0) && !(_0 >= 0)) throw new Error("invalid size");
    return dx = _0, dy = _1, resize();
  };

  density.cellSize = function(_) {
    if (!arguments.length) return 1 << k;
    if (!((_ = +_) >= 1)) throw new Error("invalid cell size");
    return k = Math.floor(Math.log(_) / Math.LN2), resize();
  };

  density.thresholds = function(_) {
    return arguments.length ? (threshold = typeof _ === "function" ? _ : Array.isArray(_) ? constant(slice.call(_)) : constant(_), density) : threshold;
  };

  density.bandwidth = function(_) {
    if (!arguments.length) return Math.sqrt(r * (r + 1));
    if (!((_ = +_) >= 0)) throw new Error("invalid bandwidth");
    return r = Math.round((Math.sqrt(4 * _ * _ + 1) - 1) / 2), resize();
  };

  return density;
}

exports.contours = contours;
exports.contourDensity = density;

Object.defineProperty(exports, '__esModule', { value: true });

})));

},{"d3-array":25}],32:[function(require,module,exports){
// https://d3js.org/d3-dispatch/ v1.0.5 Copyright 2018 Mike Bostock
(function (global, factory) {
typeof exports === 'object' && typeof module !== 'undefined' ? factory(exports) :
typeof define === 'function' && define.amd ? define(['exports'], factory) :
(factory((global.d3 = global.d3 || {})));
}(this, (function (exports) { 'use strict';

var noop = {value: function() {}};

function dispatch() {
  for (var i = 0, n = arguments.length, _ = {}, t; i < n; ++i) {
    if (!(t = arguments[i] + "") || (t in _)) throw new Error("illegal type: " + t);
    _[t] = [];
  }
  return new Dispatch(_);
}

function Dispatch(_) {
  this._ = _;
}

function parseTypenames(typenames, types) {
  return typenames.trim().split(/^|\s+/).map(function(t) {
    var name = "", i = t.indexOf(".");
    if (i >= 0) name = t.slice(i + 1), t = t.slice(0, i);
    if (t && !types.hasOwnProperty(t)) throw new Error("unknown type: " + t);
    return {type: t, name: name};
  });
}

Dispatch.prototype = dispatch.prototype = {
  constructor: Dispatch,
  on: function(typename, callback) {
    var _ = this._,
        T = parseTypenames(typename + "", _),
        t,
        i = -1,
        n = T.length;

    // If no callback was specified, return the callback of the given type and name.
    if (arguments.length < 2) {
      while (++i < n) if ((t = (typename = T[i]).type) && (t = get(_[t], typename.name))) return t;
      return;
    }

    // If a type was specified, set the callback for the given type and name.
    // Otherwise, if a null callback was specified, remove callbacks of the given name.
    if (callback != null && typeof callback !== "function") throw new Error("invalid callback: " + callback);
    while (++i < n) {
      if (t = (typename = T[i]).type) _[t] = set(_[t], typename.name, callback);
      else if (callback == null) for (t in _) _[t] = set(_[t], typename.name, null);
    }

    return this;
  },
  copy: function() {
    var copy = {}, _ = this._;
    for (var t in _) copy[t] = _[t].slice();
    return new Dispatch(copy);
  },
  call: function(type, that) {
    if ((n = arguments.length - 2) > 0) for (var args = new Array(n), i = 0, n, t; i < n; ++i) args[i] = arguments[i + 2];
    if (!this._.hasOwnProperty(type)) throw new Error("unknown type: " + type);
    for (t = this._[type], i = 0, n = t.length; i < n; ++i) t[i].value.apply(that, args);
  },
  apply: function(type, that, args) {
    if (!this._.hasOwnProperty(type)) throw new Error("unknown type: " + type);
    for (var t = this._[type], i = 0, n = t.length; i < n; ++i) t[i].value.apply(that, args);
  }
};

function get(type, name) {
  for (var i = 0, n = type.length, c; i < n; ++i) {
    if ((c = type[i]).name === name) {
      return c.value;
    }
  }
}

function set(type, name, callback) {
  for (var i = 0, n = type.length; i < n; ++i) {
    if (type[i].name === name) {
      type[i] = noop, type = type.slice(0, i).concat(type.slice(i + 1));
      break;
    }
  }
  if (callback != null) type.push({name: name, value: callback});
  return type;
}

exports.dispatch = dispatch;

Object.defineProperty(exports, '__esModule', { value: true });

})));

},{}],33:[function(require,module,exports){
// https://d3js.org/d3-drag/ v1.2.4 Copyright 2019 Mike Bostock
(function (global, factory) {
typeof exports === 'object' && typeof module !== 'undefined' ? factory(exports, require('d3-dispatch'), require('d3-selection')) :
typeof define === 'function' && define.amd ? define(['exports', 'd3-dispatch', 'd3-selection'], factory) :
(global = global || self, factory(global.d3 = global.d3 || {}, global.d3, global.d3));
}(this, function (exports, d3Dispatch, d3Selection) { 'use strict';

function nopropagation() {
  d3Selection.event.stopImmediatePropagation();
}

function noevent() {
  d3Selection.event.preventDefault();
  d3Selection.event.stopImmediatePropagation();
}

function nodrag(view) {
  var root = view.document.documentElement,
      selection = d3Selection.select(view).on("dragstart.drag", noevent, true);
  if ("onselectstart" in root) {
    selection.on("selectstart.drag", noevent, true);
  } else {
    root.__noselect = root.style.MozUserSelect;
    root.style.MozUserSelect = "none";
  }
}

function yesdrag(view, noclick) {
  var root = view.document.documentElement,
      selection = d3Selection.select(view).on("dragstart.drag", null);
  if (noclick) {
    selection.on("click.drag", noevent, true);
    setTimeout(function() { selection.on("click.drag", null); }, 0);
  }
  if ("onselectstart" in root) {
    selection.on("selectstart.drag", null);
  } else {
    root.style.MozUserSelect = root.__noselect;
    delete root.__noselect;
  }
}

function constant(x) {
  return function() {
    return x;
  };
}

function DragEvent(target, type, subject, id, active, x, y, dx, dy, dispatch) {
  this.target = target;
  this.type = type;
  this.subject = subject;
  this.identifier = id;
  this.active = active;
  this.x = x;
  this.y = y;
  this.dx = dx;
  this.dy = dy;
  this._ = dispatch;
}

DragEvent.prototype.on = function() {
  var value = this._.on.apply(this._, arguments);
  return value === this._ ? this : value;
};

// Ignore right-click, since that should open the context menu.
function defaultFilter() {
  return !d3Selection.event.ctrlKey && !d3Selection.event.button;
}

function defaultContainer() {
  return this.parentNode;
}

function defaultSubject(d) {
  return d == null ? {x: d3Selection.event.x, y: d3Selection.event.y} : d;
}

function defaultTouchable() {
  return navigator.maxTouchPoints || ("ontouchstart" in this);
}

function drag() {
  var filter = defaultFilter,
      container = defaultContainer,
      subject = defaultSubject,
      touchable = defaultTouchable,
      gestures = {},
      listeners = d3Dispatch.dispatch("start", "drag", "end"),
      active = 0,
      mousedownx,
      mousedowny,
      mousemoving,
      touchending,
      clickDistance2 = 0;

  function drag(selection) {
    selection
        .on("mousedown.drag", mousedowned)
      .filter(touchable)
        .on("touchstart.drag", touchstarted)
        .on("touchmove.drag", touchmoved)
        .on("touchend.drag touchcancel.drag", touchended)
        .style("touch-action", "none")
        .style("-webkit-tap-highlight-color", "rgba(0,0,0,0)");
  }

  function mousedowned() {
    if (touchending || !filter.apply(this, arguments)) return;
    var gesture = beforestart("mouse", container.apply(this, arguments), d3Selection.mouse, this, arguments);
    if (!gesture) return;
    d3Selection.select(d3Selection.event.view).on("mousemove.drag", mousemoved, true).on("mouseup.drag", mouseupped, true);
    nodrag(d3Selection.event.view);
    nopropagation();
    mousemoving = false;
    mousedownx = d3Selection.event.clientX;
    mousedowny = d3Selection.event.clientY;
    gesture("start");
  }

  function mousemoved() {
    noevent();
    if (!mousemoving) {
      var dx = d3Selection.event.clientX - mousedownx, dy = d3Selection.event.clientY - mousedowny;
      mousemoving = dx * dx + dy * dy > clickDistance2;
    }
    gestures.mouse("drag");
  }

  function mouseupped() {
    d3Selection.select(d3Selection.event.view).on("mousemove.drag mouseup.drag", null);
    yesdrag(d3Selection.event.view, mousemoving);
    noevent();
    gestures.mouse("end");
  }

  function touchstarted() {
    if (!filter.apply(this, arguments)) return;
    var touches = d3Selection.event.changedTouches,
        c = container.apply(this, arguments),
        n = touches.length, i, gesture;

    for (i = 0; i < n; ++i) {
      if (gesture = beforestart(touches[i].identifier, c, d3Selection.touch, this, arguments)) {
        nopropagation();
        gesture("start");
      }
    }
  }

  function touchmoved() {
    var touches = d3Selection.event.changedTouches,
        n = touches.length, i, gesture;

    for (i = 0; i < n; ++i) {
      if (gesture = gestures[touches[i].identifier]) {
        noevent();
        gesture("drag");
      }
    }
  }

  function touchended() {
    var touches = d3Selection.event.changedTouches,
        n = touches.length, i, gesture;

    if (touchending) clearTimeout(touchending);
    touchending = setTimeout(function() { touchending = null; }, 500); // Ghost clicks are delayed!
    for (i = 0; i < n; ++i) {
      if (gesture = gestures[touches[i].identifier]) {
        nopropagation();
        gesture("end");
      }
    }
  }

  function beforestart(id, container, point, that, args) {
    var p = point(container, id), s, dx, dy,
        sublisteners = listeners.copy();

    if (!d3Selection.customEvent(new DragEvent(drag, "beforestart", s, id, active, p[0], p[1], 0, 0, sublisteners), function() {
      if ((d3Selection.event.subject = s = subject.apply(that, args)) == null) return false;
      dx = s.x - p[0] || 0;
      dy = s.y - p[1] || 0;
      return true;
    })) return;

    return function gesture(type) {
      var p0 = p, n;
      switch (type) {
        case "start": gestures[id] = gesture, n = active++; break;
        case "end": delete gestures[id], --active; // nobreak
        case "drag": p = point(container, id), n = active; break;
      }
      d3Selection.customEvent(new DragEvent(drag, type, s, id, n, p[0] + dx, p[1] + dy, p[0] - p0[0], p[1] - p0[1], sublisteners), sublisteners.apply, sublisteners, [type, that, args]);
    };
  }

  drag.filter = function(_) {
    return arguments.length ? (filter = typeof _ === "function" ? _ : constant(!!_), drag) : filter;
  };

  drag.container = function(_) {
    return arguments.length ? (container = typeof _ === "function" ? _ : constant(_), drag) : container;
  };

  drag.subject = function(_) {
    return arguments.length ? (subject = typeof _ === "function" ? _ : constant(_), drag) : subject;
  };

  drag.touchable = function(_) {
    return arguments.length ? (touchable = typeof _ === "function" ? _ : constant(!!_), drag) : touchable;
  };

  drag.on = function() {
    var value = listeners.on.apply(listeners, arguments);
    return value === listeners ? drag : value;
  };

  drag.clickDistance = function(_) {
    return arguments.length ? (clickDistance2 = (_ = +_) * _, drag) : Math.sqrt(clickDistance2);
  };

  return drag;
}

exports.drag = drag;
exports.dragDisable = nodrag;
exports.dragEnable = yesdrag;

Object.defineProperty(exports, '__esModule', { value: true });

}));

},{"d3-dispatch":32,"d3-selection":48}],34:[function(require,module,exports){
// https://d3js.org/d3-dsv/ v1.1.1 Copyright 2019 Mike Bostock
(function (global, factory) {
typeof exports === 'object' && typeof module !== 'undefined' ? factory(exports) :
typeof define === 'function' && define.amd ? define(['exports'], factory) :
(factory((global.d3 = global.d3 || {})));
}(this, (function (exports) { 'use strict';

var EOL = {},
    EOF = {},
    QUOTE = 34,
    NEWLINE = 10,
    RETURN = 13;

function objectConverter(columns) {
  return new Function("d", "return {" + columns.map(function(name, i) {
    return JSON.stringify(name) + ": d[" + i + "]";
  }).join(",") + "}");
}

function customConverter(columns, f) {
  var object = objectConverter(columns);
  return function(row, i) {
    return f(object(row), i, columns);
  };
}

// Compute unique columns in order of discovery.
function inferColumns(rows) {
  var columnSet = Object.create(null),
      columns = [];

  rows.forEach(function(row) {
    for (var column in row) {
      if (!(column in columnSet)) {
        columns.push(columnSet[column] = column);
      }
    }
  });

  return columns;
}

function pad(value, width) {
  var s = value + "", length = s.length;
  return length < width ? new Array(width - length + 1).join(0) + s : s;
}

function formatYear(year) {
  return year < 0 ? "-" + pad(-year, 6)
    : year > 9999 ? "+" + pad(year, 6)
    : pad(year, 4);
}

function formatDate(date) {
  var hours = date.getUTCHours(),
      minutes = date.getUTCMinutes(),
      seconds = date.getUTCSeconds(),
      milliseconds = date.getUTCMilliseconds();
  return isNaN(date) ? "Invalid Date"
      : formatYear(date.getUTCFullYear(), 4) + "-" + pad(date.getUTCMonth() + 1, 2) + "-" + pad(date.getUTCDate(), 2)
      + (milliseconds ? "T" + pad(hours, 2) + ":" + pad(minutes, 2) + ":" + pad(seconds, 2) + "." + pad(milliseconds, 3) + "Z"
      : seconds ? "T" + pad(hours, 2) + ":" + pad(minutes, 2) + ":" + pad(seconds, 2) + "Z"
      : minutes || hours ? "T" + pad(hours, 2) + ":" + pad(minutes, 2) + "Z"
      : "");
}

function dsv(delimiter) {
  var reFormat = new RegExp("[\"" + delimiter + "\n\r]"),
      DELIMITER = delimiter.charCodeAt(0);

  function parse(text, f) {
    var convert, columns, rows = parseRows(text, function(row, i) {
      if (convert) return convert(row, i - 1);
      columns = row, convert = f ? customConverter(row, f) : objectConverter(row);
    });
    rows.columns = columns || [];
    return rows;
  }

  function parseRows(text, f) {
    var rows = [], // output rows
        N = text.length,
        I = 0, // current character index
        n = 0, // current line number
        t, // current token
        eof = N <= 0, // current token followed by EOF?
        eol = false; // current token followed by EOL?

    // Strip the trailing newline.
    if (text.charCodeAt(N - 1) === NEWLINE) --N;
    if (text.charCodeAt(N - 1) === RETURN) --N;

    function token() {
      if (eof) return EOF;
      if (eol) return eol = false, EOL;

      // Unescape quotes.
      var i, j = I, c;
      if (text.charCodeAt(j) === QUOTE) {
        while (I++ < N && text.charCodeAt(I) !== QUOTE || text.charCodeAt(++I) === QUOTE);
        if ((i = I) >= N) eof = true;
        else if ((c = text.charCodeAt(I++)) === NEWLINE) eol = true;
        else if (c === RETURN) { eol = true; if (text.charCodeAt(I) === NEWLINE) ++I; }
        return text.slice(j + 1, i - 1).replace(/""/g, "\"");
      }

      // Find next delimiter or newline.
      while (I < N) {
        if ((c = text.charCodeAt(i = I++)) === NEWLINE) eol = true;
        else if (c === RETURN) { eol = true; if (text.charCodeAt(I) === NEWLINE) ++I; }
        else if (c !== DELIMITER) continue;
        return text.slice(j, i);
      }

      // Return last token before EOF.
      return eof = true, text.slice(j, N);
    }

    while ((t = token()) !== EOF) {
      var row = [];
      while (t !== EOL && t !== EOF) row.push(t), t = token();
      if (f && (row = f(row, n++)) == null) continue;
      rows.push(row);
    }

    return rows;
  }

  function preformatBody(rows, columns) {
    return rows.map(function(row) {
      return columns.map(function(column) {
        return formatValue(row[column]);
      }).join(delimiter);
    });
  }

  function format(rows, columns) {
    if (columns == null) columns = inferColumns(rows);
    return [columns.map(formatValue).join(delimiter)].concat(preformatBody(rows, columns)).join("\n");
  }

  function formatBody(rows, columns) {
    if (columns == null) columns = inferColumns(rows);
    return preformatBody(rows, columns).join("\n");
  }

  function formatRows(rows) {
    return rows.map(formatRow).join("\n");
  }

  function formatRow(row) {
    return row.map(formatValue).join(delimiter);
  }

  function formatValue(value) {
    return value == null ? ""
        : value instanceof Date ? formatDate(value)
        : reFormat.test(value += "") ? "\"" + value.replace(/"/g, "\"\"") + "\""
        : value;
  }

  return {
    parse: parse,
    parseRows: parseRows,
    format: format,
    formatBody: formatBody,
    formatRows: formatRows
  };
}

var csv = dsv(",");

var csvParse = csv.parse;
var csvParseRows = csv.parseRows;
var csvFormat = csv.format;
var csvFormatBody = csv.formatBody;
var csvFormatRows = csv.formatRows;

var tsv = dsv("\t");

var tsvParse = tsv.parse;
var tsvParseRows = tsv.parseRows;
var tsvFormat = tsv.format;
var tsvFormatBody = tsv.formatBody;
var tsvFormatRows = tsv.formatRows;

function autoType(object) {
  for (var key in object) {
    var value = object[key].trim(), number;
    if (!value) value = null;
    else if (value === "true") value = true;
    else if (value === "false") value = false;
    else if (value === "NaN") value = NaN;
    else if (!isNaN(number = +value)) value = number;
    else if (/^([-+]\d{2})?\d{4}(-\d{2}(-\d{2})?)?(T\d{2}:\d{2}(:\d{2}(\.\d{3})?)?(Z|[-+]\d{2}:\d{2})?)?$/.test(value)) value = new Date(value);
    else continue;
    object[key] = value;
  }
  return object;
}

exports.dsvFormat = dsv;
exports.csvParse = csvParse;
exports.csvParseRows = csvParseRows;
exports.csvFormat = csvFormat;
exports.csvFormatBody = csvFormatBody;
exports.csvFormatRows = csvFormatRows;
exports.tsvParse = tsvParse;
exports.tsvParseRows = tsvParseRows;
exports.tsvFormat = tsvFormat;
exports.tsvFormatBody = tsvFormatBody;
exports.tsvFormatRows = tsvFormatRows;
exports.autoType = autoType;

Object.defineProperty(exports, '__esModule', { value: true });

})));

},{}],35:[function(require,module,exports){
// https://d3js.org/d3-ease/ v1.0.5 Copyright 2018 Mike Bostock
(function (global, factory) {
typeof exports === 'object' && typeof module !== 'undefined' ? factory(exports) :
typeof define === 'function' && define.amd ? define(['exports'], factory) :
(factory((global.d3 = global.d3 || {})));
}(this, (function (exports) { 'use strict';

function linear(t) {
  return +t;
}

function quadIn(t) {
  return t * t;
}

function quadOut(t) {
  return t * (2 - t);
}

function quadInOut(t) {
  return ((t *= 2) <= 1 ? t * t : --t * (2 - t) + 1) / 2;
}

function cubicIn(t) {
  return t * t * t;
}

function cubicOut(t) {
  return --t * t * t + 1;
}

function cubicInOut(t) {
  return ((t *= 2) <= 1 ? t * t * t : (t -= 2) * t * t + 2) / 2;
}

var exponent = 3;

var polyIn = (function custom(e) {
  e = +e;

  function polyIn(t) {
    return Math.pow(t, e);
  }

  polyIn.exponent = custom;

  return polyIn;
})(exponent);

var polyOut = (function custom(e) {
  e = +e;

  function polyOut(t) {
    return 1 - Math.pow(1 - t, e);
  }

  polyOut.exponent = custom;

  return polyOut;
})(exponent);

var polyInOut = (function custom(e) {
  e = +e;

  function polyInOut(t) {
    return ((t *= 2) <= 1 ? Math.pow(t, e) : 2 - Math.pow(2 - t, e)) / 2;
  }

  polyInOut.exponent = custom;

  return polyInOut;
})(exponent);

var pi = Math.PI,
    halfPi = pi / 2;

function sinIn(t) {
  return 1 - Math.cos(t * halfPi);
}

function sinOut(t) {
  return Math.sin(t * halfPi);
}

function sinInOut(t) {
  return (1 - Math.cos(pi * t)) / 2;
}

function expIn(t) {
  return Math.pow(2, 10 * t - 10);
}

function expOut(t) {
  return 1 - Math.pow(2, -10 * t);
}

function expInOut(t) {
  return ((t *= 2) <= 1 ? Math.pow(2, 10 * t - 10) : 2 - Math.pow(2, 10 - 10 * t)) / 2;
}

function circleIn(t) {
  return 1 - Math.sqrt(1 - t * t);
}

function circleOut(t) {
  return Math.sqrt(1 - --t * t);
}

function circleInOut(t) {
  return ((t *= 2) <= 1 ? 1 - Math.sqrt(1 - t * t) : Math.sqrt(1 - (t -= 2) * t) + 1) / 2;
}

var b1 = 4 / 11,
    b2 = 6 / 11,
    b3 = 8 / 11,
    b4 = 3 / 4,
    b5 = 9 / 11,
    b6 = 10 / 11,
    b7 = 15 / 16,
    b8 = 21 / 22,
    b9 = 63 / 64,
    b0 = 1 / b1 / b1;

function bounceIn(t) {
  return 1 - bounceOut(1 - t);
}

function bounceOut(t) {
  return (t = +t) < b1 ? b0 * t * t : t < b3 ? b0 * (t -= b2) * t + b4 : t < b6 ? b0 * (t -= b5) * t + b7 : b0 * (t -= b8) * t + b9;
}

function bounceInOut(t) {
  return ((t *= 2) <= 1 ? 1 - bounceOut(1 - t) : bounceOut(t - 1) + 1) / 2;
}

var overshoot = 1.70158;

var backIn = (function custom(s) {
  s = +s;

  function backIn(t) {
    return t * t * ((s + 1) * t - s);
  }

  backIn.overshoot = custom;

  return backIn;
})(overshoot);

var backOut = (function custom(s) {
  s = +s;

  function backOut(t) {
    return --t * t * ((s + 1) * t + s) + 1;
  }

  backOut.overshoot = custom;

  return backOut;
})(overshoot);

var backInOut = (function custom(s) {
  s = +s;

  function backInOut(t) {
    return ((t *= 2) < 1 ? t * t * ((s + 1) * t - s) : (t -= 2) * t * ((s + 1) * t + s) + 2) / 2;
  }

  backInOut.overshoot = custom;

  return backInOut;
})(overshoot);

var tau = 2 * Math.PI,
    amplitude = 1,
    period = 0.3;

var elasticIn = (function custom(a, p) {
  var s = Math.asin(1 / (a = Math.max(1, a))) * (p /= tau);

  function elasticIn(t) {
    return a * Math.pow(2, 10 * --t) * Math.sin((s - t) / p);
  }

  elasticIn.amplitude = function(a) { return custom(a, p * tau); };
  elasticIn.period = function(p) { return custom(a, p); };

  return elasticIn;
})(amplitude, period);

var elasticOut = (function custom(a, p) {
  var s = Math.asin(1 / (a = Math.max(1, a))) * (p /= tau);

  function elasticOut(t) {
    return 1 - a * Math.pow(2, -10 * (t = +t)) * Math.sin((t + s) / p);
  }

  elasticOut.amplitude = function(a) { return custom(a, p * tau); };
  elasticOut.period = function(p) { return custom(a, p); };

  return elasticOut;
})(amplitude, period);

var elasticInOut = (function custom(a, p) {
  var s = Math.asin(1 / (a = Math.max(1, a))) * (p /= tau);

  function elasticInOut(t) {
    return ((t = t * 2 - 1) < 0
        ? a * Math.pow(2, 10 * t) * Math.sin((s - t) / p)
        : 2 - a * Math.pow(2, -10 * t) * Math.sin((s + t) / p)) / 2;
  }

  elasticInOut.amplitude = function(a) { return custom(a, p * tau); };
  elasticInOut.period = function(p) { return custom(a, p); };

  return elasticInOut;
})(amplitude, period);

exports.easeLinear = linear;
exports.easeQuad = quadInOut;
exports.easeQuadIn = quadIn;
exports.easeQuadOut = quadOut;
exports.easeQuadInOut = quadInOut;
exports.easeCubic = cubicInOut;
exports.easeCubicIn = cubicIn;
exports.easeCubicOut = cubicOut;
exports.easeCubicInOut = cubicInOut;
exports.easePoly = polyInOut;
exports.easePolyIn = polyIn;
exports.easePolyOut = polyOut;
exports.easePolyInOut = polyInOut;
exports.easeSin = sinInOut;
exports.easeSinIn = sinIn;
exports.easeSinOut = sinOut;
exports.easeSinInOut = sinInOut;
exports.easeExp = expInOut;
exports.easeExpIn = expIn;
exports.easeExpOut = expOut;
exports.easeExpInOut = expInOut;
exports.easeCircle = circleInOut;
exports.easeCircleIn = circleIn;
exports.easeCircleOut = circleOut;
exports.easeCircleInOut = circleInOut;
exports.easeBounce = bounceOut;
exports.easeBounceIn = bounceIn;
exports.easeBounceOut = bounceOut;
exports.easeBounceInOut = bounceInOut;
exports.easeBack = backInOut;
exports.easeBackIn = backIn;
exports.easeBackOut = backOut;
exports.easeBackInOut = backInOut;
exports.easeElastic = elasticOut;
exports.easeElasticIn = elasticIn;
exports.easeElasticOut = elasticOut;
exports.easeElasticInOut = elasticInOut;

Object.defineProperty(exports, '__esModule', { value: true });

})));

},{}],36:[function(require,module,exports){
// https://d3js.org/d3-fetch/ v1.1.2 Copyright 2018 Mike Bostock
(function (global, factory) {
typeof exports === 'object' && typeof module !== 'undefined' ? factory(exports, require('d3-dsv')) :
typeof define === 'function' && define.amd ? define(['exports', 'd3-dsv'], factory) :
(factory((global.d3 = global.d3 || {}),global.d3));
}(this, (function (exports,d3Dsv) { 'use strict';

function responseBlob(response) {
  if (!response.ok) throw new Error(response.status + " " + response.statusText);
  return response.blob();
}

function blob(input, init) {
  return fetch(input, init).then(responseBlob);
}

function responseArrayBuffer(response) {
  if (!response.ok) throw new Error(response.status + " " + response.statusText);
  return response.arrayBuffer();
}

function buffer(input, init) {
  return fetch(input, init).then(responseArrayBuffer);
}

function responseText(response) {
  if (!response.ok) throw new Error(response.status + " " + response.statusText);
  return response.text();
}

function text(input, init) {
  return fetch(input, init).then(responseText);
}

function dsvParse(parse) {
  return function(input, init, row) {
    if (arguments.length === 2 && typeof init === "function") row = init, init = undefined;
    return text(input, init).then(function(response) {
      return parse(response, row);
    });
  };
}

function dsv(delimiter, input, init, row) {
  if (arguments.length === 3 && typeof init === "function") row = init, init = undefined;
  var format = d3Dsv.dsvFormat(delimiter);
  return text(input, init).then(function(response) {
    return format.parse(response, row);
  });
}

var csv = dsvParse(d3Dsv.csvParse);
var tsv = dsvParse(d3Dsv.tsvParse);

function image(input, init) {
  return new Promise(function(resolve, reject) {
    var image = new Image;
    for (var key in init) image[key] = init[key];
    image.onerror = reject;
    image.onload = function() { resolve(image); };
    image.src = input;
  });
}

function responseJson(response) {
  if (!response.ok) throw new Error(response.status + " " + response.statusText);
  return response.json();
}

function json(input, init) {
  return fetch(input, init).then(responseJson);
}

function parser(type) {
  return function(input, init)  {
    return text(input, init).then(function(text$$1) {
      return (new DOMParser).parseFromString(text$$1, type);
    });
  };
}

var xml = parser("application/xml");

var html = parser("text/html");

var svg = parser("image/svg+xml");

exports.blob = blob;
exports.buffer = buffer;
exports.dsv = dsv;
exports.csv = csv;
exports.tsv = tsv;
exports.image = image;
exports.json = json;
exports.text = text;
exports.xml = xml;
exports.html = html;
exports.svg = svg;

Object.defineProperty(exports, '__esModule', { value: true });

})));

},{"d3-dsv":34}],37:[function(require,module,exports){
// https://d3js.org/d3-force/ v1.2.1 Copyright 2019 Mike Bostock
(function (global, factory) {
typeof exports === 'object' && typeof module !== 'undefined' ? factory(exports, require('d3-quadtree'), require('d3-collection'), require('d3-dispatch'), require('d3-timer')) :
typeof define === 'function' && define.amd ? define(['exports', 'd3-quadtree', 'd3-collection', 'd3-dispatch', 'd3-timer'], factory) :
(factory((global.d3 = global.d3 || {}),global.d3,global.d3,global.d3,global.d3));
}(this, (function (exports,d3Quadtree,d3Collection,d3Dispatch,d3Timer) { 'use strict';

function center(x, y) {
  var nodes;

  if (x == null) x = 0;
  if (y == null) y = 0;

  function force() {
    var i,
        n = nodes.length,
        node,
        sx = 0,
        sy = 0;

    for (i = 0; i < n; ++i) {
      node = nodes[i], sx += node.x, sy += node.y;
    }

    for (sx = sx / n - x, sy = sy / n - y, i = 0; i < n; ++i) {
      node = nodes[i], node.x -= sx, node.y -= sy;
    }
  }

  force.initialize = function(_) {
    nodes = _;
  };

  force.x = function(_) {
    return arguments.length ? (x = +_, force) : x;
  };

  force.y = function(_) {
    return arguments.length ? (y = +_, force) : y;
  };

  return force;
}

function constant(x) {
  return function() {
    return x;
  };
}

function jiggle() {
  return (Math.random() - 0.5) * 1e-6;
}

function x(d) {
  return d.x + d.vx;
}

function y(d) {
  return d.y + d.vy;
}

function collide(radius) {
  var nodes,
      radii,
      strength = 1,
      iterations = 1;

  if (typeof radius !== "function") radius = constant(radius == null ? 1 : +radius);

  function force() {
    var i, n = nodes.length,
        tree,
        node,
        xi,
        yi,
        ri,
        ri2;

    for (var k = 0; k < iterations; ++k) {
      tree = d3Quadtree.quadtree(nodes, x, y).visitAfter(prepare);
      for (i = 0; i < n; ++i) {
        node = nodes[i];
        ri = radii[node.index], ri2 = ri * ri;
        xi = node.x + node.vx;
        yi = node.y + node.vy;
        tree.visit(apply);
      }
    }

    function apply(quad, x0, y0, x1, y1) {
      var data = quad.data, rj = quad.r, r = ri + rj;
      if (data) {
        if (data.index > node.index) {
          var x = xi - data.x - data.vx,
              y = yi - data.y - data.vy,
              l = x * x + y * y;
          if (l < r * r) {
            if (x === 0) x = jiggle(), l += x * x;
            if (y === 0) y = jiggle(), l += y * y;
            l = (r - (l = Math.sqrt(l))) / l * strength;
            node.vx += (x *= l) * (r = (rj *= rj) / (ri2 + rj));
            node.vy += (y *= l) * r;
            data.vx -= x * (r = 1 - r);
            data.vy -= y * r;
          }
        }
        return;
      }
      return x0 > xi + r || x1 < xi - r || y0 > yi + r || y1 < yi - r;
    }
  }

  function prepare(quad) {
    if (quad.data) return quad.r = radii[quad.data.index];
    for (var i = quad.r = 0; i < 4; ++i) {
      if (quad[i] && quad[i].r > quad.r) {
        quad.r = quad[i].r;
      }
    }
  }

  function initialize() {
    if (!nodes) return;
    var i, n = nodes.length, node;
    radii = new Array(n);
    for (i = 0; i < n; ++i) node = nodes[i], radii[node.index] = +radius(node, i, nodes);
  }

  force.initialize = function(_) {
    nodes = _;
    initialize();
  };

  force.iterations = function(_) {
    return arguments.length ? (iterations = +_, force) : iterations;
  };

  force.strength = function(_) {
    return arguments.length ? (strength = +_, force) : strength;
  };

  force.radius = function(_) {
    return arguments.length ? (radius = typeof _ === "function" ? _ : constant(+_), initialize(), force) : radius;
  };

  return force;
}

function index(d) {
  return d.index;
}

function find(nodeById, nodeId) {
  var node = nodeById.get(nodeId);
  if (!node) throw new Error("missing: " + nodeId);
  return node;
}

function link(links) {
  var id = index,
      strength = defaultStrength,
      strengths,
      distance = constant(30),
      distances,
      nodes,
      count,
      bias,
      iterations = 1;

  if (links == null) links = [];

  function defaultStrength(link) {
    return 1 / Math.min(count[link.source.index], count[link.target.index]);
  }

  function force(alpha) {
    for (var k = 0, n = links.length; k < iterations; ++k) {
      for (var i = 0, link, source, target, x, y, l, b; i < n; ++i) {
        link = links[i], source = link.source, target = link.target;
        x = target.x + target.vx - source.x - source.vx || jiggle();
        y = target.y + target.vy - source.y - source.vy || jiggle();
        l = Math.sqrt(x * x + y * y);
        l = (l - distances[i]) / l * alpha * strengths[i];
        x *= l, y *= l;
        target.vx -= x * (b = bias[i]);
        target.vy -= y * b;
        source.vx += x * (b = 1 - b);
        source.vy += y * b;
      }
    }
  }

  function initialize() {
    if (!nodes) return;

    var i,
        n = nodes.length,
        m = links.length,
        nodeById = d3Collection.map(nodes, id),
        link;

    for (i = 0, count = new Array(n); i < m; ++i) {
      link = links[i], link.index = i;
      if (typeof link.source !== "object") link.source = find(nodeById, link.source);
      if (typeof link.target !== "object") link.target = find(nodeById, link.target);
      count[link.source.index] = (count[link.source.index] || 0) + 1;
      count[link.target.index] = (count[link.target.index] || 0) + 1;
    }

    for (i = 0, bias = new Array(m); i < m; ++i) {
      link = links[i], bias[i] = count[link.source.index] / (count[link.source.index] + count[link.target.index]);
    }

    strengths = new Array(m), initializeStrength();
    distances = new Array(m), initializeDistance();
  }

  function initializeStrength() {
    if (!nodes) return;

    for (var i = 0, n = links.length; i < n; ++i) {
      strengths[i] = +strength(links[i], i, links);
    }
  }

  function initializeDistance() {
    if (!nodes) return;

    for (var i = 0, n = links.length; i < n; ++i) {
      distances[i] = +distance(links[i], i, links);
    }
  }

  force.initialize = function(_) {
    nodes = _;
    initialize();
  };

  force.links = function(_) {
    return arguments.length ? (links = _, initialize(), force) : links;
  };

  force.id = function(_) {
    return arguments.length ? (id = _, force) : id;
  };

  force.iterations = function(_) {
    return arguments.length ? (iterations = +_, force) : iterations;
  };

  force.strength = function(_) {
    return arguments.length ? (strength = typeof _ === "function" ? _ : constant(+_), initializeStrength(), force) : strength;
  };

  force.distance = function(_) {
    return arguments.length ? (distance = typeof _ === "function" ? _ : constant(+_), initializeDistance(), force) : distance;
  };

  return force;
}

function x$1(d) {
  return d.x;
}

function y$1(d) {
  return d.y;
}

var initialRadius = 10,
    initialAngle = Math.PI * (3 - Math.sqrt(5));

function simulation(nodes) {
  var simulation,
      alpha = 1,
      alphaMin = 0.001,
      alphaDecay = 1 - Math.pow(alphaMin, 1 / 300),
      alphaTarget = 0,
      velocityDecay = 0.6,
      forces = d3Collection.map(),
      stepper = d3Timer.timer(step),
      event = d3Dispatch.dispatch("tick", "end");

  if (nodes == null) nodes = [];

  function step() {
    tick();
    event.call("tick", simulation);
    if (alpha < alphaMin) {
      stepper.stop();
      event.call("end", simulation);
    }
  }

  function tick(iterations) {
    var i, n = nodes.length, node;

    if (iterations === undefined) iterations = 1;

    for (var k = 0; k < iterations; ++k) {
      alpha += (alphaTarget - alpha) * alphaDecay;

      forces.each(function (force) {
        force(alpha);
      });

      for (i = 0; i < n; ++i) {
        node = nodes[i];
        if (node.fx == null) node.x += node.vx *= velocityDecay;
        else node.x = node.fx, node.vx = 0;
        if (node.fy == null) node.y += node.vy *= velocityDecay;
        else node.y = node.fy, node.vy = 0;
      }
    }

    return simulation;
  }

  function initializeNodes() {
    for (var i = 0, n = nodes.length, node; i < n; ++i) {
      node = nodes[i], node.index = i;
      if (node.fx != null) node.x = node.fx;
      if (node.fy != null) node.y = node.fy;
      if (isNaN(node.x) || isNaN(node.y)) {
        var radius = initialRadius * Math.sqrt(i), angle = i * initialAngle;
        node.x = radius * Math.cos(angle);
        node.y = radius * Math.sin(angle);
      }
      if (isNaN(node.vx) || isNaN(node.vy)) {
        node.vx = node.vy = 0;
      }
    }
  }

  function initializeForce(force) {
    if (force.initialize) force.initialize(nodes);
    return force;
  }

  initializeNodes();

  return simulation = {
    tick: tick,

    restart: function() {
      return stepper.restart(step), simulation;
    },

    stop: function() {
      return stepper.stop(), simulation;
    },

    nodes: function(_) {
      return arguments.length ? (nodes = _, initializeNodes(), forces.each(initializeForce), simulation) : nodes;
    },

    alpha: function(_) {
      return arguments.length ? (alpha = +_, simulation) : alpha;
    },

    alphaMin: function(_) {
      return arguments.length ? (alphaMin = +_, simulation) : alphaMin;
    },

    alphaDecay: function(_) {
      return arguments.length ? (alphaDecay = +_, simulation) : +alphaDecay;
    },

    alphaTarget: function(_) {
      return arguments.length ? (alphaTarget = +_, simulation) : alphaTarget;
    },

    velocityDecay: function(_) {
      return arguments.length ? (velocityDecay = 1 - _, simulation) : 1 - velocityDecay;
    },

    force: function(name, _) {
      return arguments.length > 1 ? ((_ == null ? forces.remove(name) : forces.set(name, initializeForce(_))), simulation) : forces.get(name);
    },

    find: function(x, y, radius) {
      var i = 0,
          n = nodes.length,
          dx,
          dy,
          d2,
          node,
          closest;

      if (radius == null) radius = Infinity;
      else radius *= radius;

      for (i = 0; i < n; ++i) {
        node = nodes[i];
        dx = x - node.x;
        dy = y - node.y;
        d2 = dx * dx + dy * dy;
        if (d2 < radius) closest = node, radius = d2;
      }

      return closest;
    },

    on: function(name, _) {
      return arguments.length > 1 ? (event.on(name, _), simulation) : event.on(name);
    }
  };
}

function manyBody() {
  var nodes,
      node,
      alpha,
      strength = constant(-30),
      strengths,
      distanceMin2 = 1,
      distanceMax2 = Infinity,
      theta2 = 0.81;

  function force(_) {
    var i, n = nodes.length, tree = d3Quadtree.quadtree(nodes, x$1, y$1).visitAfter(accumulate);
    for (alpha = _, i = 0; i < n; ++i) node = nodes[i], tree.visit(apply);
  }

  function initialize() {
    if (!nodes) return;
    var i, n = nodes.length, node;
    strengths = new Array(n);
    for (i = 0; i < n; ++i) node = nodes[i], strengths[node.index] = +strength(node, i, nodes);
  }

  function accumulate(quad) {
    var strength = 0, q, c, weight = 0, x, y, i;

    // For internal nodes, accumulate forces from child quadrants.
    if (quad.length) {
      for (x = y = i = 0; i < 4; ++i) {
        if ((q = quad[i]) && (c = Math.abs(q.value))) {
          strength += q.value, weight += c, x += c * q.x, y += c * q.y;
        }
      }
      quad.x = x / weight;
      quad.y = y / weight;
    }

    // For leaf nodes, accumulate forces from coincident quadrants.
    else {
      q = quad;
      q.x = q.data.x;
      q.y = q.data.y;
      do strength += strengths[q.data.index];
      while (q = q.next);
    }

    quad.value = strength;
  }

  function apply(quad, x1, _, x2) {
    if (!quad.value) return true;

    var x = quad.x - node.x,
        y = quad.y - node.y,
        w = x2 - x1,
        l = x * x + y * y;

    // Apply the Barnes-Hut approximation if possible.
    // Limit forces for very close nodes; randomize direction if coincident.
    if (w * w / theta2 < l) {
      if (l < distanceMax2) {
        if (x === 0) x = jiggle(), l += x * x;
        if (y === 0) y = jiggle(), l += y * y;
        if (l < distanceMin2) l = Math.sqrt(distanceMin2 * l);
        node.vx += x * quad.value * alpha / l;
        node.vy += y * quad.value * alpha / l;
      }
      return true;
    }

    // Otherwise, process points directly.
    else if (quad.length || l >= distanceMax2) return;

    // Limit forces for very close nodes; randomize direction if coincident.
    if (quad.data !== node || quad.next) {
      if (x === 0) x = jiggle(), l += x * x;
      if (y === 0) y = jiggle(), l += y * y;
      if (l < distanceMin2) l = Math.sqrt(distanceMin2 * l);
    }

    do if (quad.data !== node) {
      w = strengths[quad.data.index] * alpha / l;
      node.vx += x * w;
      node.vy += y * w;
    } while (quad = quad.next);
  }

  force.initialize = function(_) {
    nodes = _;
    initialize();
  };

  force.strength = function(_) {
    return arguments.length ? (strength = typeof _ === "function" ? _ : constant(+_), initialize(), force) : strength;
  };

  force.distanceMin = function(_) {
    return arguments.length ? (distanceMin2 = _ * _, force) : Math.sqrt(distanceMin2);
  };

  force.distanceMax = function(_) {
    return arguments.length ? (distanceMax2 = _ * _, force) : Math.sqrt(distanceMax2);
  };

  force.theta = function(_) {
    return arguments.length ? (theta2 = _ * _, force) : Math.sqrt(theta2);
  };

  return force;
}

function radial(radius, x, y) {
  var nodes,
      strength = constant(0.1),
      strengths,
      radiuses;

  if (typeof radius !== "function") radius = constant(+radius);
  if (x == null) x = 0;
  if (y == null) y = 0;

  function force(alpha) {
    for (var i = 0, n = nodes.length; i < n; ++i) {
      var node = nodes[i],
          dx = node.x - x || 1e-6,
          dy = node.y - y || 1e-6,
          r = Math.sqrt(dx * dx + dy * dy),
          k = (radiuses[i] - r) * strengths[i] * alpha / r;
      node.vx += dx * k;
      node.vy += dy * k;
    }
  }

  function initialize() {
    if (!nodes) return;
    var i, n = nodes.length;
    strengths = new Array(n);
    radiuses = new Array(n);
    for (i = 0; i < n; ++i) {
      radiuses[i] = +radius(nodes[i], i, nodes);
      strengths[i] = isNaN(radiuses[i]) ? 0 : +strength(nodes[i], i, nodes);
    }
  }

  force.initialize = function(_) {
    nodes = _, initialize();
  };

  force.strength = function(_) {
    return arguments.length ? (strength = typeof _ === "function" ? _ : constant(+_), initialize(), force) : strength;
  };

  force.radius = function(_) {
    return arguments.length ? (radius = typeof _ === "function" ? _ : constant(+_), initialize(), force) : radius;
  };

  force.x = function(_) {
    return arguments.length ? (x = +_, force) : x;
  };

  force.y = function(_) {
    return arguments.length ? (y = +_, force) : y;
  };

  return force;
}

function x$2(x) {
  var strength = constant(0.1),
      nodes,
      strengths,
      xz;

  if (typeof x !== "function") x = constant(x == null ? 0 : +x);

  function force(alpha) {
    for (var i = 0, n = nodes.length, node; i < n; ++i) {
      node = nodes[i], node.vx += (xz[i] - node.x) * strengths[i] * alpha;
    }
  }

  function initialize() {
    if (!nodes) return;
    var i, n = nodes.length;
    strengths = new Array(n);
    xz = new Array(n);
    for (i = 0; i < n; ++i) {
      strengths[i] = isNaN(xz[i] = +x(nodes[i], i, nodes)) ? 0 : +strength(nodes[i], i, nodes);
    }
  }

  force.initialize = function(_) {
    nodes = _;
    initialize();
  };

  force.strength = function(_) {
    return arguments.length ? (strength = typeof _ === "function" ? _ : constant(+_), initialize(), force) : strength;
  };

  force.x = function(_) {
    return arguments.length ? (x = typeof _ === "function" ? _ : constant(+_), initialize(), force) : x;
  };

  return force;
}

function y$2(y) {
  var strength = constant(0.1),
      nodes,
      strengths,
      yz;

  if (typeof y !== "function") y = constant(y == null ? 0 : +y);

  function force(alpha) {
    for (var i = 0, n = nodes.length, node; i < n; ++i) {
      node = nodes[i], node.vy += (yz[i] - node.y) * strengths[i] * alpha;
    }
  }

  function initialize() {
    if (!nodes) return;
    var i, n = nodes.length;
    strengths = new Array(n);
    yz = new Array(n);
    for (i = 0; i < n; ++i) {
      strengths[i] = isNaN(yz[i] = +y(nodes[i], i, nodes)) ? 0 : +strength(nodes[i], i, nodes);
    }
  }

  force.initialize = function(_) {
    nodes = _;
    initialize();
  };

  force.strength = function(_) {
    return arguments.length ? (strength = typeof _ === "function" ? _ : constant(+_), initialize(), force) : strength;
  };

  force.y = function(_) {
    return arguments.length ? (y = typeof _ === "function" ? _ : constant(+_), initialize(), force) : y;
  };

  return force;
}

exports.forceCenter = center;
exports.forceCollide = collide;
exports.forceLink = link;
exports.forceManyBody = manyBody;
exports.forceRadial = radial;
exports.forceSimulation = simulation;
exports.forceX = x$2;
exports.forceY = y$2;

Object.defineProperty(exports, '__esModule', { value: true });

})));

},{"d3-collection":29,"d3-dispatch":32,"d3-quadtree":44,"d3-timer":52}],38:[function(require,module,exports){
// https://d3js.org/d3-format/ v1.4.1 Copyright 2019 Mike Bostock
(function (global, factory) {
typeof exports === 'object' && typeof module !== 'undefined' ? factory(exports) :
typeof define === 'function' && define.amd ? define(['exports'], factory) :
(global = global || self, factory(global.d3 = global.d3 || {}));
}(this, function (exports) { 'use strict';

// Computes the decimal coefficient and exponent of the specified number x with
// significant digits p, where x is positive and p is in [1, 21] or undefined.
// For example, formatDecimal(1.23) returns ["123", 0].
function formatDecimal(x, p) {
  if ((i = (x = p ? x.toExponential(p - 1) : x.toExponential()).indexOf("e")) < 0) return null; // NaN, ±Infinity
  var i, coefficient = x.slice(0, i);

  // The string returned by toExponential either has the form \d\.\d+e[-+]\d+
  // (e.g., 1.2e+3) or the form \de[-+]\d+ (e.g., 1e+3).
  return [
    coefficient.length > 1 ? coefficient[0] + coefficient.slice(2) : coefficient,
    +x.slice(i + 1)
  ];
}

function exponent(x) {
  return x = formatDecimal(Math.abs(x)), x ? x[1] : NaN;
}

function formatGroup(grouping, thousands) {
  return function(value, width) {
    var i = value.length,
        t = [],
        j = 0,
        g = grouping[0],
        length = 0;

    while (i > 0 && g > 0) {
      if (length + g + 1 > width) g = Math.max(1, width - length);
      t.push(value.substring(i -= g, i + g));
      if ((length += g + 1) > width) break;
      g = grouping[j = (j + 1) % grouping.length];
    }

    return t.reverse().join(thousands);
  };
}

function formatNumerals(numerals) {
  return function(value) {
    return value.replace(/[0-9]/g, function(i) {
      return numerals[+i];
    });
  };
}

// [[fill]align][sign][symbol][0][width][,][.precision][~][type]
var re = /^(?:(.)?([<>=^]))?([+\-( ])?([$#])?(0)?(\d+)?(,)?(\.\d+)?(~)?([a-z%])?$/i;

function formatSpecifier(specifier) {
  if (!(match = re.exec(specifier))) throw new Error("invalid format: " + specifier);
  var match;
  return new FormatSpecifier({
    fill: match[1],
    align: match[2],
    sign: match[3],
    symbol: match[4],
    zero: match[5],
    width: match[6],
    comma: match[7],
    precision: match[8] && match[8].slice(1),
    trim: match[9],
    type: match[10]
  });
}

formatSpecifier.prototype = FormatSpecifier.prototype; // instanceof

function FormatSpecifier(specifier) {
  this.fill = specifier.fill === undefined ? " " : specifier.fill + "";
  this.align = specifier.align === undefined ? ">" : specifier.align + "";
  this.sign = specifier.sign === undefined ? "-" : specifier.sign + "";
  this.symbol = specifier.symbol === undefined ? "" : specifier.symbol + "";
  this.zero = !!specifier.zero;
  this.width = specifier.width === undefined ? undefined : +specifier.width;
  this.comma = !!specifier.comma;
  this.precision = specifier.precision === undefined ? undefined : +specifier.precision;
  this.trim = !!specifier.trim;
  this.type = specifier.type === undefined ? "" : specifier.type + "";
}

FormatSpecifier.prototype.toString = function() {
  return this.fill
      + this.align
      + this.sign
      + this.symbol
      + (this.zero ? "0" : "")
      + (this.width === undefined ? "" : Math.max(1, this.width | 0))
      + (this.comma ? "," : "")
      + (this.precision === undefined ? "" : "." + Math.max(0, this.precision | 0))
      + (this.trim ? "~" : "")
      + this.type;
};

// Trims insignificant zeros, e.g., replaces 1.2000k with 1.2k.
function formatTrim(s) {
  out: for (var n = s.length, i = 1, i0 = -1, i1; i < n; ++i) {
    switch (s[i]) {
      case ".": i0 = i1 = i; break;
      case "0": if (i0 === 0) i0 = i; i1 = i; break;
      default: if (i0 > 0) { if (!+s[i]) break out; i0 = 0; } break;
    }
  }
  return i0 > 0 ? s.slice(0, i0) + s.slice(i1 + 1) : s;
}

var prefixExponent;

function formatPrefixAuto(x, p) {
  var d = formatDecimal(x, p);
  if (!d) return x + "";
  var coefficient = d[0],
      exponent = d[1],
      i = exponent - (prefixExponent = Math.max(-8, Math.min(8, Math.floor(exponent / 3))) * 3) + 1,
      n = coefficient.length;
  return i === n ? coefficient
      : i > n ? coefficient + new Array(i - n + 1).join("0")
      : i > 0 ? coefficient.slice(0, i) + "." + coefficient.slice(i)
      : "0." + new Array(1 - i).join("0") + formatDecimal(x, Math.max(0, p + i - 1))[0]; // less than 1y!
}

function formatRounded(x, p) {
  var d = formatDecimal(x, p);
  if (!d) return x + "";
  var coefficient = d[0],
      exponent = d[1];
  return exponent < 0 ? "0." + new Array(-exponent).join("0") + coefficient
      : coefficient.length > exponent + 1 ? coefficient.slice(0, exponent + 1) + "." + coefficient.slice(exponent + 1)
      : coefficient + new Array(exponent - coefficient.length + 2).join("0");
}

var formatTypes = {
  "%": function(x, p) { return (x * 100).toFixed(p); },
  "b": function(x) { return Math.round(x).toString(2); },
  "c": function(x) { return x + ""; },
  "d": function(x) { return Math.round(x).toString(10); },
  "e": function(x, p) { return x.toExponential(p); },
  "f": function(x, p) { return x.toFixed(p); },
  "g": function(x, p) { return x.toPrecision(p); },
  "o": function(x) { return Math.round(x).toString(8); },
  "p": function(x, p) { return formatRounded(x * 100, p); },
  "r": formatRounded,
  "s": formatPrefixAuto,
  "X": function(x) { return Math.round(x).toString(16).toUpperCase(); },
  "x": function(x) { return Math.round(x).toString(16); }
};

function identity(x) {
  return x;
}

var map = Array.prototype.map,
    prefixes = ["y","z","a","f","p","n","µ","m","","k","M","G","T","P","E","Z","Y"];

function formatLocale(locale) {
  var group = locale.grouping === undefined || locale.thousands === undefined ? identity : formatGroup(map.call(locale.grouping, Number), locale.thousands + ""),
      currencyPrefix = locale.currency === undefined ? "" : locale.currency[0] + "",
      currencySuffix = locale.currency === undefined ? "" : locale.currency[1] + "",
      decimal = locale.decimal === undefined ? "." : locale.decimal + "",
      numerals = locale.numerals === undefined ? identity : formatNumerals(map.call(locale.numerals, String)),
      percent = locale.percent === undefined ? "%" : locale.percent + "",
      minus = locale.minus === undefined ? "-" : locale.minus + "",
      nan = locale.nan === undefined ? "NaN" : locale.nan + "";

  function newFormat(specifier) {
    specifier = formatSpecifier(specifier);

    var fill = specifier.fill,
        align = specifier.align,
        sign = specifier.sign,
        symbol = specifier.symbol,
        zero = specifier.zero,
        width = specifier.width,
        comma = specifier.comma,
        precision = specifier.precision,
        trim = specifier.trim,
        type = specifier.type;

    // The "n" type is an alias for ",g".
    if (type === "n") comma = true, type = "g";

    // The "" type, and any invalid type, is an alias for ".12~g".
    else if (!formatTypes[type]) precision === undefined && (precision = 12), trim = true, type = "g";

    // If zero fill is specified, padding goes after sign and before digits.
    if (zero || (fill === "0" && align === "=")) zero = true, fill = "0", align = "=";

    // Compute the prefix and suffix.
    // For SI-prefix, the suffix is lazily computed.
    var prefix = symbol === "$" ? currencyPrefix : symbol === "#" && /[boxX]/.test(type) ? "0" + type.toLowerCase() : "",
        suffix = symbol === "$" ? currencySuffix : /[%p]/.test(type) ? percent : "";

    // What format function should we use?
    // Is this an integer type?
    // Can this type generate exponential notation?
    var formatType = formatTypes[type],
        maybeSuffix = /[defgprs%]/.test(type);

    // Set the default precision if not specified,
    // or clamp the specified precision to the supported range.
    // For significant precision, it must be in [1, 21].
    // For fixed precision, it must be in [0, 20].
    precision = precision === undefined ? 6
        : /[gprs]/.test(type) ? Math.max(1, Math.min(21, precision))
        : Math.max(0, Math.min(20, precision));

    function format(value) {
      var valuePrefix = prefix,
          valueSuffix = suffix,
          i, n, c;

      if (type === "c") {
        valueSuffix = formatType(value) + valueSuffix;
        value = "";
      } else {
        value = +value;

        // Perform the initial formatting.
        var valueNegative = value < 0;
        value = isNaN(value) ? nan : formatType(Math.abs(value), precision);

        // Trim insignificant zeros.
        if (trim) value = formatTrim(value);

        // If a negative value rounds to zero during formatting, treat as positive.
        if (valueNegative && +value === 0) valueNegative = false;

        // Compute the prefix and suffix.
        valuePrefix = (valueNegative ? (sign === "(" ? sign : minus) : sign === "-" || sign === "(" ? "" : sign) + valuePrefix;

        valueSuffix = (type === "s" ? prefixes[8 + prefixExponent / 3] : "") + valueSuffix + (valueNegative && sign === "(" ? ")" : "");

        // Break the formatted value into the integer “value” part that can be
        // grouped, and fractional or exponential “suffix” part that is not.
        if (maybeSuffix) {
          i = -1, n = value.length;
          while (++i < n) {
            if (c = value.charCodeAt(i), 48 > c || c > 57) {
              valueSuffix = (c === 46 ? decimal + value.slice(i + 1) : value.slice(i)) + valueSuffix;
              value = value.slice(0, i);
              break;
            }
          }
        }
      }

      // If the fill character is not "0", grouping is applied before padding.
      if (comma && !zero) value = group(value, Infinity);

      // Compute the padding.
      var length = valuePrefix.length + value.length + valueSuffix.length,
          padding = length < width ? new Array(width - length + 1).join(fill) : "";

      // If the fill character is "0", grouping is applied after padding.
      if (comma && zero) value = group(padding + value, padding.length ? width - valueSuffix.length : Infinity), padding = "";

      // Reconstruct the final output based on the desired alignment.
      switch (align) {
        case "<": value = valuePrefix + value + valueSuffix + padding; break;
        case "=": value = valuePrefix + padding + value + valueSuffix; break;
        case "^": value = padding.slice(0, length = padding.length >> 1) + valuePrefix + value + valueSuffix + padding.slice(length); break;
        default: value = padding + valuePrefix + value + valueSuffix; break;
      }

      return numerals(value);
    }

    format.toString = function() {
      return specifier + "";
    };

    return format;
  }

  function formatPrefix(specifier, value) {
    var f = newFormat((specifier = formatSpecifier(specifier), specifier.type = "f", specifier)),
        e = Math.max(-8, Math.min(8, Math.floor(exponent(value) / 3))) * 3,
        k = Math.pow(10, -e),
        prefix = prefixes[8 + e / 3];
    return function(value) {
      return f(k * value) + prefix;
    };
  }

  return {
    format: newFormat,
    formatPrefix: formatPrefix
  };
}

var locale;

defaultLocale({
  decimal: ".",
  thousands: ",",
  grouping: [3],
  currency: ["$", ""],
  minus: "-"
});

function defaultLocale(definition) {
  locale = formatLocale(definition);
  exports.format = locale.format;
  exports.formatPrefix = locale.formatPrefix;
  return locale;
}

function precisionFixed(step) {
  return Math.max(0, -exponent(Math.abs(step)));
}

function precisionPrefix(step, value) {
  return Math.max(0, Math.max(-8, Math.min(8, Math.floor(exponent(value) / 3))) * 3 - exponent(Math.abs(step)));
}

function precisionRound(step, max) {
  step = Math.abs(step), max = Math.abs(max) - step;
  return Math.max(0, exponent(max) - exponent(step)) + 1;
}

exports.FormatSpecifier = FormatSpecifier;
exports.formatDefaultLocale = defaultLocale;
exports.formatLocale = formatLocale;
exports.formatSpecifier = formatSpecifier;
exports.precisionFixed = precisionFixed;
exports.precisionPrefix = precisionPrefix;
exports.precisionRound = precisionRound;

Object.defineProperty(exports, '__esModule', { value: true });

}));

},{}],39:[function(require,module,exports){
// https://d3js.org/d3-geo/ v1.11.6 Copyright 2019 Mike Bostock
(function (global, factory) {
typeof exports === 'object' && typeof module !== 'undefined' ? factory(exports, require('d3-array')) :
typeof define === 'function' && define.amd ? define(['exports', 'd3-array'], factory) :
(factory((global.d3 = global.d3 || {}),global.d3));
}(this, (function (exports,d3Array) { 'use strict';

// Adds floating point numbers with twice the normal precision.
// Reference: J. R. Shewchuk, Adaptive Precision Floating-Point Arithmetic and
// Fast Robust Geometric Predicates, Discrete & Computational Geometry 18(3)
// 305–363 (1997).
// Code adapted from GeographicLib by Charles F. F. Karney,
// http://geographiclib.sourceforge.net/

function adder() {
  return new Adder;
}

function Adder() {
  this.reset();
}

Adder.prototype = {
  constructor: Adder,
  reset: function() {
    this.s = // rounded value
    this.t = 0; // exact error
  },
  add: function(y) {
    add(temp, y, this.t);
    add(this, temp.s, this.s);
    if (this.s) this.t += temp.t;
    else this.s = temp.t;
  },
  valueOf: function() {
    return this.s;
  }
};

var temp = new Adder;

function add(adder, a, b) {
  var x = adder.s = a + b,
      bv = x - a,
      av = x - bv;
  adder.t = (a - av) + (b - bv);
}

var epsilon = 1e-6;
var epsilon2 = 1e-12;
var pi = Math.PI;
var halfPi = pi / 2;
var quarterPi = pi / 4;
var tau = pi * 2;

var degrees = 180 / pi;
var radians = pi / 180;

var abs = Math.abs;
var atan = Math.atan;
var atan2 = Math.atan2;
var cos = Math.cos;
var ceil = Math.ceil;
var exp = Math.exp;
var log = Math.log;
var pow = Math.pow;
var sin = Math.sin;
var sign = Math.sign || function(x) { return x > 0 ? 1 : x < 0 ? -1 : 0; };
var sqrt = Math.sqrt;
var tan = Math.tan;

function acos(x) {
  return x > 1 ? 0 : x < -1 ? pi : Math.acos(x);
}

function asin(x) {
  return x > 1 ? halfPi : x < -1 ? -halfPi : Math.asin(x);
}

function haversin(x) {
  return (x = sin(x / 2)) * x;
}

function noop() {}

function streamGeometry(geometry, stream) {
  if (geometry && streamGeometryType.hasOwnProperty(geometry.type)) {
    streamGeometryType[geometry.type](geometry, stream);
  }
}

var streamObjectType = {
  Feature: function(object, stream) {
    streamGeometry(object.geometry, stream);
  },
  FeatureCollection: function(object, stream) {
    var features = object.features, i = -1, n = features.length;
    while (++i < n) streamGeometry(features[i].geometry, stream);
  }
};

var streamGeometryType = {
  Sphere: function(object, stream) {
    stream.sphere();
  },
  Point: function(object, stream) {
    object = object.coordinates;
    stream.point(object[0], object[1], object[2]);
  },
  MultiPoint: function(object, stream) {
    var coordinates = object.coordinates, i = -1, n = coordinates.length;
    while (++i < n) object = coordinates[i], stream.point(object[0], object[1], object[2]);
  },
  LineString: function(object, stream) {
    streamLine(object.coordinates, stream, 0);
  },
  MultiLineString: function(object, stream) {
    var coordinates = object.coordinates, i = -1, n = coordinates.length;
    while (++i < n) streamLine(coordinates[i], stream, 0);
  },
  Polygon: function(object, stream) {
    streamPolygon(object.coordinates, stream);
  },
  MultiPolygon: function(object, stream) {
    var coordinates = object.coordinates, i = -1, n = coordinates.length;
    while (++i < n) streamPolygon(coordinates[i], stream);
  },
  GeometryCollection: function(object, stream) {
    var geometries = object.geometries, i = -1, n = geometries.length;
    while (++i < n) streamGeometry(geometries[i], stream);
  }
};

function streamLine(coordinates, stream, closed) {
  var i = -1, n = coordinates.length - closed, coordinate;
  stream.lineStart();
  while (++i < n) coordinate = coordinates[i], stream.point(coordinate[0], coordinate[1], coordinate[2]);
  stream.lineEnd();
}

function streamPolygon(coordinates, stream) {
  var i = -1, n = coordinates.length;
  stream.polygonStart();
  while (++i < n) streamLine(coordinates[i], stream, 1);
  stream.polygonEnd();
}

function geoStream(object, stream) {
  if (object && streamObjectType.hasOwnProperty(object.type)) {
    streamObjectType[object.type](object, stream);
  } else {
    streamGeometry(object, stream);
  }
}

var areaRingSum = adder();

var areaSum = adder(),
    lambda00,
    phi00,
    lambda0,
    cosPhi0,
    sinPhi0;

var areaStream = {
  point: noop,
  lineStart: noop,
  lineEnd: noop,
  polygonStart: function() {
    areaRingSum.reset();
    areaStream.lineStart = areaRingStart;
    areaStream.lineEnd = areaRingEnd;
  },
  polygonEnd: function() {
    var areaRing = +areaRingSum;
    areaSum.add(areaRing < 0 ? tau + areaRing : areaRing);
    this.lineStart = this.lineEnd = this.point = noop;
  },
  sphere: function() {
    areaSum.add(tau);
  }
};

function areaRingStart() {
  areaStream.point = areaPointFirst;
}

function areaRingEnd() {
  areaPoint(lambda00, phi00);
}

function areaPointFirst(lambda, phi) {
  areaStream.point = areaPoint;
  lambda00 = lambda, phi00 = phi;
  lambda *= radians, phi *= radians;
  lambda0 = lambda, cosPhi0 = cos(phi = phi / 2 + quarterPi), sinPhi0 = sin(phi);
}

function areaPoint(lambda, phi) {
  lambda *= radians, phi *= radians;
  phi = phi / 2 + quarterPi; // half the angular distance from south pole

  // Spherical excess E for a spherical triangle with vertices: south pole,
  // previous point, current point.  Uses a formula derived from Cagnoli’s
  // theorem.  See Todhunter, Spherical Trig. (1871), Sec. 103, Eq. (2).
  var dLambda = lambda - lambda0,
      sdLambda = dLambda >= 0 ? 1 : -1,
      adLambda = sdLambda * dLambda,
      cosPhi = cos(phi),
      sinPhi = sin(phi),
      k = sinPhi0 * sinPhi,
      u = cosPhi0 * cosPhi + k * cos(adLambda),
      v = k * sdLambda * sin(adLambda);
  areaRingSum.add(atan2(v, u));

  // Advance the previous points.
  lambda0 = lambda, cosPhi0 = cosPhi, sinPhi0 = sinPhi;
}

function area(object) {
  areaSum.reset();
  geoStream(object, areaStream);
  return areaSum * 2;
}

function spherical(cartesian) {
  return [atan2(cartesian[1], cartesian[0]), asin(cartesian[2])];
}

function cartesian(spherical) {
  var lambda = spherical[0], phi = spherical[1], cosPhi = cos(phi);
  return [cosPhi * cos(lambda), cosPhi * sin(lambda), sin(phi)];
}

function cartesianDot(a, b) {
  return a[0] * b[0] + a[1] * b[1] + a[2] * b[2];
}

function cartesianCross(a, b) {
  return [a[1] * b[2] - a[2] * b[1], a[2] * b[0] - a[0] * b[2], a[0] * b[1] - a[1] * b[0]];
}

// TODO return a
function cartesianAddInPlace(a, b) {
  a[0] += b[0], a[1] += b[1], a[2] += b[2];
}

function cartesianScale(vector, k) {
  return [vector[0] * k, vector[1] * k, vector[2] * k];
}

// TODO return d
function cartesianNormalizeInPlace(d) {
  var l = sqrt(d[0] * d[0] + d[1] * d[1] + d[2] * d[2]);
  d[0] /= l, d[1] /= l, d[2] /= l;
}

var lambda0$1, phi0, lambda1, phi1, // bounds
    lambda2, // previous lambda-coordinate
    lambda00$1, phi00$1, // first point
    p0, // previous 3D point
    deltaSum = adder(),
    ranges,
    range;

var boundsStream = {
  point: boundsPoint,
  lineStart: boundsLineStart,
  lineEnd: boundsLineEnd,
  polygonStart: function() {
    boundsStream.point = boundsRingPoint;
    boundsStream.lineStart = boundsRingStart;
    boundsStream.lineEnd = boundsRingEnd;
    deltaSum.reset();
    areaStream.polygonStart();
  },
  polygonEnd: function() {
    areaStream.polygonEnd();
    boundsStream.point = boundsPoint;
    boundsStream.lineStart = boundsLineStart;
    boundsStream.lineEnd = boundsLineEnd;
    if (areaRingSum < 0) lambda0$1 = -(lambda1 = 180), phi0 = -(phi1 = 90);
    else if (deltaSum > epsilon) phi1 = 90;
    else if (deltaSum < -epsilon) phi0 = -90;
    range[0] = lambda0$1, range[1] = lambda1;
  },
  sphere: function() {
    lambda0$1 = -(lambda1 = 180), phi0 = -(phi1 = 90);
  }
};

function boundsPoint(lambda, phi) {
  ranges.push(range = [lambda0$1 = lambda, lambda1 = lambda]);
  if (phi < phi0) phi0 = phi;
  if (phi > phi1) phi1 = phi;
}

function linePoint(lambda, phi) {
  var p = cartesian([lambda * radians, phi * radians]);
  if (p0) {
    var normal = cartesianCross(p0, p),
        equatorial = [normal[1], -normal[0], 0],
        inflection = cartesianCross(equatorial, normal);
    cartesianNormalizeInPlace(inflection);
    inflection = spherical(inflection);
    var delta = lambda - lambda2,
        sign$$1 = delta > 0 ? 1 : -1,
        lambdai = inflection[0] * degrees * sign$$1,
        phii,
        antimeridian = abs(delta) > 180;
    if (antimeridian ^ (sign$$1 * lambda2 < lambdai && lambdai < sign$$1 * lambda)) {
      phii = inflection[1] * degrees;
      if (phii > phi1) phi1 = phii;
    } else if (lambdai = (lambdai + 360) % 360 - 180, antimeridian ^ (sign$$1 * lambda2 < lambdai && lambdai < sign$$1 * lambda)) {
      phii = -inflection[1] * degrees;
      if (phii < phi0) phi0 = phii;
    } else {
      if (phi < phi0) phi0 = phi;
      if (phi > phi1) phi1 = phi;
    }
    if (antimeridian) {
      if (lambda < lambda2) {
        if (angle(lambda0$1, lambda) > angle(lambda0$1, lambda1)) lambda1 = lambda;
      } else {
        if (angle(lambda, lambda1) > angle(lambda0$1, lambda1)) lambda0$1 = lambda;
      }
    } else {
      if (lambda1 >= lambda0$1) {
        if (lambda < lambda0$1) lambda0$1 = lambda;
        if (lambda > lambda1) lambda1 = lambda;
      } else {
        if (lambda > lambda2) {
          if (angle(lambda0$1, lambda) > angle(lambda0$1, lambda1)) lambda1 = lambda;
        } else {
          if (angle(lambda, lambda1) > angle(lambda0$1, lambda1)) lambda0$1 = lambda;
        }
      }
    }
  } else {
    ranges.push(range = [lambda0$1 = lambda, lambda1 = lambda]);
  }
  if (phi < phi0) phi0 = phi;
  if (phi > phi1) phi1 = phi;
  p0 = p, lambda2 = lambda;
}

function boundsLineStart() {
  boundsStream.point = linePoint;
}

function boundsLineEnd() {
  range[0] = lambda0$1, range[1] = lambda1;
  boundsStream.point = boundsPoint;
  p0 = null;
}

function boundsRingPoint(lambda, phi) {
  if (p0) {
    var delta = lambda - lambda2;
    deltaSum.add(abs(delta) > 180 ? delta + (delta > 0 ? 360 : -360) : delta);
  } else {
    lambda00$1 = lambda, phi00$1 = phi;
  }
  areaStream.point(lambda, phi);
  linePoint(lambda, phi);
}

function boundsRingStart() {
  areaStream.lineStart();
}

function boundsRingEnd() {
  boundsRingPoint(lambda00$1, phi00$1);
  areaStream.lineEnd();
  if (abs(deltaSum) > epsilon) lambda0$1 = -(lambda1 = 180);
  range[0] = lambda0$1, range[1] = lambda1;
  p0 = null;
}

// Finds the left-right distance between two longitudes.
// This is almost the same as (lambda1 - lambda0 + 360°) % 360°, except that we want
// the distance between ±180° to be 360°.
function angle(lambda0, lambda1) {
  return (lambda1 -= lambda0) < 0 ? lambda1 + 360 : lambda1;
}

function rangeCompare(a, b) {
  return a[0] - b[0];
}

function rangeContains(range, x) {
  return range[0] <= range[1] ? range[0] <= x && x <= range[1] : x < range[0] || range[1] < x;
}

function bounds(feature) {
  var i, n, a, b, merged, deltaMax, delta;

  phi1 = lambda1 = -(lambda0$1 = phi0 = Infinity);
  ranges = [];
  geoStream(feature, boundsStream);

  // First, sort ranges by their minimum longitudes.
  if (n = ranges.length) {
    ranges.sort(rangeCompare);

    // Then, merge any ranges that overlap.
    for (i = 1, a = ranges[0], merged = [a]; i < n; ++i) {
      b = ranges[i];
      if (rangeContains(a, b[0]) || rangeContains(a, b[1])) {
        if (angle(a[0], b[1]) > angle(a[0], a[1])) a[1] = b[1];
        if (angle(b[0], a[1]) > angle(a[0], a[1])) a[0] = b[0];
      } else {
        merged.push(a = b);
      }
    }

    // Finally, find the largest gap between the merged ranges.
    // The final bounding box will be the inverse of this gap.
    for (deltaMax = -Infinity, n = merged.length - 1, i = 0, a = merged[n]; i <= n; a = b, ++i) {
      b = merged[i];
      if ((delta = angle(a[1], b[0])) > deltaMax) deltaMax = delta, lambda0$1 = b[0], lambda1 = a[1];
    }
  }

  ranges = range = null;

  return lambda0$1 === Infinity || phi0 === Infinity
      ? [[NaN, NaN], [NaN, NaN]]
      : [[lambda0$1, phi0], [lambda1, phi1]];
}

var W0, W1,
    X0, Y0, Z0,
    X1, Y1, Z1,
    X2, Y2, Z2,
    lambda00$2, phi00$2, // first point
    x0, y0, z0; // previous point

var centroidStream = {
  sphere: noop,
  point: centroidPoint,
  lineStart: centroidLineStart,
  lineEnd: centroidLineEnd,
  polygonStart: function() {
    centroidStream.lineStart = centroidRingStart;
    centroidStream.lineEnd = centroidRingEnd;
  },
  polygonEnd: function() {
    centroidStream.lineStart = centroidLineStart;
    centroidStream.lineEnd = centroidLineEnd;
  }
};

// Arithmetic mean of Cartesian vectors.
function centroidPoint(lambda, phi) {
  lambda *= radians, phi *= radians;
  var cosPhi = cos(phi);
  centroidPointCartesian(cosPhi * cos(lambda), cosPhi * sin(lambda), sin(phi));
}

function centroidPointCartesian(x, y, z) {
  ++W0;
  X0 += (x - X0) / W0;
  Y0 += (y - Y0) / W0;
  Z0 += (z - Z0) / W0;
}

function centroidLineStart() {
  centroidStream.point = centroidLinePointFirst;
}

function centroidLinePointFirst(lambda, phi) {
  lambda *= radians, phi *= radians;
  var cosPhi = cos(phi);
  x0 = cosPhi * cos(lambda);
  y0 = cosPhi * sin(lambda);
  z0 = sin(phi);
  centroidStream.point = centroidLinePoint;
  centroidPointCartesian(x0, y0, z0);
}

function centroidLinePoint(lambda, phi) {
  lambda *= radians, phi *= radians;
  var cosPhi = cos(phi),
      x = cosPhi * cos(lambda),
      y = cosPhi * sin(lambda),
      z = sin(phi),
      w = atan2(sqrt((w = y0 * z - z0 * y) * w + (w = z0 * x - x0 * z) * w + (w = x0 * y - y0 * x) * w), x0 * x + y0 * y + z0 * z);
  W1 += w;
  X1 += w * (x0 + (x0 = x));
  Y1 += w * (y0 + (y0 = y));
  Z1 += w * (z0 + (z0 = z));
  centroidPointCartesian(x0, y0, z0);
}

function centroidLineEnd() {
  centroidStream.point = centroidPoint;
}

// See J. E. Brock, The Inertia Tensor for a Spherical Triangle,
// J. Applied Mechanics 42, 239 (1975).
function centroidRingStart() {
  centroidStream.point = centroidRingPointFirst;
}

function centroidRingEnd() {
  centroidRingPoint(lambda00$2, phi00$2);
  centroidStream.point = centroidPoint;
}

function centroidRingPointFirst(lambda, phi) {
  lambda00$2 = lambda, phi00$2 = phi;
  lambda *= radians, phi *= radians;
  centroidStream.point = centroidRingPoint;
  var cosPhi = cos(phi);
  x0 = cosPhi * cos(lambda);
  y0 = cosPhi * sin(lambda);
  z0 = sin(phi);
  centroidPointCartesian(x0, y0, z0);
}

function centroidRingPoint(lambda, phi) {
  lambda *= radians, phi *= radians;
  var cosPhi = cos(phi),
      x = cosPhi * cos(lambda),
      y = cosPhi * sin(lambda),
      z = sin(phi),
      cx = y0 * z - z0 * y,
      cy = z0 * x - x0 * z,
      cz = x0 * y - y0 * x,
      m = sqrt(cx * cx + cy * cy + cz * cz),
      w = asin(m), // line weight = angle
      v = m && -w / m; // area weight multiplier
  X2 += v * cx;
  Y2 += v * cy;
  Z2 += v * cz;
  W1 += w;
  X1 += w * (x0 + (x0 = x));
  Y1 += w * (y0 + (y0 = y));
  Z1 += w * (z0 + (z0 = z));
  centroidPointCartesian(x0, y0, z0);
}

function centroid(object) {
  W0 = W1 =
  X0 = Y0 = Z0 =
  X1 = Y1 = Z1 =
  X2 = Y2 = Z2 = 0;
  geoStream(object, centroidStream);

  var x = X2,
      y = Y2,
      z = Z2,
      m = x * x + y * y + z * z;

  // If the area-weighted ccentroid is undefined, fall back to length-weighted ccentroid.
  if (m < epsilon2) {
    x = X1, y = Y1, z = Z1;
    // If the feature has zero length, fall back to arithmetic mean of point vectors.
    if (W1 < epsilon) x = X0, y = Y0, z = Z0;
    m = x * x + y * y + z * z;
    // If the feature still has an undefined ccentroid, then return.
    if (m < epsilon2) return [NaN, NaN];
  }

  return [atan2(y, x) * degrees, asin(z / sqrt(m)) * degrees];
}

function constant(x) {
  return function() {
    return x;
  };
}

function compose(a, b) {

  function compose(x, y) {
    return x = a(x, y), b(x[0], x[1]);
  }

  if (a.invert && b.invert) compose.invert = function(x, y) {
    return x = b.invert(x, y), x && a.invert(x[0], x[1]);
  };

  return compose;
}

function rotationIdentity(lambda, phi) {
  return [abs(lambda) > pi ? lambda + Math.round(-lambda / tau) * tau : lambda, phi];
}

rotationIdentity.invert = rotationIdentity;

function rotateRadians(deltaLambda, deltaPhi, deltaGamma) {
  return (deltaLambda %= tau) ? (deltaPhi || deltaGamma ? compose(rotationLambda(deltaLambda), rotationPhiGamma(deltaPhi, deltaGamma))
    : rotationLambda(deltaLambda))
    : (deltaPhi || deltaGamma ? rotationPhiGamma(deltaPhi, deltaGamma)
    : rotationIdentity);
}

function forwardRotationLambda(deltaLambda) {
  return function(lambda, phi) {
    return lambda += deltaLambda, [lambda > pi ? lambda - tau : lambda < -pi ? lambda + tau : lambda, phi];
  };
}

function rotationLambda(deltaLambda) {
  var rotation = forwardRotationLambda(deltaLambda);
  rotation.invert = forwardRotationLambda(-deltaLambda);
  return rotation;
}

function rotationPhiGamma(deltaPhi, deltaGamma) {
  var cosDeltaPhi = cos(deltaPhi),
      sinDeltaPhi = sin(deltaPhi),
      cosDeltaGamma = cos(deltaGamma),
      sinDeltaGamma = sin(deltaGamma);

  function rotation(lambda, phi) {
    var cosPhi = cos(phi),
        x = cos(lambda) * cosPhi,
        y = sin(lambda) * cosPhi,
        z = sin(phi),
        k = z * cosDeltaPhi + x * sinDeltaPhi;
    return [
      atan2(y * cosDeltaGamma - k * sinDeltaGamma, x * cosDeltaPhi - z * sinDeltaPhi),
      asin(k * cosDeltaGamma + y * sinDeltaGamma)
    ];
  }

  rotation.invert = function(lambda, phi) {
    var cosPhi = cos(phi),
        x = cos(lambda) * cosPhi,
        y = sin(lambda) * cosPhi,
        z = sin(phi),
        k = z * cosDeltaGamma - y * sinDeltaGamma;
    return [
      atan2(y * cosDeltaGamma + z * sinDeltaGamma, x * cosDeltaPhi + k * sinDeltaPhi),
      asin(k * cosDeltaPhi - x * sinDeltaPhi)
    ];
  };

  return rotation;
}

function rotation(rotate) {
  rotate = rotateRadians(rotate[0] * radians, rotate[1] * radians, rotate.length > 2 ? rotate[2] * radians : 0);

  function forward(coordinates) {
    coordinates = rotate(coordinates[0] * radians, coordinates[1] * radians);
    return coordinates[0] *= degrees, coordinates[1] *= degrees, coordinates;
  }

  forward.invert = function(coordinates) {
    coordinates = rotate.invert(coordinates[0] * radians, coordinates[1] * radians);
    return coordinates[0] *= degrees, coordinates[1] *= degrees, coordinates;
  };

  return forward;
}

// Generates a circle centered at [0°, 0°], with a given radius and precision.
function circleStream(stream, radius, delta, direction, t0, t1) {
  if (!delta) return;
  var cosRadius = cos(radius),
      sinRadius = sin(radius),
      step = direction * delta;
  if (t0 == null) {
    t0 = radius + direction * tau;
    t1 = radius - step / 2;
  } else {
    t0 = circleRadius(cosRadius, t0);
    t1 = circleRadius(cosRadius, t1);
    if (direction > 0 ? t0 < t1 : t0 > t1) t0 += direction * tau;
  }
  for (var point, t = t0; direction > 0 ? t > t1 : t < t1; t -= step) {
    point = spherical([cosRadius, -sinRadius * cos(t), -sinRadius * sin(t)]);
    stream.point(point[0], point[1]);
  }
}

// Returns the signed angle of a cartesian point relative to [cosRadius, 0, 0].
function circleRadius(cosRadius, point) {
  point = cartesian(point), point[0] -= cosRadius;
  cartesianNormalizeInPlace(point);
  var radius = acos(-point[1]);
  return ((-point[2] < 0 ? -radius : radius) + tau - epsilon) % tau;
}

function circle() {
  var center = constant([0, 0]),
      radius = constant(90),
      precision = constant(6),
      ring,
      rotate,
      stream = {point: point};

  function point(x, y) {
    ring.push(x = rotate(x, y));
    x[0] *= degrees, x[1] *= degrees;
  }

  function circle() {
    var c = center.apply(this, arguments),
        r = radius.apply(this, arguments) * radians,
        p = precision.apply(this, arguments) * radians;
    ring = [];
    rotate = rotateRadians(-c[0] * radians, -c[1] * radians, 0).invert;
    circleStream(stream, r, p, 1);
    c = {type: "Polygon", coordinates: [ring]};
    ring = rotate = null;
    return c;
  }

  circle.center = function(_) {
    return arguments.length ? (center = typeof _ === "function" ? _ : constant([+_[0], +_[1]]), circle) : center;
  };

  circle.radius = function(_) {
    return arguments.length ? (radius = typeof _ === "function" ? _ : constant(+_), circle) : radius;
  };

  circle.precision = function(_) {
    return arguments.length ? (precision = typeof _ === "function" ? _ : constant(+_), circle) : precision;
  };

  return circle;
}

function clipBuffer() {
  var lines = [],
      line;
  return {
    point: function(x, y) {
      line.push([x, y]);
    },
    lineStart: function() {
      lines.push(line = []);
    },
    lineEnd: noop,
    rejoin: function() {
      if (lines.length > 1) lines.push(lines.pop().concat(lines.shift()));
    },
    result: function() {
      var result = lines;
      lines = [];
      line = null;
      return result;
    }
  };
}

function pointEqual(a, b) {
  return abs(a[0] - b[0]) < epsilon && abs(a[1] - b[1]) < epsilon;
}

function Intersection(point, points, other, entry) {
  this.x = point;
  this.z = points;
  this.o = other; // another intersection
  this.e = entry; // is an entry?
  this.v = false; // visited
  this.n = this.p = null; // next & previous
}

// A generalized polygon clipping algorithm: given a polygon that has been cut
// into its visible line segments, and rejoins the segments by interpolating
// along the clip edge.
function clipRejoin(segments, compareIntersection, startInside, interpolate, stream) {
  var subject = [],
      clip = [],
      i,
      n;

  segments.forEach(function(segment) {
    if ((n = segment.length - 1) <= 0) return;
    var n, p0 = segment[0], p1 = segment[n], x;

    // If the first and last points of a segment are coincident, then treat as a
    // closed ring. TODO if all rings are closed, then the winding order of the
    // exterior ring should be checked.
    if (pointEqual(p0, p1)) {
      stream.lineStart();
      for (i = 0; i < n; ++i) stream.point((p0 = segment[i])[0], p0[1]);
      stream.lineEnd();
      return;
    }

    subject.push(x = new Intersection(p0, segment, null, true));
    clip.push(x.o = new Intersection(p0, null, x, false));
    subject.push(x = new Intersection(p1, segment, null, false));
    clip.push(x.o = new Intersection(p1, null, x, true));
  });

  if (!subject.length) return;

  clip.sort(compareIntersection);
  link(subject);
  link(clip);

  for (i = 0, n = clip.length; i < n; ++i) {
    clip[i].e = startInside = !startInside;
  }

  var start = subject[0],
      points,
      point;

  while (1) {
    // Find first unvisited intersection.
    var current = start,
        isSubject = true;
    while (current.v) if ((current = current.n) === start) return;
    points = current.z;
    stream.lineStart();
    do {
      current.v = current.o.v = true;
      if (current.e) {
        if (isSubject) {
          for (i = 0, n = points.length; i < n; ++i) stream.point((point = points[i])[0], point[1]);
        } else {
          interpolate(current.x, current.n.x, 1, stream);
        }
        current = current.n;
      } else {
        if (isSubject) {
          points = current.p.z;
          for (i = points.length - 1; i >= 0; --i) stream.point((point = points[i])[0], point[1]);
        } else {
          interpolate(current.x, current.p.x, -1, stream);
        }
        current = current.p;
      }
      current = current.o;
      points = current.z;
      isSubject = !isSubject;
    } while (!current.v);
    stream.lineEnd();
  }
}

function link(array) {
  if (!(n = array.length)) return;
  var n,
      i = 0,
      a = array[0],
      b;
  while (++i < n) {
    a.n = b = array[i];
    b.p = a;
    a = b;
  }
  a.n = b = array[0];
  b.p = a;
}

var sum = adder();

function longitude(point) {
  if (abs(point[0]) <= pi)
    return point[0];
  else
    return sign(point[0]) * ((abs(point[0]) + pi) % tau - pi);
}

function polygonContains(polygon, point) {
  var lambda = longitude(point),
      phi = point[1],
      sinPhi = sin(phi),
      normal = [sin(lambda), -cos(lambda), 0],
      angle = 0,
      winding = 0;

  sum.reset();

  if (sinPhi === 1) phi = halfPi + epsilon;
  else if (sinPhi === -1) phi = -halfPi - epsilon;

  for (var i = 0, n = polygon.length; i < n; ++i) {
    if (!(m = (ring = polygon[i]).length)) continue;
    var ring,
        m,
        point0 = ring[m - 1],
        lambda0 = longitude(point0),
        phi0 = point0[1] / 2 + quarterPi,
        sinPhi0 = sin(phi0),
        cosPhi0 = cos(phi0);

    for (var j = 0; j < m; ++j, lambda0 = lambda1, sinPhi0 = sinPhi1, cosPhi0 = cosPhi1, point0 = point1) {
      var point1 = ring[j],
          lambda1 = longitude(point1),
          phi1 = point1[1] / 2 + quarterPi,
          sinPhi1 = sin(phi1),
          cosPhi1 = cos(phi1),
          delta = lambda1 - lambda0,
          sign$$1 = delta >= 0 ? 1 : -1,
          absDelta = sign$$1 * delta,
          antimeridian = absDelta > pi,
          k = sinPhi0 * sinPhi1;

      sum.add(atan2(k * sign$$1 * sin(absDelta), cosPhi0 * cosPhi1 + k * cos(absDelta)));
      angle += antimeridian ? delta + sign$$1 * tau : delta;

      // Are the longitudes either side of the point’s meridian (lambda),
      // and are the latitudes smaller than the parallel (phi)?
      if (antimeridian ^ lambda0 >= lambda ^ lambda1 >= lambda) {
        var arc = cartesianCross(cartesian(point0), cartesian(point1));
        cartesianNormalizeInPlace(arc);
        var intersection = cartesianCross(normal, arc);
        cartesianNormalizeInPlace(intersection);
        var phiArc = (antimeridian ^ delta >= 0 ? -1 : 1) * asin(intersection[2]);
        if (phi > phiArc || phi === phiArc && (arc[0] || arc[1])) {
          winding += antimeridian ^ delta >= 0 ? 1 : -1;
        }
      }
    }
  }

  // First, determine whether the South pole is inside or outside:
  //
  // It is inside if:
  // * the polygon winds around it in a clockwise direction.
  // * the polygon does not (cumulatively) wind around it, but has a negative
  //   (counter-clockwise) area.
  //
  // Second, count the (signed) number of times a segment crosses a lambda
  // from the point to the South pole.  If it is zero, then the point is the
  // same side as the South pole.

  return (angle < -epsilon || angle < epsilon && sum < -epsilon) ^ (winding & 1);
}

function clip(pointVisible, clipLine, interpolate, start) {
  return function(sink) {
    var line = clipLine(sink),
        ringBuffer = clipBuffer(),
        ringSink = clipLine(ringBuffer),
        polygonStarted = false,
        polygon,
        segments,
        ring;

    var clip = {
      point: point,
      lineStart: lineStart,
      lineEnd: lineEnd,
      polygonStart: function() {
        clip.point = pointRing;
        clip.lineStart = ringStart;
        clip.lineEnd = ringEnd;
        segments = [];
        polygon = [];
      },
      polygonEnd: function() {
        clip.point = point;
        clip.lineStart = lineStart;
        clip.lineEnd = lineEnd;
        segments = d3Array.merge(segments);
        var startInside = polygonContains(polygon, start);
        if (segments.length) {
          if (!polygonStarted) sink.polygonStart(), polygonStarted = true;
          clipRejoin(segments, compareIntersection, startInside, interpolate, sink);
        } else if (startInside) {
          if (!polygonStarted) sink.polygonStart(), polygonStarted = true;
          sink.lineStart();
          interpolate(null, null, 1, sink);
          sink.lineEnd();
        }
        if (polygonStarted) sink.polygonEnd(), polygonStarted = false;
        segments = polygon = null;
      },
      sphere: function() {
        sink.polygonStart();
        sink.lineStart();
        interpolate(null, null, 1, sink);
        sink.lineEnd();
        sink.polygonEnd();
      }
    };

    function point(lambda, phi) {
      if (pointVisible(lambda, phi)) sink.point(lambda, phi);
    }

    function pointLine(lambda, phi) {
      line.point(lambda, phi);
    }

    function lineStart() {
      clip.point = pointLine;
      line.lineStart();
    }

    function lineEnd() {
      clip.point = point;
      line.lineEnd();
    }

    function pointRing(lambda, phi) {
      ring.push([lambda, phi]);
      ringSink.point(lambda, phi);
    }

    function ringStart() {
      ringSink.lineStart();
      ring = [];
    }

    function ringEnd() {
      pointRing(ring[0][0], ring[0][1]);
      ringSink.lineEnd();

      var clean = ringSink.clean(),
          ringSegments = ringBuffer.result(),
          i, n = ringSegments.length, m,
          segment,
          point;

      ring.pop();
      polygon.push(ring);
      ring = null;

      if (!n) return;

      // No intersections.
      if (clean & 1) {
        segment = ringSegments[0];
        if ((m = segment.length - 1) > 0) {
          if (!polygonStarted) sink.polygonStart(), polygonStarted = true;
          sink.lineStart();
          for (i = 0; i < m; ++i) sink.point((point = segment[i])[0], point[1]);
          sink.lineEnd();
        }
        return;
      }

      // Rejoin connected segments.
      // TODO reuse ringBuffer.rejoin()?
      if (n > 1 && clean & 2) ringSegments.push(ringSegments.pop().concat(ringSegments.shift()));

      segments.push(ringSegments.filter(validSegment));
    }

    return clip;
  };
}

function validSegment(segment) {
  return segment.length > 1;
}

// Intersections are sorted along the clip edge. For both antimeridian cutting
// and circle clipping, the same comparison is used.
function compareIntersection(a, b) {
  return ((a = a.x)[0] < 0 ? a[1] - halfPi - epsilon : halfPi - a[1])
       - ((b = b.x)[0] < 0 ? b[1] - halfPi - epsilon : halfPi - b[1]);
}

var clipAntimeridian = clip(
  function() { return true; },
  clipAntimeridianLine,
  clipAntimeridianInterpolate,
  [-pi, -halfPi]
);

// Takes a line and cuts into visible segments. Return values: 0 - there were
// intersections or the line was empty; 1 - no intersections; 2 - there were
// intersections, and the first and last segments should be rejoined.
function clipAntimeridianLine(stream) {
  var lambda0 = NaN,
      phi0 = NaN,
      sign0 = NaN,
      clean; // no intersections

  return {
    lineStart: function() {
      stream.lineStart();
      clean = 1;
    },
    point: function(lambda1, phi1) {
      var sign1 = lambda1 > 0 ? pi : -pi,
          delta = abs(lambda1 - lambda0);
      if (abs(delta - pi) < epsilon) { // line crosses a pole
        stream.point(lambda0, phi0 = (phi0 + phi1) / 2 > 0 ? halfPi : -halfPi);
        stream.point(sign0, phi0);
        stream.lineEnd();
        stream.lineStart();
        stream.point(sign1, phi0);
        stream.point(lambda1, phi0);
        clean = 0;
      } else if (sign0 !== sign1 && delta >= pi) { // line crosses antimeridian
        if (abs(lambda0 - sign0) < epsilon) lambda0 -= sign0 * epsilon; // handle degeneracies
        if (abs(lambda1 - sign1) < epsilon) lambda1 -= sign1 * epsilon;
        phi0 = clipAntimeridianIntersect(lambda0, phi0, lambda1, phi1);
        stream.point(sign0, phi0);
        stream.lineEnd();
        stream.lineStart();
        stream.point(sign1, phi0);
        clean = 0;
      }
      stream.point(lambda0 = lambda1, phi0 = phi1);
      sign0 = sign1;
    },
    lineEnd: function() {
      stream.lineEnd();
      lambda0 = phi0 = NaN;
    },
    clean: function() {
      return 2 - clean; // if intersections, rejoin first and last segments
    }
  };
}

function clipAntimeridianIntersect(lambda0, phi0, lambda1, phi1) {
  var cosPhi0,
      cosPhi1,
      sinLambda0Lambda1 = sin(lambda0 - lambda1);
  return abs(sinLambda0Lambda1) > epsilon
      ? atan((sin(phi0) * (cosPhi1 = cos(phi1)) * sin(lambda1)
          - sin(phi1) * (cosPhi0 = cos(phi0)) * sin(lambda0))
          / (cosPhi0 * cosPhi1 * sinLambda0Lambda1))
      : (phi0 + phi1) / 2;
}

function clipAntimeridianInterpolate(from, to, direction, stream) {
  var phi;
  if (from == null) {
    phi = direction * halfPi;
    stream.point(-pi, phi);
    stream.point(0, phi);
    stream.point(pi, phi);
    stream.point(pi, 0);
    stream.point(pi, -phi);
    stream.point(0, -phi);
    stream.point(-pi, -phi);
    stream.point(-pi, 0);
    stream.point(-pi, phi);
  } else if (abs(from[0] - to[0]) > epsilon) {
    var lambda = from[0] < to[0] ? pi : -pi;
    phi = direction * lambda / 2;
    stream.point(-lambda, phi);
    stream.point(0, phi);
    stream.point(lambda, phi);
  } else {
    stream.point(to[0], to[1]);
  }
}

function clipCircle(radius) {
  var cr = cos(radius),
      delta = 6 * radians,
      smallRadius = cr > 0,
      notHemisphere = abs(cr) > epsilon; // TODO optimise for this common case

  function interpolate(from, to, direction, stream) {
    circleStream(stream, radius, delta, direction, from, to);
  }

  function visible(lambda, phi) {
    return cos(lambda) * cos(phi) > cr;
  }

  // Takes a line and cuts into visible segments. Return values used for polygon
  // clipping: 0 - there were intersections or the line was empty; 1 - no
  // intersections 2 - there were intersections, and the first and last segments
  // should be rejoined.
  function clipLine(stream) {
    var point0, // previous point
        c0, // code for previous point
        v0, // visibility of previous point
        v00, // visibility of first point
        clean; // no intersections
    return {
      lineStart: function() {
        v00 = v0 = false;
        clean = 1;
      },
      point: function(lambda, phi) {
        var point1 = [lambda, phi],
            point2,
            v = visible(lambda, phi),
            c = smallRadius
              ? v ? 0 : code(lambda, phi)
              : v ? code(lambda + (lambda < 0 ? pi : -pi), phi) : 0;
        if (!point0 && (v00 = v0 = v)) stream.lineStart();
        // Handle degeneracies.
        // TODO ignore if not clipping polygons.
        if (v !== v0) {
          point2 = intersect(point0, point1);
          if (!point2 || pointEqual(point0, point2) || pointEqual(point1, point2)) {
            point1[0] += epsilon;
            point1[1] += epsilon;
            v = visible(point1[0], point1[1]);
          }
        }
        if (v !== v0) {
          clean = 0;
          if (v) {
            // outside going in
            stream.lineStart();
            point2 = intersect(point1, point0);
            stream.point(point2[0], point2[1]);
          } else {
            // inside going out
            point2 = intersect(point0, point1);
            stream.point(point2[0], point2[1]);
            stream.lineEnd();
          }
          point0 = point2;
        } else if (notHemisphere && point0 && smallRadius ^ v) {
          var t;
          // If the codes for two points are different, or are both zero,
          // and there this segment intersects with the small circle.
          if (!(c & c0) && (t = intersect(point1, point0, true))) {
            clean = 0;
            if (smallRadius) {
              stream.lineStart();
              stream.point(t[0][0], t[0][1]);
              stream.point(t[1][0], t[1][1]);
              stream.lineEnd();
            } else {
              stream.point(t[1][0], t[1][1]);
              stream.lineEnd();
              stream.lineStart();
              stream.point(t[0][0], t[0][1]);
            }
          }
        }
        if (v && (!point0 || !pointEqual(point0, point1))) {
          stream.point(point1[0], point1[1]);
        }
        point0 = point1, v0 = v, c0 = c;
      },
      lineEnd: function() {
        if (v0) stream.lineEnd();
        point0 = null;
      },
      // Rejoin first and last segments if there were intersections and the first
      // and last points were visible.
      clean: function() {
        return clean | ((v00 && v0) << 1);
      }
    };
  }

  // Intersects the great circle between a and b with the clip circle.
  function intersect(a, b, two) {
    var pa = cartesian(a),
        pb = cartesian(b);

    // We have two planes, n1.p = d1 and n2.p = d2.
    // Find intersection line p(t) = c1 n1 + c2 n2 + t (n1 ⨯ n2).
    var n1 = [1, 0, 0], // normal
        n2 = cartesianCross(pa, pb),
        n2n2 = cartesianDot(n2, n2),
        n1n2 = n2[0], // cartesianDot(n1, n2),
        determinant = n2n2 - n1n2 * n1n2;

    // Two polar points.
    if (!determinant) return !two && a;

    var c1 =  cr * n2n2 / determinant,
        c2 = -cr * n1n2 / determinant,
        n1xn2 = cartesianCross(n1, n2),
        A = cartesianScale(n1, c1),
        B = cartesianScale(n2, c2);
    cartesianAddInPlace(A, B);

    // Solve |p(t)|^2 = 1.
    var u = n1xn2,
        w = cartesianDot(A, u),
        uu = cartesianDot(u, u),
        t2 = w * w - uu * (cartesianDot(A, A) - 1);

    if (t2 < 0) return;

    var t = sqrt(t2),
        q = cartesianScale(u, (-w - t) / uu);
    cartesianAddInPlace(q, A);
    q = spherical(q);

    if (!two) return q;

    // Two intersection points.
    var lambda0 = a[0],
        lambda1 = b[0],
        phi0 = a[1],
        phi1 = b[1],
        z;

    if (lambda1 < lambda0) z = lambda0, lambda0 = lambda1, lambda1 = z;

    var delta = lambda1 - lambda0,
        polar = abs(delta - pi) < epsilon,
        meridian = polar || delta < epsilon;

    if (!polar && phi1 < phi0) z = phi0, phi0 = phi1, phi1 = z;

    // Check that the first point is between a and b.
    if (meridian
        ? polar
          ? phi0 + phi1 > 0 ^ q[1] < (abs(q[0] - lambda0) < epsilon ? phi0 : phi1)
          : phi0 <= q[1] && q[1] <= phi1
        : delta > pi ^ (lambda0 <= q[0] && q[0] <= lambda1)) {
      var q1 = cartesianScale(u, (-w + t) / uu);
      cartesianAddInPlace(q1, A);
      return [q, spherical(q1)];
    }
  }

  // Generates a 4-bit vector representing the location of a point relative to
  // the small circle's bounding box.
  function code(lambda, phi) {
    var r = smallRadius ? radius : pi - radius,
        code = 0;
    if (lambda < -r) code |= 1; // left
    else if (lambda > r) code |= 2; // right
    if (phi < -r) code |= 4; // below
    else if (phi > r) code |= 8; // above
    return code;
  }

  return clip(visible, clipLine, interpolate, smallRadius ? [0, -radius] : [-pi, radius - pi]);
}

function clipLine(a, b, x0, y0, x1, y1) {
  var ax = a[0],
      ay = a[1],
      bx = b[0],
      by = b[1],
      t0 = 0,
      t1 = 1,
      dx = bx - ax,
      dy = by - ay,
      r;

  r = x0 - ax;
  if (!dx && r > 0) return;
  r /= dx;
  if (dx < 0) {
    if (r < t0) return;
    if (r < t1) t1 = r;
  } else if (dx > 0) {
    if (r > t1) return;
    if (r > t0) t0 = r;
  }

  r = x1 - ax;
  if (!dx && r < 0) return;
  r /= dx;
  if (dx < 0) {
    if (r > t1) return;
    if (r > t0) t0 = r;
  } else if (dx > 0) {
    if (r < t0) return;
    if (r < t1) t1 = r;
  }

  r = y0 - ay;
  if (!dy && r > 0) return;
  r /= dy;
  if (dy < 0) {
    if (r < t0) return;
    if (r < t1) t1 = r;
  } else if (dy > 0) {
    if (r > t1) return;
    if (r > t0) t0 = r;
  }

  r = y1 - ay;
  if (!dy && r < 0) return;
  r /= dy;
  if (dy < 0) {
    if (r > t1) return;
    if (r > t0) t0 = r;
  } else if (dy > 0) {
    if (r < t0) return;
    if (r < t1) t1 = r;
  }

  if (t0 > 0) a[0] = ax + t0 * dx, a[1] = ay + t0 * dy;
  if (t1 < 1) b[0] = ax + t1 * dx, b[1] = ay + t1 * dy;
  return true;
}

var clipMax = 1e9, clipMin = -clipMax;

// TODO Use d3-polygon’s polygonContains here for the ring check?
// TODO Eliminate duplicate buffering in clipBuffer and polygon.push?

function clipRectangle(x0, y0, x1, y1) {

  function visible(x, y) {
    return x0 <= x && x <= x1 && y0 <= y && y <= y1;
  }

  function interpolate(from, to, direction, stream) {
    var a = 0, a1 = 0;
    if (from == null
        || (a = corner(from, direction)) !== (a1 = corner(to, direction))
        || comparePoint(from, to) < 0 ^ direction > 0) {
      do stream.point(a === 0 || a === 3 ? x0 : x1, a > 1 ? y1 : y0);
      while ((a = (a + direction + 4) % 4) !== a1);
    } else {
      stream.point(to[0], to[1]);
    }
  }

  function corner(p, direction) {
    return abs(p[0] - x0) < epsilon ? direction > 0 ? 0 : 3
        : abs(p[0] - x1) < epsilon ? direction > 0 ? 2 : 1
        : abs(p[1] - y0) < epsilon ? direction > 0 ? 1 : 0
        : direction > 0 ? 3 : 2; // abs(p[1] - y1) < epsilon
  }

  function compareIntersection(a, b) {
    return comparePoint(a.x, b.x);
  }

  function comparePoint(a, b) {
    var ca = corner(a, 1),
        cb = corner(b, 1);
    return ca !== cb ? ca - cb
        : ca === 0 ? b[1] - a[1]
        : ca === 1 ? a[0] - b[0]
        : ca === 2 ? a[1] - b[1]
        : b[0] - a[0];
  }

  return function(stream) {
    var activeStream = stream,
        bufferStream = clipBuffer(),
        segments,
        polygon,
        ring,
        x__, y__, v__, // first point
        x_, y_, v_, // previous point
        first,
        clean;

    var clipStream = {
      point: point,
      lineStart: lineStart,
      lineEnd: lineEnd,
      polygonStart: polygonStart,
      polygonEnd: polygonEnd
    };

    function point(x, y) {
      if (visible(x, y)) activeStream.point(x, y);
    }

    function polygonInside() {
      var winding = 0;

      for (var i = 0, n = polygon.length; i < n; ++i) {
        for (var ring = polygon[i], j = 1, m = ring.length, point = ring[0], a0, a1, b0 = point[0], b1 = point[1]; j < m; ++j) {
          a0 = b0, a1 = b1, point = ring[j], b0 = point[0], b1 = point[1];
          if (a1 <= y1) { if (b1 > y1 && (b0 - a0) * (y1 - a1) > (b1 - a1) * (x0 - a0)) ++winding; }
          else { if (b1 <= y1 && (b0 - a0) * (y1 - a1) < (b1 - a1) * (x0 - a0)) --winding; }
        }
      }

      return winding;
    }

    // Buffer geometry within a polygon and then clip it en masse.
    function polygonStart() {
      activeStream = bufferStream, segments = [], polygon = [], clean = true;
    }

    function polygonEnd() {
      var startInside = polygonInside(),
          cleanInside = clean && startInside,
          visible = (segments = d3Array.merge(segments)).length;
      if (cleanInside || visible) {
        stream.polygonStart();
        if (cleanInside) {
          stream.lineStart();
          interpolate(null, null, 1, stream);
          stream.lineEnd();
        }
        if (visible) {
          clipRejoin(segments, compareIntersection, startInside, interpolate, stream);
        }
        stream.polygonEnd();
      }
      activeStream = stream, segments = polygon = ring = null;
    }

    function lineStart() {
      clipStream.point = linePoint;
      if (polygon) polygon.push(ring = []);
      first = true;
      v_ = false;
      x_ = y_ = NaN;
    }

    // TODO rather than special-case polygons, simply handle them separately.
    // Ideally, coincident intersection points should be jittered to avoid
    // clipping issues.
    function lineEnd() {
      if (segments) {
        linePoint(x__, y__);
        if (v__ && v_) bufferStream.rejoin();
        segments.push(bufferStream.result());
      }
      clipStream.point = point;
      if (v_) activeStream.lineEnd();
    }

    function linePoint(x, y) {
      var v = visible(x, y);
      if (polygon) ring.push([x, y]);
      if (first) {
        x__ = x, y__ = y, v__ = v;
        first = false;
        if (v) {
          activeStream.lineStart();
          activeStream.point(x, y);
        }
      } else {
        if (v && v_) activeStream.point(x, y);
        else {
          var a = [x_ = Math.max(clipMin, Math.min(clipMax, x_)), y_ = Math.max(clipMin, Math.min(clipMax, y_))],
              b = [x = Math.max(clipMin, Math.min(clipMax, x)), y = Math.max(clipMin, Math.min(clipMax, y))];
          if (clipLine(a, b, x0, y0, x1, y1)) {
            if (!v_) {
              activeStream.lineStart();
              activeStream.point(a[0], a[1]);
            }
            activeStream.point(b[0], b[1]);
            if (!v) activeStream.lineEnd();
            clean = false;
          } else if (v) {
            activeStream.lineStart();
            activeStream.point(x, y);
            clean = false;
          }
        }
      }
      x_ = x, y_ = y, v_ = v;
    }

    return clipStream;
  };
}

function extent() {
  var x0 = 0,
      y0 = 0,
      x1 = 960,
      y1 = 500,
      cache,
      cacheStream,
      clip;

  return clip = {
    stream: function(stream) {
      return cache && cacheStream === stream ? cache : cache = clipRectangle(x0, y0, x1, y1)(cacheStream = stream);
    },
    extent: function(_) {
      return arguments.length ? (x0 = +_[0][0], y0 = +_[0][1], x1 = +_[1][0], y1 = +_[1][1], cache = cacheStream = null, clip) : [[x0, y0], [x1, y1]];
    }
  };
}

var lengthSum = adder(),
    lambda0$2,
    sinPhi0$1,
    cosPhi0$1;

var lengthStream = {
  sphere: noop,
  point: noop,
  lineStart: lengthLineStart,
  lineEnd: noop,
  polygonStart: noop,
  polygonEnd: noop
};

function lengthLineStart() {
  lengthStream.point = lengthPointFirst;
  lengthStream.lineEnd = lengthLineEnd;
}

function lengthLineEnd() {
  lengthStream.point = lengthStream.lineEnd = noop;
}

function lengthPointFirst(lambda, phi) {
  lambda *= radians, phi *= radians;
  lambda0$2 = lambda, sinPhi0$1 = sin(phi), cosPhi0$1 = cos(phi);
  lengthStream.point = lengthPoint;
}

function lengthPoint(lambda, phi) {
  lambda *= radians, phi *= radians;
  var sinPhi = sin(phi),
      cosPhi = cos(phi),
      delta = abs(lambda - lambda0$2),
      cosDelta = cos(delta),
      sinDelta = sin(delta),
      x = cosPhi * sinDelta,
      y = cosPhi0$1 * sinPhi - sinPhi0$1 * cosPhi * cosDelta,
      z = sinPhi0$1 * sinPhi + cosPhi0$1 * cosPhi * cosDelta;
  lengthSum.add(atan2(sqrt(x * x + y * y), z));
  lambda0$2 = lambda, sinPhi0$1 = sinPhi, cosPhi0$1 = cosPhi;
}

function length(object) {
  lengthSum.reset();
  geoStream(object, lengthStream);
  return +lengthSum;
}

var coordinates = [null, null],
    object = {type: "LineString", coordinates: coordinates};

function distance(a, b) {
  coordinates[0] = a;
  coordinates[1] = b;
  return length(object);
}

var containsObjectType = {
  Feature: function(object, point) {
    return containsGeometry(object.geometry, point);
  },
  FeatureCollection: function(object, point) {
    var features = object.features, i = -1, n = features.length;
    while (++i < n) if (containsGeometry(features[i].geometry, point)) return true;
    return false;
  }
};

var containsGeometryType = {
  Sphere: function() {
    return true;
  },
  Point: function(object, point) {
    return containsPoint(object.coordinates, point);
  },
  MultiPoint: function(object, point) {
    var coordinates = object.coordinates, i = -1, n = coordinates.length;
    while (++i < n) if (containsPoint(coordinates[i], point)) return true;
    return false;
  },
  LineString: function(object, point) {
    return containsLine(object.coordinates, point);
  },
  MultiLineString: function(object, point) {
    var coordinates = object.coordinates, i = -1, n = coordinates.length;
    while (++i < n) if (containsLine(coordinates[i], point)) return true;
    return false;
  },
  Polygon: function(object, point) {
    return containsPolygon(object.coordinates, point);
  },
  MultiPolygon: function(object, point) {
    var coordinates = object.coordinates, i = -1, n = coordinates.length;
    while (++i < n) if (containsPolygon(coordinates[i], point)) return true;
    return false;
  },
  GeometryCollection: function(object, point) {
    var geometries = object.geometries, i = -1, n = geometries.length;
    while (++i < n) if (containsGeometry(geometries[i], point)) return true;
    return false;
  }
};

function containsGeometry(geometry, point) {
  return geometry && containsGeometryType.hasOwnProperty(geometry.type)
      ? containsGeometryType[geometry.type](geometry, point)
      : false;
}

function containsPoint(coordinates, point) {
  return distance(coordinates, point) === 0;
}

function containsLine(coordinates, point) {
  var ao, bo, ab;
  for (var i = 0, n = coordinates.length; i < n; i++) {
    bo = distance(coordinates[i], point);
    if (bo === 0) return true;
    if (i > 0) {
      ab = distance(coordinates[i], coordinates[i - 1]);
      if (
        ab > 0 &&
        ao <= ab &&
        bo <= ab &&
        (ao + bo - ab) * (1 - Math.pow((ao - bo) / ab, 2)) < epsilon2 * ab
      )
        return true;
    }
    ao = bo;
  }
  return false;
}

function containsPolygon(coordinates, point) {
  return !!polygonContains(coordinates.map(ringRadians), pointRadians(point));
}

function ringRadians(ring) {
  return ring = ring.map(pointRadians), ring.pop(), ring;
}

function pointRadians(point) {
  return [point[0] * radians, point[1] * radians];
}

function contains(object, point) {
  return (object && containsObjectType.hasOwnProperty(object.type)
      ? containsObjectType[object.type]
      : containsGeometry)(object, point);
}

function graticuleX(y0, y1, dy) {
  var y = d3Array.range(y0, y1 - epsilon, dy).concat(y1);
  return function(x) { return y.map(function(y) { return [x, y]; }); };
}

function graticuleY(x0, x1, dx) {
  var x = d3Array.range(x0, x1 - epsilon, dx).concat(x1);
  return function(y) { return x.map(function(x) { return [x, y]; }); };
}

function graticule() {
  var x1, x0, X1, X0,
      y1, y0, Y1, Y0,
      dx = 10, dy = dx, DX = 90, DY = 360,
      x, y, X, Y,
      precision = 2.5;

  function graticule() {
    return {type: "MultiLineString", coordinates: lines()};
  }

  function lines() {
    return d3Array.range(ceil(X0 / DX) * DX, X1, DX).map(X)
        .concat(d3Array.range(ceil(Y0 / DY) * DY, Y1, DY).map(Y))
        .concat(d3Array.range(ceil(x0 / dx) * dx, x1, dx).filter(function(x) { return abs(x % DX) > epsilon; }).map(x))
        .concat(d3Array.range(ceil(y0 / dy) * dy, y1, dy).filter(function(y) { return abs(y % DY) > epsilon; }).map(y));
  }

  graticule.lines = function() {
    return lines().map(function(coordinates) { return {type: "LineString", coordinates: coordinates}; });
  };

  graticule.outline = function() {
    return {
      type: "Polygon",
      coordinates: [
        X(X0).concat(
        Y(Y1).slice(1),
        X(X1).reverse().slice(1),
        Y(Y0).reverse().slice(1))
      ]
    };
  };

  graticule.extent = function(_) {
    if (!arguments.length) return graticule.extentMinor();
    return graticule.extentMajor(_).extentMinor(_);
  };

  graticule.extentMajor = function(_) {
    if (!arguments.length) return [[X0, Y0], [X1, Y1]];
    X0 = +_[0][0], X1 = +_[1][0];
    Y0 = +_[0][1], Y1 = +_[1][1];
    if (X0 > X1) _ = X0, X0 = X1, X1 = _;
    if (Y0 > Y1) _ = Y0, Y0 = Y1, Y1 = _;
    return graticule.precision(precision);
  };

  graticule.extentMinor = function(_) {
    if (!arguments.length) return [[x0, y0], [x1, y1]];
    x0 = +_[0][0], x1 = +_[1][0];
    y0 = +_[0][1], y1 = +_[1][1];
    if (x0 > x1) _ = x0, x0 = x1, x1 = _;
    if (y0 > y1) _ = y0, y0 = y1, y1 = _;
    return graticule.precision(precision);
  };

  graticule.step = function(_) {
    if (!arguments.length) return graticule.stepMinor();
    return graticule.stepMajor(_).stepMinor(_);
  };

  graticule.stepMajor = function(_) {
    if (!arguments.length) return [DX, DY];
    DX = +_[0], DY = +_[1];
    return graticule;
  };

  graticule.stepMinor = function(_) {
    if (!arguments.length) return [dx, dy];
    dx = +_[0], dy = +_[1];
    return graticule;
  };

  graticule.precision = function(_) {
    if (!arguments.length) return precision;
    precision = +_;
    x = graticuleX(y0, y1, 90);
    y = graticuleY(x0, x1, precision);
    X = graticuleX(Y0, Y1, 90);
    Y = graticuleY(X0, X1, precision);
    return graticule;
  };

  return graticule
      .extentMajor([[-180, -90 + epsilon], [180, 90 - epsilon]])
      .extentMinor([[-180, -80 - epsilon], [180, 80 + epsilon]]);
}

function graticule10() {
  return graticule()();
}

function interpolate(a, b) {
  var x0 = a[0] * radians,
      y0 = a[1] * radians,
      x1 = b[0] * radians,
      y1 = b[1] * radians,
      cy0 = cos(y0),
      sy0 = sin(y0),
      cy1 = cos(y1),
      sy1 = sin(y1),
      kx0 = cy0 * cos(x0),
      ky0 = cy0 * sin(x0),
      kx1 = cy1 * cos(x1),
      ky1 = cy1 * sin(x1),
      d = 2 * asin(sqrt(haversin(y1 - y0) + cy0 * cy1 * haversin(x1 - x0))),
      k = sin(d);

  var interpolate = d ? function(t) {
    var B = sin(t *= d) / k,
        A = sin(d - t) / k,
        x = A * kx0 + B * kx1,
        y = A * ky0 + B * ky1,
        z = A * sy0 + B * sy1;
    return [
      atan2(y, x) * degrees,
      atan2(z, sqrt(x * x + y * y)) * degrees
    ];
  } : function() {
    return [x0 * degrees, y0 * degrees];
  };

  interpolate.distance = d;

  return interpolate;
}

function identity(x) {
  return x;
}

var areaSum$1 = adder(),
    areaRingSum$1 = adder(),
    x00,
    y00,
    x0$1,
    y0$1;

var areaStream$1 = {
  point: noop,
  lineStart: noop,
  lineEnd: noop,
  polygonStart: function() {
    areaStream$1.lineStart = areaRingStart$1;
    areaStream$1.lineEnd = areaRingEnd$1;
  },
  polygonEnd: function() {
    areaStream$1.lineStart = areaStream$1.lineEnd = areaStream$1.point = noop;
    areaSum$1.add(abs(areaRingSum$1));
    areaRingSum$1.reset();
  },
  result: function() {
    var area = areaSum$1 / 2;
    areaSum$1.reset();
    return area;
  }
};

function areaRingStart$1() {
  areaStream$1.point = areaPointFirst$1;
}

function areaPointFirst$1(x, y) {
  areaStream$1.point = areaPoint$1;
  x00 = x0$1 = x, y00 = y0$1 = y;
}

function areaPoint$1(x, y) {
  areaRingSum$1.add(y0$1 * x - x0$1 * y);
  x0$1 = x, y0$1 = y;
}

function areaRingEnd$1() {
  areaPoint$1(x00, y00);
}

var x0$2 = Infinity,
    y0$2 = x0$2,
    x1 = -x0$2,
    y1 = x1;

var boundsStream$1 = {
  point: boundsPoint$1,
  lineStart: noop,
  lineEnd: noop,
  polygonStart: noop,
  polygonEnd: noop,
  result: function() {
    var bounds = [[x0$2, y0$2], [x1, y1]];
    x1 = y1 = -(y0$2 = x0$2 = Infinity);
    return bounds;
  }
};

function boundsPoint$1(x, y) {
  if (x < x0$2) x0$2 = x;
  if (x > x1) x1 = x;
  if (y < y0$2) y0$2 = y;
  if (y > y1) y1 = y;
}

// TODO Enforce positive area for exterior, negative area for interior?

var X0$1 = 0,
    Y0$1 = 0,
    Z0$1 = 0,
    X1$1 = 0,
    Y1$1 = 0,
    Z1$1 = 0,
    X2$1 = 0,
    Y2$1 = 0,
    Z2$1 = 0,
    x00$1,
    y00$1,
    x0$3,
    y0$3;

var centroidStream$1 = {
  point: centroidPoint$1,
  lineStart: centroidLineStart$1,
  lineEnd: centroidLineEnd$1,
  polygonStart: function() {
    centroidStream$1.lineStart = centroidRingStart$1;
    centroidStream$1.lineEnd = centroidRingEnd$1;
  },
  polygonEnd: function() {
    centroidStream$1.point = centroidPoint$1;
    centroidStream$1.lineStart = centroidLineStart$1;
    centroidStream$1.lineEnd = centroidLineEnd$1;
  },
  result: function() {
    var centroid = Z2$1 ? [X2$1 / Z2$1, Y2$1 / Z2$1]
        : Z1$1 ? [X1$1 / Z1$1, Y1$1 / Z1$1]
        : Z0$1 ? [X0$1 / Z0$1, Y0$1 / Z0$1]
        : [NaN, NaN];
    X0$1 = Y0$1 = Z0$1 =
    X1$1 = Y1$1 = Z1$1 =
    X2$1 = Y2$1 = Z2$1 = 0;
    return centroid;
  }
};

function centroidPoint$1(x, y) {
  X0$1 += x;
  Y0$1 += y;
  ++Z0$1;
}

function centroidLineStart$1() {
  centroidStream$1.point = centroidPointFirstLine;
}

function centroidPointFirstLine(x, y) {
  centroidStream$1.point = centroidPointLine;
  centroidPoint$1(x0$3 = x, y0$3 = y);
}

function centroidPointLine(x, y) {
  var dx = x - x0$3, dy = y - y0$3, z = sqrt(dx * dx + dy * dy);
  X1$1 += z * (x0$3 + x) / 2;
  Y1$1 += z * (y0$3 + y) / 2;
  Z1$1 += z;
  centroidPoint$1(x0$3 = x, y0$3 = y);
}

function centroidLineEnd$1() {
  centroidStream$1.point = centroidPoint$1;
}

function centroidRingStart$1() {
  centroidStream$1.point = centroidPointFirstRing;
}

function centroidRingEnd$1() {
  centroidPointRing(x00$1, y00$1);
}

function centroidPointFirstRing(x, y) {
  centroidStream$1.point = centroidPointRing;
  centroidPoint$1(x00$1 = x0$3 = x, y00$1 = y0$3 = y);
}

function centroidPointRing(x, y) {
  var dx = x - x0$3,
      dy = y - y0$3,
      z = sqrt(dx * dx + dy * dy);

  X1$1 += z * (x0$3 + x) / 2;
  Y1$1 += z * (y0$3 + y) / 2;
  Z1$1 += z;

  z = y0$3 * x - x0$3 * y;
  X2$1 += z * (x0$3 + x);
  Y2$1 += z * (y0$3 + y);
  Z2$1 += z * 3;
  centroidPoint$1(x0$3 = x, y0$3 = y);
}

function PathContext(context) {
  this._context = context;
}

PathContext.prototype = {
  _radius: 4.5,
  pointRadius: function(_) {
    return this._radius = _, this;
  },
  polygonStart: function() {
    this._line = 0;
  },
  polygonEnd: function() {
    this._line = NaN;
  },
  lineStart: function() {
    this._point = 0;
  },
  lineEnd: function() {
    if (this._line === 0) this._context.closePath();
    this._point = NaN;
  },
  point: function(x, y) {
    switch (this._point) {
      case 0: {
        this._context.moveTo(x, y);
        this._point = 1;
        break;
      }
      case 1: {
        this._context.lineTo(x, y);
        break;
      }
      default: {
        this._context.moveTo(x + this._radius, y);
        this._context.arc(x, y, this._radius, 0, tau);
        break;
      }
    }
  },
  result: noop
};

var lengthSum$1 = adder(),
    lengthRing,
    x00$2,
    y00$2,
    x0$4,
    y0$4;

var lengthStream$1 = {
  point: noop,
  lineStart: function() {
    lengthStream$1.point = lengthPointFirst$1;
  },
  lineEnd: function() {
    if (lengthRing) lengthPoint$1(x00$2, y00$2);
    lengthStream$1.point = noop;
  },
  polygonStart: function() {
    lengthRing = true;
  },
  polygonEnd: function() {
    lengthRing = null;
  },
  result: function() {
    var length = +lengthSum$1;
    lengthSum$1.reset();
    return length;
  }
};

function lengthPointFirst$1(x, y) {
  lengthStream$1.point = lengthPoint$1;
  x00$2 = x0$4 = x, y00$2 = y0$4 = y;
}

function lengthPoint$1(x, y) {
  x0$4 -= x, y0$4 -= y;
  lengthSum$1.add(sqrt(x0$4 * x0$4 + y0$4 * y0$4));
  x0$4 = x, y0$4 = y;
}

function PathString() {
  this._string = [];
}

PathString.prototype = {
  _radius: 4.5,
  _circle: circle$1(4.5),
  pointRadius: function(_) {
    if ((_ = +_) !== this._radius) this._radius = _, this._circle = null;
    return this;
  },
  polygonStart: function() {
    this._line = 0;
  },
  polygonEnd: function() {
    this._line = NaN;
  },
  lineStart: function() {
    this._point = 0;
  },
  lineEnd: function() {
    if (this._line === 0) this._string.push("Z");
    this._point = NaN;
  },
  point: function(x, y) {
    switch (this._point) {
      case 0: {
        this._string.push("M", x, ",", y);
        this._point = 1;
        break;
      }
      case 1: {
        this._string.push("L", x, ",", y);
        break;
      }
      default: {
        if (this._circle == null) this._circle = circle$1(this._radius);
        this._string.push("M", x, ",", y, this._circle);
        break;
      }
    }
  },
  result: function() {
    if (this._string.length) {
      var result = this._string.join("");
      this._string = [];
      return result;
    } else {
      return null;
    }
  }
};

function circle$1(radius) {
  return "m0," + radius
      + "a" + radius + "," + radius + " 0 1,1 0," + -2 * radius
      + "a" + radius + "," + radius + " 0 1,1 0," + 2 * radius
      + "z";
}

function index(projection, context) {
  var pointRadius = 4.5,
      projectionStream,
      contextStream;

  function path(object) {
    if (object) {
      if (typeof pointRadius === "function") contextStream.pointRadius(+pointRadius.apply(this, arguments));
      geoStream(object, projectionStream(contextStream));
    }
    return contextStream.result();
  }

  path.area = function(object) {
    geoStream(object, projectionStream(areaStream$1));
    return areaStream$1.result();
  };

  path.measure = function(object) {
    geoStream(object, projectionStream(lengthStream$1));
    return lengthStream$1.result();
  };

  path.bounds = function(object) {
    geoStream(object, projectionStream(boundsStream$1));
    return boundsStream$1.result();
  };

  path.centroid = function(object) {
    geoStream(object, projectionStream(centroidStream$1));
    return centroidStream$1.result();
  };

  path.projection = function(_) {
    return arguments.length ? (projectionStream = _ == null ? (projection = null, identity) : (projection = _).stream, path) : projection;
  };

  path.context = function(_) {
    if (!arguments.length) return context;
    contextStream = _ == null ? (context = null, new PathString) : new PathContext(context = _);
    if (typeof pointRadius !== "function") contextStream.pointRadius(pointRadius);
    return path;
  };

  path.pointRadius = function(_) {
    if (!arguments.length) return pointRadius;
    pointRadius = typeof _ === "function" ? _ : (contextStream.pointRadius(+_), +_);
    return path;
  };

  return path.projection(projection).context(context);
}

function transform(methods) {
  return {
    stream: transformer(methods)
  };
}

function transformer(methods) {
  return function(stream) {
    var s = new TransformStream;
    for (var key in methods) s[key] = methods[key];
    s.stream = stream;
    return s;
  };
}

function TransformStream() {}

TransformStream.prototype = {
  constructor: TransformStream,
  point: function(x, y) { this.stream.point(x, y); },
  sphere: function() { this.stream.sphere(); },
  lineStart: function() { this.stream.lineStart(); },
  lineEnd: function() { this.stream.lineEnd(); },
  polygonStart: function() { this.stream.polygonStart(); },
  polygonEnd: function() { this.stream.polygonEnd(); }
};

function fit(projection, fitBounds, object) {
  var clip = projection.clipExtent && projection.clipExtent();
  projection.scale(150).translate([0, 0]);
  if (clip != null) projection.clipExtent(null);
  geoStream(object, projection.stream(boundsStream$1));
  fitBounds(boundsStream$1.result());
  if (clip != null) projection.clipExtent(clip);
  return projection;
}

function fitExtent(projection, extent, object) {
  return fit(projection, function(b) {
    var w = extent[1][0] - extent[0][0],
        h = extent[1][1] - extent[0][1],
        k = Math.min(w / (b[1][0] - b[0][0]), h / (b[1][1] - b[0][1])),
        x = +extent[0][0] + (w - k * (b[1][0] + b[0][0])) / 2,
        y = +extent[0][1] + (h - k * (b[1][1] + b[0][1])) / 2;
    projection.scale(150 * k).translate([x, y]);
  }, object);
}

function fitSize(projection, size, object) {
  return fitExtent(projection, [[0, 0], size], object);
}

function fitWidth(projection, width, object) {
  return fit(projection, function(b) {
    var w = +width,
        k = w / (b[1][0] - b[0][0]),
        x = (w - k * (b[1][0] + b[0][0])) / 2,
        y = -k * b[0][1];
    projection.scale(150 * k).translate([x, y]);
  }, object);
}

function fitHeight(projection, height, object) {
  return fit(projection, function(b) {
    var h = +height,
        k = h / (b[1][1] - b[0][1]),
        x = -k * b[0][0],
        y = (h - k * (b[1][1] + b[0][1])) / 2;
    projection.scale(150 * k).translate([x, y]);
  }, object);
}

var maxDepth = 16, // maximum depth of subdivision
    cosMinDistance = cos(30 * radians); // cos(minimum angular distance)

function resample(project, delta2) {
  return +delta2 ? resample$1(project, delta2) : resampleNone(project);
}

function resampleNone(project) {
  return transformer({
    point: function(x, y) {
      x = project(x, y);
      this.stream.point(x[0], x[1]);
    }
  });
}

function resample$1(project, delta2) {

  function resampleLineTo(x0, y0, lambda0, a0, b0, c0, x1, y1, lambda1, a1, b1, c1, depth, stream) {
    var dx = x1 - x0,
        dy = y1 - y0,
        d2 = dx * dx + dy * dy;
    if (d2 > 4 * delta2 && depth--) {
      var a = a0 + a1,
          b = b0 + b1,
          c = c0 + c1,
          m = sqrt(a * a + b * b + c * c),
          phi2 = asin(c /= m),
          lambda2 = abs(abs(c) - 1) < epsilon || abs(lambda0 - lambda1) < epsilon ? (lambda0 + lambda1) / 2 : atan2(b, a),
          p = project(lambda2, phi2),
          x2 = p[0],
          y2 = p[1],
          dx2 = x2 - x0,
          dy2 = y2 - y0,
          dz = dy * dx2 - dx * dy2;
      if (dz * dz / d2 > delta2 // perpendicular projected distance
          || abs((dx * dx2 + dy * dy2) / d2 - 0.5) > 0.3 // midpoint close to an end
          || a0 * a1 + b0 * b1 + c0 * c1 < cosMinDistance) { // angular distance
        resampleLineTo(x0, y0, lambda0, a0, b0, c0, x2, y2, lambda2, a /= m, b /= m, c, depth, stream);
        stream.point(x2, y2);
        resampleLineTo(x2, y2, lambda2, a, b, c, x1, y1, lambda1, a1, b1, c1, depth, stream);
      }
    }
  }
  return function(stream) {
    var lambda00, x00, y00, a00, b00, c00, // first point
        lambda0, x0, y0, a0, b0, c0; // previous point

    var resampleStream = {
      point: point,
      lineStart: lineStart,
      lineEnd: lineEnd,
      polygonStart: function() { stream.polygonStart(); resampleStream.lineStart = ringStart; },
      polygonEnd: function() { stream.polygonEnd(); resampleStream.lineStart = lineStart; }
    };

    function point(x, y) {
      x = project(x, y);
      stream.point(x[0], x[1]);
    }

    function lineStart() {
      x0 = NaN;
      resampleStream.point = linePoint;
      stream.lineStart();
    }

    function linePoint(lambda, phi) {
      var c = cartesian([lambda, phi]), p = project(lambda, phi);
      resampleLineTo(x0, y0, lambda0, a0, b0, c0, x0 = p[0], y0 = p[1], lambda0 = lambda, a0 = c[0], b0 = c[1], c0 = c[2], maxDepth, stream);
      stream.point(x0, y0);
    }

    function lineEnd() {
      resampleStream.point = point;
      stream.lineEnd();
    }

    function ringStart() {
      lineStart();
      resampleStream.point = ringPoint;
      resampleStream.lineEnd = ringEnd;
    }

    function ringPoint(lambda, phi) {
      linePoint(lambda00 = lambda, phi), x00 = x0, y00 = y0, a00 = a0, b00 = b0, c00 = c0;
      resampleStream.point = linePoint;
    }

    function ringEnd() {
      resampleLineTo(x0, y0, lambda0, a0, b0, c0, x00, y00, lambda00, a00, b00, c00, maxDepth, stream);
      resampleStream.lineEnd = lineEnd;
      lineEnd();
    }

    return resampleStream;
  };
}

var transformRadians = transformer({
  point: function(x, y) {
    this.stream.point(x * radians, y * radians);
  }
});

function transformRotate(rotate) {
  return transformer({
    point: function(x, y) {
      var r = rotate(x, y);
      return this.stream.point(r[0], r[1]);
    }
  });
}

function scaleTranslate(k, dx, dy) {
  function transform$$1(x, y) {
    return [dx + k * x, dy - k * y];
  }
  transform$$1.invert = function(x, y) {
    return [(x - dx) / k, (dy - y) / k];
  };
  return transform$$1;
}

function scaleTranslateRotate(k, dx, dy, alpha) {
  var cosAlpha = cos(alpha),
      sinAlpha = sin(alpha),
      a = cosAlpha * k,
      b = sinAlpha * k,
      ai = cosAlpha / k,
      bi = sinAlpha / k,
      ci = (sinAlpha * dy - cosAlpha * dx) / k,
      fi = (sinAlpha * dx + cosAlpha * dy) / k;
  function transform$$1(x, y) {
    return [a * x - b * y + dx, dy - b * x - a * y];
  }
  transform$$1.invert = function(x, y) {
    return [ai * x - bi * y + ci, fi - bi * x - ai * y];
  };
  return transform$$1;
}

function projection(project) {
  return projectionMutator(function() { return project; })();
}

function projectionMutator(projectAt) {
  var project,
      k = 150, // scale
      x = 480, y = 250, // translate
      lambda = 0, phi = 0, // center
      deltaLambda = 0, deltaPhi = 0, deltaGamma = 0, rotate, // pre-rotate
      alpha = 0, // post-rotate
      theta = null, preclip = clipAntimeridian, // pre-clip angle
      x0 = null, y0, x1, y1, postclip = identity, // post-clip extent
      delta2 = 0.5, // precision
      projectResample,
      projectTransform,
      projectRotateTransform,
      cache,
      cacheStream;

  function projection(point) {
    return projectRotateTransform(point[0] * radians, point[1] * radians);
  }

  function invert(point) {
    point = projectRotateTransform.invert(point[0], point[1]);
    return point && [point[0] * degrees, point[1] * degrees];
  }

  projection.stream = function(stream) {
    return cache && cacheStream === stream ? cache : cache = transformRadians(transformRotate(rotate)(preclip(projectResample(postclip(cacheStream = stream)))));
  };

  projection.preclip = function(_) {
    return arguments.length ? (preclip = _, theta = undefined, reset()) : preclip;
  };

  projection.postclip = function(_) {
    return arguments.length ? (postclip = _, x0 = y0 = x1 = y1 = null, reset()) : postclip;
  };

  projection.clipAngle = function(_) {
    return arguments.length ? (preclip = +_ ? clipCircle(theta = _ * radians) : (theta = null, clipAntimeridian), reset()) : theta * degrees;
  };

  projection.clipExtent = function(_) {
    return arguments.length ? (postclip = _ == null ? (x0 = y0 = x1 = y1 = null, identity) : clipRectangle(x0 = +_[0][0], y0 = +_[0][1], x1 = +_[1][0], y1 = +_[1][1]), reset()) : x0 == null ? null : [[x0, y0], [x1, y1]];
  };

  projection.scale = function(_) {
    return arguments.length ? (k = +_, recenter()) : k;
  };

  projection.translate = function(_) {
    return arguments.length ? (x = +_[0], y = +_[1], recenter()) : [x, y];
  };

  projection.center = function(_) {
    return arguments.length ? (lambda = _[0] % 360 * radians, phi = _[1] % 360 * radians, recenter()) : [lambda * degrees, phi * degrees];
  };

  projection.rotate = function(_) {
    return arguments.length ? (deltaLambda = _[0] % 360 * radians, deltaPhi = _[1] % 360 * radians, deltaGamma = _.length > 2 ? _[2] % 360 * radians : 0, recenter()) : [deltaLambda * degrees, deltaPhi * degrees, deltaGamma * degrees];
  };

  projection.angle = function(_) {
    return arguments.length ? (alpha = _ % 360 * radians, recenter()) : alpha * degrees;
  };

  projection.precision = function(_) {
    return arguments.length ? (projectResample = resample(projectTransform, delta2 = _ * _), reset()) : sqrt(delta2);
  };

  projection.fitExtent = function(extent, object) {
    return fitExtent(projection, extent, object);
  };

  projection.fitSize = function(size, object) {
    return fitSize(projection, size, object);
  };

  projection.fitWidth = function(width, object) {
    return fitWidth(projection, width, object);
  };

  projection.fitHeight = function(height, object) {
    return fitHeight(projection, height, object);
  };

  function recenter() {
    var center = scaleTranslateRotate(k, 0, 0, alpha).apply(null, project(lambda, phi)),
        transform$$1 = (alpha ? scaleTranslateRotate : scaleTranslate)(k, x - center[0], y - center[1], alpha);
    rotate = rotateRadians(deltaLambda, deltaPhi, deltaGamma);
    projectTransform = compose(project, transform$$1);
    projectRotateTransform = compose(rotate, projectTransform);
    projectResample = resample(projectTransform, delta2);
    return reset();
  }

  function reset() {
    cache = cacheStream = null;
    return projection;
  }

  return function() {
    project = projectAt.apply(this, arguments);
    projection.invert = project.invert && invert;
    return recenter();
  };
}

function conicProjection(projectAt) {
  var phi0 = 0,
      phi1 = pi / 3,
      m = projectionMutator(projectAt),
      p = m(phi0, phi1);

  p.parallels = function(_) {
    return arguments.length ? m(phi0 = _[0] * radians, phi1 = _[1] * radians) : [phi0 * degrees, phi1 * degrees];
  };

  return p;
}

function cylindricalEqualAreaRaw(phi0) {
  var cosPhi0 = cos(phi0);

  function forward(lambda, phi) {
    return [lambda * cosPhi0, sin(phi) / cosPhi0];
  }

  forward.invert = function(x, y) {
    return [x / cosPhi0, asin(y * cosPhi0)];
  };

  return forward;
}

function conicEqualAreaRaw(y0, y1) {
  var sy0 = sin(y0), n = (sy0 + sin(y1)) / 2;

  // Are the parallels symmetrical around the Equator?
  if (abs(n) < epsilon) return cylindricalEqualAreaRaw(y0);

  var c = 1 + sy0 * (2 * n - sy0), r0 = sqrt(c) / n;

  function project(x, y) {
    var r = sqrt(c - 2 * n * sin(y)) / n;
    return [r * sin(x *= n), r0 - r * cos(x)];
  }

  project.invert = function(x, y) {
    var r0y = r0 - y;
    return [atan2(x, abs(r0y)) / n * sign(r0y), asin((c - (x * x + r0y * r0y) * n * n) / (2 * n))];
  };

  return project;
}

function conicEqualArea() {
  return conicProjection(conicEqualAreaRaw)
      .scale(155.424)
      .center([0, 33.6442]);
}

function albers() {
  return conicEqualArea()
      .parallels([29.5, 45.5])
      .scale(1070)
      .translate([480, 250])
      .rotate([96, 0])
      .center([-0.6, 38.7]);
}

// The projections must have mutually exclusive clip regions on the sphere,
// as this will avoid emitting interleaving lines and polygons.
function multiplex(streams) {
  var n = streams.length;
  return {
    point: function(x, y) { var i = -1; while (++i < n) streams[i].point(x, y); },
    sphere: function() { var i = -1; while (++i < n) streams[i].sphere(); },
    lineStart: function() { var i = -1; while (++i < n) streams[i].lineStart(); },
    lineEnd: function() { var i = -1; while (++i < n) streams[i].lineEnd(); },
    polygonStart: function() { var i = -1; while (++i < n) streams[i].polygonStart(); },
    polygonEnd: function() { var i = -1; while (++i < n) streams[i].polygonEnd(); }
  };
}

// A composite projection for the United States, configured by default for
// 960×500. The projection also works quite well at 960×600 if you change the
// scale to 1285 and adjust the translate accordingly. The set of standard
// parallels for each region comes from USGS, which is published here:
// http://egsc.usgs.gov/isb/pubs/MapProjections/projections.html#albers
function albersUsa() {
  var cache,
      cacheStream,
      lower48 = albers(), lower48Point,
      alaska = conicEqualArea().rotate([154, 0]).center([-2, 58.5]).parallels([55, 65]), alaskaPoint, // EPSG:3338
      hawaii = conicEqualArea().rotate([157, 0]).center([-3, 19.9]).parallels([8, 18]), hawaiiPoint, // ESRI:102007
      point, pointStream = {point: function(x, y) { point = [x, y]; }};

  function albersUsa(coordinates) {
    var x = coordinates[0], y = coordinates[1];
    return point = null,
        (lower48Point.point(x, y), point)
        || (alaskaPoint.point(x, y), point)
        || (hawaiiPoint.point(x, y), point);
  }

  albersUsa.invert = function(coordinates) {
    var k = lower48.scale(),
        t = lower48.translate(),
        x = (coordinates[0] - t[0]) / k,
        y = (coordinates[1] - t[1]) / k;
    return (y >= 0.120 && y < 0.234 && x >= -0.425 && x < -0.214 ? alaska
        : y >= 0.166 && y < 0.234 && x >= -0.214 && x < -0.115 ? hawaii
        : lower48).invert(coordinates);
  };

  albersUsa.stream = function(stream) {
    return cache && cacheStream === stream ? cache : cache = multiplex([lower48.stream(cacheStream = stream), alaska.stream(stream), hawaii.stream(stream)]);
  };

  albersUsa.precision = function(_) {
    if (!arguments.length) return lower48.precision();
    lower48.precision(_), alaska.precision(_), hawaii.precision(_);
    return reset();
  };

  albersUsa.scale = function(_) {
    if (!arguments.length) return lower48.scale();
    lower48.scale(_), alaska.scale(_ * 0.35), hawaii.scale(_);
    return albersUsa.translate(lower48.translate());
  };

  albersUsa.translate = function(_) {
    if (!arguments.length) return lower48.translate();
    var k = lower48.scale(), x = +_[0], y = +_[1];

    lower48Point = lower48
        .translate(_)
        .clipExtent([[x - 0.455 * k, y - 0.238 * k], [x + 0.455 * k, y + 0.238 * k]])
        .stream(pointStream);

    alaskaPoint = alaska
        .translate([x - 0.307 * k, y + 0.201 * k])
        .clipExtent([[x - 0.425 * k + epsilon, y + 0.120 * k + epsilon], [x - 0.214 * k - epsilon, y + 0.234 * k - epsilon]])
        .stream(pointStream);

    hawaiiPoint = hawaii
        .translate([x - 0.205 * k, y + 0.212 * k])
        .clipExtent([[x - 0.214 * k + epsilon, y + 0.166 * k + epsilon], [x - 0.115 * k - epsilon, y + 0.234 * k - epsilon]])
        .stream(pointStream);

    return reset();
  };

  albersUsa.fitExtent = function(extent, object) {
    return fitExtent(albersUsa, extent, object);
  };

  albersUsa.fitSize = function(size, object) {
    return fitSize(albersUsa, size, object);
  };

  albersUsa.fitWidth = function(width, object) {
    return fitWidth(albersUsa, width, object);
  };

  albersUsa.fitHeight = function(height, object) {
    return fitHeight(albersUsa, height, object);
  };

  function reset() {
    cache = cacheStream = null;
    return albersUsa;
  }

  return albersUsa.scale(1070);
}

function azimuthalRaw(scale) {
  return function(x, y) {
    var cx = cos(x),
        cy = cos(y),
        k = scale(cx * cy);
    return [
      k * cy * sin(x),
      k * sin(y)
    ];
  }
}

function azimuthalInvert(angle) {
  return function(x, y) {
    var z = sqrt(x * x + y * y),
        c = angle(z),
        sc = sin(c),
        cc = cos(c);
    return [
      atan2(x * sc, z * cc),
      asin(z && y * sc / z)
    ];
  }
}

var azimuthalEqualAreaRaw = azimuthalRaw(function(cxcy) {
  return sqrt(2 / (1 + cxcy));
});

azimuthalEqualAreaRaw.invert = azimuthalInvert(function(z) {
  return 2 * asin(z / 2);
});

function azimuthalEqualArea() {
  return projection(azimuthalEqualAreaRaw)
      .scale(124.75)
      .clipAngle(180 - 1e-3);
}

var azimuthalEquidistantRaw = azimuthalRaw(function(c) {
  return (c = acos(c)) && c / sin(c);
});

azimuthalEquidistantRaw.invert = azimuthalInvert(function(z) {
  return z;
});

function azimuthalEquidistant() {
  return projection(azimuthalEquidistantRaw)
      .scale(79.4188)
      .clipAngle(180 - 1e-3);
}

function mercatorRaw(lambda, phi) {
  return [lambda, log(tan((halfPi + phi) / 2))];
}

mercatorRaw.invert = function(x, y) {
  return [x, 2 * atan(exp(y)) - halfPi];
};

function mercator() {
  return mercatorProjection(mercatorRaw)
      .scale(961 / tau);
}

function mercatorProjection(project) {
  var m = projection(project),
      center = m.center,
      scale = m.scale,
      translate = m.translate,
      clipExtent = m.clipExtent,
      x0 = null, y0, x1, y1; // clip extent

  m.scale = function(_) {
    return arguments.length ? (scale(_), reclip()) : scale();
  };

  m.translate = function(_) {
    return arguments.length ? (translate(_), reclip()) : translate();
  };

  m.center = function(_) {
    return arguments.length ? (center(_), reclip()) : center();
  };

  m.clipExtent = function(_) {
    return arguments.length ? ((_ == null ? x0 = y0 = x1 = y1 = null : (x0 = +_[0][0], y0 = +_[0][1], x1 = +_[1][0], y1 = +_[1][1])), reclip()) : x0 == null ? null : [[x0, y0], [x1, y1]];
  };

  function reclip() {
    var k = pi * scale(),
        t = m(rotation(m.rotate()).invert([0, 0]));
    return clipExtent(x0 == null
        ? [[t[0] - k, t[1] - k], [t[0] + k, t[1] + k]] : project === mercatorRaw
        ? [[Math.max(t[0] - k, x0), y0], [Math.min(t[0] + k, x1), y1]]
        : [[x0, Math.max(t[1] - k, y0)], [x1, Math.min(t[1] + k, y1)]]);
  }

  return reclip();
}

function tany(y) {
  return tan((halfPi + y) / 2);
}

function conicConformalRaw(y0, y1) {
  var cy0 = cos(y0),
      n = y0 === y1 ? sin(y0) : log(cy0 / cos(y1)) / log(tany(y1) / tany(y0)),
      f = cy0 * pow(tany(y0), n) / n;

  if (!n) return mercatorRaw;

  function project(x, y) {
    if (f > 0) { if (y < -halfPi + epsilon) y = -halfPi + epsilon; }
    else { if (y > halfPi - epsilon) y = halfPi - epsilon; }
    var r = f / pow(tany(y), n);
    return [r * sin(n * x), f - r * cos(n * x)];
  }

  project.invert = function(x, y) {
    var fy = f - y, r = sign(n) * sqrt(x * x + fy * fy);
    return [atan2(x, abs(fy)) / n * sign(fy), 2 * atan(pow(f / r, 1 / n)) - halfPi];
  };

  return project;
}

function conicConformal() {
  return conicProjection(conicConformalRaw)
      .scale(109.5)
      .parallels([30, 30]);
}

function equirectangularRaw(lambda, phi) {
  return [lambda, phi];
}

equirectangularRaw.invert = equirectangularRaw;

function equirectangular() {
  return projection(equirectangularRaw)
      .scale(152.63);
}

function conicEquidistantRaw(y0, y1) {
  var cy0 = cos(y0),
      n = y0 === y1 ? sin(y0) : (cy0 - cos(y1)) / (y1 - y0),
      g = cy0 / n + y0;

  if (abs(n) < epsilon) return equirectangularRaw;

  function project(x, y) {
    var gy = g - y, nx = n * x;
    return [gy * sin(nx), g - gy * cos(nx)];
  }

  project.invert = function(x, y) {
    var gy = g - y;
    return [atan2(x, abs(gy)) / n * sign(gy), g - sign(n) * sqrt(x * x + gy * gy)];
  };

  return project;
}

function conicEquidistant() {
  return conicProjection(conicEquidistantRaw)
      .scale(131.154)
      .center([0, 13.9389]);
}

var A1 = 1.340264,
    A2 = -0.081106,
    A3 = 0.000893,
    A4 = 0.003796,
    M = sqrt(3) / 2,
    iterations = 12;

function equalEarthRaw(lambda, phi) {
  var l = asin(M * sin(phi)), l2 = l * l, l6 = l2 * l2 * l2;
  return [
    lambda * cos(l) / (M * (A1 + 3 * A2 * l2 + l6 * (7 * A3 + 9 * A4 * l2))),
    l * (A1 + A2 * l2 + l6 * (A3 + A4 * l2))
  ];
}

equalEarthRaw.invert = function(x, y) {
  var l = y, l2 = l * l, l6 = l2 * l2 * l2;
  for (var i = 0, delta, fy, fpy; i < iterations; ++i) {
    fy = l * (A1 + A2 * l2 + l6 * (A3 + A4 * l2)) - y;
    fpy = A1 + 3 * A2 * l2 + l6 * (7 * A3 + 9 * A4 * l2);
    l -= delta = fy / fpy, l2 = l * l, l6 = l2 * l2 * l2;
    if (abs(delta) < epsilon2) break;
  }
  return [
    M * x * (A1 + 3 * A2 * l2 + l6 * (7 * A3 + 9 * A4 * l2)) / cos(l),
    asin(sin(l) / M)
  ];
};

function equalEarth() {
  return projection(equalEarthRaw)
      .scale(177.158);
}

function gnomonicRaw(x, y) {
  var cy = cos(y), k = cos(x) * cy;
  return [cy * sin(x) / k, sin(y) / k];
}

gnomonicRaw.invert = azimuthalInvert(atan);

function gnomonic() {
  return projection(gnomonicRaw)
      .scale(144.049)
      .clipAngle(60);
}

function scaleTranslate$1(kx, ky, tx, ty) {
  return kx === 1 && ky === 1 && tx === 0 && ty === 0 ? identity : transformer({
    point: function(x, y) {
      this.stream.point(x * kx + tx, y * ky + ty);
    }
  });
}

function identity$1() {
  var k = 1, tx = 0, ty = 0, sx = 1, sy = 1, transform$$1 = identity, // scale, translate and reflect
      x0 = null, y0, x1, y1, // clip extent
      postclip = identity,
      cache,
      cacheStream,
      projection;

  function reset() {
    cache = cacheStream = null;
    return projection;
  }

  return projection = {
    stream: function(stream) {
      return cache && cacheStream === stream ? cache : cache = transform$$1(postclip(cacheStream = stream));
    },
    postclip: function(_) {
      return arguments.length ? (postclip = _, x0 = y0 = x1 = y1 = null, reset()) : postclip;
    },
    clipExtent: function(_) {
      return arguments.length ? (postclip = _ == null ? (x0 = y0 = x1 = y1 = null, identity) : clipRectangle(x0 = +_[0][0], y0 = +_[0][1], x1 = +_[1][0], y1 = +_[1][1]), reset()) : x0 == null ? null : [[x0, y0], [x1, y1]];
    },
    scale: function(_) {
      return arguments.length ? (transform$$1 = scaleTranslate$1((k = +_) * sx, k * sy, tx, ty), reset()) : k;
    },
    translate: function(_) {
      return arguments.length ? (transform$$1 = scaleTranslate$1(k * sx, k * sy, tx = +_[0], ty = +_[1]), reset()) : [tx, ty];
    },
    reflectX: function(_) {
      return arguments.length ? (transform$$1 = scaleTranslate$1(k * (sx = _ ? -1 : 1), k * sy, tx, ty), reset()) : sx < 0;
    },
    reflectY: function(_) {
      return arguments.length ? (transform$$1 = scaleTranslate$1(k * sx, k * (sy = _ ? -1 : 1), tx, ty), reset()) : sy < 0;
    },
    fitExtent: function(extent, object) {
      return fitExtent(projection, extent, object);
    },
    fitSize: function(size, object) {
      return fitSize(projection, size, object);
    },
    fitWidth: function(width, object) {
      return fitWidth(projection, width, object);
    },
    fitHeight: function(height, object) {
      return fitHeight(projection, height, object);
    }
  };
}

function naturalEarth1Raw(lambda, phi) {
  var phi2 = phi * phi, phi4 = phi2 * phi2;
  return [
    lambda * (0.8707 - 0.131979 * phi2 + phi4 * (-0.013791 + phi4 * (0.003971 * phi2 - 0.001529 * phi4))),
    phi * (1.007226 + phi2 * (0.015085 + phi4 * (-0.044475 + 0.028874 * phi2 - 0.005916 * phi4)))
  ];
}

naturalEarth1Raw.invert = function(x, y) {
  var phi = y, i = 25, delta;
  do {
    var phi2 = phi * phi, phi4 = phi2 * phi2;
    phi -= delta = (phi * (1.007226 + phi2 * (0.015085 + phi4 * (-0.044475 + 0.028874 * phi2 - 0.005916 * phi4))) - y) /
        (1.007226 + phi2 * (0.015085 * 3 + phi4 * (-0.044475 * 7 + 0.028874 * 9 * phi2 - 0.005916 * 11 * phi4)));
  } while (abs(delta) > epsilon && --i > 0);
  return [
    x / (0.8707 + (phi2 = phi * phi) * (-0.131979 + phi2 * (-0.013791 + phi2 * phi2 * phi2 * (0.003971 - 0.001529 * phi2)))),
    phi
  ];
};

function naturalEarth1() {
  return projection(naturalEarth1Raw)
      .scale(175.295);
}

function orthographicRaw(x, y) {
  return [cos(y) * sin(x), sin(y)];
}

orthographicRaw.invert = azimuthalInvert(asin);

function orthographic() {
  return projection(orthographicRaw)
      .scale(249.5)
      .clipAngle(90 + epsilon);
}

function stereographicRaw(x, y) {
  var cy = cos(y), k = 1 + cos(x) * cy;
  return [cy * sin(x) / k, sin(y) / k];
}

stereographicRaw.invert = azimuthalInvert(function(z) {
  return 2 * atan(z);
});

function stereographic() {
  return projection(stereographicRaw)
      .scale(250)
      .clipAngle(142);
}

function transverseMercatorRaw(lambda, phi) {
  return [log(tan((halfPi + phi) / 2)), -lambda];
}

transverseMercatorRaw.invert = function(x, y) {
  return [-y, 2 * atan(exp(x)) - halfPi];
};

function transverseMercator() {
  var m = mercatorProjection(transverseMercatorRaw),
      center = m.center,
      rotate = m.rotate;

  m.center = function(_) {
    return arguments.length ? center([-_[1], _[0]]) : (_ = center(), [_[1], -_[0]]);
  };

  m.rotate = function(_) {
    return arguments.length ? rotate([_[0], _[1], _.length > 2 ? _[2] + 90 : 90]) : (_ = rotate(), [_[0], _[1], _[2] - 90]);
  };

  return rotate([0, 0, 90])
      .scale(159.155);
}

exports.geoArea = area;
exports.geoBounds = bounds;
exports.geoCentroid = centroid;
exports.geoCircle = circle;
exports.geoClipAntimeridian = clipAntimeridian;
exports.geoClipCircle = clipCircle;
exports.geoClipExtent = extent;
exports.geoClipRectangle = clipRectangle;
exports.geoContains = contains;
exports.geoDistance = distance;
exports.geoGraticule = graticule;
exports.geoGraticule10 = graticule10;
exports.geoInterpolate = interpolate;
exports.geoLength = length;
exports.geoPath = index;
exports.geoAlbers = albers;
exports.geoAlbersUsa = albersUsa;
exports.geoAzimuthalEqualArea = azimuthalEqualArea;
exports.geoAzimuthalEqualAreaRaw = azimuthalEqualAreaRaw;
exports.geoAzimuthalEquidistant = azimuthalEquidistant;
exports.geoAzimuthalEquidistantRaw = azimuthalEquidistantRaw;
exports.geoConicConformal = conicConformal;
exports.geoConicConformalRaw = conicConformalRaw;
exports.geoConicEqualArea = conicEqualArea;
exports.geoConicEqualAreaRaw = conicEqualAreaRaw;
exports.geoConicEquidistant = conicEquidistant;
exports.geoConicEquidistantRaw = conicEquidistantRaw;
exports.geoEqualEarth = equalEarth;
exports.geoEqualEarthRaw = equalEarthRaw;
exports.geoEquirectangular = equirectangular;
exports.geoEquirectangularRaw = equirectangularRaw;
exports.geoGnomonic = gnomonic;
exports.geoGnomonicRaw = gnomonicRaw;
exports.geoIdentity = identity$1;
exports.geoProjection = projection;
exports.geoProjectionMutator = projectionMutator;
exports.geoMercator = mercator;
exports.geoMercatorRaw = mercatorRaw;
exports.geoNaturalEarth1 = naturalEarth1;
exports.geoNaturalEarth1Raw = naturalEarth1Raw;
exports.geoOrthographic = orthographic;
exports.geoOrthographicRaw = orthographicRaw;
exports.geoStereographic = stereographic;
exports.geoStereographicRaw = stereographicRaw;
exports.geoTransverseMercator = transverseMercator;
exports.geoTransverseMercatorRaw = transverseMercatorRaw;
exports.geoRotation = rotation;
exports.geoStream = geoStream;
exports.geoTransform = transform;

Object.defineProperty(exports, '__esModule', { value: true });

})));

},{"d3-array":25}],40:[function(require,module,exports){
// https://d3js.org/d3-hierarchy/ v1.1.8 Copyright 2018 Mike Bostock
(function (global, factory) {
typeof exports === 'object' && typeof module !== 'undefined' ? factory(exports) :
typeof define === 'function' && define.amd ? define(['exports'], factory) :
(factory((global.d3 = global.d3 || {})));
}(this, (function (exports) { 'use strict';

function defaultSeparation(a, b) {
  return a.parent === b.parent ? 1 : 2;
}

function meanX(children) {
  return children.reduce(meanXReduce, 0) / children.length;
}

function meanXReduce(x, c) {
  return x + c.x;
}

function maxY(children) {
  return 1 + children.reduce(maxYReduce, 0);
}

function maxYReduce(y, c) {
  return Math.max(y, c.y);
}

function leafLeft(node) {
  var children;
  while (children = node.children) node = children[0];
  return node;
}

function leafRight(node) {
  var children;
  while (children = node.children) node = children[children.length - 1];
  return node;
}

function cluster() {
  var separation = defaultSeparation,
      dx = 1,
      dy = 1,
      nodeSize = false;

  function cluster(root) {
    var previousNode,
        x = 0;

    // First walk, computing the initial x & y values.
    root.eachAfter(function(node) {
      var children = node.children;
      if (children) {
        node.x = meanX(children);
        node.y = maxY(children);
      } else {
        node.x = previousNode ? x += separation(node, previousNode) : 0;
        node.y = 0;
        previousNode = node;
      }
    });

    var left = leafLeft(root),
        right = leafRight(root),
        x0 = left.x - separation(left, right) / 2,
        x1 = right.x + separation(right, left) / 2;

    // Second walk, normalizing x & y to the desired size.
    return root.eachAfter(nodeSize ? function(node) {
      node.x = (node.x - root.x) * dx;
      node.y = (root.y - node.y) * dy;
    } : function(node) {
      node.x = (node.x - x0) / (x1 - x0) * dx;
      node.y = (1 - (root.y ? node.y / root.y : 1)) * dy;
    });
  }

  cluster.separation = function(x) {
    return arguments.length ? (separation = x, cluster) : separation;
  };

  cluster.size = function(x) {
    return arguments.length ? (nodeSize = false, dx = +x[0], dy = +x[1], cluster) : (nodeSize ? null : [dx, dy]);
  };

  cluster.nodeSize = function(x) {
    return arguments.length ? (nodeSize = true, dx = +x[0], dy = +x[1], cluster) : (nodeSize ? [dx, dy] : null);
  };

  return cluster;
}

function count(node) {
  var sum = 0,
      children = node.children,
      i = children && children.length;
  if (!i) sum = 1;
  else while (--i >= 0) sum += children[i].value;
  node.value = sum;
}

function node_count() {
  return this.eachAfter(count);
}

function node_each(callback) {
  var node = this, current, next = [node], children, i, n;
  do {
    current = next.reverse(), next = [];
    while (node = current.pop()) {
      callback(node), children = node.children;
      if (children) for (i = 0, n = children.length; i < n; ++i) {
        next.push(children[i]);
      }
    }
  } while (next.length);
  return this;
}

function node_eachBefore(callback) {
  var node = this, nodes = [node], children, i;
  while (node = nodes.pop()) {
    callback(node), children = node.children;
    if (children) for (i = children.length - 1; i >= 0; --i) {
      nodes.push(children[i]);
    }
  }
  return this;
}

function node_eachAfter(callback) {
  var node = this, nodes = [node], next = [], children, i, n;
  while (node = nodes.pop()) {
    next.push(node), children = node.children;
    if (children) for (i = 0, n = children.length; i < n; ++i) {
      nodes.push(children[i]);
    }
  }
  while (node = next.pop()) {
    callback(node);
  }
  return this;
}

function node_sum(value) {
  return this.eachAfter(function(node) {
    var sum = +value(node.data) || 0,
        children = node.children,
        i = children && children.length;
    while (--i >= 0) sum += children[i].value;
    node.value = sum;
  });
}

function node_sort(compare) {
  return this.eachBefore(function(node) {
    if (node.children) {
      node.children.sort(compare);
    }
  });
}

function node_path(end) {
  var start = this,
      ancestor = leastCommonAncestor(start, end),
      nodes = [start];
  while (start !== ancestor) {
    start = start.parent;
    nodes.push(start);
  }
  var k = nodes.length;
  while (end !== ancestor) {
    nodes.splice(k, 0, end);
    end = end.parent;
  }
  return nodes;
}

function leastCommonAncestor(a, b) {
  if (a === b) return a;
  var aNodes = a.ancestors(),
      bNodes = b.ancestors(),
      c = null;
  a = aNodes.pop();
  b = bNodes.pop();
  while (a === b) {
    c = a;
    a = aNodes.pop();
    b = bNodes.pop();
  }
  return c;
}

function node_ancestors() {
  var node = this, nodes = [node];
  while (node = node.parent) {
    nodes.push(node);
  }
  return nodes;
}

function node_descendants() {
  var nodes = [];
  this.each(function(node) {
    nodes.push(node);
  });
  return nodes;
}

function node_leaves() {
  var leaves = [];
  this.eachBefore(function(node) {
    if (!node.children) {
      leaves.push(node);
    }
  });
  return leaves;
}

function node_links() {
  var root = this, links = [];
  root.each(function(node) {
    if (node !== root) { // Don’t include the root’s parent, if any.
      links.push({source: node.parent, target: node});
    }
  });
  return links;
}

function hierarchy(data, children) {
  var root = new Node(data),
      valued = +data.value && (root.value = data.value),
      node,
      nodes = [root],
      child,
      childs,
      i,
      n;

  if (children == null) children = defaultChildren;

  while (node = nodes.pop()) {
    if (valued) node.value = +node.data.value;
    if ((childs = children(node.data)) && (n = childs.length)) {
      node.children = new Array(n);
      for (i = n - 1; i >= 0; --i) {
        nodes.push(child = node.children[i] = new Node(childs[i]));
        child.parent = node;
        child.depth = node.depth + 1;
      }
    }
  }

  return root.eachBefore(computeHeight);
}

function node_copy() {
  return hierarchy(this).eachBefore(copyData);
}

function defaultChildren(d) {
  return d.children;
}

function copyData(node) {
  node.data = node.data.data;
}

function computeHeight(node) {
  var height = 0;
  do node.height = height;
  while ((node = node.parent) && (node.height < ++height));
}

function Node(data) {
  this.data = data;
  this.depth =
  this.height = 0;
  this.parent = null;
}

Node.prototype = hierarchy.prototype = {
  constructor: Node,
  count: node_count,
  each: node_each,
  eachAfter: node_eachAfter,
  eachBefore: node_eachBefore,
  sum: node_sum,
  sort: node_sort,
  path: node_path,
  ancestors: node_ancestors,
  descendants: node_descendants,
  leaves: node_leaves,
  links: node_links,
  copy: node_copy
};

var slice = Array.prototype.slice;

function shuffle(array) {
  var m = array.length,
      t,
      i;

  while (m) {
    i = Math.random() * m-- | 0;
    t = array[m];
    array[m] = array[i];
    array[i] = t;
  }

  return array;
}

function enclose(circles) {
  var i = 0, n = (circles = shuffle(slice.call(circles))).length, B = [], p, e;

  while (i < n) {
    p = circles[i];
    if (e && enclosesWeak(e, p)) ++i;
    else e = encloseBasis(B = extendBasis(B, p)), i = 0;
  }

  return e;
}

function extendBasis(B, p) {
  var i, j;

  if (enclosesWeakAll(p, B)) return [p];

  // If we get here then B must have at least one element.
  for (i = 0; i < B.length; ++i) {
    if (enclosesNot(p, B[i])
        && enclosesWeakAll(encloseBasis2(B[i], p), B)) {
      return [B[i], p];
    }
  }

  // If we get here then B must have at least two elements.
  for (i = 0; i < B.length - 1; ++i) {
    for (j = i + 1; j < B.length; ++j) {
      if (enclosesNot(encloseBasis2(B[i], B[j]), p)
          && enclosesNot(encloseBasis2(B[i], p), B[j])
          && enclosesNot(encloseBasis2(B[j], p), B[i])
          && enclosesWeakAll(encloseBasis3(B[i], B[j], p), B)) {
        return [B[i], B[j], p];
      }
    }
  }

  // If we get here then something is very wrong.
  throw new Error;
}

function enclosesNot(a, b) {
  var dr = a.r - b.r, dx = b.x - a.x, dy = b.y - a.y;
  return dr < 0 || dr * dr < dx * dx + dy * dy;
}

function enclosesWeak(a, b) {
  var dr = a.r - b.r + 1e-6, dx = b.x - a.x, dy = b.y - a.y;
  return dr > 0 && dr * dr > dx * dx + dy * dy;
}

function enclosesWeakAll(a, B) {
  for (var i = 0; i < B.length; ++i) {
    if (!enclosesWeak(a, B[i])) {
      return false;
    }
  }
  return true;
}

function encloseBasis(B) {
  switch (B.length) {
    case 1: return encloseBasis1(B[0]);
    case 2: return encloseBasis2(B[0], B[1]);
    case 3: return encloseBasis3(B[0], B[1], B[2]);
  }
}

function encloseBasis1(a) {
  return {
    x: a.x,
    y: a.y,
    r: a.r
  };
}

function encloseBasis2(a, b) {
  var x1 = a.x, y1 = a.y, r1 = a.r,
      x2 = b.x, y2 = b.y, r2 = b.r,
      x21 = x2 - x1, y21 = y2 - y1, r21 = r2 - r1,
      l = Math.sqrt(x21 * x21 + y21 * y21);
  return {
    x: (x1 + x2 + x21 / l * r21) / 2,
    y: (y1 + y2 + y21 / l * r21) / 2,
    r: (l + r1 + r2) / 2
  };
}

function encloseBasis3(a, b, c) {
  var x1 = a.x, y1 = a.y, r1 = a.r,
      x2 = b.x, y2 = b.y, r2 = b.r,
      x3 = c.x, y3 = c.y, r3 = c.r,
      a2 = x1 - x2,
      a3 = x1 - x3,
      b2 = y1 - y2,
      b3 = y1 - y3,
      c2 = r2 - r1,
      c3 = r3 - r1,
      d1 = x1 * x1 + y1 * y1 - r1 * r1,
      d2 = d1 - x2 * x2 - y2 * y2 + r2 * r2,
      d3 = d1 - x3 * x3 - y3 * y3 + r3 * r3,
      ab = a3 * b2 - a2 * b3,
      xa = (b2 * d3 - b3 * d2) / (ab * 2) - x1,
      xb = (b3 * c2 - b2 * c3) / ab,
      ya = (a3 * d2 - a2 * d3) / (ab * 2) - y1,
      yb = (a2 * c3 - a3 * c2) / ab,
      A = xb * xb + yb * yb - 1,
      B = 2 * (r1 + xa * xb + ya * yb),
      C = xa * xa + ya * ya - r1 * r1,
      r = -(A ? (B + Math.sqrt(B * B - 4 * A * C)) / (2 * A) : C / B);
  return {
    x: x1 + xa + xb * r,
    y: y1 + ya + yb * r,
    r: r
  };
}

function place(b, a, c) {
  var dx = b.x - a.x, x, a2,
      dy = b.y - a.y, y, b2,
      d2 = dx * dx + dy * dy;
  if (d2) {
    a2 = a.r + c.r, a2 *= a2;
    b2 = b.r + c.r, b2 *= b2;
    if (a2 > b2) {
      x = (d2 + b2 - a2) / (2 * d2);
      y = Math.sqrt(Math.max(0, b2 / d2 - x * x));
      c.x = b.x - x * dx - y * dy;
      c.y = b.y - x * dy + y * dx;
    } else {
      x = (d2 + a2 - b2) / (2 * d2);
      y = Math.sqrt(Math.max(0, a2 / d2 - x * x));
      c.x = a.x + x * dx - y * dy;
      c.y = a.y + x * dy + y * dx;
    }
  } else {
    c.x = a.x + c.r;
    c.y = a.y;
  }
}

function intersects(a, b) {
  var dr = a.r + b.r - 1e-6, dx = b.x - a.x, dy = b.y - a.y;
  return dr > 0 && dr * dr > dx * dx + dy * dy;
}

function score(node) {
  var a = node._,
      b = node.next._,
      ab = a.r + b.r,
      dx = (a.x * b.r + b.x * a.r) / ab,
      dy = (a.y * b.r + b.y * a.r) / ab;
  return dx * dx + dy * dy;
}

function Node$1(circle) {
  this._ = circle;
  this.next = null;
  this.previous = null;
}

function packEnclose(circles) {
  if (!(n = circles.length)) return 0;

  var a, b, c, n, aa, ca, i, j, k, sj, sk;

  // Place the first circle.
  a = circles[0], a.x = 0, a.y = 0;
  if (!(n > 1)) return a.r;

  // Place the second circle.
  b = circles[1], a.x = -b.r, b.x = a.r, b.y = 0;
  if (!(n > 2)) return a.r + b.r;

  // Place the third circle.
  place(b, a, c = circles[2]);

  // Initialize the front-chain using the first three circles a, b and c.
  a = new Node$1(a), b = new Node$1(b), c = new Node$1(c);
  a.next = c.previous = b;
  b.next = a.previous = c;
  c.next = b.previous = a;

  // Attempt to place each remaining circle…
  pack: for (i = 3; i < n; ++i) {
    place(a._, b._, c = circles[i]), c = new Node$1(c);

    // Find the closest intersecting circle on the front-chain, if any.
    // “Closeness” is determined by linear distance along the front-chain.
    // “Ahead” or “behind” is likewise determined by linear distance.
    j = b.next, k = a.previous, sj = b._.r, sk = a._.r;
    do {
      if (sj <= sk) {
        if (intersects(j._, c._)) {
          b = j, a.next = b, b.previous = a, --i;
          continue pack;
        }
        sj += j._.r, j = j.next;
      } else {
        if (intersects(k._, c._)) {
          a = k, a.next = b, b.previous = a, --i;
          continue pack;
        }
        sk += k._.r, k = k.previous;
      }
    } while (j !== k.next);

    // Success! Insert the new circle c between a and b.
    c.previous = a, c.next = b, a.next = b.previous = b = c;

    // Compute the new closest circle pair to the centroid.
    aa = score(a);
    while ((c = c.next) !== b) {
      if ((ca = score(c)) < aa) {
        a = c, aa = ca;
      }
    }
    b = a.next;
  }

  // Compute the enclosing circle of the front chain.
  a = [b._], c = b; while ((c = c.next) !== b) a.push(c._); c = enclose(a);

  // Translate the circles to put the enclosing circle around the origin.
  for (i = 0; i < n; ++i) a = circles[i], a.x -= c.x, a.y -= c.y;

  return c.r;
}

function siblings(circles) {
  packEnclose(circles);
  return circles;
}

function optional(f) {
  return f == null ? null : required(f);
}

function required(f) {
  if (typeof f !== "function") throw new Error;
  return f;
}

function constantZero() {
  return 0;
}

function constant(x) {
  return function() {
    return x;
  };
}

function defaultRadius(d) {
  return Math.sqrt(d.value);
}

function index() {
  var radius = null,
      dx = 1,
      dy = 1,
      padding = constantZero;

  function pack(root) {
    root.x = dx / 2, root.y = dy / 2;
    if (radius) {
      root.eachBefore(radiusLeaf(radius))
          .eachAfter(packChildren(padding, 0.5))
          .eachBefore(translateChild(1));
    } else {
      root.eachBefore(radiusLeaf(defaultRadius))
          .eachAfter(packChildren(constantZero, 1))
          .eachAfter(packChildren(padding, root.r / Math.min(dx, dy)))
          .eachBefore(translateChild(Math.min(dx, dy) / (2 * root.r)));
    }
    return root;
  }

  pack.radius = function(x) {
    return arguments.length ? (radius = optional(x), pack) : radius;
  };

  pack.size = function(x) {
    return arguments.length ? (dx = +x[0], dy = +x[1], pack) : [dx, dy];
  };

  pack.padding = function(x) {
    return arguments.length ? (padding = typeof x === "function" ? x : constant(+x), pack) : padding;
  };

  return pack;
}

function radiusLeaf(radius) {
  return function(node) {
    if (!node.children) {
      node.r = Math.max(0, +radius(node) || 0);
    }
  };
}

function packChildren(padding, k) {
  return function(node) {
    if (children = node.children) {
      var children,
          i,
          n = children.length,
          r = padding(node) * k || 0,
          e;

      if (r) for (i = 0; i < n; ++i) children[i].r += r;
      e = packEnclose(children);
      if (r) for (i = 0; i < n; ++i) children[i].r -= r;
      node.r = e + r;
    }
  };
}

function translateChild(k) {
  return function(node) {
    var parent = node.parent;
    node.r *= k;
    if (parent) {
      node.x = parent.x + k * node.x;
      node.y = parent.y + k * node.y;
    }
  };
}

function roundNode(node) {
  node.x0 = Math.round(node.x0);
  node.y0 = Math.round(node.y0);
  node.x1 = Math.round(node.x1);
  node.y1 = Math.round(node.y1);
}

function treemapDice(parent, x0, y0, x1, y1) {
  var nodes = parent.children,
      node,
      i = -1,
      n = nodes.length,
      k = parent.value && (x1 - x0) / parent.value;

  while (++i < n) {
    node = nodes[i], node.y0 = y0, node.y1 = y1;
    node.x0 = x0, node.x1 = x0 += node.value * k;
  }
}

function partition() {
  var dx = 1,
      dy = 1,
      padding = 0,
      round = false;

  function partition(root) {
    var n = root.height + 1;
    root.x0 =
    root.y0 = padding;
    root.x1 = dx;
    root.y1 = dy / n;
    root.eachBefore(positionNode(dy, n));
    if (round) root.eachBefore(roundNode);
    return root;
  }

  function positionNode(dy, n) {
    return function(node) {
      if (node.children) {
        treemapDice(node, node.x0, dy * (node.depth + 1) / n, node.x1, dy * (node.depth + 2) / n);
      }
      var x0 = node.x0,
          y0 = node.y0,
          x1 = node.x1 - padding,
          y1 = node.y1 - padding;
      if (x1 < x0) x0 = x1 = (x0 + x1) / 2;
      if (y1 < y0) y0 = y1 = (y0 + y1) / 2;
      node.x0 = x0;
      node.y0 = y0;
      node.x1 = x1;
      node.y1 = y1;
    };
  }

  partition.round = function(x) {
    return arguments.length ? (round = !!x, partition) : round;
  };

  partition.size = function(x) {
    return arguments.length ? (dx = +x[0], dy = +x[1], partition) : [dx, dy];
  };

  partition.padding = function(x) {
    return arguments.length ? (padding = +x, partition) : padding;
  };

  return partition;
}

var keyPrefix = "$", // Protect against keys like “__proto__”.
    preroot = {depth: -1},
    ambiguous = {};

function defaultId(d) {
  return d.id;
}

function defaultParentId(d) {
  return d.parentId;
}

function stratify() {
  var id = defaultId,
      parentId = defaultParentId;

  function stratify(data) {
    var d,
        i,
        n = data.length,
        root,
        parent,
        node,
        nodes = new Array(n),
        nodeId,
        nodeKey,
        nodeByKey = {};

    for (i = 0; i < n; ++i) {
      d = data[i], node = nodes[i] = new Node(d);
      if ((nodeId = id(d, i, data)) != null && (nodeId += "")) {
        nodeKey = keyPrefix + (node.id = nodeId);
        nodeByKey[nodeKey] = nodeKey in nodeByKey ? ambiguous : node;
      }
    }

    for (i = 0; i < n; ++i) {
      node = nodes[i], nodeId = parentId(data[i], i, data);
      if (nodeId == null || !(nodeId += "")) {
        if (root) throw new Error("multiple roots");
        root = node;
      } else {
        parent = nodeByKey[keyPrefix + nodeId];
        if (!parent) throw new Error("missing: " + nodeId);
        if (parent === ambiguous) throw new Error("ambiguous: " + nodeId);
        if (parent.children) parent.children.push(node);
        else parent.children = [node];
        node.parent = parent;
      }
    }

    if (!root) throw new Error("no root");
    root.parent = preroot;
    root.eachBefore(function(node) { node.depth = node.parent.depth + 1; --n; }).eachBefore(computeHeight);
    root.parent = null;
    if (n > 0) throw new Error("cycle");

    return root;
  }

  stratify.id = function(x) {
    return arguments.length ? (id = required(x), stratify) : id;
  };

  stratify.parentId = function(x) {
    return arguments.length ? (parentId = required(x), stratify) : parentId;
  };

  return stratify;
}

function defaultSeparation$1(a, b) {
  return a.parent === b.parent ? 1 : 2;
}

// function radialSeparation(a, b) {
//   return (a.parent === b.parent ? 1 : 2) / a.depth;
// }

// This function is used to traverse the left contour of a subtree (or
// subforest). It returns the successor of v on this contour. This successor is
// either given by the leftmost child of v or by the thread of v. The function
// returns null if and only if v is on the highest level of its subtree.
function nextLeft(v) {
  var children = v.children;
  return children ? children[0] : v.t;
}

// This function works analogously to nextLeft.
function nextRight(v) {
  var children = v.children;
  return children ? children[children.length - 1] : v.t;
}

// Shifts the current subtree rooted at w+. This is done by increasing
// prelim(w+) and mod(w+) by shift.
function moveSubtree(wm, wp, shift) {
  var change = shift / (wp.i - wm.i);
  wp.c -= change;
  wp.s += shift;
  wm.c += change;
  wp.z += shift;
  wp.m += shift;
}

// All other shifts, applied to the smaller subtrees between w- and w+, are
// performed by this function. To prepare the shifts, we have to adjust
// change(w+), shift(w+), and change(w-).
function executeShifts(v) {
  var shift = 0,
      change = 0,
      children = v.children,
      i = children.length,
      w;
  while (--i >= 0) {
    w = children[i];
    w.z += shift;
    w.m += shift;
    shift += w.s + (change += w.c);
  }
}

// If vi-’s ancestor is a sibling of v, returns vi-’s ancestor. Otherwise,
// returns the specified (default) ancestor.
function nextAncestor(vim, v, ancestor) {
  return vim.a.parent === v.parent ? vim.a : ancestor;
}

function TreeNode(node, i) {
  this._ = node;
  this.parent = null;
  this.children = null;
  this.A = null; // default ancestor
  this.a = this; // ancestor
  this.z = 0; // prelim
  this.m = 0; // mod
  this.c = 0; // change
  this.s = 0; // shift
  this.t = null; // thread
  this.i = i; // number
}

TreeNode.prototype = Object.create(Node.prototype);

function treeRoot(root) {
  var tree = new TreeNode(root, 0),
      node,
      nodes = [tree],
      child,
      children,
      i,
      n;

  while (node = nodes.pop()) {
    if (children = node._.children) {
      node.children = new Array(n = children.length);
      for (i = n - 1; i >= 0; --i) {
        nodes.push(child = node.children[i] = new TreeNode(children[i], i));
        child.parent = node;
      }
    }
  }

  (tree.parent = new TreeNode(null, 0)).children = [tree];
  return tree;
}

// Node-link tree diagram using the Reingold-Tilford "tidy" algorithm
function tree() {
  var separation = defaultSeparation$1,
      dx = 1,
      dy = 1,
      nodeSize = null;

  function tree(root) {
    var t = treeRoot(root);

    // Compute the layout using Buchheim et al.’s algorithm.
    t.eachAfter(firstWalk), t.parent.m = -t.z;
    t.eachBefore(secondWalk);

    // If a fixed node size is specified, scale x and y.
    if (nodeSize) root.eachBefore(sizeNode);

    // If a fixed tree size is specified, scale x and y based on the extent.
    // Compute the left-most, right-most, and depth-most nodes for extents.
    else {
      var left = root,
          right = root,
          bottom = root;
      root.eachBefore(function(node) {
        if (node.x < left.x) left = node;
        if (node.x > right.x) right = node;
        if (node.depth > bottom.depth) bottom = node;
      });
      var s = left === right ? 1 : separation(left, right) / 2,
          tx = s - left.x,
          kx = dx / (right.x + s + tx),
          ky = dy / (bottom.depth || 1);
      root.eachBefore(function(node) {
        node.x = (node.x + tx) * kx;
        node.y = node.depth * ky;
      });
    }

    return root;
  }

  // Computes a preliminary x-coordinate for v. Before that, FIRST WALK is
  // applied recursively to the children of v, as well as the function
  // APPORTION. After spacing out the children by calling EXECUTE SHIFTS, the
  // node v is placed to the midpoint of its outermost children.
  function firstWalk(v) {
    var children = v.children,
        siblings = v.parent.children,
        w = v.i ? siblings[v.i - 1] : null;
    if (children) {
      executeShifts(v);
      var midpoint = (children[0].z + children[children.length - 1].z) / 2;
      if (w) {
        v.z = w.z + separation(v._, w._);
        v.m = v.z - midpoint;
      } else {
        v.z = midpoint;
      }
    } else if (w) {
      v.z = w.z + separation(v._, w._);
    }
    v.parent.A = apportion(v, w, v.parent.A || siblings[0]);
  }

  // Computes all real x-coordinates by summing up the modifiers recursively.
  function secondWalk(v) {
    v._.x = v.z + v.parent.m;
    v.m += v.parent.m;
  }

  // The core of the algorithm. Here, a new subtree is combined with the
  // previous subtrees. Threads are used to traverse the inside and outside
  // contours of the left and right subtree up to the highest common level. The
  // vertices used for the traversals are vi+, vi-, vo-, and vo+, where the
  // superscript o means outside and i means inside, the subscript - means left
  // subtree and + means right subtree. For summing up the modifiers along the
  // contour, we use respective variables si+, si-, so-, and so+. Whenever two
  // nodes of the inside contours conflict, we compute the left one of the
  // greatest uncommon ancestors using the function ANCESTOR and call MOVE
  // SUBTREE to shift the subtree and prepare the shifts of smaller subtrees.
  // Finally, we add a new thread (if necessary).
  function apportion(v, w, ancestor) {
    if (w) {
      var vip = v,
          vop = v,
          vim = w,
          vom = vip.parent.children[0],
          sip = vip.m,
          sop = vop.m,
          sim = vim.m,
          som = vom.m,
          shift;
      while (vim = nextRight(vim), vip = nextLeft(vip), vim && vip) {
        vom = nextLeft(vom);
        vop = nextRight(vop);
        vop.a = v;
        shift = vim.z + sim - vip.z - sip + separation(vim._, vip._);
        if (shift > 0) {
          moveSubtree(nextAncestor(vim, v, ancestor), v, shift);
          sip += shift;
          sop += shift;
        }
        sim += vim.m;
        sip += vip.m;
        som += vom.m;
        sop += vop.m;
      }
      if (vim && !nextRight(vop)) {
        vop.t = vim;
        vop.m += sim - sop;
      }
      if (vip && !nextLeft(vom)) {
        vom.t = vip;
        vom.m += sip - som;
        ancestor = v;
      }
    }
    return ancestor;
  }

  function sizeNode(node) {
    node.x *= dx;
    node.y = node.depth * dy;
  }

  tree.separation = function(x) {
    return arguments.length ? (separation = x, tree) : separation;
  };

  tree.size = function(x) {
    return arguments.length ? (nodeSize = false, dx = +x[0], dy = +x[1], tree) : (nodeSize ? null : [dx, dy]);
  };

  tree.nodeSize = function(x) {
    return arguments.length ? (nodeSize = true, dx = +x[0], dy = +x[1], tree) : (nodeSize ? [dx, dy] : null);
  };

  return tree;
}

function treemapSlice(parent, x0, y0, x1, y1) {
  var nodes = parent.children,
      node,
      i = -1,
      n = nodes.length,
      k = parent.value && (y1 - y0) / parent.value;

  while (++i < n) {
    node = nodes[i], node.x0 = x0, node.x1 = x1;
    node.y0 = y0, node.y1 = y0 += node.value * k;
  }
}

var phi = (1 + Math.sqrt(5)) / 2;

function squarifyRatio(ratio, parent, x0, y0, x1, y1) {
  var rows = [],
      nodes = parent.children,
      row,
      nodeValue,
      i0 = 0,
      i1 = 0,
      n = nodes.length,
      dx, dy,
      value = parent.value,
      sumValue,
      minValue,
      maxValue,
      newRatio,
      minRatio,
      alpha,
      beta;

  while (i0 < n) {
    dx = x1 - x0, dy = y1 - y0;

    // Find the next non-empty node.
    do sumValue = nodes[i1++].value; while (!sumValue && i1 < n);
    minValue = maxValue = sumValue;
    alpha = Math.max(dy / dx, dx / dy) / (value * ratio);
    beta = sumValue * sumValue * alpha;
    minRatio = Math.max(maxValue / beta, beta / minValue);

    // Keep adding nodes while the aspect ratio maintains or improves.
    for (; i1 < n; ++i1) {
      sumValue += nodeValue = nodes[i1].value;
      if (nodeValue < minValue) minValue = nodeValue;
      if (nodeValue > maxValue) maxValue = nodeValue;
      beta = sumValue * sumValue * alpha;
      newRatio = Math.max(maxValue / beta, beta / minValue);
      if (newRatio > minRatio) { sumValue -= nodeValue; break; }
      minRatio = newRatio;
    }

    // Position and record the row orientation.
    rows.push(row = {value: sumValue, dice: dx < dy, children: nodes.slice(i0, i1)});
    if (row.dice) treemapDice(row, x0, y0, x1, value ? y0 += dy * sumValue / value : y1);
    else treemapSlice(row, x0, y0, value ? x0 += dx * sumValue / value : x1, y1);
    value -= sumValue, i0 = i1;
  }

  return rows;
}

var squarify = (function custom(ratio) {

  function squarify(parent, x0, y0, x1, y1) {
    squarifyRatio(ratio, parent, x0, y0, x1, y1);
  }

  squarify.ratio = function(x) {
    return custom((x = +x) > 1 ? x : 1);
  };

  return squarify;
})(phi);

function index$1() {
  var tile = squarify,
      round = false,
      dx = 1,
      dy = 1,
      paddingStack = [0],
      paddingInner = constantZero,
      paddingTop = constantZero,
      paddingRight = constantZero,
      paddingBottom = constantZero,
      paddingLeft = constantZero;

  function treemap(root) {
    root.x0 =
    root.y0 = 0;
    root.x1 = dx;
    root.y1 = dy;
    root.eachBefore(positionNode);
    paddingStack = [0];
    if (round) root.eachBefore(roundNode);
    return root;
  }

  function positionNode(node) {
    var p = paddingStack[node.depth],
        x0 = node.x0 + p,
        y0 = node.y0 + p,
        x1 = node.x1 - p,
        y1 = node.y1 - p;
    if (x1 < x0) x0 = x1 = (x0 + x1) / 2;
    if (y1 < y0) y0 = y1 = (y0 + y1) / 2;
    node.x0 = x0;
    node.y0 = y0;
    node.x1 = x1;
    node.y1 = y1;
    if (node.children) {
      p = paddingStack[node.depth + 1] = paddingInner(node) / 2;
      x0 += paddingLeft(node) - p;
      y0 += paddingTop(node) - p;
      x1 -= paddingRight(node) - p;
      y1 -= paddingBottom(node) - p;
      if (x1 < x0) x0 = x1 = (x0 + x1) / 2;
      if (y1 < y0) y0 = y1 = (y0 + y1) / 2;
      tile(node, x0, y0, x1, y1);
    }
  }

  treemap.round = function(x) {
    return arguments.length ? (round = !!x, treemap) : round;
  };

  treemap.size = function(x) {
    return arguments.length ? (dx = +x[0], dy = +x[1], treemap) : [dx, dy];
  };

  treemap.tile = function(x) {
    return arguments.length ? (tile = required(x), treemap) : tile;
  };

  treemap.padding = function(x) {
    return arguments.length ? treemap.paddingInner(x).paddingOuter(x) : treemap.paddingInner();
  };

  treemap.paddingInner = function(x) {
    return arguments.length ? (paddingInner = typeof x === "function" ? x : constant(+x), treemap) : paddingInner;
  };

  treemap.paddingOuter = function(x) {
    return arguments.length ? treemap.paddingTop(x).paddingRight(x).paddingBottom(x).paddingLeft(x) : treemap.paddingTop();
  };

  treemap.paddingTop = function(x) {
    return arguments.length ? (paddingTop = typeof x === "function" ? x : constant(+x), treemap) : paddingTop;
  };

  treemap.paddingRight = function(x) {
    return arguments.length ? (paddingRight = typeof x === "function" ? x : constant(+x), treemap) : paddingRight;
  };

  treemap.paddingBottom = function(x) {
    return arguments.length ? (paddingBottom = typeof x === "function" ? x : constant(+x), treemap) : paddingBottom;
  };

  treemap.paddingLeft = function(x) {
    return arguments.length ? (paddingLeft = typeof x === "function" ? x : constant(+x), treemap) : paddingLeft;
  };

  return treemap;
}

function binary(parent, x0, y0, x1, y1) {
  var nodes = parent.children,
      i, n = nodes.length,
      sum, sums = new Array(n + 1);

  for (sums[0] = sum = i = 0; i < n; ++i) {
    sums[i + 1] = sum += nodes[i].value;
  }

  partition(0, n, parent.value, x0, y0, x1, y1);

  function partition(i, j, value, x0, y0, x1, y1) {
    if (i >= j - 1) {
      var node = nodes[i];
      node.x0 = x0, node.y0 = y0;
      node.x1 = x1, node.y1 = y1;
      return;
    }

    var valueOffset = sums[i],
        valueTarget = (value / 2) + valueOffset,
        k = i + 1,
        hi = j - 1;

    while (k < hi) {
      var mid = k + hi >>> 1;
      if (sums[mid] < valueTarget) k = mid + 1;
      else hi = mid;
    }

    if ((valueTarget - sums[k - 1]) < (sums[k] - valueTarget) && i + 1 < k) --k;

    var valueLeft = sums[k] - valueOffset,
        valueRight = value - valueLeft;

    if ((x1 - x0) > (y1 - y0)) {
      var xk = (x0 * valueRight + x1 * valueLeft) / value;
      partition(i, k, valueLeft, x0, y0, xk, y1);
      partition(k, j, valueRight, xk, y0, x1, y1);
    } else {
      var yk = (y0 * valueRight + y1 * valueLeft) / value;
      partition(i, k, valueLeft, x0, y0, x1, yk);
      partition(k, j, valueRight, x0, yk, x1, y1);
    }
  }
}

function sliceDice(parent, x0, y0, x1, y1) {
  (parent.depth & 1 ? treemapSlice : treemapDice)(parent, x0, y0, x1, y1);
}

var resquarify = (function custom(ratio) {

  function resquarify(parent, x0, y0, x1, y1) {
    if ((rows = parent._squarify) && (rows.ratio === ratio)) {
      var rows,
          row,
          nodes,
          i,
          j = -1,
          n,
          m = rows.length,
          value = parent.value;

      while (++j < m) {
        row = rows[j], nodes = row.children;
        for (i = row.value = 0, n = nodes.length; i < n; ++i) row.value += nodes[i].value;
        if (row.dice) treemapDice(row, x0, y0, x1, y0 += (y1 - y0) * row.value / value);
        else treemapSlice(row, x0, y0, x0 += (x1 - x0) * row.value / value, y1);
        value -= row.value;
      }
    } else {
      parent._squarify = rows = squarifyRatio(ratio, parent, x0, y0, x1, y1);
      rows.ratio = ratio;
    }
  }

  resquarify.ratio = function(x) {
    return custom((x = +x) > 1 ? x : 1);
  };

  return resquarify;
})(phi);

exports.cluster = cluster;
exports.hierarchy = hierarchy;
exports.pack = index;
exports.packSiblings = siblings;
exports.packEnclose = enclose;
exports.partition = partition;
exports.stratify = stratify;
exports.tree = tree;
exports.treemap = index$1;
exports.treemapBinary = binary;
exports.treemapDice = treemapDice;
exports.treemapSlice = treemapSlice;
exports.treemapSliceDice = sliceDice;
exports.treemapSquarify = squarify;
exports.treemapResquarify = resquarify;

Object.defineProperty(exports, '__esModule', { value: true });

})));

},{}],41:[function(require,module,exports){
// https://d3js.org/d3-interpolate/ v1.3.2 Copyright 2018 Mike Bostock
(function (global, factory) {
typeof exports === 'object' && typeof module !== 'undefined' ? factory(exports, require('d3-color')) :
typeof define === 'function' && define.amd ? define(['exports', 'd3-color'], factory) :
(factory((global.d3 = global.d3 || {}),global.d3));
}(this, (function (exports,d3Color) { 'use strict';

function basis(t1, v0, v1, v2, v3) {
  var t2 = t1 * t1, t3 = t2 * t1;
  return ((1 - 3 * t1 + 3 * t2 - t3) * v0
      + (4 - 6 * t2 + 3 * t3) * v1
      + (1 + 3 * t1 + 3 * t2 - 3 * t3) * v2
      + t3 * v3) / 6;
}

function basis$1(values) {
  var n = values.length - 1;
  return function(t) {
    var i = t <= 0 ? (t = 0) : t >= 1 ? (t = 1, n - 1) : Math.floor(t * n),
        v1 = values[i],
        v2 = values[i + 1],
        v0 = i > 0 ? values[i - 1] : 2 * v1 - v2,
        v3 = i < n - 1 ? values[i + 2] : 2 * v2 - v1;
    return basis((t - i / n) * n, v0, v1, v2, v3);
  };
}

function basisClosed(values) {
  var n = values.length;
  return function(t) {
    var i = Math.floor(((t %= 1) < 0 ? ++t : t) * n),
        v0 = values[(i + n - 1) % n],
        v1 = values[i % n],
        v2 = values[(i + 1) % n],
        v3 = values[(i + 2) % n];
    return basis((t - i / n) * n, v0, v1, v2, v3);
  };
}

function constant(x) {
  return function() {
    return x;
  };
}

function linear(a, d) {
  return function(t) {
    return a + t * d;
  };
}

function exponential(a, b, y) {
  return a = Math.pow(a, y), b = Math.pow(b, y) - a, y = 1 / y, function(t) {
    return Math.pow(a + t * b, y);
  };
}

function hue(a, b) {
  var d = b - a;
  return d ? linear(a, d > 180 || d < -180 ? d - 360 * Math.round(d / 360) : d) : constant(isNaN(a) ? b : a);
}

function gamma(y) {
  return (y = +y) === 1 ? nogamma : function(a, b) {
    return b - a ? exponential(a, b, y) : constant(isNaN(a) ? b : a);
  };
}

function nogamma(a, b) {
  var d = b - a;
  return d ? linear(a, d) : constant(isNaN(a) ? b : a);
}

var rgb = (function rgbGamma(y) {
  var color = gamma(y);

  function rgb(start, end) {
    var r = color((start = d3Color.rgb(start)).r, (end = d3Color.rgb(end)).r),
        g = color(start.g, end.g),
        b = color(start.b, end.b),
        opacity = nogamma(start.opacity, end.opacity);
    return function(t) {
      start.r = r(t);
      start.g = g(t);
      start.b = b(t);
      start.opacity = opacity(t);
      return start + "";
    };
  }

  rgb.gamma = rgbGamma;

  return rgb;
})(1);

function rgbSpline(spline) {
  return function(colors) {
    var n = colors.length,
        r = new Array(n),
        g = new Array(n),
        b = new Array(n),
        i, color;
    for (i = 0; i < n; ++i) {
      color = d3Color.rgb(colors[i]);
      r[i] = color.r || 0;
      g[i] = color.g || 0;
      b[i] = color.b || 0;
    }
    r = spline(r);
    g = spline(g);
    b = spline(b);
    color.opacity = 1;
    return function(t) {
      color.r = r(t);
      color.g = g(t);
      color.b = b(t);
      return color + "";
    };
  };
}

var rgbBasis = rgbSpline(basis$1);
var rgbBasisClosed = rgbSpline(basisClosed);

function array(a, b) {
  var nb = b ? b.length : 0,
      na = a ? Math.min(nb, a.length) : 0,
      x = new Array(na),
      c = new Array(nb),
      i;

  for (i = 0; i < na; ++i) x[i] = value(a[i], b[i]);
  for (; i < nb; ++i) c[i] = b[i];

  return function(t) {
    for (i = 0; i < na; ++i) c[i] = x[i](t);
    return c;
  };
}

function date(a, b) {
  var d = new Date;
  return a = +a, b -= a, function(t) {
    return d.setTime(a + b * t), d;
  };
}

function number(a, b) {
  return a = +a, b -= a, function(t) {
    return a + b * t;
  };
}

function object(a, b) {
  var i = {},
      c = {},
      k;

  if (a === null || typeof a !== "object") a = {};
  if (b === null || typeof b !== "object") b = {};

  for (k in b) {
    if (k in a) {
      i[k] = value(a[k], b[k]);
    } else {
      c[k] = b[k];
    }
  }

  return function(t) {
    for (k in i) c[k] = i[k](t);
    return c;
  };
}

var reA = /[-+]?(?:\d+\.?\d*|\.?\d+)(?:[eE][-+]?\d+)?/g,
    reB = new RegExp(reA.source, "g");

function zero(b) {
  return function() {
    return b;
  };
}

function one(b) {
  return function(t) {
    return b(t) + "";
  };
}

function string(a, b) {
  var bi = reA.lastIndex = reB.lastIndex = 0, // scan index for next number in b
      am, // current match in a
      bm, // current match in b
      bs, // string preceding current number in b, if any
      i = -1, // index in s
      s = [], // string constants and placeholders
      q = []; // number interpolators

  // Coerce inputs to strings.
  a = a + "", b = b + "";

  // Interpolate pairs of numbers in a & b.
  while ((am = reA.exec(a))
      && (bm = reB.exec(b))) {
    if ((bs = bm.index) > bi) { // a string precedes the next number in b
      bs = b.slice(bi, bs);
      if (s[i]) s[i] += bs; // coalesce with previous string
      else s[++i] = bs;
    }
    if ((am = am[0]) === (bm = bm[0])) { // numbers in a & b match
      if (s[i]) s[i] += bm; // coalesce with previous string
      else s[++i] = bm;
    } else { // interpolate non-matching numbers
      s[++i] = null;
      q.push({i: i, x: number(am, bm)});
    }
    bi = reB.lastIndex;
  }

  // Add remains of b.
  if (bi < b.length) {
    bs = b.slice(bi);
    if (s[i]) s[i] += bs; // coalesce with previous string
    else s[++i] = bs;
  }

  // Special optimization for only a single match.
  // Otherwise, interpolate each of the numbers and rejoin the string.
  return s.length < 2 ? (q[0]
      ? one(q[0].x)
      : zero(b))
      : (b = q.length, function(t) {
          for (var i = 0, o; i < b; ++i) s[(o = q[i]).i] = o.x(t);
          return s.join("");
        });
}

function value(a, b) {
  var t = typeof b, c;
  return b == null || t === "boolean" ? constant(b)
      : (t === "number" ? number
      : t === "string" ? ((c = d3Color.color(b)) ? (b = c, rgb) : string)
      : b instanceof d3Color.color ? rgb
      : b instanceof Date ? date
      : Array.isArray(b) ? array
      : typeof b.valueOf !== "function" && typeof b.toString !== "function" || isNaN(b) ? object
      : number)(a, b);
}

function discrete(range) {
  var n = range.length;
  return function(t) {
    return range[Math.max(0, Math.min(n - 1, Math.floor(t * n)))];
  };
}

function hue$1(a, b) {
  var i = hue(+a, +b);
  return function(t) {
    var x = i(t);
    return x - 360 * Math.floor(x / 360);
  };
}

function round(a, b) {
  return a = +a, b -= a, function(t) {
    return Math.round(a + b * t);
  };
}

var degrees = 180 / Math.PI;

var identity = {
  translateX: 0,
  translateY: 0,
  rotate: 0,
  skewX: 0,
  scaleX: 1,
  scaleY: 1
};

function decompose(a, b, c, d, e, f) {
  var scaleX, scaleY, skewX;
  if (scaleX = Math.sqrt(a * a + b * b)) a /= scaleX, b /= scaleX;
  if (skewX = a * c + b * d) c -= a * skewX, d -= b * skewX;
  if (scaleY = Math.sqrt(c * c + d * d)) c /= scaleY, d /= scaleY, skewX /= scaleY;
  if (a * d < b * c) a = -a, b = -b, skewX = -skewX, scaleX = -scaleX;
  return {
    translateX: e,
    translateY: f,
    rotate: Math.atan2(b, a) * degrees,
    skewX: Math.atan(skewX) * degrees,
    scaleX: scaleX,
    scaleY: scaleY
  };
}

var cssNode,
    cssRoot,
    cssView,
    svgNode;

function parseCss(value) {
  if (value === "none") return identity;
  if (!cssNode) cssNode = document.createElement("DIV"), cssRoot = document.documentElement, cssView = document.defaultView;
  cssNode.style.transform = value;
  value = cssView.getComputedStyle(cssRoot.appendChild(cssNode), null).getPropertyValue("transform");
  cssRoot.removeChild(cssNode);
  value = value.slice(7, -1).split(",");
  return decompose(+value[0], +value[1], +value[2], +value[3], +value[4], +value[5]);
}

function parseSvg(value) {
  if (value == null) return identity;
  if (!svgNode) svgNode = document.createElementNS("http://www.w3.org/2000/svg", "g");
  svgNode.setAttribute("transform", value);
  if (!(value = svgNode.transform.baseVal.consolidate())) return identity;
  value = value.matrix;
  return decompose(value.a, value.b, value.c, value.d, value.e, value.f);
}

function interpolateTransform(parse, pxComma, pxParen, degParen) {

  function pop(s) {
    return s.length ? s.pop() + " " : "";
  }

  function translate(xa, ya, xb, yb, s, q) {
    if (xa !== xb || ya !== yb) {
      var i = s.push("translate(", null, pxComma, null, pxParen);
      q.push({i: i - 4, x: number(xa, xb)}, {i: i - 2, x: number(ya, yb)});
    } else if (xb || yb) {
      s.push("translate(" + xb + pxComma + yb + pxParen);
    }
  }

  function rotate(a, b, s, q) {
    if (a !== b) {
      if (a - b > 180) b += 360; else if (b - a > 180) a += 360; // shortest path
      q.push({i: s.push(pop(s) + "rotate(", null, degParen) - 2, x: number(a, b)});
    } else if (b) {
      s.push(pop(s) + "rotate(" + b + degParen);
    }
  }

  function skewX(a, b, s, q) {
    if (a !== b) {
      q.push({i: s.push(pop(s) + "skewX(", null, degParen) - 2, x: number(a, b)});
    } else if (b) {
      s.push(pop(s) + "skewX(" + b + degParen);
    }
  }

  function scale(xa, ya, xb, yb, s, q) {
    if (xa !== xb || ya !== yb) {
      var i = s.push(pop(s) + "scale(", null, ",", null, ")");
      q.push({i: i - 4, x: number(xa, xb)}, {i: i - 2, x: number(ya, yb)});
    } else if (xb !== 1 || yb !== 1) {
      s.push(pop(s) + "scale(" + xb + "," + yb + ")");
    }
  }

  return function(a, b) {
    var s = [], // string constants and placeholders
        q = []; // number interpolators
    a = parse(a), b = parse(b);
    translate(a.translateX, a.translateY, b.translateX, b.translateY, s, q);
    rotate(a.rotate, b.rotate, s, q);
    skewX(a.skewX, b.skewX, s, q);
    scale(a.scaleX, a.scaleY, b.scaleX, b.scaleY, s, q);
    a = b = null; // gc
    return function(t) {
      var i = -1, n = q.length, o;
      while (++i < n) s[(o = q[i]).i] = o.x(t);
      return s.join("");
    };
  };
}

var interpolateTransformCss = interpolateTransform(parseCss, "px, ", "px)", "deg)");
var interpolateTransformSvg = interpolateTransform(parseSvg, ", ", ")", ")");

var rho = Math.SQRT2,
    rho2 = 2,
    rho4 = 4,
    epsilon2 = 1e-12;

function cosh(x) {
  return ((x = Math.exp(x)) + 1 / x) / 2;
}

function sinh(x) {
  return ((x = Math.exp(x)) - 1 / x) / 2;
}

function tanh(x) {
  return ((x = Math.exp(2 * x)) - 1) / (x + 1);
}

// p0 = [ux0, uy0, w0]
// p1 = [ux1, uy1, w1]
function zoom(p0, p1) {
  var ux0 = p0[0], uy0 = p0[1], w0 = p0[2],
      ux1 = p1[0], uy1 = p1[1], w1 = p1[2],
      dx = ux1 - ux0,
      dy = uy1 - uy0,
      d2 = dx * dx + dy * dy,
      i,
      S;

  // Special case for u0 ≅ u1.
  if (d2 < epsilon2) {
    S = Math.log(w1 / w0) / rho;
    i = function(t) {
      return [
        ux0 + t * dx,
        uy0 + t * dy,
        w0 * Math.exp(rho * t * S)
      ];
    };
  }

  // General case.
  else {
    var d1 = Math.sqrt(d2),
        b0 = (w1 * w1 - w0 * w0 + rho4 * d2) / (2 * w0 * rho2 * d1),
        b1 = (w1 * w1 - w0 * w0 - rho4 * d2) / (2 * w1 * rho2 * d1),
        r0 = Math.log(Math.sqrt(b0 * b0 + 1) - b0),
        r1 = Math.log(Math.sqrt(b1 * b1 + 1) - b1);
    S = (r1 - r0) / rho;
    i = function(t) {
      var s = t * S,
          coshr0 = cosh(r0),
          u = w0 / (rho2 * d1) * (coshr0 * tanh(rho * s + r0) - sinh(r0));
      return [
        ux0 + u * dx,
        uy0 + u * dy,
        w0 * coshr0 / cosh(rho * s + r0)
      ];
    };
  }

  i.duration = S * 1000;

  return i;
}

function hsl(hue$$1) {
  return function(start, end) {
    var h = hue$$1((start = d3Color.hsl(start)).h, (end = d3Color.hsl(end)).h),
        s = nogamma(start.s, end.s),
        l = nogamma(start.l, end.l),
        opacity = nogamma(start.opacity, end.opacity);
    return function(t) {
      start.h = h(t);
      start.s = s(t);
      start.l = l(t);
      start.opacity = opacity(t);
      return start + "";
    };
  }
}

var hsl$1 = hsl(hue);
var hslLong = hsl(nogamma);

function lab(start, end) {
  var l = nogamma((start = d3Color.lab(start)).l, (end = d3Color.lab(end)).l),
      a = nogamma(start.a, end.a),
      b = nogamma(start.b, end.b),
      opacity = nogamma(start.opacity, end.opacity);
  return function(t) {
    start.l = l(t);
    start.a = a(t);
    start.b = b(t);
    start.opacity = opacity(t);
    return start + "";
  };
}

function hcl(hue$$1) {
  return function(start, end) {
    var h = hue$$1((start = d3Color.hcl(start)).h, (end = d3Color.hcl(end)).h),
        c = nogamma(start.c, end.c),
        l = nogamma(start.l, end.l),
        opacity = nogamma(start.opacity, end.opacity);
    return function(t) {
      start.h = h(t);
      start.c = c(t);
      start.l = l(t);
      start.opacity = opacity(t);
      return start + "";
    };
  }
}

var hcl$1 = hcl(hue);
var hclLong = hcl(nogamma);

function cubehelix(hue$$1) {
  return (function cubehelixGamma(y) {
    y = +y;

    function cubehelix(start, end) {
      var h = hue$$1((start = d3Color.cubehelix(start)).h, (end = d3Color.cubehelix(end)).h),
          s = nogamma(start.s, end.s),
          l = nogamma(start.l, end.l),
          opacity = nogamma(start.opacity, end.opacity);
      return function(t) {
        start.h = h(t);
        start.s = s(t);
        start.l = l(Math.pow(t, y));
        start.opacity = opacity(t);
        return start + "";
      };
    }

    cubehelix.gamma = cubehelixGamma;

    return cubehelix;
  })(1);
}

var cubehelix$1 = cubehelix(hue);
var cubehelixLong = cubehelix(nogamma);

function piecewise(interpolate, values) {
  var i = 0, n = values.length - 1, v = values[0], I = new Array(n < 0 ? 0 : n);
  while (i < n) I[i] = interpolate(v, v = values[++i]);
  return function(t) {
    var i = Math.max(0, Math.min(n - 1, Math.floor(t *= n)));
    return I[i](t - i);
  };
}

function quantize(interpolator, n) {
  var samples = new Array(n);
  for (var i = 0; i < n; ++i) samples[i] = interpolator(i / (n - 1));
  return samples;
}

exports.interpolate = value;
exports.interpolateArray = array;
exports.interpolateBasis = basis$1;
exports.interpolateBasisClosed = basisClosed;
exports.interpolateDate = date;
exports.interpolateDiscrete = discrete;
exports.interpolateHue = hue$1;
exports.interpolateNumber = number;
exports.interpolateObject = object;
exports.interpolateRound = round;
exports.interpolateString = string;
exports.interpolateTransformCss = interpolateTransformCss;
exports.interpolateTransformSvg = interpolateTransformSvg;
exports.interpolateZoom = zoom;
exports.interpolateRgb = rgb;
exports.interpolateRgbBasis = rgbBasis;
exports.interpolateRgbBasisClosed = rgbBasisClosed;
exports.interpolateHsl = hsl$1;
exports.interpolateHslLong = hslLong;
exports.interpolateLab = lab;
exports.interpolateHcl = hcl$1;
exports.interpolateHclLong = hclLong;
exports.interpolateCubehelix = cubehelix$1;
exports.interpolateCubehelixLong = cubehelixLong;
exports.piecewise = piecewise;
exports.quantize = quantize;

Object.defineProperty(exports, '__esModule', { value: true });

})));

},{"d3-color":30}],42:[function(require,module,exports){
// https://d3js.org/d3-path/ v1.0.8 Copyright 2019 Mike Bostock
(function (global, factory) {
typeof exports === 'object' && typeof module !== 'undefined' ? factory(exports) :
typeof define === 'function' && define.amd ? define(['exports'], factory) :
(global = global || self, factory(global.d3 = global.d3 || {}));
}(this, function (exports) { 'use strict';

var pi = Math.PI,
    tau = 2 * pi,
    epsilon = 1e-6,
    tauEpsilon = tau - epsilon;

function Path() {
  this._x0 = this._y0 = // start of current subpath
  this._x1 = this._y1 = null; // end of current subpath
  this._ = "";
}

function path() {
  return new Path;
}

Path.prototype = path.prototype = {
  constructor: Path,
  moveTo: function(x, y) {
    this._ += "M" + (this._x0 = this._x1 = +x) + "," + (this._y0 = this._y1 = +y);
  },
  closePath: function() {
    if (this._x1 !== null) {
      this._x1 = this._x0, this._y1 = this._y0;
      this._ += "Z";
    }
  },
  lineTo: function(x, y) {
    this._ += "L" + (this._x1 = +x) + "," + (this._y1 = +y);
  },
  quadraticCurveTo: function(x1, y1, x, y) {
    this._ += "Q" + (+x1) + "," + (+y1) + "," + (this._x1 = +x) + "," + (this._y1 = +y);
  },
  bezierCurveTo: function(x1, y1, x2, y2, x, y) {
    this._ += "C" + (+x1) + "," + (+y1) + "," + (+x2) + "," + (+y2) + "," + (this._x1 = +x) + "," + (this._y1 = +y);
  },
  arcTo: function(x1, y1, x2, y2, r) {
    x1 = +x1, y1 = +y1, x2 = +x2, y2 = +y2, r = +r;
    var x0 = this._x1,
        y0 = this._y1,
        x21 = x2 - x1,
        y21 = y2 - y1,
        x01 = x0 - x1,
        y01 = y0 - y1,
        l01_2 = x01 * x01 + y01 * y01;

    // Is the radius negative? Error.
    if (r < 0) throw new Error("negative radius: " + r);

    // Is this path empty? Move to (x1,y1).
    if (this._x1 === null) {
      this._ += "M" + (this._x1 = x1) + "," + (this._y1 = y1);
    }

    // Or, is (x1,y1) coincident with (x0,y0)? Do nothing.
    else if (!(l01_2 > epsilon));

    // Or, are (x0,y0), (x1,y1) and (x2,y2) collinear?
    // Equivalently, is (x1,y1) coincident with (x2,y2)?
    // Or, is the radius zero? Line to (x1,y1).
    else if (!(Math.abs(y01 * x21 - y21 * x01) > epsilon) || !r) {
      this._ += "L" + (this._x1 = x1) + "," + (this._y1 = y1);
    }

    // Otherwise, draw an arc!
    else {
      var x20 = x2 - x0,
          y20 = y2 - y0,
          l21_2 = x21 * x21 + y21 * y21,
          l20_2 = x20 * x20 + y20 * y20,
          l21 = Math.sqrt(l21_2),
          l01 = Math.sqrt(l01_2),
          l = r * Math.tan((pi - Math.acos((l21_2 + l01_2 - l20_2) / (2 * l21 * l01))) / 2),
          t01 = l / l01,
          t21 = l / l21;

      // If the start tangent is not coincident with (x0,y0), line to.
      if (Math.abs(t01 - 1) > epsilon) {
        this._ += "L" + (x1 + t01 * x01) + "," + (y1 + t01 * y01);
      }

      this._ += "A" + r + "," + r + ",0,0," + (+(y01 * x20 > x01 * y20)) + "," + (this._x1 = x1 + t21 * x21) + "," + (this._y1 = y1 + t21 * y21);
    }
  },
  arc: function(x, y, r, a0, a1, ccw) {
    x = +x, y = +y, r = +r, ccw = !!ccw;
    var dx = r * Math.cos(a0),
        dy = r * Math.sin(a0),
        x0 = x + dx,
        y0 = y + dy,
        cw = 1 ^ ccw,
        da = ccw ? a0 - a1 : a1 - a0;

    // Is the radius negative? Error.
    if (r < 0) throw new Error("negative radius: " + r);

    // Is this path empty? Move to (x0,y0).
    if (this._x1 === null) {
      this._ += "M" + x0 + "," + y0;
    }

    // Or, is (x0,y0) not coincident with the previous point? Line to (x0,y0).
    else if (Math.abs(this._x1 - x0) > epsilon || Math.abs(this._y1 - y0) > epsilon) {
      this._ += "L" + x0 + "," + y0;
    }

    // Is this arc empty? We’re done.
    if (!r) return;

    // Does the angle go the wrong way? Flip the direction.
    if (da < 0) da = da % tau + tau;

    // Is this a complete circle? Draw two arcs to complete the circle.
    if (da > tauEpsilon) {
      this._ += "A" + r + "," + r + ",0,1," + cw + "," + (x - dx) + "," + (y - dy) + "A" + r + "," + r + ",0,1," + cw + "," + (this._x1 = x0) + "," + (this._y1 = y0);
    }

    // Is this arc non-empty? Draw an arc!
    else if (da > epsilon) {
      this._ += "A" + r + "," + r + ",0," + (+(da >= pi)) + "," + cw + "," + (this._x1 = x + r * Math.cos(a1)) + "," + (this._y1 = y + r * Math.sin(a1));
    }
  },
  rect: function(x, y, w, h) {
    this._ += "M" + (this._x0 = this._x1 = +x) + "," + (this._y0 = this._y1 = +y) + "h" + (+w) + "v" + (+h) + "h" + (-w) + "Z";
  },
  toString: function() {
    return this._;
  }
};

exports.path = path;

Object.defineProperty(exports, '__esModule', { value: true });

}));

},{}],43:[function(require,module,exports){
// https://d3js.org/d3-polygon/ v1.0.5 Copyright 2018 Mike Bostock
(function (global, factory) {
typeof exports === 'object' && typeof module !== 'undefined' ? factory(exports) :
typeof define === 'function' && define.amd ? define(['exports'], factory) :
(factory((global.d3 = global.d3 || {})));
}(this, (function (exports) { 'use strict';

function area(polygon) {
  var i = -1,
      n = polygon.length,
      a,
      b = polygon[n - 1],
      area = 0;

  while (++i < n) {
    a = b;
    b = polygon[i];
    area += a[1] * b[0] - a[0] * b[1];
  }

  return area / 2;
}

function centroid(polygon) {
  var i = -1,
      n = polygon.length,
      x = 0,
      y = 0,
      a,
      b = polygon[n - 1],
      c,
      k = 0;

  while (++i < n) {
    a = b;
    b = polygon[i];
    k += c = a[0] * b[1] - b[0] * a[1];
    x += (a[0] + b[0]) * c;
    y += (a[1] + b[1]) * c;
  }

  return k *= 3, [x / k, y / k];
}

// Returns the 2D cross product of AB and AC vectors, i.e., the z-component of
// the 3D cross product in a quadrant I Cartesian coordinate system (+x is
// right, +y is up). Returns a positive value if ABC is counter-clockwise,
// negative if clockwise, and zero if the points are collinear.
function cross(a, b, c) {
  return (b[0] - a[0]) * (c[1] - a[1]) - (b[1] - a[1]) * (c[0] - a[0]);
}

function lexicographicOrder(a, b) {
  return a[0] - b[0] || a[1] - b[1];
}

// Computes the upper convex hull per the monotone chain algorithm.
// Assumes points.length >= 3, is sorted by x, unique in y.
// Returns an array of indices into points in left-to-right order.
function computeUpperHullIndexes(points) {
  var n = points.length,
      indexes = [0, 1],
      size = 2;

  for (var i = 2; i < n; ++i) {
    while (size > 1 && cross(points[indexes[size - 2]], points[indexes[size - 1]], points[i]) <= 0) --size;
    indexes[size++] = i;
  }

  return indexes.slice(0, size); // remove popped points
}

function hull(points) {
  if ((n = points.length) < 3) return null;

  var i,
      n,
      sortedPoints = new Array(n),
      flippedPoints = new Array(n);

  for (i = 0; i < n; ++i) sortedPoints[i] = [+points[i][0], +points[i][1], i];
  sortedPoints.sort(lexicographicOrder);
  for (i = 0; i < n; ++i) flippedPoints[i] = [sortedPoints[i][0], -sortedPoints[i][1]];

  var upperIndexes = computeUpperHullIndexes(sortedPoints),
      lowerIndexes = computeUpperHullIndexes(flippedPoints);

  // Construct the hull polygon, removing possible duplicate endpoints.
  var skipLeft = lowerIndexes[0] === upperIndexes[0],
      skipRight = lowerIndexes[lowerIndexes.length - 1] === upperIndexes[upperIndexes.length - 1],
      hull = [];

  // Add upper hull in right-to-l order.
  // Then add lower hull in left-to-right order.
  for (i = upperIndexes.length - 1; i >= 0; --i) hull.push(points[sortedPoints[upperIndexes[i]][2]]);
  for (i = +skipLeft; i < lowerIndexes.length - skipRight; ++i) hull.push(points[sortedPoints[lowerIndexes[i]][2]]);

  return hull;
}

function contains(polygon, point) {
  var n = polygon.length,
      p = polygon[n - 1],
      x = point[0], y = point[1],
      x0 = p[0], y0 = p[1],
      x1, y1,
      inside = false;

  for (var i = 0; i < n; ++i) {
    p = polygon[i], x1 = p[0], y1 = p[1];
    if (((y1 > y) !== (y0 > y)) && (x < (x0 - x1) * (y - y1) / (y0 - y1) + x1)) inside = !inside;
    x0 = x1, y0 = y1;
  }

  return inside;
}

function length(polygon) {
  var i = -1,
      n = polygon.length,
      b = polygon[n - 1],
      xa,
      ya,
      xb = b[0],
      yb = b[1],
      perimeter = 0;

  while (++i < n) {
    xa = xb;
    ya = yb;
    b = polygon[i];
    xb = b[0];
    yb = b[1];
    xa -= xb;
    ya -= yb;
    perimeter += Math.sqrt(xa * xa + ya * ya);
  }

  return perimeter;
}

exports.polygonArea = area;
exports.polygonCentroid = centroid;
exports.polygonHull = hull;
exports.polygonContains = contains;
exports.polygonLength = length;

Object.defineProperty(exports, '__esModule', { value: true });

})));

},{}],44:[function(require,module,exports){
// https://d3js.org/d3-quadtree/ v1.0.6 Copyright 2019 Mike Bostock
(function (global, factory) {
typeof exports === 'object' && typeof module !== 'undefined' ? factory(exports) :
typeof define === 'function' && define.amd ? define(['exports'], factory) :
(factory((global.d3 = global.d3 || {})));
}(this, (function (exports) { 'use strict';

function tree_add(d) {
  var x = +this._x.call(null, d),
      y = +this._y.call(null, d);
  return add(this.cover(x, y), x, y, d);
}

function add(tree, x, y, d) {
  if (isNaN(x) || isNaN(y)) return tree; // ignore invalid points

  var parent,
      node = tree._root,
      leaf = {data: d},
      x0 = tree._x0,
      y0 = tree._y0,
      x1 = tree._x1,
      y1 = tree._y1,
      xm,
      ym,
      xp,
      yp,
      right,
      bottom,
      i,
      j;

  // If the tree is empty, initialize the root as a leaf.
  if (!node) return tree._root = leaf, tree;

  // Find the existing leaf for the new point, or add it.
  while (node.length) {
    if (right = x >= (xm = (x0 + x1) / 2)) x0 = xm; else x1 = xm;
    if (bottom = y >= (ym = (y0 + y1) / 2)) y0 = ym; else y1 = ym;
    if (parent = node, !(node = node[i = bottom << 1 | right])) return parent[i] = leaf, tree;
  }

  // Is the new point is exactly coincident with the existing point?
  xp = +tree._x.call(null, node.data);
  yp = +tree._y.call(null, node.data);
  if (x === xp && y === yp) return leaf.next = node, parent ? parent[i] = leaf : tree._root = leaf, tree;

  // Otherwise, split the leaf node until the old and new point are separated.
  do {
    parent = parent ? parent[i] = new Array(4) : tree._root = new Array(4);
    if (right = x >= (xm = (x0 + x1) / 2)) x0 = xm; else x1 = xm;
    if (bottom = y >= (ym = (y0 + y1) / 2)) y0 = ym; else y1 = ym;
  } while ((i = bottom << 1 | right) === (j = (yp >= ym) << 1 | (xp >= xm)));
  return parent[j] = node, parent[i] = leaf, tree;
}

function addAll(data) {
  var d, i, n = data.length,
      x,
      y,
      xz = new Array(n),
      yz = new Array(n),
      x0 = Infinity,
      y0 = Infinity,
      x1 = -Infinity,
      y1 = -Infinity;

  // Compute the points and their extent.
  for (i = 0; i < n; ++i) {
    if (isNaN(x = +this._x.call(null, d = data[i])) || isNaN(y = +this._y.call(null, d))) continue;
    xz[i] = x;
    yz[i] = y;
    if (x < x0) x0 = x;
    if (x > x1) x1 = x;
    if (y < y0) y0 = y;
    if (y > y1) y1 = y;
  }

  // If there were no (valid) points, abort.
  if (x0 > x1 || y0 > y1) return this;

  // Expand the tree to cover the new points.
  this.cover(x0, y0).cover(x1, y1);

  // Add the new points.
  for (i = 0; i < n; ++i) {
    add(this, xz[i], yz[i], data[i]);
  }

  return this;
}

function tree_cover(x, y) {
  if (isNaN(x = +x) || isNaN(y = +y)) return this; // ignore invalid points

  var x0 = this._x0,
      y0 = this._y0,
      x1 = this._x1,
      y1 = this._y1;

  // If the quadtree has no extent, initialize them.
  // Integer extent are necessary so that if we later double the extent,
  // the existing quadrant boundaries don’t change due to floating point error!
  if (isNaN(x0)) {
    x1 = (x0 = Math.floor(x)) + 1;
    y1 = (y0 = Math.floor(y)) + 1;
  }

  // Otherwise, double repeatedly to cover.
  else {
    var z = x1 - x0,
        node = this._root,
        parent,
        i;

    while (x0 > x || x >= x1 || y0 > y || y >= y1) {
      i = (y < y0) << 1 | (x < x0);
      parent = new Array(4), parent[i] = node, node = parent, z *= 2;
      switch (i) {
        case 0: x1 = x0 + z, y1 = y0 + z; break;
        case 1: x0 = x1 - z, y1 = y0 + z; break;
        case 2: x1 = x0 + z, y0 = y1 - z; break;
        case 3: x0 = x1 - z, y0 = y1 - z; break;
      }
    }

    if (this._root && this._root.length) this._root = node;
  }

  this._x0 = x0;
  this._y0 = y0;
  this._x1 = x1;
  this._y1 = y1;
  return this;
}

function tree_data() {
  var data = [];
  this.visit(function(node) {
    if (!node.length) do data.push(node.data); while (node = node.next)
  });
  return data;
}

function tree_extent(_) {
  return arguments.length
      ? this.cover(+_[0][0], +_[0][1]).cover(+_[1][0], +_[1][1])
      : isNaN(this._x0) ? undefined : [[this._x0, this._y0], [this._x1, this._y1]];
}

function Quad(node, x0, y0, x1, y1) {
  this.node = node;
  this.x0 = x0;
  this.y0 = y0;
  this.x1 = x1;
  this.y1 = y1;
}

function tree_find(x, y, radius) {
  var data,
      x0 = this._x0,
      y0 = this._y0,
      x1,
      y1,
      x2,
      y2,
      x3 = this._x1,
      y3 = this._y1,
      quads = [],
      node = this._root,
      q,
      i;

  if (node) quads.push(new Quad(node, x0, y0, x3, y3));
  if (radius == null) radius = Infinity;
  else {
    x0 = x - radius, y0 = y - radius;
    x3 = x + radius, y3 = y + radius;
    radius *= radius;
  }

  while (q = quads.pop()) {

    // Stop searching if this quadrant can’t contain a closer node.
    if (!(node = q.node)
        || (x1 = q.x0) > x3
        || (y1 = q.y0) > y3
        || (x2 = q.x1) < x0
        || (y2 = q.y1) < y0) continue;

    // Bisect the current quadrant.
    if (node.length) {
      var xm = (x1 + x2) / 2,
          ym = (y1 + y2) / 2;

      quads.push(
        new Quad(node[3], xm, ym, x2, y2),
        new Quad(node[2], x1, ym, xm, y2),
        new Quad(node[1], xm, y1, x2, ym),
        new Quad(node[0], x1, y1, xm, ym)
      );

      // Visit the closest quadrant first.
      if (i = (y >= ym) << 1 | (x >= xm)) {
        q = quads[quads.length - 1];
        quads[quads.length - 1] = quads[quads.length - 1 - i];
        quads[quads.length - 1 - i] = q;
      }
    }

    // Visit this point. (Visiting coincident points isn’t necessary!)
    else {
      var dx = x - +this._x.call(null, node.data),
          dy = y - +this._y.call(null, node.data),
          d2 = dx * dx + dy * dy;
      if (d2 < radius) {
        var d = Math.sqrt(radius = d2);
        x0 = x - d, y0 = y - d;
        x3 = x + d, y3 = y + d;
        data = node.data;
      }
    }
  }

  return data;
}

function tree_remove(d) {
  if (isNaN(x = +this._x.call(null, d)) || isNaN(y = +this._y.call(null, d))) return this; // ignore invalid points

  var parent,
      node = this._root,
      retainer,
      previous,
      next,
      x0 = this._x0,
      y0 = this._y0,
      x1 = this._x1,
      y1 = this._y1,
      x,
      y,
      xm,
      ym,
      right,
      bottom,
      i,
      j;

  // If the tree is empty, initialize the root as a leaf.
  if (!node) return this;

  // Find the leaf node for the point.
  // While descending, also retain the deepest parent with a non-removed sibling.
  if (node.length) while (true) {
    if (right = x >= (xm = (x0 + x1) / 2)) x0 = xm; else x1 = xm;
    if (bottom = y >= (ym = (y0 + y1) / 2)) y0 = ym; else y1 = ym;
    if (!(parent = node, node = node[i = bottom << 1 | right])) return this;
    if (!node.length) break;
    if (parent[(i + 1) & 3] || parent[(i + 2) & 3] || parent[(i + 3) & 3]) retainer = parent, j = i;
  }

  // Find the point to remove.
  while (node.data !== d) if (!(previous = node, node = node.next)) return this;
  if (next = node.next) delete node.next;

  // If there are multiple coincident points, remove just the point.
  if (previous) return (next ? previous.next = next : delete previous.next), this;

  // If this is the root point, remove it.
  if (!parent) return this._root = next, this;

  // Remove this leaf.
  next ? parent[i] = next : delete parent[i];

  // If the parent now contains exactly one leaf, collapse superfluous parents.
  if ((node = parent[0] || parent[1] || parent[2] || parent[3])
      && node === (parent[3] || parent[2] || parent[1] || parent[0])
      && !node.length) {
    if (retainer) retainer[j] = node;
    else this._root = node;
  }

  return this;
}

function removeAll(data) {
  for (var i = 0, n = data.length; i < n; ++i) this.remove(data[i]);
  return this;
}

function tree_root() {
  return this._root;
}

function tree_size() {
  var size = 0;
  this.visit(function(node) {
    if (!node.length) do ++size; while (node = node.next)
  });
  return size;
}

function tree_visit(callback) {
  var quads = [], q, node = this._root, child, x0, y0, x1, y1;
  if (node) quads.push(new Quad(node, this._x0, this._y0, this._x1, this._y1));
  while (q = quads.pop()) {
    if (!callback(node = q.node, x0 = q.x0, y0 = q.y0, x1 = q.x1, y1 = q.y1) && node.length) {
      var xm = (x0 + x1) / 2, ym = (y0 + y1) / 2;
      if (child = node[3]) quads.push(new Quad(child, xm, ym, x1, y1));
      if (child = node[2]) quads.push(new Quad(child, x0, ym, xm, y1));
      if (child = node[1]) quads.push(new Quad(child, xm, y0, x1, ym));
      if (child = node[0]) quads.push(new Quad(child, x0, y0, xm, ym));
    }
  }
  return this;
}

function tree_visitAfter(callback) {
  var quads = [], next = [], q;
  if (this._root) quads.push(new Quad(this._root, this._x0, this._y0, this._x1, this._y1));
  while (q = quads.pop()) {
    var node = q.node;
    if (node.length) {
      var child, x0 = q.x0, y0 = q.y0, x1 = q.x1, y1 = q.y1, xm = (x0 + x1) / 2, ym = (y0 + y1) / 2;
      if (child = node[0]) quads.push(new Quad(child, x0, y0, xm, ym));
      if (child = node[1]) quads.push(new Quad(child, xm, y0, x1, ym));
      if (child = node[2]) quads.push(new Quad(child, x0, ym, xm, y1));
      if (child = node[3]) quads.push(new Quad(child, xm, ym, x1, y1));
    }
    next.push(q);
  }
  while (q = next.pop()) {
    callback(q.node, q.x0, q.y0, q.x1, q.y1);
  }
  return this;
}

function defaultX(d) {
  return d[0];
}

function tree_x(_) {
  return arguments.length ? (this._x = _, this) : this._x;
}

function defaultY(d) {
  return d[1];
}

function tree_y(_) {
  return arguments.length ? (this._y = _, this) : this._y;
}

function quadtree(nodes, x, y) {
  var tree = new Quadtree(x == null ? defaultX : x, y == null ? defaultY : y, NaN, NaN, NaN, NaN);
  return nodes == null ? tree : tree.addAll(nodes);
}

function Quadtree(x, y, x0, y0, x1, y1) {
  this._x = x;
  this._y = y;
  this._x0 = x0;
  this._y0 = y0;
  this._x1 = x1;
  this._y1 = y1;
  this._root = undefined;
}

function leaf_copy(leaf) {
  var copy = {data: leaf.data}, next = copy;
  while (leaf = leaf.next) next = next.next = {data: leaf.data};
  return copy;
}

var treeProto = quadtree.prototype = Quadtree.prototype;

treeProto.copy = function() {
  var copy = new Quadtree(this._x, this._y, this._x0, this._y0, this._x1, this._y1),
      node = this._root,
      nodes,
      child;

  if (!node) return copy;

  if (!node.length) return copy._root = leaf_copy(node), copy;

  nodes = [{source: node, target: copy._root = new Array(4)}];
  while (node = nodes.pop()) {
    for (var i = 0; i < 4; ++i) {
      if (child = node.source[i]) {
        if (child.length) nodes.push({source: child, target: node.target[i] = new Array(4)});
        else node.target[i] = leaf_copy(child);
      }
    }
  }

  return copy;
};

treeProto.add = tree_add;
treeProto.addAll = addAll;
treeProto.cover = tree_cover;
treeProto.data = tree_data;
treeProto.extent = tree_extent;
treeProto.find = tree_find;
treeProto.remove = tree_remove;
treeProto.removeAll = removeAll;
treeProto.root = tree_root;
treeProto.size = tree_size;
treeProto.visit = tree_visit;
treeProto.visitAfter = tree_visitAfter;
treeProto.x = tree_x;
treeProto.y = tree_y;

exports.quadtree = quadtree;

Object.defineProperty(exports, '__esModule', { value: true });

})));

},{}],45:[function(require,module,exports){
// https://d3js.org/d3-random/ v1.1.2 Copyright 2018 Mike Bostock
(function (global, factory) {
typeof exports === 'object' && typeof module !== 'undefined' ? factory(exports) :
typeof define === 'function' && define.amd ? define(['exports'], factory) :
(factory((global.d3 = global.d3 || {})));
}(this, (function (exports) { 'use strict';

function defaultSource() {
  return Math.random();
}

var uniform = (function sourceRandomUniform(source) {
  function randomUniform(min, max) {
    min = min == null ? 0 : +min;
    max = max == null ? 1 : +max;
    if (arguments.length === 1) max = min, min = 0;
    else max -= min;
    return function() {
      return source() * max + min;
    };
  }

  randomUniform.source = sourceRandomUniform;

  return randomUniform;
})(defaultSource);

var normal = (function sourceRandomNormal(source) {
  function randomNormal(mu, sigma) {
    var x, r;
    mu = mu == null ? 0 : +mu;
    sigma = sigma == null ? 1 : +sigma;
    return function() {
      var y;

      // If available, use the second previously-generated uniform random.
      if (x != null) y = x, x = null;

      // Otherwise, generate a new x and y.
      else do {
        x = source() * 2 - 1;
        y = source() * 2 - 1;
        r = x * x + y * y;
      } while (!r || r > 1);

      return mu + sigma * y * Math.sqrt(-2 * Math.log(r) / r);
    };
  }

  randomNormal.source = sourceRandomNormal;

  return randomNormal;
})(defaultSource);

var logNormal = (function sourceRandomLogNormal(source) {
  function randomLogNormal() {
    var randomNormal = normal.source(source).apply(this, arguments);
    return function() {
      return Math.exp(randomNormal());
    };
  }

  randomLogNormal.source = sourceRandomLogNormal;

  return randomLogNormal;
})(defaultSource);

var irwinHall = (function sourceRandomIrwinHall(source) {
  function randomIrwinHall(n) {
    return function() {
      for (var sum = 0, i = 0; i < n; ++i) sum += source();
      return sum;
    };
  }

  randomIrwinHall.source = sourceRandomIrwinHall;

  return randomIrwinHall;
})(defaultSource);

var bates = (function sourceRandomBates(source) {
  function randomBates(n) {
    var randomIrwinHall = irwinHall.source(source)(n);
    return function() {
      return randomIrwinHall() / n;
    };
  }

  randomBates.source = sourceRandomBates;

  return randomBates;
})(defaultSource);

var exponential = (function sourceRandomExponential(source) {
  function randomExponential(lambda) {
    return function() {
      return -Math.log(1 - source()) / lambda;
    };
  }

  randomExponential.source = sourceRandomExponential;

  return randomExponential;
})(defaultSource);

exports.randomUniform = uniform;
exports.randomNormal = normal;
exports.randomLogNormal = logNormal;
exports.randomBates = bates;
exports.randomIrwinHall = irwinHall;
exports.randomExponential = exponential;

Object.defineProperty(exports, '__esModule', { value: true });

})));

},{}],46:[function(require,module,exports){
// https://d3js.org/d3-scale-chromatic/ v1.5.0 Copyright 2019 Mike Bostock
(function (global, factory) {
typeof exports === 'object' && typeof module !== 'undefined' ? factory(exports, require('d3-interpolate'), require('d3-color')) :
typeof define === 'function' && define.amd ? define(['exports', 'd3-interpolate', 'd3-color'], factory) :
(global = global || self, factory(global.d3 = global.d3 || {}, global.d3, global.d3));
}(this, function (exports, d3Interpolate, d3Color) { 'use strict';

function colors(specifier) {
  var n = specifier.length / 6 | 0, colors = new Array(n), i = 0;
  while (i < n) colors[i] = "#" + specifier.slice(i * 6, ++i * 6);
  return colors;
}

var category10 = colors("1f77b4ff7f0e2ca02cd627289467bd8c564be377c27f7f7fbcbd2217becf");

var Accent = colors("7fc97fbeaed4fdc086ffff99386cb0f0027fbf5b17666666");

var Dark2 = colors("1b9e77d95f027570b3e7298a66a61ee6ab02a6761d666666");

var Paired = colors("a6cee31f78b4b2df8a33a02cfb9a99e31a1cfdbf6fff7f00cab2d66a3d9affff99b15928");

var Pastel1 = colors("fbb4aeb3cde3ccebc5decbe4fed9a6ffffcce5d8bdfddaecf2f2f2");

var Pastel2 = colors("b3e2cdfdcdaccbd5e8f4cae4e6f5c9fff2aef1e2cccccccc");

var Set1 = colors("e41a1c377eb84daf4a984ea3ff7f00ffff33a65628f781bf999999");

var Set2 = colors("66c2a5fc8d628da0cbe78ac3a6d854ffd92fe5c494b3b3b3");

var Set3 = colors("8dd3c7ffffb3bebadafb807280b1d3fdb462b3de69fccde5d9d9d9bc80bdccebc5ffed6f");

var Tableau10 = colors("4e79a7f28e2ce1575976b7b259a14fedc949af7aa1ff9da79c755fbab0ab");

function ramp(scheme) {
  return d3Interpolate.interpolateRgbBasis(scheme[scheme.length - 1]);
}

var scheme = new Array(3).concat(
  "d8b365f5f5f55ab4ac",
  "a6611adfc27d80cdc1018571",
  "a6611adfc27df5f5f580cdc1018571",
  "8c510ad8b365f6e8c3c7eae55ab4ac01665e",
  "8c510ad8b365f6e8c3f5f5f5c7eae55ab4ac01665e",
  "8c510abf812ddfc27df6e8c3c7eae580cdc135978f01665e",
  "8c510abf812ddfc27df6e8c3f5f5f5c7eae580cdc135978f01665e",
  "5430058c510abf812ddfc27df6e8c3c7eae580cdc135978f01665e003c30",
  "5430058c510abf812ddfc27df6e8c3f5f5f5c7eae580cdc135978f01665e003c30"
).map(colors);

var BrBG = ramp(scheme);

var scheme$1 = new Array(3).concat(
  "af8dc3f7f7f77fbf7b",
  "7b3294c2a5cfa6dba0008837",
  "7b3294c2a5cff7f7f7a6dba0008837",
  "762a83af8dc3e7d4e8d9f0d37fbf7b1b7837",
  "762a83af8dc3e7d4e8f7f7f7d9f0d37fbf7b1b7837",
  "762a839970abc2a5cfe7d4e8d9f0d3a6dba05aae611b7837",
  "762a839970abc2a5cfe7d4e8f7f7f7d9f0d3a6dba05aae611b7837",
  "40004b762a839970abc2a5cfe7d4e8d9f0d3a6dba05aae611b783700441b",
  "40004b762a839970abc2a5cfe7d4e8f7f7f7d9f0d3a6dba05aae611b783700441b"
).map(colors);

var PRGn = ramp(scheme$1);

var scheme$2 = new Array(3).concat(
  "e9a3c9f7f7f7a1d76a",
  "d01c8bf1b6dab8e1864dac26",
  "d01c8bf1b6daf7f7f7b8e1864dac26",
  "c51b7de9a3c9fde0efe6f5d0a1d76a4d9221",
  "c51b7de9a3c9fde0eff7f7f7e6f5d0a1d76a4d9221",
  "c51b7dde77aef1b6dafde0efe6f5d0b8e1867fbc414d9221",
  "c51b7dde77aef1b6dafde0eff7f7f7e6f5d0b8e1867fbc414d9221",
  "8e0152c51b7dde77aef1b6dafde0efe6f5d0b8e1867fbc414d9221276419",
  "8e0152c51b7dde77aef1b6dafde0eff7f7f7e6f5d0b8e1867fbc414d9221276419"
).map(colors);

var PiYG = ramp(scheme$2);

var scheme$3 = new Array(3).concat(
  "998ec3f7f7f7f1a340",
  "5e3c99b2abd2fdb863e66101",
  "5e3c99b2abd2f7f7f7fdb863e66101",
  "542788998ec3d8daebfee0b6f1a340b35806",
  "542788998ec3d8daebf7f7f7fee0b6f1a340b35806",
  "5427888073acb2abd2d8daebfee0b6fdb863e08214b35806",
  "5427888073acb2abd2d8daebf7f7f7fee0b6fdb863e08214b35806",
  "2d004b5427888073acb2abd2d8daebfee0b6fdb863e08214b358067f3b08",
  "2d004b5427888073acb2abd2d8daebf7f7f7fee0b6fdb863e08214b358067f3b08"
).map(colors);

var PuOr = ramp(scheme$3);

var scheme$4 = new Array(3).concat(
  "ef8a62f7f7f767a9cf",
  "ca0020f4a58292c5de0571b0",
  "ca0020f4a582f7f7f792c5de0571b0",
  "b2182bef8a62fddbc7d1e5f067a9cf2166ac",
  "b2182bef8a62fddbc7f7f7f7d1e5f067a9cf2166ac",
  "b2182bd6604df4a582fddbc7d1e5f092c5de4393c32166ac",
  "b2182bd6604df4a582fddbc7f7f7f7d1e5f092c5de4393c32166ac",
  "67001fb2182bd6604df4a582fddbc7d1e5f092c5de4393c32166ac053061",
  "67001fb2182bd6604df4a582fddbc7f7f7f7d1e5f092c5de4393c32166ac053061"
).map(colors);

var RdBu = ramp(scheme$4);

var scheme$5 = new Array(3).concat(
  "ef8a62ffffff999999",
  "ca0020f4a582bababa404040",
  "ca0020f4a582ffffffbababa404040",
  "b2182bef8a62fddbc7e0e0e09999994d4d4d",
  "b2182bef8a62fddbc7ffffffe0e0e09999994d4d4d",
  "b2182bd6604df4a582fddbc7e0e0e0bababa8787874d4d4d",
  "b2182bd6604df4a582fddbc7ffffffe0e0e0bababa8787874d4d4d",
  "67001fb2182bd6604df4a582fddbc7e0e0e0bababa8787874d4d4d1a1a1a",
  "67001fb2182bd6604df4a582fddbc7ffffffe0e0e0bababa8787874d4d4d1a1a1a"
).map(colors);

var RdGy = ramp(scheme$5);

var scheme$6 = new Array(3).concat(
  "fc8d59ffffbf91bfdb",
  "d7191cfdae61abd9e92c7bb6",
  "d7191cfdae61ffffbfabd9e92c7bb6",
  "d73027fc8d59fee090e0f3f891bfdb4575b4",
  "d73027fc8d59fee090ffffbfe0f3f891bfdb4575b4",
  "d73027f46d43fdae61fee090e0f3f8abd9e974add14575b4",
  "d73027f46d43fdae61fee090ffffbfe0f3f8abd9e974add14575b4",
  "a50026d73027f46d43fdae61fee090e0f3f8abd9e974add14575b4313695",
  "a50026d73027f46d43fdae61fee090ffffbfe0f3f8abd9e974add14575b4313695"
).map(colors);

var RdYlBu = ramp(scheme$6);

var scheme$7 = new Array(3).concat(
  "fc8d59ffffbf91cf60",
  "d7191cfdae61a6d96a1a9641",
  "d7191cfdae61ffffbfa6d96a1a9641",
  "d73027fc8d59fee08bd9ef8b91cf601a9850",
  "d73027fc8d59fee08bffffbfd9ef8b91cf601a9850",
  "d73027f46d43fdae61fee08bd9ef8ba6d96a66bd631a9850",
  "d73027f46d43fdae61fee08bffffbfd9ef8ba6d96a66bd631a9850",
  "a50026d73027f46d43fdae61fee08bd9ef8ba6d96a66bd631a9850006837",
  "a50026d73027f46d43fdae61fee08bffffbfd9ef8ba6d96a66bd631a9850006837"
).map(colors);

var RdYlGn = ramp(scheme$7);

var scheme$8 = new Array(3).concat(
  "fc8d59ffffbf99d594",
  "d7191cfdae61abdda42b83ba",
  "d7191cfdae61ffffbfabdda42b83ba",
  "d53e4ffc8d59fee08be6f59899d5943288bd",
  "d53e4ffc8d59fee08bffffbfe6f59899d5943288bd",
  "d53e4ff46d43fdae61fee08be6f598abdda466c2a53288bd",
  "d53e4ff46d43fdae61fee08bffffbfe6f598abdda466c2a53288bd",
  "9e0142d53e4ff46d43fdae61fee08be6f598abdda466c2a53288bd5e4fa2",
  "9e0142d53e4ff46d43fdae61fee08bffffbfe6f598abdda466c2a53288bd5e4fa2"
).map(colors);

var Spectral = ramp(scheme$8);

var scheme$9 = new Array(3).concat(
  "e5f5f999d8c92ca25f",
  "edf8fbb2e2e266c2a4238b45",
  "edf8fbb2e2e266c2a42ca25f006d2c",
  "edf8fbccece699d8c966c2a42ca25f006d2c",
  "edf8fbccece699d8c966c2a441ae76238b45005824",
  "f7fcfde5f5f9ccece699d8c966c2a441ae76238b45005824",
  "f7fcfde5f5f9ccece699d8c966c2a441ae76238b45006d2c00441b"
).map(colors);

var BuGn = ramp(scheme$9);

var scheme$a = new Array(3).concat(
  "e0ecf49ebcda8856a7",
  "edf8fbb3cde38c96c688419d",
  "edf8fbb3cde38c96c68856a7810f7c",
  "edf8fbbfd3e69ebcda8c96c68856a7810f7c",
  "edf8fbbfd3e69ebcda8c96c68c6bb188419d6e016b",
  "f7fcfde0ecf4bfd3e69ebcda8c96c68c6bb188419d6e016b",
  "f7fcfde0ecf4bfd3e69ebcda8c96c68c6bb188419d810f7c4d004b"
).map(colors);

var BuPu = ramp(scheme$a);

var scheme$b = new Array(3).concat(
  "e0f3dba8ddb543a2ca",
  "f0f9e8bae4bc7bccc42b8cbe",
  "f0f9e8bae4bc7bccc443a2ca0868ac",
  "f0f9e8ccebc5a8ddb57bccc443a2ca0868ac",
  "f0f9e8ccebc5a8ddb57bccc44eb3d32b8cbe08589e",
  "f7fcf0e0f3dbccebc5a8ddb57bccc44eb3d32b8cbe08589e",
  "f7fcf0e0f3dbccebc5a8ddb57bccc44eb3d32b8cbe0868ac084081"
).map(colors);

var GnBu = ramp(scheme$b);

var scheme$c = new Array(3).concat(
  "fee8c8fdbb84e34a33",
  "fef0d9fdcc8afc8d59d7301f",
  "fef0d9fdcc8afc8d59e34a33b30000",
  "fef0d9fdd49efdbb84fc8d59e34a33b30000",
  "fef0d9fdd49efdbb84fc8d59ef6548d7301f990000",
  "fff7ecfee8c8fdd49efdbb84fc8d59ef6548d7301f990000",
  "fff7ecfee8c8fdd49efdbb84fc8d59ef6548d7301fb300007f0000"
).map(colors);

var OrRd = ramp(scheme$c);

var scheme$d = new Array(3).concat(
  "ece2f0a6bddb1c9099",
  "f6eff7bdc9e167a9cf02818a",
  "f6eff7bdc9e167a9cf1c9099016c59",
  "f6eff7d0d1e6a6bddb67a9cf1c9099016c59",
  "f6eff7d0d1e6a6bddb67a9cf3690c002818a016450",
  "fff7fbece2f0d0d1e6a6bddb67a9cf3690c002818a016450",
  "fff7fbece2f0d0d1e6a6bddb67a9cf3690c002818a016c59014636"
).map(colors);

var PuBuGn = ramp(scheme$d);

var scheme$e = new Array(3).concat(
  "ece7f2a6bddb2b8cbe",
  "f1eef6bdc9e174a9cf0570b0",
  "f1eef6bdc9e174a9cf2b8cbe045a8d",
  "f1eef6d0d1e6a6bddb74a9cf2b8cbe045a8d",
  "f1eef6d0d1e6a6bddb74a9cf3690c00570b0034e7b",
  "fff7fbece7f2d0d1e6a6bddb74a9cf3690c00570b0034e7b",
  "fff7fbece7f2d0d1e6a6bddb74a9cf3690c00570b0045a8d023858"
).map(colors);

var PuBu = ramp(scheme$e);

var scheme$f = new Array(3).concat(
  "e7e1efc994c7dd1c77",
  "f1eef6d7b5d8df65b0ce1256",
  "f1eef6d7b5d8df65b0dd1c77980043",
  "f1eef6d4b9dac994c7df65b0dd1c77980043",
  "f1eef6d4b9dac994c7df65b0e7298ace125691003f",
  "f7f4f9e7e1efd4b9dac994c7df65b0e7298ace125691003f",
  "f7f4f9e7e1efd4b9dac994c7df65b0e7298ace125698004367001f"
).map(colors);

var PuRd = ramp(scheme$f);

var scheme$g = new Array(3).concat(
  "fde0ddfa9fb5c51b8a",
  "feebe2fbb4b9f768a1ae017e",
  "feebe2fbb4b9f768a1c51b8a7a0177",
  "feebe2fcc5c0fa9fb5f768a1c51b8a7a0177",
  "feebe2fcc5c0fa9fb5f768a1dd3497ae017e7a0177",
  "fff7f3fde0ddfcc5c0fa9fb5f768a1dd3497ae017e7a0177",
  "fff7f3fde0ddfcc5c0fa9fb5f768a1dd3497ae017e7a017749006a"
).map(colors);

var RdPu = ramp(scheme$g);

var scheme$h = new Array(3).concat(
  "edf8b17fcdbb2c7fb8",
  "ffffcca1dab441b6c4225ea8",
  "ffffcca1dab441b6c42c7fb8253494",
  "ffffccc7e9b47fcdbb41b6c42c7fb8253494",
  "ffffccc7e9b47fcdbb41b6c41d91c0225ea80c2c84",
  "ffffd9edf8b1c7e9b47fcdbb41b6c41d91c0225ea80c2c84",
  "ffffd9edf8b1c7e9b47fcdbb41b6c41d91c0225ea8253494081d58"
).map(colors);

var YlGnBu = ramp(scheme$h);

var scheme$i = new Array(3).concat(
  "f7fcb9addd8e31a354",
  "ffffccc2e69978c679238443",
  "ffffccc2e69978c67931a354006837",
  "ffffccd9f0a3addd8e78c67931a354006837",
  "ffffccd9f0a3addd8e78c67941ab5d238443005a32",
  "ffffe5f7fcb9d9f0a3addd8e78c67941ab5d238443005a32",
  "ffffe5f7fcb9d9f0a3addd8e78c67941ab5d238443006837004529"
).map(colors);

var YlGn = ramp(scheme$i);

var scheme$j = new Array(3).concat(
  "fff7bcfec44fd95f0e",
  "ffffd4fed98efe9929cc4c02",
  "ffffd4fed98efe9929d95f0e993404",
  "ffffd4fee391fec44ffe9929d95f0e993404",
  "ffffd4fee391fec44ffe9929ec7014cc4c028c2d04",
  "ffffe5fff7bcfee391fec44ffe9929ec7014cc4c028c2d04",
  "ffffe5fff7bcfee391fec44ffe9929ec7014cc4c02993404662506"
).map(colors);

var YlOrBr = ramp(scheme$j);

var scheme$k = new Array(3).concat(
  "ffeda0feb24cf03b20",
  "ffffb2fecc5cfd8d3ce31a1c",
  "ffffb2fecc5cfd8d3cf03b20bd0026",
  "ffffb2fed976feb24cfd8d3cf03b20bd0026",
  "ffffb2fed976feb24cfd8d3cfc4e2ae31a1cb10026",
  "ffffccffeda0fed976feb24cfd8d3cfc4e2ae31a1cb10026",
  "ffffccffeda0fed976feb24cfd8d3cfc4e2ae31a1cbd0026800026"
).map(colors);

var YlOrRd = ramp(scheme$k);

var scheme$l = new Array(3).concat(
  "deebf79ecae13182bd",
  "eff3ffbdd7e76baed62171b5",
  "eff3ffbdd7e76baed63182bd08519c",
  "eff3ffc6dbef9ecae16baed63182bd08519c",
  "eff3ffc6dbef9ecae16baed64292c62171b5084594",
  "f7fbffdeebf7c6dbef9ecae16baed64292c62171b5084594",
  "f7fbffdeebf7c6dbef9ecae16baed64292c62171b508519c08306b"
).map(colors);

var Blues = ramp(scheme$l);

var scheme$m = new Array(3).concat(
  "e5f5e0a1d99b31a354",
  "edf8e9bae4b374c476238b45",
  "edf8e9bae4b374c47631a354006d2c",
  "edf8e9c7e9c0a1d99b74c47631a354006d2c",
  "edf8e9c7e9c0a1d99b74c47641ab5d238b45005a32",
  "f7fcf5e5f5e0c7e9c0a1d99b74c47641ab5d238b45005a32",
  "f7fcf5e5f5e0c7e9c0a1d99b74c47641ab5d238b45006d2c00441b"
).map(colors);

var Greens = ramp(scheme$m);

var scheme$n = new Array(3).concat(
  "f0f0f0bdbdbd636363",
  "f7f7f7cccccc969696525252",
  "f7f7f7cccccc969696636363252525",
  "f7f7f7d9d9d9bdbdbd969696636363252525",
  "f7f7f7d9d9d9bdbdbd969696737373525252252525",
  "fffffff0f0f0d9d9d9bdbdbd969696737373525252252525",
  "fffffff0f0f0d9d9d9bdbdbd969696737373525252252525000000"
).map(colors);

var Greys = ramp(scheme$n);

var scheme$o = new Array(3).concat(
  "efedf5bcbddc756bb1",
  "f2f0f7cbc9e29e9ac86a51a3",
  "f2f0f7cbc9e29e9ac8756bb154278f",
  "f2f0f7dadaebbcbddc9e9ac8756bb154278f",
  "f2f0f7dadaebbcbddc9e9ac8807dba6a51a34a1486",
  "fcfbfdefedf5dadaebbcbddc9e9ac8807dba6a51a34a1486",
  "fcfbfdefedf5dadaebbcbddc9e9ac8807dba6a51a354278f3f007d"
).map(colors);

var Purples = ramp(scheme$o);

var scheme$p = new Array(3).concat(
  "fee0d2fc9272de2d26",
  "fee5d9fcae91fb6a4acb181d",
  "fee5d9fcae91fb6a4ade2d26a50f15",
  "fee5d9fcbba1fc9272fb6a4ade2d26a50f15",
  "fee5d9fcbba1fc9272fb6a4aef3b2ccb181d99000d",
  "fff5f0fee0d2fcbba1fc9272fb6a4aef3b2ccb181d99000d",
  "fff5f0fee0d2fcbba1fc9272fb6a4aef3b2ccb181da50f1567000d"
).map(colors);

var Reds = ramp(scheme$p);

var scheme$q = new Array(3).concat(
  "fee6cefdae6be6550d",
  "feeddefdbe85fd8d3cd94701",
  "feeddefdbe85fd8d3ce6550da63603",
  "feeddefdd0a2fdae6bfd8d3ce6550da63603",
  "feeddefdd0a2fdae6bfd8d3cf16913d948018c2d04",
  "fff5ebfee6cefdd0a2fdae6bfd8d3cf16913d948018c2d04",
  "fff5ebfee6cefdd0a2fdae6bfd8d3cf16913d94801a636037f2704"
).map(colors);

var Oranges = ramp(scheme$q);

function cividis(t) {
  t = Math.max(0, Math.min(1, t));
  return "rgb("
      + Math.max(0, Math.min(255, Math.round(-4.54 - t * (35.34 - t * (2381.73 - t * (6402.7 - t * (7024.72 - t * 2710.57))))))) + ", "
      + Math.max(0, Math.min(255, Math.round(32.49 + t * (170.73 + t * (52.82 - t * (131.46 - t * (176.58 - t * 67.37))))))) + ", "
      + Math.max(0, Math.min(255, Math.round(81.24 + t * (442.36 - t * (2482.43 - t * (6167.24 - t * (6614.94 - t * 2475.67)))))))
      + ")";
}

var cubehelix = d3Interpolate.interpolateCubehelixLong(d3Color.cubehelix(300, 0.5, 0.0), d3Color.cubehelix(-240, 0.5, 1.0));

var warm = d3Interpolate.interpolateCubehelixLong(d3Color.cubehelix(-100, 0.75, 0.35), d3Color.cubehelix(80, 1.50, 0.8));

var cool = d3Interpolate.interpolateCubehelixLong(d3Color.cubehelix(260, 0.75, 0.35), d3Color.cubehelix(80, 1.50, 0.8));

var c = d3Color.cubehelix();

function rainbow(t) {
  if (t < 0 || t > 1) t -= Math.floor(t);
  var ts = Math.abs(t - 0.5);
  c.h = 360 * t - 100;
  c.s = 1.5 - 1.5 * ts;
  c.l = 0.8 - 0.9 * ts;
  return c + "";
}

var c$1 = d3Color.rgb(),
    pi_1_3 = Math.PI / 3,
    pi_2_3 = Math.PI * 2 / 3;

function sinebow(t) {
  var x;
  t = (0.5 - t) * Math.PI;
  c$1.r = 255 * (x = Math.sin(t)) * x;
  c$1.g = 255 * (x = Math.sin(t + pi_1_3)) * x;
  c$1.b = 255 * (x = Math.sin(t + pi_2_3)) * x;
  return c$1 + "";
}

function turbo(t) {
  t = Math.max(0, Math.min(1, t));
  return "rgb("
      + Math.max(0, Math.min(255, Math.round(34.61 + t * (1172.33 - t * (10793.56 - t * (33300.12 - t * (38394.49 - t * 14825.05))))))) + ", "
      + Math.max(0, Math.min(255, Math.round(23.31 + t * (557.33 + t * (1225.33 - t * (3574.96 - t * (1073.77 + t * 707.56))))))) + ", "
      + Math.max(0, Math.min(255, Math.round(27.2 + t * (3211.1 - t * (15327.97 - t * (27814 - t * (22569.18 - t * 6838.66)))))))
      + ")";
}

function ramp$1(range) {
  var n = range.length;
  return function(t) {
    return range[Math.max(0, Math.min(n - 1, Math.floor(t * n)))];
  };
}
[truncated: 7,488,718 more chars]
